# Supplementary material for: mRNA cap-binding protein eIF4E1 is a novel regulator of Toxoplasma gondii latency
Source: mBio. 2024 May 15;15(6):e02954-23. doi: 10.1128/mbio.02954-23 (PMC11237481; doi:10.1128/mbio.02954-23)
Supplement: Table S1 — eIF4E interacting proteins in tachyzoites. [file mbio.02954-23-s0003.xlsx]

## Sheet: Samples Report
Table S1. eIF4E interactomes identified by mass spectrometry after HA immunoprecipitation.
2020_07_44				Total Spectrum Count
				unstressed		NaAsO2		unstressed		NaAsO2		unstressed		NaAsO2		unstressed		NaAsO2
#	Identified Proteins (799)	Accession Number	Molecular Weight	eIF4E1				eIF4E2				eIF4E3				RHdeltaKu80 (parental)
1	Myosin-9 OS=Homo sapiens GN=MYH9 PE=1 SV=4	P35579	227 kDa	492	761	11	11	424	297	37	24	248	309	4	9	119	151	17	34
2	| organism=Toxoplasma_gondii_GT1 | product=hypothetical protein | location=TGGT1_chrVI:1639455-1643673(+) | length=1275 | sequence_SO=chromosome | SO=protein_coding	TGGT1_241170	140 kDa	59	43	39	29	62	63	45	45	51	49	31	28	56	57	47	55
3	| organism=Toxoplasma_gondii_GT1 | product=hypothetical protein | location=TGGT1_chrIX:5105581-5110076(+) | length=738 | sequence_SO=chromosome | SO=protein_coding	TGGT1_305270	82 kDa	18	8	21	20	34	23	25	23	20	15	18	15	53	47	31	25
4	| organism=Toxoplasma_gondii_GT1 | product=rhoptry protein ROP5 | location=AAQM03000031:206-1855(-) | length=549 | sequence_SO=contig | SO=protein_coding	TGGT1_308090	61 kDa	57	63	58	54	45	52	44	36	34	31	35	35	48	46	57	46
5	| organism=Toxoplasma_gondii_GT1 | product=putative U1 snRNP-associated protein Usp106 | location=TGGT1_chrVIIb:870974-873912(+) | length=394 | sequence_SO=chromosome | SO=protein_coding	TGGT1_262960	45 kDa	36	38	21	29	25	23	27	28	18	23	14	21	46	47	34	26
6	| organism=Toxoplasma_gondii_GT1 | product=S1 RNA binding domain-containing protein | location=TGGT1_chrIV:1560254-1562332(-) | length=378 | sequence_SO=chromosome | SO=protein_coding	TGGT1_211670	42 kDa	26	23	35	32	29	33	34	32	22	26	20	21	42	41	39	25
7	| organism=Toxoplasma_gondii_GT1 | product=rhoptry protein ROP5 | location=AAQM03000489:189-1624(+) | length=461 | sequence_SO=contig | SO=protein_coding	TGGT1_411430	51 kDa	45	50	51	50	37	45	38	31	28	26	29	29	42	45	42	44
8	Trypsin CONTAMINANT OS=Sus scrofa PE=1 SV=1	P00761	24 kDa	37	30	32	36	36	36	45	38	41	43	35	44	41	37	43	25
9	| organism=Toxoplasma_gondii_GT1 | product=ribosomal protein RPS3A | location=TGGT1_chrVIII:2231374-2232762(+) | length=259 | sequence_SO=chromosome | SO=protein_coding	TGGT1_232710	29 kDa	41	33	39	37	38	38	31	35	25	19	28	31	36	32	37	49
10	Vimentin OS=Homo sapiens GN=VIM PE=1 SV=4	P08670	54 kDa	47	82	61	74	41	35	67	82	22	30	48	68	35	35	49	63
11	Actin, cytoplasmic 1 OS=Homo sapiens GN=ACTB PE=1 SV=1	P60709	42 kDa	95	192	22	22	95	71	23	21	68	68	21	18	34	45	18	20
11	Actin, cytoplasmic 2 OS=Homo sapiens GN=ACTG1 PE=1 SV=1	P63261	42 kDa	95	192	22	22	95	71	23	21	68	68	21	18	34	45	18	20
12	| organism=Toxoplasma_gondii_GT1 | product=ribosomal protein RPS9 | location=TGGT1_chrXII:3816916-3818776(+) | length=188 | sequence_SO=chromosome | SO=protein_coding	TGGT1_248480	22 kDa	25	29	40	39	31	26	30	26	14	10	27	28	32	26	29	37
13	| organism=Toxoplasma_gondii_GT1 | product=ribosomal protein RPS14 | location=TGGT1_chrVIIb:359504-361231(+) | length=156 | sequence_SO=chromosome | SO=protein_coding	TGGT1_263700	16 kDa	56	39	68	74	40	42	56	56	30	22	61	54	32	31	62	71
14	Putative RNA-binding protein Luc7-like 2 OS=Homo sapiens GN=LUC7L2 PE=1 SV=2	Q9Y383	46 kDa	25	22	17	17	18	20	19	21	28	20	21	17	29	32	24	27
15	| organism=Toxoplasma_gondii_GT1 | product=rhoptry protein ROP1 | location=TGGT1_chrXI:707942-709312(+) | length=456 | sequence_SO=chromosome | SO=protein_coding	TGGT1_309590	50 kDa	17	18	22	22	24	22	16	23	9	14	9	13	27	27	25	27
16	| organism=Toxoplasma_gondii_GT1 | product=rhoptry protein ROP8 | location=AAQM03000199:1511-3196(+) | length=561 | sequence_SO=contig | SO=protein_coding	TGGT1_363030	64 kDa	37	29	34	32	22	27	23	32	18	16	20	16	26	27	28	27
17	| organism=Toxoplasma_gondii_GT1 | product=ribosomal protein RPS23 | location=TGGT1_chrVIII:368147-371053(+) | length=143 | sequence_SO=chromosome | SO=protein_coding	TGGT1_229670	16 kDa	25	14	27	21	23	24	24	25	21	15	26	25	25	22	24	23
18	RNA-binding protein 39 OS=Homo sapiens GN=RBM39 PE=1 SV=2	Q14498	59 kDa	31	30	43	45	36	32	23	31	46	47	37	43	25	27	32	39
19	Putative RNA-binding protein Luc7-like 1 OS=Homo sapiens GN=LUC7L PE=1 SV=1	Q9NQ29	44 kDa	16	14	13	16	16	17	15	14	25	14	14	15	22	28	15	20
20	Cathepsin K OS=Homo sapiens GN=CTSK PE=1 SV=1	P43235	37 kDa	18	13	30	23	21	20	32	36	33	30	35	36	22	25	25	31
21	| organism=Toxoplasma_gondii_GT1 | product=rhoptry kinase family protein ROP39 | location=TGGT1_chrVIIb:1382528-1384294(+) | length=588 | sequence_SO=chromosome | SO=protein_coding	TGGT1_262050	65 kDa	14	18	17	14	20	19	16	21	15	14	9	15	21	27	20	21
22	| organism=Toxoplasma_gondii_GT1 | product=SAG-related sequence SRS29B (SAG1) | location=TGGT1_chrVIII:2660455-2661465(+) | length=336 | sequence_SO=chromosome | SO=protein_coding	TGGT1_233460	35 kDa	27	49	11	16	25	20	14	11	13	16	3	6	21	17	12	12
23	Treacle protein OS=Homo sapiens GN=TCOF1 PE=1 SV=3	Q13428	152 kDa	4	7	0	2	9	4	3	4	3	3	2	0	20	12	5	9
24	| organism=Toxoplasma_gondii_GT1 | product=rhoptry protein ROP18 | location=TGGT1_chrVIIa:1426782-1428446(-) | length=554 | sequence_SO=chromosome | SO=protein_coding	TGGT1_205250	62 kDa	21	15	26	24	16	14	14	17	11	6	6	8	20	15	21	20
25	60S ribosomal protein L23 OS=Homo sapiens GN=RPL23 PE=1 SV=1	P62829	15 kDa	11	15	19	12	15	16	12	14	16	15	15	16	20	21	21	18
26	Myosin-10 OS=Homo sapiens GN=MYH10 PE=1 SV=3	P35580	229 kDa	170	281	0	0	158	91	0	0	51	74	0	0	20	35	0	0
27	40S ribosomal protein S7 OS=Homo sapiens GN=RPS7 PE=1 SV=1	P62081	22 kDa	11	8	13	14	11	15	19	17	18	19	14	15	19	16	16	30
28	| organism=Toxoplasma_gondii_GT1 | product=peptidyl-prolyl cis-trans isomerase, cyclophilin-type domain-containing protein | location=TGGT1_chrX:681324-685057(-) | length=592 | sequence_SO=chromosome | SO=protein_coding	TGGT1_227850	66 kDa	21	20	30	34	20	18	24	30	15	15	20	21	19	21	37	33
29	Serine/threonine-protein kinase PRP4 homolog OS=Homo sapiens GN=PRPF4B PE=1 SV=3	Q13523	117 kDa	15	13	13	11	19	21	9	9	19	20	9	9	19	19	16	21
30	| organism=Toxoplasma_gondii_GT1 | product=actin ACT1 | location=TGGT1_chrIb:1014618-1016180(+) | length=376 | sequence_SO=chromosome | SO=protein_coding	TGGT1_209030	42 kDa	25	27	16	17	26	29	16	17	21	19	0	9	19	27	21	18
31	| organism=Toxoplasma_gondii_GT1 | product=rhoptry kinase family protein ROP24 (incomplete catalytic triad) | location=TGGT1_chrIII:494762-496369(+) | length=535 | sequence_SO=chromosome | SO=protein_coding	TGGT1_252360	61 kDa	8	10	13	10	10	12	11	8	3	4	7	8	18	12	13	10
32	60S ribosomal protein L23a OS=Homo sapiens GN=RPL23A PE=1 SV=1	P62750	18 kDa	8	10	8	6	12	13	9	10	14	16	6	8	18	15	9	14
33	40S ribosomal protein S17 OS=Homo sapiens GN=RPS17 PE=1 SV=2	P08708	16 kDa	13	14	13	16	13	14	19	16	20	19	12	17	18	15	16	14
34	60S ribosomal protein L35 OS=Homo sapiens GN=RPL35 PE=1 SV=2	P42766	15 kDa	7	5	8	8	9	15	16	17	18	12	13	20	18	16	17	19
35	| organism=Toxoplasma_gondii_GT1 | product=hypothetical protein | location=TGGT1_chrX:3976691-3978589(-) | length=632 | sequence_SO=chromosome | SO=protein_coding	TGGT1_212090	70 kDa	21	15	19	11	22	22	14	18	7	5	1	2	18	26	23	26
36	| organism=Toxoplasma_gondii_GT1 | product=ribosomal protein RPL23 | location=TGGT1_chrXI:2381590-2383685(-) | length=139 | sequence_SO=chromosome | SO=protein_coding	TGGT1_312090	15 kDa	26	25	27	38	29	29	33	22	15	14	30	32	18	16	28	22
37	| organism=Toxoplasma_gondii_GT1 | product=rhoptry protein ROP17 | location=TGGT1_chrVIIb:3287362-3289188(-) | length=608 | sequence_SO=chromosome | SO=protein_coding	TGGT1_258580	69 kDa	23	18	18	17	19	16	17	18	12	11	12	11	17	15	15	18
38	Serum albumin CONTAMINANT OS=Bos taurus GN=ALB PE=1 SV=4	P02769	69 kDa	16	15	18	14	22	20	18	18	18	21	22	16	17	18	24	20
39	Keratin, type II cytoskeletal 1 CONTAMINANT OS=Homo sapiens GN=KRT1 PE=1 SV=6	sp|P04264|K2C1_HUMAN	?	21	10	29	30	41	26	5	13	17	34	13	24	17	34	24	29
40	40S ribosomal protein S11 OS=Homo sapiens GN=RPS11 PE=1 SV=3	P62280	18 kDa	10	9	10	12	15	13	11	12	9	12	10	11	16	13	10	16
41	Annexin A2 OS=Homo sapiens GN=ANXA2 PE=1 SV=2	P07355	39 kDa	7	14	19	15	14	13	15	17	14	10	15	14	16	11	14	17
42	40S ribosomal protein S4, X isoform OS=Homo sapiens GN=RPS4X PE=1 SV=2	P62701	30 kDa	15	12	12	16	12	17	18	19	21	20	12	20	16	20	19	19
43	| organism=Toxoplasma_gondii_GT1 | product=microneme protein MIC3 | location=TGGT1_chrIV:856315-857588(+) | length=383 | sequence_SO=chromosome | SO=protein_coding	TGGT1_319560	41 kDa	57	64	10	11	51	32	10	8	17	13	2	1	16	16	11	7
44	| organism=Toxoplasma_gondii_GT1 | product=RAP domain-containing protein | location=TGGT1_chrX:4032173-4051281(-) | length=5106 | sequence_SO=chromosome | SO=protein_coding	TGGT1_211890	558 kDa	0	0	0	0	0	0	0	0	0	0	0	0	16	9	0	0
45	| organism=Toxoplasma_gondii_GT1 | product=splicing factor U2AF protein | location=TGGT1_chrXI:318912-325751(-) | length=770 | sequence_SO=chromosome | SO=protein_coding	TGGT1_308920	83 kDa	0	5	1	1	0	0	0	0	0	0	0	0	15	13	3	8
46	Serine/arginine repetitive matrix protein 2 OS=Homo sapiens GN=SRRM2 PE=1 SV=2	Q9UQ35	300 kDa	3	4	2	2	10	7	5	2	10	8	4	7	15	13	7	25
47	| organism=Toxoplasma_gondii_GT1 | product=zinc knuckle domain-containing protein | location=TGGT1_chrVI:3435122-3439146(-) | length=219 | sequence_SO=chromosome | SO=protein_coding	TGGT1_244840	24 kDa	7	7	12	13	9	11	14	14	4	5	6	7	15	12	17	10
48	| organism=Toxoplasma_gondii_GT1 | product=ribosomal protein RPL17 | location=TGGT1_chrIII:2205438-2207707(-) | length=195 | sequence_SO=chromosome | SO=protein_coding	TGGT1_299050	22 kDa	11	9	9	10	13	11	6	9	5	7	8	8	15	10	9	8
49	40S ribosomal protein S23 OS=Homo sapiens GN=RPS23 PE=1 SV=3	P62266	16 kDa	9	11	7	9	8	12	11	13	14	11	10	10	15	15	12	16
50	| organism=Toxoplasma_gondii_GT1 | product=rhoptry kinase family protein ROP11 (incomplete catalytic triad) | location=TGGT1_chrX:715479-717059(+) | length=526 | sequence_SO=chromosome | SO=protein_coding	TGGT1_227810	58 kDa	4	8	10	6	8	12	8	11	6	9	6	4	15	9	6	16
51	| organism=Toxoplasma_gondii_GT1 | product=ribosomal protein RPL26 | location=TGGT1_chrXII:3763041-3764059(-) | length=141 | sequence_SO=chromosome | SO=protein_coding	TGGT1_248390	16 kDa	13	9	13	10	15	14	11	9	9	8	8	10	15	19	10	16
52	| organism=Toxoplasma_gondii_GT1 | product=putative elongation factor 1-alpha (EF-1-ALPHA) | location=TGGT1_chrV:1692242-1694172(-) | length=448 | sequence_SO=chromosome | SO=protein_coding	TGGT1_286420A	49 kDa	11	13	18	17	14	15	14	14	12	12	7	12	15	21	16	13
53	| organism=Toxoplasma_gondii_GT1 | product=ribosomal protein RPS17 | location=TGGT1_chrIb:342658-344358(-) | length=132 | sequence_SO=chromosome | SO=protein_coding	TGGT1_207840	15 kDa	15	15	15	19	20	17	12	12	11	9	10	11	15	17	14	17
54	| organism=Toxoplasma_gondii_GT1 | product=ribosomal protein RPS4 | location=TGGT1_chrIb:77395-80548(-) | length=312 | sequence_SO=chromosome | SO=protein_coding	TGGT1_207440	35 kDa	22	22	20	24	20	18	19	19	11	13	14	14	15	16	18	26
55	E3 ubiquitin-protein ligase TRIM21 OS=Homo sapiens GN=TRIM21 PE=1 SV=1	P19474	54 kDa	12	9	15	10	6	8	12	13	15	17	8	12	14	21	17	15
56	60S ribosomal protein L17 (Fragment) OS=Homo sapiens GN=RPL17 PE=3 SV=1	A0A087WXM6	20 kDa	7	10	10	6	9	10	11	13	16	17	11	18	14	15	11	14
56	Protein RPL17-C18orf32 OS=Homo sapiens GN=RPL17-C18orf32 PE=3 SV=1	A0A0A6YYL6	26 kDa	7	10	10	6	9	10	11	13	16	17	11	18	14	15	11	14
56	60S ribosomal protein L17 (Fragment) OS=Homo sapiens GN=RPL17 PE=3 SV=1	J3KRX5	20 kDa	7	10	10	6	9	10	11	13	16	17	11	18	14	15	11	14
56	60S ribosomal protein L17 (Fragment) OS=Homo sapiens GN=RPL17 PE=3 SV=1	J3QQT2	20 kDa	7	10	10	6	9	10	11	13	16	17	11	18	14	15	11	14
56	60S ribosomal protein L17 OS=Homo sapiens GN=RPL17 PE=1 SV=3	P18621	21 kDa	7	10	10	6	9	10	11	13	16	17	11	18	14	15	11	14
57	| organism=Toxoplasma_gondii_GT1 | product=dense granule protein GRA12 | location=TGGT1_chrIX:2467879-2469672(-) | length=436 | sequence_SO=chromosome | SO=protein_coding	TGGT1_288650	48 kDa	9	30	6	11	11	11	6	3	2	4	0	3	14	16	7	3
58	| organism=Toxoplasma_gondii_GT1 | product=ribosomal protein RPS11 | location=TGGT1_chrX:1087439-1090315(-) | length=161 | sequence_SO=chromosome | SO=protein_coding	TGGT1_226970	19 kDa	11	8	10	7	14	13	9	10	6	6	8	8	14	12	8	15
59	Serine/arginine repetitive matrix protein 1 OS=Homo sapiens GN=SRRM1 PE=1 SV=1	A9Z1X7	103 kDa	14	8	10	8	18	15	17	22	24	21	5	14	14	18	12	37
60	Actin, alpha cardiac muscle 1 OS=Homo sapiens GN=ACTC1 PE=1 SV=1	P68032	42 kDa	50	85	10	0	54	40	0	11	37	38	0	0	14	21	0	0
61	40S ribosomal protein S6 OS=Homo sapiens GN=RPS6 PE=1 SV=1	P62753	29 kDa	5	5	7	4	6	6	5	7	6	9	4	6	13	7	6	8
62	| organism=Toxoplasma_gondii_GT1 | product=ribosomal protein RPS13 | location=TGGT1_chrVIII:5238468-5240728(-) | length=151 | sequence_SO=chromosome | SO=protein_coding	TGGT1_270380	17 kDa	21	14	22	21	13	13	14	14	5	8	12	11	13	8	17	17
63	40S ribosomal protein S24 OS=Homo sapiens GN=RPS24 PE=1 SV=1	A0A087WUS0	15 kDa	11	6	9	7	13	13	10	13	13	14	8	9	13	14	10	15
63	40S ribosomal protein S24 OS=Homo sapiens GN=RPS24 PE=1 SV=1	E7ETK0	15 kDa	11	6	9	7	13	13	10	13	13	14	8	9	13	14	10	15
63	40S ribosomal protein S24 OS=Homo sapiens GN=RPS24 PE=1 SV=1	P62847	15 kDa	11	6	9	7	13	13	10	13	13	14	8	9	13	14	10	15
64	| organism=Toxoplasma_gondii_GT1 | product=heat shock protein HSP70 | location=TGGT1_chrVIII:3285695-3287698(-) | length=667 | sequence_SO=chromosome | SO=protein_coding	TGGT1_273760	72 kDa	28	27	25	36	22	18	35	32	8	10	5	12	13	15	12	15
65	| organism=Toxoplasma_gondii_GT1 | product=putative DnaJ family chaperone | location=TGGT1_chrXI:1865804-1870827(-) | length=426 | sequence_SO=chromosome | SO=protein_coding	TGGT1_311240	47 kDa	8	7	9	8	7	4	9	11	7	2	6	5	12	12	11	19
66	| organism=Toxoplasma_gondii_GT1 | product=phosphatidylserine decarboxylase | location=TGGT1_chrVIII:5534744-5543165(-) | length=968 | sequence_SO=chromosome | SO=protein_coding	TGGT1_269920	108 kDa	6	7	2	5	4	5	4	7	1	2	1	3	12	7	8	12
67	| organism=Toxoplasma_gondii_GT1 | product=glyceraldehyde-3-phosphate dehydrogenase GAPDH1 | location=TGGT1_chrIX:3189155-3191218(-) | length=489 | sequence_SO=chromosome | SO=protein_coding	TGGT1_289690	53 kDa	11	10	10	11	10	11	7	10	7	4	7	9	12	13	10	18
68	Erythrocyte band 7 integral membrane protein OS=Homo sapiens GN=STOM PE=1 SV=3	P27105	32 kDa	14	30	4	9	13	13	3	2	8	10	0	3	12	10	5	2
69	40S ribosomal protein S13 OS=Homo sapiens GN=RPS13 PE=1 SV=2	P62277	17 kDa	13	10	14	11	14	14	11	10	13	12	11	13	12	10	14	11
70	FERM, RhoGEF and pleckstrin domain-containing protein 1 OS=Homo sapiens GN=FARP1 PE=1 SV=1	Q9Y4F1	119 kDa	10	9	6	3	12	16	3	3	10	12	0	1	12	15	6	10
71	Keratin, type I cytoskeletal 10 CONTAMINANT OS=Homo sapiens GN=KRT10 PE=1 SV=6	sp|P13645|K1C10_HUMAN	?	10	8	22	25	30	19	5	7	11	16	13	31	12	25	34	16
72	Histone H1.2 OS=Homo sapiens GN=HIST1H1C PE=1 SV=2	P16403	21 kDa	10	11	13	8	6	3	3	2	8	8	3	5	11	15	5	12
73	| organism=Toxoplasma_gondii_GT1 | product=rhoptry protein ROP13 | location=TGGT1_chrXI:2519556-2520758(-) | length=400 | sequence_SO=chromosome | SO=protein_coding	TGGT1_312270	45 kDa	3	12	2	1	7	5	7	3	2	4	0	2	11	7	7	6
74	60S ribosomal protein L27a OS=Homo sapiens GN=RPL27A PE=1 SV=2	P46776	17 kDa	7	5	6	7	7	9	11	7	12	11	9	8	11	9	7	7
75	1-phosphatidylinositol 4,5-bisphosphate phosphodiesterase delta-3 OS=Homo sapiens GN=PLCD3 PE=1 SV=3	Q8N3E9	89 kDa	7	7	5	6	7	9	6	4	6	6	3	3	11	8	6	6
76	| organism=Toxoplasma_gondii_GT1 | product=chaperonin protein BiP | location=TGGT1_chrXI:2188121-2191497(-) | length=668 | sequence_SO=chromosome | SO=protein_coding	TGGT1_311720	73 kDa	14	18	14	16	12	10	8	8	0	0	0	0	11	14	8	11
77	40S ribosomal protein S30 OS=Homo sapiens GN=FAU PE=1 SV=1	P62861	7 kDa	7	6	13	13	8	12	10	11	8	7	9	9	11	6	13	10
78	Elongation factor 1-alpha 1 OS=Homo sapiens GN=EEF1A1 PE=1 SV=1	P68104	50 kDa	11	12	12	14	11	13	15	12	13	12	12	10	11	16	14	14
78	Putative elongation factor 1-alpha-like 3 OS=Homo sapiens GN=EEF1A1P5 PE=5 SV=1	Q5VTE0	50 kDa	11	12	12	14	11	13	15	12	13	12	12	10	11	16	14	14
79	| organism=Toxoplasma_gondii_GT1 | product=ribosomal protein RPL10 | location=TGGT1_chrIX:2518172-2520490(-) | length=221 | sequence_SO=chromosome | SO=protein_coding	TGGT1_288720	25 kDa	13	9	12	15	12	13	12	17	6	7	11	8	11	11	12	15
80	40S ribosomal protein S3a OS=Homo sapiens GN=RPS3A PE=1 SV=2	P61247	30 kDa	13	4	6	8	10	14	7	9	11	9	7	9	11	15	7	8
81	| organism=Toxoplasma_gondii_GT1 | product=DEAD (Asp-Glu-Ala-Asp) box polypeptide DDX3X | location=TGGT1_chrX:1667417-1670378(+) | length=734 | sequence_SO=chromosome | SO=protein_coding	TGGT1_226250	79 kDa	7	8	8	12	3	4	6	6	2	2	0	0	10	9	6	7
82	| organism=Toxoplasma_gondii_GT1 | product=hypothetical protein | location=TGGT1_chrX:2357556-2361015(+) | length=691 | sequence_SO=chromosome | SO=protein_coding	TGGT1_225150	77 kDa	1	6	0	0	2	5	0	0	0	0	0	0	10	8	2	2
83	| organism=Toxoplasma_gondii_GT1 | product=putative transmembrane protein | location=AAQM03000265:733-2584(+) | length=435 | sequence_SO=contig | SO=protein_coding	TGGT1_410370	48 kDa	7	15	5	5	4	6	3	3	0	0	0	0	10	12	10	5
84	| organism=Toxoplasma_gondii_GT1 | product=ribosomal protein RPL44 | location=TGGT1_chrVIIa:2292915-2293974(-) | length=105 | sequence_SO=chromosome | SO=protein_coding	TGGT1_203630	12 kDa	4	4	8	9	3	7	5	9	1	3	9	7	10	3	7	7
85	| organism=Toxoplasma_gondii_GT1 | product=hypothetical protein | location=TGGT1_chrXI:4798811-4799287(+) | length=158 | sequence_SO=chromosome | SO=protein_coding	TGGT1_315610	16 kDa	6	6	10	8	8	9	6	8	4	6	3	5	10	7	9	8
86	| organism=Toxoplasma_gondii_GT1 | product=rhoptry kinase family protein ROP35 | location=TGGT1_chrVIIa:653060-656106(-) | length=640 | sequence_SO=chromosome | SO=protein_coding	TGGT1_304740	71 kDa	16	15	14	13	8	10	11	11	10	4	8	7	10	10	9	17
87	Polymerase I and transcript release factor OS=Homo sapiens GN=PTRF PE=1 SV=1	Q6NZI2	43 kDa	14	33	3	6	11	10	6	6	8	10	3	5	10	9	7	7
88	| organism=Toxoplasma_gondii_GT1 | product=ribosomal protein RPL22 | location=TGGT1_chrVI:893982-895795(-) | length=133 | sequence_SO=chromosome | SO=protein_coding	TGGT1_239760	15 kDa	13	8	9	6	10	11	9	7	6	3	3	3	10	12	9	11
89	Unconventional myosin-Ic OS=Homo sapiens GN=MYO1C PE=1 SV=1	F5H6E2	119 kDa	87	145	3	4	72	51	5	3	40	41	0	1	10	12	5	5
89	Unconventional myosin-Ic OS=Homo sapiens GN=MYO1C PE=1 SV=4	O00159	122 kDa	87	145	3	4	72	51	5	3	40	41	0	1	10	12	5	5
90	| organism=Toxoplasma_gondii_GT1 | product=ribosomal protein RPS26 | location=TGGT1_chrVI:2643618-2644858(-) | length=112 | sequence_SO=chromosome | SO=protein_coding	TGGT1_243570	13 kDa	10	9	12	11	7	9	11	11	10	6	10	12	10	11	14	10
91	| organism=Toxoplasma_gondii_GT1 | product=putative DNA replication licensing factor MCM5 | location=TGGT1_chrVI:2796800-2806044(+) | length=794 | sequence_SO=chromosome | SO=protein_coding	TGGT1_243920	88 kDa	0	0	0	0	2	1	2	2	0	0	0	0	9	10	6	12
92	| organism=Toxoplasma_gondii_GT1 | product=hypothetical protein | location=TGGT1_chrIV:35039-39691(-) | length=357 | sequence_SO=chromosome | SO=protein_coding	TGGT1_320760	39 kDa	6	3	0	0	6	4	1	2	0	1	0	0	9	10	7	3
93	| organism=Toxoplasma_gondii_GT1 | product=ribosomal protein RPL18 | location=TGGT1_chrXII:251803-254851(+) | length=187 | sequence_SO=chromosome | SO=protein_coding	TGGT1_300000	21 kDa	5	4	4	2	9	8	4	3	3	3	3	4	9	5	4	4
94	Transmembrane glycoprotein NMB OS=Homo sapiens GN=GPNMB PE=1 SV=2	Q14956	64 kDa	10	10	14	14	7	9	13	12	11	13	15	13	9	8	13	15
95	40S ribosomal protein S14 OS=Homo sapiens GN=RPS14 PE=1 SV=3	P62263	16 kDa	12	9	10	11	8	11	10	9	14	14	8	15	9	13	12	13
96	| organism=Toxoplasma_gondii_GT1 | product=hypothetical protein | location=TGGT1_chrVIIa:3420532-3424661(-) | length=793 | sequence_SO=chromosome | SO=protein_coding	TGGT1_202200	87 kDa	6	6	4	5	14	11	6	4	1	0	1	2	9	6	8	5
97	| organism=Toxoplasma_gondii_GT1 | product=domain K- type RNA binding proteins family protein | location=TGGT1_chrX:5075263-5081044(+) | length=570 | sequence_SO=chromosome | SO=protein_coding	TGGT1_235930	64 kDa	3	4	9	10	11	12	6	11	9	8	8	6	9	11	13	15
98	| organism=Toxoplasma_gondii_GT1 | product=hypothetical protein | location=TGGT1_chrVIIb:3094822-3099514(+) | length=276 | sequence_SO=chromosome | SO=protein_coding	TGGT1_258850	33 kDa	7	3	10	8	7	7	10	15	3	6	5	4	8	7	10	11
99	60S ribosomal protein L26 OS=Homo sapiens GN=RPL26 PE=1 SV=1	P61254	17 kDa	3	3	8	5	4	7	9	7	7	6	10	7	8	8	9	10
100	Myosin regulatory light chain 12A OS=Homo sapiens GN=MYL12A PE=1 SV=1	J3QRS3	20 kDa	27	51	0	2	25	18	3	0	17	15	0	0	8	10	0	3
100	Myosin regulatory light chain 12A OS=Homo sapiens GN=MYL12A PE=1 SV=2	P19105	20 kDa	27	51	0	2	25	18	3	0	17	15	0	0	8	10	0	3
101	| organism=Toxoplasma_gondii_GT1 | product=myosin A | location=TGGT1_chrX:4773284-4778894(+) | length=831 | sequence_SO=chromosome | SO=protein_coding	TGGT1_235470	93 kDa	41	65	0	0	42	26	0	0	8	12	0	0	8	12	0	0
102	Histone H1.5 OS=Homo sapiens GN=HIST1H1B PE=1 SV=3	P16401	23 kDa	5	8	1	3	0	1	2	1	6	6	0	1	7	8	2	8
103	Galectin-1 OS=Homo sapiens GN=LGALS1 PE=1 SV=2	P09382	15 kDa	5	3	3	4	4	3	10	9	9	10	9	10	7	5	7	14
104	Arginine and glutamate-rich protein 1 OS=Homo sapiens GN=ARGLU1 PE=1 SV=1	Q9NWB6	33 kDa	6	5	5	6	3	3	5	5	7	4	2	5	7	9	6	2
105	| organism=Toxoplasma_gondii_GT1 | product=hypothetical protein | location=TGGT1_chrIX:4634440-4635879(-) | length=479 | sequence_SO=chromosome | SO=protein_coding	TGGT1_210370	52 kDa	9	12	3	1	5	3	2	3	1	0	0	0	7	7	2	3
106	| organism=Toxoplasma_gondii_GT1 | product=hypothetical protein | location=TGGT1_chrVIIb:1712431-1719358(-) | length=1112 | sequence_SO=chromosome | SO=protein_coding	TGGT1_261450	119 kDa	8	6	9	8	7	5	3	10	6	4	4	4	7	7	13	18
107	Secreted frizzled-related protein 1 OS=Homo sapiens GN=SFRP1 PE=1 SV=1	Q8N474	35 kDa	6	6	5	5	8	6	5	8	6	4	4	4	7	8	7	5
108	40S ribosomal protein S4, Y isoform 1 (Fragment) OS=Homo sapiens GN=RPS4Y1 PE=1 SV=1	C9JEH7	29 kDa	6	6	9	7	7	7	11	8	11	11	7	13	7	8	8	9
108	40S ribosomal protein S4, Y isoform 1 OS=Homo sapiens GN=RPS4Y1 PE=1 SV=2	P22090	29 kDa	6	6	9	7	7	7	11	8	11	11	7	13	7	8	8	9
109	| organism=Toxoplasma_gondii_GT1 | product=ribosomal protein RPS15 | location=TGGT1_chrV:820008-821446(-) | length=150 | sequence_SO=chromosome | SO=protein_coding	TGGT1_213350	17 kDa	11	4	7	8	6	7	5	5	4	4	5	6	7	6	5	7
110	78 kDa glucose-regulated protein OS=Homo sapiens GN=HSPA5 PE=1 SV=2	P11021	72 kDa	8	16	11	10	8	8	13	13	9	9	7	9	7	9	8	14
111	60S ribosomal protein L10 OS=Homo sapiens GN=RPL10 PE=1 SV=4	P27635	25 kDa	4	4	6	4	5	10	9	7	5	5	5	6	7	6	6	6
112	Poly(U)-binding-splicing factor PUF60 (Fragment) OS=Homo sapiens GN=PUF60 PE=1 SV=1	A0A0J9YVP6	57 kDa	9	8	12	15	13	15	14	13	20	17	18	15	7	12	10	20
113	Keratin, type I cytoskeletal 9 OS=Homo sapiens GN=KRT9 PE=1 SV=3	sp|P35527|K1C9_HUMAN	?	8	6	15	17	16	15	0	6	6	20	9	7	7	18	8	18
114	| organism=Toxoplasma_gondii_GT1 | product=ribosomal protein RPL21 | location=TGGT1_chrXII:2403148-2403621(+) | length=157 | sequence_SO=chromosome | SO=protein_coding	TGGT1_245680	18 kDa	5	3	2	2	10	10	4	2	3	2	1	2	7	6	3	2
115	| organism=Toxoplasma_gondii_GT1 | product=rhoptry protein ROP8 | location=TGGT1_chrX:7045451-7047178(+) | length=575 | sequence_SO=chromosome | SO=protein_coding	TGGT1_215775	65 kDa	9	9	10	10	5	8	0	8	0	0	0	0	7	0	7	6
116	| organism=Toxoplasma_gondii_GT1 | product=glyceraldehyde-3-phosphate dehydrogenase GAPDH2 | location=TGGT1_chrVIII:6001367-6005276(-) | length=995 | sequence_SO=chromosome | SO=protein_coding	TGGT1_269190	105 kDa	6	11	3	2	3	2	0	0	0	0	0	0	6	5	2	6
117	| organism=Toxoplasma_gondii_GT1 | product=SAG-related sequence SRS34A (SAG2A) | location=TGGT1_chrVIII:4754604-4755164(+) | length=186 | sequence_SO=chromosome | SO=protein_coding	TGGT1_271050	19 kDa	10	17	3	2	7	2	2	2	1	1	0	1	6	5	2	2
118	| organism=Toxoplasma_gondii_GT1 | product=histone H2Ba | location=TGGT1_chrIX:5039074-5039424(+) | length=116 | sequence_SO=chromosome | SO=protein_coding	TGGT1_305160	13 kDa	6	7	3	2	3	3	1	2	0	0	0	0	6	5	4	5
119	| organism=Toxoplasma_gondii_GT1 | product=hypothetical protein | location=TGGT1_chrXI:4214855-4217243(-) | length=469 | sequence_SO=chromosome | SO=protein_coding	TGGT1_314750	50 kDa	2	3	0	0	0	3	0	0	0	0	0	0	6	5	1	0
120	| organism=Toxoplasma_gondii_GT1 | product=hypothetical protein | location=TGGT1_chrXI:6414554-6415186(+) | length=210 | sequence_SO=chromosome | SO=protein_coding	TGGT1_215980	24 kDa	7	10	5	6	7	4	3	4	4	3	1	2	6	7	3	5
121	| organism=Toxoplasma_gondii_GT1 | product=ribosomal protein RPL8 | location=TGGT1_chrVIIa:1947745-1950214(+) | length=260 | sequence_SO=chromosome | SO=protein_coding	TGGT1_204020	28 kDa	3	4	4	3	3	4	3	3	3	3	0	2	6	5	5	2
122	| organism=Toxoplasma_gondii_GT1 | product=ribosomal protein RPS7 | location=TGGT1_chrVI:457170-458270(+) | length=196 | sequence_SO=chromosome | SO=protein_coding	TGGT1_239100	23 kDa	8	5	13	8	7	7	5	7	3	3	8	5	6	3	6	9
123	| organism=Toxoplasma_gondii_GT1 | product=hypothetical protein | location=TGGT1_chrXI:1684386-1686384(+) | length=207 | sequence_SO=chromosome | SO=protein_coding	TGGT1_311000	24 kDa	8	3	8	5	6	7	8	8	3	3	4	2	6	6	8	6
124	Luc7-like protein 3 OS=Homo sapiens GN=LUC7L3 PE=1 SV=2	O95232	51 kDa	5	3	6	5	6	7	3	6	9	8	6	6	6	8	6	7
125	| organism=Toxoplasma_gondii_GT1 | product=histone H4 | location=TGGT1_chrVI:491746-492057(-) | length=103 | sequence_SO=chromosome | SO=protein_coding	TGGT1_239260	11 kDa	5	9	5	5	7	7	4	4	5	5	2	3	6	7	4	6
126	Probable ATP-dependent RNA helicase DDX5 OS=Homo sapiens GN=DDX5 PE=1 SV=1	P17844	69 kDa	4	5	2	5	7	7	3	3	6	4	2	6	6	5	3	5
127	40S ribosomal protein S18 OS=Homo sapiens GN=RPS18 PE=1 SV=3	P62269	18 kDa	4	2	6	5	5	8	3	8	6	5	8	6	6	4	5	8
128	| organism=Toxoplasma_gondii_GT1 | product=ribosomal protein RPL32 | location=TGGT1_chrIX:508439-508944(-) | length=134 | sequence_SO=chromosome | SO=protein_coding	TGGT1_267400	16 kDa	5	5	3	4	6	8	6	5	5	4	3	2	6	4	3	4
129	40S ribosomal protein S15 OS=Homo sapiens GN=RPS15 PE=1 SV=1	K7ELC2	18 kDa	9	0	3	4	7	9	4	7	8	6	7	4	6	8	9	6
129	40S ribosomal protein S15 OS=Homo sapiens GN=RPS15 PE=1 SV=2	P62841	17 kDa	9	0	3	4	7	9	4	7	8	6	7	4	6	8	9	6
130	Heat shock cognate 71 kDa protein OS=Homo sapiens GN=HSPA8 PE=1 SV=1	P11142	71 kDa	15	21	14	16	13	10	13	13	13	12	9	12	6	9	7	11
131	40S ribosomal protein S3 OS=Homo sapiens GN=RPS3 PE=1 SV=2	P23396	27 kDa	7	4	5	2	9	10	7	8	4	3	7	5	6	5	3	4
132	| organism=Toxoplasma_gondii_GT1 | product=ribosomal protein RPS6 | location=TGGT1_chrIV:2087216-2087986(+) | length=256 | sequence_SO=chromosome | SO=protein_coding	TGGT1_210690	29 kDa	5	10	4	6	8	10	5	4	0	2	0	2	6	5	3	2
133	| organism=Toxoplasma_gondii_GT1 | product=ribosomal protein RPS2 | location=TGGT1_chrIX:5229307-5231745(+) | length=269 | sequence_SO=chromosome | SO=protein_coding	TGGT1_305520	29 kDa	11	14	11	15	13	15	8	11	4	5	6	10	6	7	9	8
134	| organism=Toxoplasma_gondii_GT1 | product=myosin F | location=TGGT1_chrXII:5709485-5725053(+) | length=1953 | sequence_SO=chromosome | SO=protein_coding	TGGT1_278870	216 kDa	70	110	0	0	55	28	5	3	12	20	0	0	6	9	0	0
135	Histone H4 OS=Homo sapiens GN=HIST1H4A PE=1 SV=2	P62805	11 kDa	0	0	5	4	0	5	3	5	0	0	0	0	6	0	3	4
136	| organism=Toxoplasma_gondii_GT1 | product=ribosomal protein RPL39 | location=TGGT1_chrIII:1840786-1841847(-) | length=68 | sequence_SO=chromosome | SO=protein_coding	TGGT1_254620	8 kDa	2	1	5	5	4	4	5	6	5	2	9	7	6	3	8	8
137	Immunoglobulin kappa variable 4-1 OS=Homo sapiens GN=IGKV4-1 PE=1 SV=1	P06312	13 kDa	0	1	0	4	4	3	6	0	3	3	2	0	6	5	5	5
138	Myosin light polypeptide 6 OS=Homo sapiens GN=MYL6 PE=1 SV=1	G8JLA2	17 kDa	0	0	0	0	0	0	0	0	11	15	0	0	6	7	0	0
139	Erlin-2 (Fragment) OS=Homo sapiens GN=ERLIN2 PE=1 SV=1	E5RHW4	38 kDa	2	11	0	0	4	0	0	0	0	3	0	0	5	4	0	0
139	Erlin-2 OS=Homo sapiens GN=ERLIN2 PE=1 SV=1	O94905	38 kDa	2	11	0	0	4	0	0	0	0	3	0	0	5	4	0	0
140	| organism=Toxoplasma_gondii_GT1 | product=rhoptry kinase family protein ROP37 (incomplete catalytic triad) | location=TGGT1_chrIa:950597-952927(-) | length=776 | sequence_SO=chromosome | SO=protein_coding	TGGT1_294560	84 kDa	0	0	1	0	0	0	0	0	0	0	0	0	5	1	2	0
141	| organism=Toxoplasma_gondii_GT1 | product=hypothetical protein | location=TGGT1_chrIX:3366173-3367777(+) | length=232 | sequence_SO=chromosome | SO=protein_coding	TGGT1_289970	24 kDa	0	0	0	0	0	0	0	0	0	0	0	0	5	2	0	2
142	| organism=Toxoplasma_gondii_GT1 | product=hypothetical protein | location=TGGT1_chrVIIa:2520041-2522364(-) | length=192 | sequence_SO=chromosome | SO=protein_coding	TGGT1_203280	23 kDa	2	2	5	4	3	2	5	3	3	2	2	2	5	3	7	7
143	Nucleolar protein of 40 kDa OS=Homo sapiens GN=ZCCHC17 PE=1 SV=1	A0A087WXF8	30 kDa	2	3	6	4	1	2	7	8	7	9	6	9	5	5	5	5
143	Nucleolar protein of 40 kDa OS=Homo sapiens GN=ZCCHC17 PE=1 SV=1	A0A0D9SEW3	28 kDa	2	3	6	4	1	2	7	8	7	9	6	9	5	5	5	5
143	Nucleolar protein of 40 kDa OS=Homo sapiens GN=ZCCHC17 PE=1 SV=1	Q9NP64	28 kDa	2	3	6	4	1	2	7	8	7	9	6	9	5	5	5	5
144	Slit homolog 2 protein OS=Homo sapiens GN=SLIT2 PE=1 SV=1	O94813	170 kDa	3	3	2	2	2	3	1	2	5	4	3	3	5	5	5	5
144	Slit homolog 2 protein OS=Homo sapiens GN=SLIT2 PE=1 SV=1	X6R3P0	171 kDa	3	3	2	2	2	3	1	2	5	4	3	3	5	5	5	5
145	| organism=Toxoplasma_gondii_GT1 | product=histone H2A1 | location=TGGT1_chrVIIb:1779724-1780266(-) | length=180 | sequence_SO=chromosome | SO=protein_coding	TGGT1_261250	20 kDa	8	9	2	4	6	4	3	2	3	1	0	3	5	2	4	3
146	Fibronectin OS=Homo sapiens GN=FN1 PE=1 SV=4	P02751	263 kDa	5	4	7	11	5	5	9	10	9	8	6	8	5	7	11	11
147	60S ribosomal protein L37a OS=Homo sapiens GN=RPL37A PE=1 SV=2	P61513	10 kDa	6	4	6	7	5	6	5	6	5	5	4	6	5	6	7	10
148	| organism=Toxoplasma_gondii_GT1 | product=ribosomal protein RPL27A | location=TGGT1_chrXI:1345590-1346369(-) | length=147 | sequence_SO=chromosome | SO=protein_coding	TGGT1_310490	16 kDa	3	3	5	4	4	6	2	5	5	2	1	2	5	6	3	1
149	| organism=Toxoplasma_gondii_GT1 | product=ribosomal protein RPS8 | location=TGGT1_chrXII:2220293-2224095(-) | length=205 | sequence_SO=chromosome | SO=protein_coding	TGGT1_245460	23 kDa	9	9	7	6	11	8	5	5	2	3	2	4	5	4	5	4
150	40S ribosomal protein S2 OS=Homo sapiens GN=RPS2 PE=1 SV=2	P15880	31 kDa	5	5	3	2	6	9	7	5	3	3	4	2	5	5	3	3
151	Myosin light polypeptide 6 OS=Homo sapiens GN=MYL6 PE=1 SV=1	J3KND3	17 kDa	23	38	5	4	23	12	6	7	10	14	3	6	5	6	4	6
151	Myosin light polypeptide 6 OS=Homo sapiens GN=MYL6 PE=1 SV=2	P60660	17 kDa	23	38	5	4	23	12	6	7	10	14	3	6	5	6	4	6
152	| organism=Toxoplasma_gondii_GT1 | product=ribosomal protein RPS15A | location=TGGT1_chrX:4292801-4294683(+) | length=231 | sequence_SO=chromosome | SO=protein_coding	TGGT1_234450	27 kDa	7	8	6	6	7	7	5	4	4	5	2	4	5	6	5	8
153	| organism=Toxoplasma_gondii_GT1 | product=rhoptry neck protein RON3 | location=TGGT1_chrX:3357300-3367973(+) | length=1958 | sequence_SO=chromosome | SO=protein_coding	TGGT1_223920	223 kDa	8	29	0	0	20	13	2	0	0	0	0	0	5	2	0	0
154	| organism=Toxoplasma_gondii_GT1 | product=hypothetical protein | location=TGGT1_chrXI:4757280-4758139(+) | length=91 | sequence_SO=chromosome | SO=protein_coding	TGGT1_315570	9 kDa	4	5	7	5	5	6	6	6	4	4	5	4	5	6	7	6
155	| organism=Toxoplasma_gondii_GT1 | product=ribosomal protein RPL7 | location=TGGT1_chrXI:4256933-4260657(+) | length=258 | sequence_SO=chromosome | SO=protein_coding	TGGT1_314810	30 kDa	5	5	1	0	4	4	0	0	0	0	0	0	5	1	0	0
156	60S ribosomal protein L39 OS=Homo sapiens GN=RPL39 PE=1 SV=2	P62891	6 kDa	0	0	7	6	4	3	4	7	7	2	6	7	5	4	4	5
156	Putative 60S ribosomal protein L39-like 5 OS=Homo sapiens GN=RPL39P5 PE=5 SV=2	Q59GN2	6 kDa	0	0	7	6	4	3	4	7	7	2	6	7	5	4	4	5
157	| organism=Toxoplasma_gondii_GT1 | product=putative DnaJ protein | location=TGGT1_chrVIIb:3406355-3407941(-) | length=397 | sequence_SO=chromosome | SO=protein_coding	TGGT1_258390	45 kDa	6	6	9	4	4	2	2	6	3	1	2	2	4	5	3	7
158	| organism=Toxoplasma_gondii_GT1 | product=beta-tubulin | location=TGGT1_chrIX:705551-707606(-) | length=449 | sequence_SO=chromosome | SO=protein_coding	TGGT1_266960	50 kDa	7	10	9	5	4	3	4	7	0	0	0	3	4	6	3	9
159	| organism=Toxoplasma_gondii_GT1 | product=mRNA turnover 4 (MRT4) family protein | location=TGGT1_chrVIIb:4809517-4812021(-) | length=228 | sequence_SO=chromosome | SO=protein_coding	TGGT1_255320	26 kDa	3	1	4	2	4	3	0	4	2	0	1	1	4	4	4	2
160	Serine/arginine-rich splicing factor 11 OS=Homo sapiens GN=SRSF11 PE=1 SV=1	Q05519	54 kDa	5	6	5	3	8	4	3	3	6	11	4	5	4	7	3	8
161	| organism=Toxoplasma_gondii_GT1 | product=ribosomal protein RPS3 | location=TGGT1_chrVIII:1993673-1994649(-) | length=255 | sequence_SO=chromosome | SO=protein_coding	TGGT1_232300	29 kDa	8	5	7	5	9	4	3	5	3	3	4	2	4	2	3	5
162	| organism=Toxoplasma_gondii_GT1 | product=hypothetical protein | location=TGGT1_chrVIIb:4013607-4015889(+) | length=218 | sequence_SO=chromosome | SO=protein_coding	TGGT1_257380	24 kDa	3	1	4	3	3	4	5	6	6	4	6	3	4	5	3	4
163	| organism=Toxoplasma_gondii_GT1 | product=rhoptry protein ROP7 | location=AAQM03000462:293-2020(-) | length=575 | sequence_SO=contig | SO=protein_coding	TGGT1_295110	63 kDa	7	8	7	6	2	4	2	2	1	2	1	2	4	4	2	2
164	60S ribosomal protein L24 OS=Homo sapiens GN=RPL24 PE=1 SV=1	P83731	18 kDa	2	2	3	3	3	4	3	2	3	2	1	3	4	6	4	5
165	Complement C3 OS=Homo sapiens GN=C3 PE=1 SV=2	P01024	187 kDa	4	2	6	6	6	5	5	5	5	5	5	6	4	5	5	5
166	40S ribosomal protein S9 OS=Homo sapiens GN=RPS9 PE=1 SV=3	P46781	23 kDa	3	4	3	2	4	5	3	2	1	3	2	2	4	3	2	3
167	| organism=Toxoplasma_gondii_GT1 | product=rhoptry kinase family protein ROP40 (incomplete catalytic triad) | location=TGGT1_chrIX:4241532-4244563(+) | length=525 | sequence_SO=chromosome | SO=protein_coding	TGGT1_291960	58 kDa	0	0	4	2	4	5	3	3	2	0	3	2	4	0	4	9
168	| organism=Toxoplasma_gondii_GT1 | product=hypothetical protein | location=TGGT1_chrX:2749909-2755523(-) | length=424 | sequence_SO=chromosome | SO=protein_coding	TGGT1_224740	48 kDa	3	4	7	6	7	6	4	8	3	2	3	2	4	5	9	10
169	| organism=Toxoplasma_gondii_GT1 | product=ribosomal protein RPS24 | location=TGGT1_chrX:6863478-6865141(-) | length=267 | sequence_SO=chromosome | SO=protein_coding	TGGT1_215460	30 kDa	5	6	5	6	5	7	6	4	3	3	5	5	4	4	4	5
170	DNA topoisomerase 1 OS=Homo sapiens GN=TOP1 PE=1 SV=2	P11387	91 kDa	7	6	10	5	10	10	7	12	15	6	5	9	4	7	10	21
171	| organism=Toxoplasma_gondii_GT1 | product=dense granule protein GRA7 | location=TGGT1_chrVIIa:2502941-2503651(+) | length=236 | sequence_SO=chromosome | SO=protein_coding	TGGT1_203310	26 kDa	6	7	4	3	3	4	3	3	3	3	1	3	4	7	6	7
172	60S ribosomal protein L36a OS=Homo sapiens GN=RPL36A PE=3 SV=1	J3KQN4	16 kDa	6	3	3	3	5	5	4	6	7	5	6	6	4	5	4	4
173	| organism=Toxoplasma_gondii_GT1 | product=ribosomal protein RPL6 | location=TGGT1_chrXI:3299999-3300967(+) | length=322 | sequence_SO=chromosome | SO=protein_coding	TGGT1_313390	36 kDa	6	7	1	1	5	6	2	2	0	1	0	0	4	3	1	0
174	E3 ubiquitin-protein ligase RBBP6 OS=Homo sapiens GN=RBBP6 PE=1 SV=1	Q7Z6E9	202 kDa	3	3	1	2	7	3	1	3	3	3	0	0	4	2	1	2
175	40S ribosomal protein S15a OS=Homo sapiens GN=RPS15A PE=1 SV=2	P62244	15 kDa	4	4	3	4	2	4	3	3	4	4	2	3	4	5	4	5
176	| organism=Toxoplasma_gondii_GT1 | product=dense granule protein GRA3 | location=TGGT1_chrX:956231-956899(-) | length=222 | sequence_SO=chromosome | SO=protein_coding	TGGT1_227280	24 kDa	2	2	2	2	2	4	2	1	1	0	0	0	4	4	2	2
177	40S ribosomal protein S26 OS=Homo sapiens GN=RPS26 PE=1 SV=3	P62854	13 kDa	3	3	3	5	5	6	7	7	7	6	5	4	4	8	6	5
178	Histone H1.0 OS=Homo sapiens GN=H1F0 PE=1 SV=3	P07305	21 kDa	4	2	2	2	3	3	2	0	2	2	2	4	4	3	3	3
179	Cathepsin B OS=Homo sapiens GN=CTSB PE=1 SV=3	P07858	38 kDa	3	3	3	3	2	2	0	2	2	0	0	2	4	3	4	5
180	| organism=Toxoplasma_gondii_GT1 | product=RNA recognition motif-containing protein | location=TGGT1_chrIb:1501964-1507671(-) | length=1412 | sequence_SO=chromosome | SO=protein_coding	TGGT1_209850	171 kDa	0	1	0	0	0	0	0	0	0	0	0	0	4	2	0	2
181	| organism=Toxoplasma_gondii_GT1 | product=hypothetical protein | location=TGGT1_chrXI:3928370-3929011(+) | length=213 | sequence_SO=chromosome | SO=protein_coding	TGGT1_314260	24 kDa	0	0	0	0	0	3	0	0	0	0	0	0	4	3	2	3
182	Heat shock 70 kDa protein 6 OS=Homo sapiens GN=HSPA6 PE=1 SV=2	P17066	71 kDa	0	0	0	0	4	0	3	4	5	5	0	0	4	0	4	0
183	| organism=Toxoplasma_gondii_GT1 | product=ribosomal protein RPL35 | location=TGGT1_chrXII:5165995-5168354(-) | length=178 | sequence_SO=chromosome | SO=protein_coding	TGGT1_250810	20 kDa	3	3	2	2	3	4	4	2	2	2	0	1	4	4	3	4
184	| organism=Toxoplasma_gondii_GT1 | product=ribosomal protein RPL37 | location=TGGT1_chrVI:546044-548295(+) | length=98 | sequence_SO=chromosome | SO=protein_coding	TGGT1_239330	11 kDa	1	2	3	1	3	1	1	1	0	3	1	1	4	4	2	2
185	Band 4.1-like protein 3 OS=Homo sapiens GN=EPB41L3 PE=1 SV=1	A8K968	85 kDa	0	0	0	0	2	0	0	0	0	0	0	0	4	0	0	2
186	| organism=Toxoplasma_gondii_GT1 | product=SAG-related sequence SRS51 (SRS3) | location=TGGT1_chrXI:258885-259967(+) | length=360 | sequence_SO=chromosome | SO=protein_coding	TGGT1_308840	38 kDa	2	7	1	0	2	0	1	1	1	1	0	0	3	3	0	1
187	| organism=Toxoplasma_gondii_GT1 | product=GNL3L/Grn1 GTPase | location=TGGT1_chrVIIa:2373071-2378820(+) | length=701 | sequence_SO=chromosome | SO=protein_coding	TGGT1_203490	76 kDa	0	0	0	0	0	0	0	0	0	0	0	0	3	0	0	0
188	| organism=Toxoplasma_gondii_GT1 | product=hypothetical protein | location=TGGT1_chrV:522401-525373(+) | length=990 | sequence_SO=chromosome | SO=protein_coding	TGGT1_212860	110 kDa	3	3	5	4	3	3	4	3	3	3	3	4	3	3	5	8
189	60S ribosomal protein L38 OS=Homo sapiens GN=RPL38 PE=1 SV=2	P63173	8 kDa	3	6	4	2	4	4	4	3	2	5	4	5	3	4	6	6
190	| organism=Toxoplasma_gondii_GT1 | product=ribosomal protein RPL4 | location=TGGT1_chrXI:476484-477734(-) | length=416 | sequence_SO=chromosome | SO=protein_coding	TGGT1_309120	46 kDa	11	18	0	2	7	8	0	2	0	0	0	0	3	2	0	0
191	| organism=Toxoplasma_gondii_GT1 | product=DnaJ domain-containing protein | location=TGGT1_chrXI:4848691-4851649(+) | length=294 | sequence_SO=chromosome | SO=protein_coding	TGGT1_315690	34 kDa	1	1	1	0	1	0	0	0	0	1	0	0	3	2	2	1
192	U4/U6.U5 small nuclear ribonucleoprotein 27 kDa protein OS=Homo sapiens GN=SNRNP27 PE=1 SV=1	Q8WVK2	19 kDa	0	0	0	0	0	0	0	0	0	0	0	0	3	1	0	2
193	| organism=Toxoplasma_gondii_GT1 | product=hypothetical protein | location=TGGT1_chrII:1958316-1959080(+) | length=254 | sequence_SO=chromosome | SO=protein_coding	TGGT1_297760	28 kDa	0	0	0	0	0	2	0	0	0	0	0	0	3	4	0	0
194	| organism=Toxoplasma_gondii_GT1 | product=rhoptry neck protein RON1 | location=TGGT1_chrXI:969238-974493(+) | length=1158 | sequence_SO=chromosome | SO=protein_coding	TGGT1_310010	128 kDa	8	18	0	0	7	5	0	0	0	0	0	0	3	5	1	2
195	| organism=Toxoplasma_gondii_GT1 | product=hypothetical protein | location=TGGT1_chrX:179956-182506(+) | length=328 | sequence_SO=chromosome | SO=protein_coding	TGGT1_228630	35 kDa	0	3	0	0	0	0	0	0	0	0	0	0	3	2	2	2
196	Protein SON OS=Homo sapiens GN=SON PE=1 SV=4	P18583	264 kDa	1	0	0	0	1	1	0	0	0	0	0	0	3	3	0	2
197	| organism=Toxoplasma_gondii_GT1 | product=rhoptry neck protein RON4 | location=TGGT1_chrVIII:18238-24970(+) | length=984 | sequence_SO=chromosome | SO=protein_coding	TGGT1_229010	107 kDa	7	28	1	0	5	5	2	1	1	1	0	0	3	2	2	2
198	Complement C4-A OS=Homo sapiens GN=C4A PE=1 SV=1	A0A0G2JPR0	193 kDa	3	2	4	3	2	3	3	4	6	3	5	3	3	3	6	4
198	Complement C4-A OS=Homo sapiens GN=C4A PE=1 SV=1	A0A140TA32	188 kDa	3	2	4	3	2	3	3	4	6	3	5	3	3	3	6	4
198	Complement C4-A OS=Homo sapiens GN=C4A PE=1 SV=1	A0A140TA44	188 kDa	3	2	4	3	2	3	3	4	6	3	5	3	3	3	6	4
198	Complement C4-A OS=Homo sapiens GN=C4A PE=1 SV=1	A0A140TA49	188 kDa	3	2	4	3	2	3	3	4	6	3	5	3	3	3	6	4
198	Complement C4-A OS=Homo sapiens GN=C4A PE=1 SV=2	P0C0L4	193 kDa	3	2	4	3	2	3	3	4	6	3	5	3	3	3	6	4
199	Mannosyl-oligosaccharide glucosidase OS=Homo sapiens GN=MOGS PE=1 SV=5	Q13724	92 kDa	0	0	2	4	2	0	3	2	2	1	2	2	3	4	2	5
200	| organism=Toxoplasma_gondii_GT1 | product=ribosomal protein RPS5 | location=TGGT1_chrVI:1882939-1884008(-) | length=192 | sequence_SO=chromosome | SO=protein_coding	TGGT1_242330	22 kDa	8	10	4	4	15	11	3	4	0	0	0	0	3	3	1	3
201	Nucleophosmin OS=Homo sapiens GN=NPM1 PE=1 SV=2	P06748	33 kDa	5	5	4	3	6	5	2	5	6	4	3	3	3	2	2	3
202	| organism=Toxoplasma_gondii_GT1 | product=trypsin domain-containing protein | location=TGGT1_chrVIIb:896939-905694(+) | length=972 | sequence_SO=chromosome | SO=protein_coding	TGGT1_262920	104 kDa	8	9	8	4	7	4	2	1	0	0	0	0	3	7	5	8
203	Chromosome 11 open reading frame 48, isoform CRA_c OS=Homo sapiens GN=C11orf98 PE=1 SV=1	A0A0B4J220	14 kDa	0	2	2	0	2	3	1	0	2	2	1	2	3	2	0	3
204	| organism=Toxoplasma_gondii_GT1 | product=ribosomal protein RPL31 | location=TGGT1_chrIX:1142823-1144192(+) | length=120 | sequence_SO=chromosome | SO=protein_coding	TGGT1_266070	14 kDa	4	4	9	12	7	6	3	14	5	2	9	7	3	4	6	9
205	| organism=Toxoplasma_gondii_GT1 | product=diacylglycerol kinase accessory domain (presumed) domain-containing protein | location=TGGT1_chrVIIa:3208196-3216030(-) | length=679 | sequence_SO=chromosome | SO=protein_coding	TGGT1_202460	73 kDa	0	0	1	0	0	0	0	0	0	0	0	0	3	0	1	2
206	| organism=Toxoplasma_gondii_GT1 | product=hypothetical protein | location=TGGT1_chrX:5659103-5659870(-) | length=255 | sequence_SO=chromosome | SO=protein_coding	TGGT1_237180	29 kDa	4	7	0	0	2	2	0	0	0	0	0	0	3	0	0	0
207	60S ribosomal protein L31 OS=Homo sapiens GN=RPL31 PE=1 SV=1	P62899	14 kDa	1	1	2	2	2	3	2	3	5	3	3	2	3	2	3	3
208	Poly(rC)-binding protein 1 OS=Homo sapiens GN=PCBP1 PE=1 SV=2	Q15365	37 kDa	6	7	3	3	8	7	6	2	11	12	5	5	3	6	6	4
209	ATP synthase subunit gamma, mitochondrial OS=Homo sapiens GN=ATP5C1 PE=1 SV=1	P36542	33 kDa	0	0	4	1	3	2	4	3	5	3	4	4	3	0	3	4
210	| organism=Toxoplasma_gondii_GT1 | product=SAG-related sequence SRS29C (SRS2) | location=TGGT1_chrVIII:2667297-2668415(+) | length=372 | sequence_SO=chromosome | SO=protein_coding	TGGT1_233480	39 kDa	4	7	0	0	4	2	0	0	4	3	0	0	3	3	0	0
211	Immunoglobulin kappa variable 2D-29 OS=Homo sapiens GN=IGKV2D-29 PE=3 SV=1	A0A075B6S2	13 kDa	2	3	2	5	2	3	4	4	3	3	5	5	3	3	4	1
212	40S ribosomal protein S8 OS=Homo sapiens GN=RPS8 PE=1 SV=2	P62241	24 kDa	4	7	2	3	4	3	2	3	3	3	3	3	3	4	3	4
213	Leucine-rich repeat-containing protein 59 OS=Homo sapiens GN=LRRC59 PE=1 SV=1	Q96AG4	35 kDa	3	4	1	2	2	5	5	4	3	3	2	3	3	1	4	4
214	| organism=Toxoplasma_gondii_GT1 | product=hypothetical protein | location=TGGT1_chrX:1753736-1757511(-) | length=774 | sequence_SO=chromosome | SO=protein_coding	TGGT1_226050	84 kDa	0	0	0	0	0	0	0	0	0	0	0	0	3	3	0	0
215	Cytoskeleton-associated protein 4 OS=Homo sapiens GN=CKAP4 PE=1 SV=2	Q07065	66 kDa	10	17	4	4	12	10	6	6	2	4	0	2	3	1	2	0
216	| organism=Toxoplasma_gondii_GT1 | product=DEAD (Asp-Glu-Ala-Asp) box polypeptide 17 | location=TGGT1_chrX:5362273-5365892(-) | length=550 | sequence_SO=chromosome | SO=protein_coding	TGGT1_236650	60 kDa	0	0	0	0	4	2	0	0	0	0	0	0	3	4	0	0
217	| organism=Toxoplasma_gondii_GT1 | product=ribosomal protein RPS30 | location=TGGT1_chrIX:4188261-4188848(-) | length=59 | sequence_SO=chromosome | SO=protein_coding	TGGT1_291850	7 kDa	4	3	8	7	5	4	5	6	4	3	5	4	3	5	5	7
218	Keratin, type II cytoskeletal 2 epidermal OS=Homo sapiens GN=KRT2 PE=1 SV=2	sp|P35908|K22E_HUMAN	?	3	0	9	8	14	6	2	3	9	5	2	10	3	17	16	7
219	60S ribosomal protein L28 OS=Homo sapiens GN=RPL28 PE=1 SV=1	H0YKD8	19 kDa	1	3	0	0	3	3	1	2	2	3	0	1	3	3	2	2
220	IgG, light chain, variable region CONTAMINANT [Mus musculus]	gi|2511676|emb|CAA05119.1|	?	2	0	1	4	3	1	5	3	2	2	1	3	3	4	2	2
221	Histone H2B type 1-L OS=Homo sapiens GN=HIST1H2BL PE=1 SV=3	Q99880	14 kDa	0	0	1	3	2	3	3	1	1	3	1	3	3	3	1	1
222	IgG, heavy chain, variable region CONTAMINANT [Mus musculus]	CAA05118.1	13 kDa	2	0	3	2	1	2	2	2	2	1	2	2	3	2	1	3
223	Fibrous sheath-interacting protein 2 OS=Homo sapiens GN=FSIP2 PE=1 SV=1	J3QTJ6	790 kDa	0	0	0	0	0	0	0	0	0	0	0	0	3	0	0	0
223	Fibrous sheath-interacting protein 2 OS=Homo sapiens GN=FSIP2 PE=2 SV=4	Q5CZC0	781 kDa	0	0	0	0	0	0	0	0	0	0	0	0	3	0	0	0
224	Complement C1q subcomponent subunit B (Fragment) OS=Homo sapiens GN=C1QB PE=1 SV=6	A0A0A0MSV6	24 kDa	0	0	3	0	0	0	3	4	4	4	5	4	3	1	4	2
224	Complement C1q subcomponent subunit B OS=Homo sapiens GN=C1QB PE=1 SV=1	D6R934	26 kDa	0	0	3	0	0	0	3	4	4	4	5	4	3	1	4	2
224	Complement C1q subcomponent subunit B OS=Homo sapiens GN=C1QB PE=1 SV=3	P02746	27 kDa	0	0	3	0	0	0	3	4	4	4	5	4	3	1	4	2
225	Probable ATP-dependent RNA helicase DDX41 OS=Homo sapiens GN=DDX41 PE=1 SV=2	Q9UJV9	70 kDa	0	0	0	0	0	0	1	2	3	3	0	0	2	2	0	2
226	| organism=Toxoplasma_gondii_GT1 | product=ribosomal protein RPL13 | location=TGGT1_chrVIIb:826699-830544(-) | length=355 | sequence_SO=chromosome | SO=protein_coding	TGGT1_263050	40 kDa	2	3	0	2	3	3	2	1	0	0	0	0	2	2	0	1
227	60S ribosomal protein L22 OS=Homo sapiens GN=RPL22 PE=1 SV=2	P35268	15 kDa	2	0	2	0	0	2	2	1	0	2	0	2	2	2	1	2
228	| organism=Toxoplasma_gondii_GT1 | product=ribosomal protein RPL11 | location=TGGT1_chrXI:792484-794108(+) | length=175 | sequence_SO=chromosome | SO=protein_coding	TGGT1_309820	20 kDa	2	3	3	0	3	3	2	3	2	1	2	1	2	2	1	3
229	Casein kinase I isoform alpha OS=Homo sapiens GN=CSNK1A1 PE=1 SV=2	P48729	39 kDa	0	0	0	0	0	3	1	0	0	1	0	1	2	4	0	2
230	Thy-1 membrane glycoprotein (Fragment) OS=Homo sapiens GN=THY1 PE=1 SV=8	E9PIM6	17 kDa	4	5	0	0	4	5	0	0	2	3	0	0	2	2	0	0
231	| organism=Toxoplasma_gondii_GT1 | product=ribosomal protein RPS16 | location=TGGT1_chrVIIb:830975-832663(+) | length=211 | sequence_SO=chromosome | SO=protein_coding	TGGT1_263040	24 kDa	5	5	3	3	5	6	2	0	0	0	0	0	2	2	1	0
232	Flotillin-2 OS=Homo sapiens GN=FLOT2 PE=1 SV=2	Q14254	47 kDa	5	17	0	0	5	5	0	0	0	0	0	0	2	2	0	0
233	Tubulin beta chain OS=Homo sapiens GN=TUBB PE=1 SV=2	P07437	50 kDa	7	15	7	4	11	8	4	5	10	10	4	4	2	5	5	5
234	Bifunctional methylenetetrahydrofolate dehydrogenase/cyclohydrolase, mitochondrial OS=Homo sapiens GN=MTHFD2 PE=1 SV=2	P13995	38 kDa	2	1	1	2	0	0	1	5	3	0	3	1	2	1	1	2
235	| organism=Toxoplasma_gondii_GT1 | product=ribosomal protein RPL38 | location=TGGT1_chrVIII:1225571-1225825(+) | length=84 | sequence_SO=chromosome | SO=protein_coding	TGGT1_231080	10 kDa	5	2	9	3	5	7	4	5	1	1	5	5	2	3	4	5
236	| organism=Toxoplasma_gondii_GT1 | product=thrombospondin type 1 domain-containing protein | location=TGGT1_chrXII:6346830-6352604(+) | length=1218 | sequence_SO=chromosome | SO=protein_coding	TGGT1_277910	133 kDa	0	0	0	0	0	0	0	0	0	0	0	0	2	0	0	0
237	Histone H2A type 2-C OS=Homo sapiens GN=HIST2H2AC PE=1 SV=4	Q16777	14 kDa	2	3	2	3	2	3	4	2	2	3	3	3	2	3	2	4
238	Protein SREK1IP1 OS=Homo sapiens GN=SREK1IP1 PE=1 SV=1	Q8N9Q2	18 kDa	0	0	2	1	0	1	0	1	0	1	1	1	2	1	2	0
239	| organism=Toxoplasma_gondii_GT1 | product=ribosomal protein RPL28 | location=TGGT1_chrVIII:108601-108824(-) | length=74 | sequence_SO=chromosome | SO=protein_coding	TGGT1_229250A	8 kDa	1	0	0	0	2	3	1	0	0	0	0	0	2	2	1	1
240	| organism=Toxoplasma_gondii_GT1 | product=hypothetical protein | location=TGGT1_chrII:1749482-1752364(+) | length=248 | sequence_SO=chromosome | SO=protein_coding	TGGT1_297430	25 kDa	0	0	0	0	2	0	0	0	0	0	0	0	2	0	0	0
241	| organism=Toxoplasma_gondii_GT1 | product=hypothetical protein | location=TGGT1_chrXI:6068037-6070827(+) | length=350 | sequence_SO=chromosome | SO=protein_coding	TGGT1_216435	38 kDa	0	0	0	0	0	0	0	0	0	0	0	0	2	2	0	0
242	| organism=Toxoplasma_gondii_GT1 | product=putative bud site selection protein | location=TGGT1_chrX:1681533-1683187(-) | length=198 | sequence_SO=chromosome | SO=protein_coding	TGGT1_226240	23 kDa	3	0	4	2	2	1	2	3	1	1	1	1	2	2	4	4
243	| organism=Toxoplasma_gondii_GT1 | product=ribosomal protein RPL27 | location=TGGT1_chrVIIb:1055303-1056255(+) | length=142 | sequence_SO=chromosome | SO=protein_coding	TGGT1_262690	16 kDa	4	4	0	0	3	3	0	0	0	0	0	0	2	2	0	0
244	| organism=Toxoplasma_gondii_GT1 | product=ribosomal protein RPS25 | location=TGGT1_chrVIII:1259763-1260788(+) | length=161 | sequence_SO=chromosome | SO=protein_coding	TGGT1_231140	19 kDa	3	3	0	2	4	2	1	1	0	0	0	0	2	0	0	1
245	ATP-dependent RNA helicase DDX18 OS=Homo sapiens GN=DDX18 PE=1 SV=2	Q9NVP1	75 kDa	2	1	0	0	0	1	0	0	0	1	0	0	2	2	0	0
246	| organism=Toxoplasma_gondii_GT1 | product=ribosomal protein RPS19 | location=TGGT1_chrX:3845925-3847625(-) | length=313 | sequence_SO=chromosome | SO=protein_coding	TGGT1_212290	35 kDa	4	4	3	2	6	4	1	2	0	0	0	0	2	0	2	0
247	| organism=Toxoplasma_gondii_GT1 | product=ribosomal protein RPL5 | location=TGGT1_chrIV:494655-497683(+) | length=310 | sequence_SO=chromosome | SO=protein_coding	TGGT1_320050	35 kDa	4	3	1	0	4	5	0	0	0	0	0	0	2	0	0	0
248	| organism=Toxoplasma_gondii_GT1 | product=calcium-dependent protein kinase CDPK1 | location=TGGT1_chrIV:2366836-2372193(+) | length=582 | sequence_SO=chromosome | SO=protein_coding	TGGT1_301440	65 kDa	0	2	1	0	0	0	0	0	0	0	0	0	2	2	0	2
249	Unconventional myosin-Id OS=Homo sapiens GN=MYO1D PE=1 SV=2	O94832	116 kDa	37	75	0	0	36	20	0	0	14	16	0	0	2	3	0	0
250	Protein kinase C delta-binding protein OS=Homo sapiens GN=PRKCDBP PE=1 SV=3	Q969G5	28 kDa	5	9	0	0	4	4	0	2	3	2	0	1	2	2	2	0
251	NF-kappa-B-activating protein OS=Homo sapiens GN=NKAP PE=1 SV=1	Q8N5F7	47 kDa	0	0	0	0	1	1	0	1	1	0	1	1	2	0	1	0
252	| organism=Toxoplasma_gondii_GT1 | product=parasite porphobilinogen synthase PBGS | location=TGGT1_chrIII:1265521-1273167(-) | length=658 | sequence_SO=chromosome | SO=protein_coding	TGGT1_253900	71 kDa	0	2	0	1	0	0	0	0	0	0	0	0	2	3	0	0
253	| organism=Toxoplasma_gondii_GT1 | product=dense granule protein GRA8 | location=TGGT1_chrIII:1884681-1885484(+) | length=267 | sequence_SO=chromosome | SO=protein_coding	TGGT1_254720	29 kDa	2	6	3	2	2	2	0	0	0	0	0	0	2	1	3	0
254	Ubiquitin-40S ribosomal protein S27a OS=Homo sapiens GN=RPS27A PE=1 SV=2	P62979	18 kDa	4	8	3	3	6	6	3	4	4	6	4	3	2	3	4	4
255	| organism=Toxoplasma_gondii_GT1 | product=putative rRNA-processing protein FCF1 | location=TGGT1_chrIV:577196-581097(-) | length=201 | sequence_SO=chromosome | SO=protein_coding	TGGT1_319950	23 kDa	0	0	0	0	0	0	0	0	0	0	0	0	2	0	0	0
256	60S ribosomal protein L13 OS=Homo sapiens GN=RPL13 PE=1 SV=4	P26373	24 kDa	2	4	0	0	2	2	0	2	0	1	0	0	2	2	0	0
257	Vesicle-associated membrane protein-associated protein A OS=Homo sapiens GN=VAPA PE=1 SV=3	Q9P0L0	28 kDa	7	3	7	10	12	12	7	0	2	3	0	6	2	2	4	2
258	AP-2 complex subunit alpha-1 OS=Homo sapiens GN=AP2A1 PE=1 SV=3	O95782	108 kDa	3	14	0	0	3	0	0	0	0	1	0	0	2	0	0	0
259	Tubulin alpha-1B chain OS=Homo sapiens GN=TUBA1B PE=1 SV=1	P68363	50 kDa	5	9	2	4	4	2	4	4	4	5	2	1	2	3	0	3
260	60S ribosomal protein L27 OS=Homo sapiens GN=RPL27 PE=1 SV=2	P61353	16 kDa	2	4	0	0	3	2	2	0	1	2	0	0	2	2	0	2
261	| organism=Toxoplasma_gondii_GT1 | product=Na+/H+ exchanger NHE1 | location=TGGT1_chrVIIb:2842787-2849858(-) | length=1450 | sequence_SO=chromosome | SO=protein_coding	TGGT1_259200B	157 kDa	0	0	0	0	0	0	0	0	0	0	0	0	2	0	0	0
262	| organism=Toxoplasma_gondii_GT1 | product=microneme protein MIC13 | location=TGGT1_chrVIIb:2444928-2447434(+) | length=468 | sequence_SO=chromosome | SO=protein_coding	TGGT1_260190	51 kDa	3	2	1	0	0	1	0	1	0	0	0	1	2	0	0	0
263	Signal recognition particle 14 kDa protein OS=Homo sapiens GN=SRP14 PE=1 SV=2	P37108	15 kDa	0	0	0	0	1	1	0	0	1	2	0	1	2	2	2	1
264	| organism=Toxoplasma_gondii_GT1 | product=D-3-phosphoglycerate dehydrogenase | location=TGGT1_chrVI:931789-940557(-) | length=604 | sequence_SO=chromosome | SO=protein_coding	TGGT1_239820	65 kDa	0	0	0	0	0	0	0	2	0	0	0	0	2	1	2	4
265	Protein 4.1 OS=Homo sapiens GN=EPB41 PE=1 SV=4	P11171	97 kDa	1	2	1	3	2	3	0	2	1	2	1	0	2	0	1	2
266	ATP-dependent RNA helicase DDX3X OS=Homo sapiens GN=DDX3X PE=1 SV=1	A0A0D9SF53	81 kDa	5	4	4	3	7	6	4	5	3	6	5	3	2	3	3	5
266	ATP-dependent RNA helicase DDX3X OS=Homo sapiens GN=DDX3X PE=1 SV=1	A0A0D9SFB3	71 kDa	5	4	4	3	7	6	4	5	3	6	5	3	2	3	3	5
266	ATP-dependent RNA helicase DDX3X OS=Homo sapiens GN=DDX3X PE=1 SV=1	A0A0D9SG12	72 kDa	5	4	4	3	7	6	4	5	3	6	5	3	2	3	3	5
266	ATP-dependent RNA helicase DDX3X OS=Homo sapiens GN=DDX3X PE=1 SV=3	O00571	73 kDa	5	4	4	3	7	6	4	5	3	6	5	3	2	3	3	5
267	| organism=Toxoplasma_gondii_GT1 | product=ribosomal protein RPS18 | location=TGGT1_chrX:2450681-2451929(+) | length=156 | sequence_SO=chromosome | SO=protein_coding	TGGT1_225080	18 kDa	4	4	2	2	6	5	2	1	0	0	0	0	2	0	2	2
268	40S ribosomal protein S20 OS=Homo sapiens GN=RPS20 PE=1 SV=1	P60866	13 kDa	0	1	2	0	0	3	2	1	1	1	3	0	2	0	0	1
269	| organism=Toxoplasma_gondii_GT1 | product=protein phosphatase 2C domain-containing protein | location=TGGT1_chrVIIa:3789335-3791056(+) | length=256 | sequence_SO=chromosome | SO=protein_coding	TGGT1_201630B	29 kDa	0	1	0	0	1	2	0	1	0	0	0	0	2	1	0	0
270	| organism=Toxoplasma_gondii_GT1 | product=nuclear factor NF4 | location=TGGT1_chrVIIa:1205711-1209756(+) | length=497 | sequence_SO=chromosome | SO=protein_coding	TGGT1_205580	51 kDa	0	0	0	0	0	0	0	0	4	0	2	0	2	0	0	0
271	ADP/ATP translocase 3 OS=Homo sapiens GN=SLC25A6 PE=1 SV=4	P12236	33 kDa	5	0	0	0	0	5	0	0	6	0	0	4	2	0	0	0
272	| organism=Toxoplasma_gondii_GT1 | product=Sas10 C-terminal domain-containing protein | location=TGGT1_chrXI:5539468-5546574(-) | length=800 | sequence_SO=chromosome | SO=protein_coding	TGGT1_316900	91 kDa	0	2	0	0	0	0	0	0	0	0	0	0	1	0	0	0
273	| organism=Toxoplasma_gondii_GT1 | product=histone H3 | location=TGGT1_chrVIIb:1780702-1781112(+) | length=136 | sequence_SO=chromosome | SO=protein_coding	TGGT1_261240	15 kDa	2	0	0	1	2	2	0	1	0	0	0	0	1	0	0	2
274	| organism=Toxoplasma_gondii_GT1 | product=putative translation elongation factor 2 family protein | location=TGGT1_chrVIIa:1297616-1301283(+) | length=832 | sequence_SO=chromosome | SO=protein_coding	TGGT1_205470	93 kDa	0	0	9	7	0	0	16	14	0	0	1	0	1	4	1	7
275	| organism=Toxoplasma_gondii_GT1 | product=SAG-related sequence SRS52A | location=TGGT1_chrXI:4594837-4596241(+) | length=329 | sequence_SO=chromosome | SO=protein_coding	TGGT1_315320	34 kDa	3	15	0	0	2	2	0	0	0	0	0	0	1	3	0	0
276	| organism=Toxoplasma_gondii_GT1 | product=selenide, water dikinase | location=TGGT1_chrVIIa:275729-285116(-) | length=1298 | sequence_SO=chromosome | SO=protein_coding	TGGT1_280560	138 kDa	3	4	0	0	0	2	1	2	0	0	0	0	1	1	2	4
277	Histone H1x OS=Homo sapiens GN=H1FX PE=1 SV=1	Q92522	22 kDa	0	0	0	0	0	0	0	0	0	1	0	0	1	0	0	2
278	| organism=Toxoplasma_gondii_GT1 | product=histone H2Bv | location=TGGT1_chrIb:1562803-1563174(+) | length=123 | sequence_SO=chromosome | SO=protein_coding	TGGT1_209910	14 kDa	0	0	0	0	1	0	1	0	1	0	0	0	1	1	1	1
279	ADP/ATP translocase 2 OS=Homo sapiens GN=SLC25A5 PE=1 SV=7	P05141	33 kDa	6	3	8	7	9	5	8	6	7	3	6	3	1	5	4	5
280	Plasminogen OS=Homo sapiens GN=PLG PE=1 SV=2	P00747	91 kDa	0	0	0	0	0	0	0	0	1	0	0	0	1	0	0	0
281	| organism=Toxoplasma_gondii_GT1 | product=dual specificity phosphatase, catalytic domain-containing protein | location=TGGT1_chrVIII:6319452-6324520(-) | length=897 | sequence_SO=chromosome | SO=protein_coding	TGGT1_268770	100 kDa	2	1	5	2	0	2	6	5	1	0	1	0	1	2	4	5
282	60S ribosomal protein L22-like 1 OS=Homo sapiens GN=RPL22L1 PE=1 SV=1	C9JYQ9	14 kDa	0	0	0	0	0	0	0	1	0	1	1	0	1	0	1	2
282	60S ribosomal protein L22-like 1 (Fragment) OS=Homo sapiens GN=RPL22L1 PE=1 SV=1	H0Y8C2	17 kDa	0	0	0	0	0	0	0	1	0	1	1	0	1	0	1	2
282	60S ribosomal protein L22-like 1 OS=Homo sapiens GN=RPL22L1 PE=1 SV=2	Q6P5R6	15 kDa	0	0	0	0	0	0	0	1	0	1	1	0	1	0	1	2
283	| organism=Toxoplasma_gondii_GT1 | product=putative ribosomal protein S17 | location=TGGT1_chrVIII:3687840-3688616(+) | length=116 | sequence_SO=chromosome | SO=protein_coding	TGGT1_273060	14 kDa	0	1	0	1	1	1	1	1	1	0	0	0	1	2	1	1
284	Fibrinogen gamma chain OS=Homo sapiens GN=FGG PE=1 SV=1	C9JC84	52 kDa	0	0	3	2	0	1	2	2	1	1	2	2	1	1	2	1
284	Fibrinogen gamma chain OS=Homo sapiens GN=FGG PE=1 SV=1	C9JEU5	50 kDa	0	0	3	2	0	1	2	2	1	1	2	2	1	1	2	1
284	Fibrinogen gamma chain OS=Homo sapiens GN=FGG PE=1 SV=3	P02679	51 kDa	0	0	3	2	0	1	2	2	1	1	2	2	1	1	2	1
285	Ras GTPase-activating-like protein IQGAP1 OS=Homo sapiens GN=IQGAP1 PE=1 SV=1	P46940	189 kDa	5	16	0	0	2	0	0	1	3	3	1	3	1	3	1	3
286	| organism=Toxoplasma_gondii_GT1 | product=hypothetical protein | location=TGGT1_chrIII:551384-554261(+) | length=767 | sequence_SO=chromosome | SO=protein_coding	TGGT1_252430	84 kDa	0	0	0	0	0	0	0	0	0	0	0	0	1	0	0	0
287	Lysine-specific demethylase 5A OS=Homo sapiens GN=KDM5A PE=1 SV=3	P29375	192 kDa	0	0	0	0	0	0	0	0	1	0	0	1	1	0	0	0
288	Metallothionein-1A OS=Homo sapiens GN=MT1A PE=1 SV=2	P04731	6 kDa	0	0	0	1	1	0	2	0	0	0	0	0	1	0	1	0
289	Cyclin-dependent kinase 11B OS=Homo sapiens GN=CDK11B PE=1 SV=1	A0A0D9SEN2	91 kDa	0	0	0	0	0	0	0	0	0	0	0	0	1	0	0	0
290	| organism=Toxoplasma_gondii_GT1 | product=DEAD/DEAH box helicase domain-containing protein | location=TGGT1_chrVIIa:1258363-1265405(+) | length=1064 | sequence_SO=chromosome | SO=protein_coding	TGGT1_205540	116 kDa	0	2	0	0	0	0	0	0	0	0	0	0	1	0	0	0
291	| organism=Toxoplasma_gondii_GT1 | product=hypothetical protein | location=TGGT1_chrIa:893545-900284(+) | length=892 | sequence_SO=chromosome | SO=protein_coding	TGGT1_294430	100 kDa	0	0	0	0	0	0	0	0	0	0	0	0	1	0	0	0
292	V-type proton ATPase 116 kDa subunit a isoform 3 OS=Homo sapiens GN=TCIRG1 PE=1 SV=3	Q13488	93 kDa	0	19	0	0	3	2	0	0	0	0	0	0	1	1	0	0
293	| organism=Toxoplasma_gondii_GT1 | product=ribosomal protein RPS10 | location=TGGT1_chrIII:201999-204232(+) | length=152 | sequence_SO=chromosome | SO=protein_coding	TGGT1_275810	17 kDa	1	2	1	1	0	1	0	0	0	0	0	0	1	0	0	0
294	Immunoglobulin kappa variable 3D-7 OS=Homo sapiens GN=IGKV3D-7 PE=3 SV=5	A0A0C4DH55	13 kDa	0	0	1	1	0	0	1	1	0	0	0	1	1	1	0	1
294	Protein IGKV3OR2-268 (Fragment) OS=Homo sapiens GN=IGKV3OR2-268 PE=4 SV=5	A0A0C4DH90	13 kDa	0	0	1	1	0	0	1	1	0	0	0	1	1	1	0	1
294	Immunoglobulin kappa variable 3-15 OS=Homo sapiens GN=IGKV3-15 PE=1 SV=2	P01624	12 kDa	0	0	1	1	0	0	1	1	0	0	0	1	1	1	0	1
295	| organism=Toxoplasma_gondii_GT1 | product=hypothetical protein | location=TGGT1_chrVIIb:3077592-3081353(-) | length=472 | sequence_SO=chromosome | SO=protein_coding	TGGT1_258870B	52 kDa	7	12	0	0	3	1	0	0	0	0	0	0	1	1	0	0
296	| organism=Toxoplasma_gondii_GT1 | product=hypothetical protein | location=TGGT1_chrX:1036138-1037712(+) | length=170 | sequence_SO=chromosome | SO=protein_coding	TGGT1_227030	19 kDa	0	0	0	0	0	0	2	0	0	0	0	0	1	0	0	0
297	Small nuclear ribonucleoprotein Sm D1 OS=Homo sapiens GN=SNRPD1 PE=1 SV=1	P62314	13 kDa	0	0	0	0	0	0	0	0	0	0	1	1	1	0	1	1
298	Ribosomal protein L19 OS=Homo sapiens GN=RPL19 PE=1 SV=1	J3KTE4	23 kDa	0	2	0	0	3	3	1	1	0	2	0	0	1	0	0	1
298	Ribosomal protein L19 OS=Homo sapiens GN=RPL19 PE=1 SV=1	J3QR09	23 kDa	0	2	0	0	3	3	1	1	0	2	0	0	1	0	0	1
298	60S ribosomal protein L19 OS=Homo sapiens GN=RPL19 PE=1 SV=1	P84098	23 kDa	0	2	0	0	3	3	1	1	0	2	0	0	1	0	0	1
299	60S ribosomal protein L15 OS=Homo sapiens GN=RPL15 PE=1 SV=2	P61313	24 kDa	2	5	1	1	3	2	1	1	1	1	1	1	1	0	1	1
300	Unconventional myosin-Ib OS=Homo sapiens GN=MYO1B PE=1 SV=1	E9PDF6	128 kDa	23	51	0	0	29	13	0	0	13	16	0	0	1	2	0	0
300	Unconventional myosin-Ib OS=Homo sapiens GN=MYO1B PE=1 SV=3	O43795	132 kDa	23	51	0	0	29	13	0	0	13	16	0	0	1	2	0	0
301	| organism=Toxoplasma_gondii_GT1 | product=iron-sulfur cluster protein ISCU | location=TGGT1_chrX:5877385-5879483(-) | length=219 | sequence_SO=chromosome | SO=protein_coding	TGGT1_237560	24 kDa	0	0	0	0	0	0	0	0	0	0	0	0	1	1	0	0
302	DNA replication licensing factor MCM6 OS=Homo sapiens GN=MCM6 PE=1 SV=1	Q14566	93 kDa	0	0	0	0	0	0	1	1	0	0	1	1	1	0	1	1
303	ATP synthase subunit O, mitochondrial OS=Homo sapiens GN=ATP5O PE=1 SV=1	P48047	23 kDa	0	0	2	1	0	0	0	1	1	0	2	0	1	1	2	2
304	| organism=Toxoplasma_gondii_GT1 | product=DEAD/DEAH box helicase domain-containing protein | location=TGGT1_chrVIIb:278943-285443(+) | length=1053 | sequence_SO=chromosome | SO=protein_coding	TGGT1_263820	116 kDa	0	0	0	0	0	0	0	0	0	0	0	0	1	1	0	3
305	| organism=Toxoplasma_gondii_GT1 | product=DEAD/DEAH box helicase domain-containing protein | location=TGGT1_chrVIII:572674-594201(+) | length=2801 | sequence_SO=chromosome | SO=protein_coding	TGGT1_230080-DECOY	?	0	0	0	0	0	0	0	0	0	0	0	0	1	0	0	0
306	40S ribosomal protein S18 OS=Homo sapiens GN=RPS18 PE=1 SV=1	A0A0G2JQH2	4 kDa	0	0	0	0	1	0	0	2	1	1	1	2	1	1	1	0
307	Splicing regulatory glutamine/lysine-rich protein 1 OS=Homo sapiens GN=SREK1 PE=1 SV=1	Q8WXA9	59 kDa	3	0	3	0	1	0	1	4	1	2	3	2	1	2	1	3
308	| organism=Toxoplasma_gondii_GT1 | product=hypothetical protein | location=TGGT1_chrIX:2274573-2280483(-) | length=1053 | sequence_SO=chromosome | SO=protein_coding	TGGT1_288350	119 kDa	0	0	4	2	0	0	0	2	0	0	0	0	1	1	1	6
309	| organism=Toxoplasma_gondii_GT1 | product=14-3-3 protein | location=TGGT1_chrVIIb:786880-789511(+) | length=323 | sequence_SO=chromosome | SO=protein_coding	TGGT1_263090	37 kDa	1	2	1	1	1	0	1	2	0	0	0	0	1	0	0	0
310	Protein S100-A10 OS=Homo sapiens GN=S100A10 PE=1 SV=2	P60903	11 kDa	0	0	2	0	0	0	0	0	0	0	1	1	1	0	0	1
311	| organism=Toxoplasma_gondii_GT1 | product=ribosomal protein RPL36 | location=TGGT1_chrVI:154936-156110(+) | length=101 | sequence_SO=chromosome | SO=protein_coding	TGGT1_238250	11 kDa	0	0	1	0	0	0	1	0	0	1	0	0	1	1	0	0
312	Hemoglobin subunit alpha OS=Homo sapiens GN=HBA1 PE=1 SV=2	P69905	15 kDa	0	0	0	0	0	0	0	0	1	0	1	2	1	1	0	1
313	| organism=Toxoplasma_gondii_GT1 | product=ribosomal protein RPL24e | location=TGGT1_chrVI:2093539-2096109(+) | length=196 | sequence_SO=chromosome | SO=protein_coding	TGGT1_242680	23 kDa	0	0	0	0	0	0	0	0	0	0	0	0	1	2	0	0
314	| organism=Toxoplasma_gondii_GT1 | product=hypothetical protein | location=TGGT1_chrXII:4585448-4592008(-) | length=262 | sequence_SO=chromosome | SO=protein_coding	TGGT1_249570	30 kDa	0	0	0	0	0	0	0	0	1	0	0	0	1	1	0	1
315	Beta-casein CONTAMINANT OS=Bos taurus GN=CSN2 PE=1 SV=2	P02666	25 kDa	0	0	0	0	0	0	0	0	0	0	0	0	1	0	0	0
316	Guanine nucleotide-binding protein-like 3 OS=Homo sapiens GN=GNL3 PE=1 SV=2	Q9BVP2	62 kDa	0	0	0	0	0	0	0	0	0	0	0	0	1	0	0	0
317	| organism=Toxoplasma_gondii_GT1 | product=dense granule protein GRA4 | location=TGGT1_chrXI:1552761-1553798(-) | length=345 | sequence_SO=chromosome | SO=protein_coding	TGGT1_310780	36 kDa	2	5	1	0	0	1	0	0	0	0	0	0	1	0	0	2
318	ADP-ribosylation factor-like protein 6-interacting protein 4 OS=Homo sapiens GN=ARL6IP4 PE=1 SV=2	Q66PJ3	45 kDa	0	0	0	0	2	1	0	0	1	1	0	0	1	0	2	2
319	Splicing regulatory glutamine/lysine-rich protein 1 OS=Homo sapiens GN=SREK1 PE=1 SV=1	A0A087WY03	11 kDa	0	3	3	4	2	2	0	3	3	1	2	3	1	0	2	4
319	Splicing regulatory glutamine/lysine-rich protein 1 OS=Homo sapiens GN=SREK1 PE=1 SV=1	E5RFV3	14 kDa	0	3	3	4	2	2	0	3	3	1	2	3	1	0	2	4
320	Fibulin-2 OS=Homo sapiens GN=FBLN2 PE=1 SV=2	P98095	127 kDa	0	1	0	0	1	2	0	0	0	0	0	0	1	0	0	1
321	Fibrinogen beta chain OS=Homo sapiens GN=FGB PE=1 SV=1	D6REL8	31 kDa	2	0	2	2	0	2	2	3	4	3	3	2	1	1	2	2
321	Fibrinogen beta chain OS=Homo sapiens GN=FGB PE=1 SV=2	P02675	56 kDa	2	0	2	2	0	2	2	3	4	3	3	2	1	1	2	2
322	| organism=Toxoplasma_gondii_GT1 | product=rhoptry neck protein RON5 | location=TGGT1_chrXI:2047692-2067010(-) | length=1699 | sequence_SO=chromosome | SO=protein_coding	TGGT1_311470	187 kDa	17	40	0	0	12	5	0	0	0	0	0	0	1	1	0	0
323	| organism=Toxoplasma_gondii_GT1 | product=hypothetical protein | location=TGGT1_chrXI:5289549-5291741(+) | length=492 | sequence_SO=chromosome | SO=protein_coding	TGGT1_316490	53 kDa	0	1	7	8	0	0	4	3	0	0	0	0	1	1	6	9
324	MKI67 FHA domain-interacting nucleolar phosphoprotein (Fragment) OS=Homo sapiens GN=NIFK PE=1 SV=1	C9J6C5	20 kDa	0	0	0	0	0	0	0	0	0	2	0	0	1	0	0	0
325	Granulins OS=Homo sapiens GN=GRN PE=1 SV=2	P28799	64 kDa	0	2	3	2	3	2	1	2	3	2	2	3	1	1	2	2
326	| organism=Toxoplasma_gondii_GT1 | product=GYF domain-containing protein | location=TGGT1_chrXI:6511021-6521705(+) | length=2331 | sequence_SO=chromosome | SO=protein_coding	TGGT1_298610	238 kDa	210	215	225	233	0	0	0	0	0	0	0	0	0	0	0	0
327	| organism=Toxoplasma_gondii_GT1 | product=MIF4G domain-containing protein | location=TGGT1_chrVIII:6008955-6021323(-) | length=2668 | sequence_SO=chromosome | SO=protein_coding	TGGT1_269180	273 kDa	216	205	161	176	0	0	0	0	0	0	0	0	0	0	0	0
328	RNA-binding protein 39 OS=Homo sapiens GN=RBM39 PE=1 SV=1	G3XAC6	48 kDa	0	0	35	0	0	0	0	24	39	35	0	36	0	0	28	34
329	| organism=Toxoplasma_gondii_GT1 | product=MIF4G domain-containing protein | location=TGGT1_chrIII:2027943-2043635(+) | length=3756 | sequence_SO=chromosome | SO=protein_coding	TGGT1_254940	385 kDa	105	115	78	98	0	0	0	0	0	0	0	0	0	0	0	0
330	| organism=Toxoplasma_gondii_GT1 | product=putative eukaryotic initiation factor-4E | location=TGGT1_chrX:3763701-3766447(+) | length=225 | sequence_SO=chromosome | SO=protein_coding	TGGT1_223410	26 kDa	80	87	68	84	2	0	0	0	0	0	0	0	0	0	0	0
331	Myosin-14 OS=Homo sapiens GN=MYH14 PE=1 SV=2	Q7Z406	228 kDa	29	31	0	0	28	0	0	0	0	0	0	0	0	0	0	0
332	| organism=Toxoplasma_gondii_GT1 | product=hypothetical protein | location=TGGT1_chrXII:2306830-2317367(+) | length=1998 | sequence_SO=chromosome | SO=protein_coding	TGGT1_245560	208 kDa	53	55	35	37	0	0	0	0	0	0	0	0	0	0	0	0
333	| organism=Toxoplasma_gondii_GT1 | product=hypothetical protein | location=TGGT1_chrIb:1161236-1166853(+) | length=1018 | sequence_SO=chromosome | SO=protein_coding	TGGT1_209250	109 kDa	59	61	17	22	0	0	0	0	0	0	0	0	0	0	0	0
334	Tropomyosin alpha-1 chain OS=Homo sapiens GN=TPM1 PE=1 SV=2	P09493	33 kDa	0	38	0	0	0	0	0	0	0	0	0	0	0	0	0	0
335	Tropomyosin beta chain OS=Homo sapiens GN=TPM2 PE=1 SV=1	Q5TCU3	33 kDa	16	26	0	0	11	0	0	0	0	0	0	0	0	0	0	0
336	| organism=Toxoplasma_gondii_GT1 | product=putative eukaryotic initiation factor-3 subunit 10 | location=TGGT1_chrVIIa:3754116-3762345(+) | length=1031 | sequence_SO=chromosome | SO=protein_coding	TGGT1_201680	119 kDa	13	24	21	18	0	0	0	0	0	0	0	0	0	0	0	0
337	Treacle protein OS=Homo sapiens GN=TCOF1 PE=1 SV=1	E7ETY2	152 kDa	0	0	0	0	0	0	0	0	0	0	0	0	0	0	0	9
338	Immunoglobulin heavy variable 1-45 OS=Homo sapiens GN=IGHV1-45 PE=3 SV=1	A0A0A0MS14	13 kDa	0	0	4	0	0	0	0	0	0	2	7	4	0	0	0	0
339	Tropomyosin 1 (Alpha), isoform CRA_m OS=Homo sapiens GN=TPM1 PE=1 SV=1	H7BYY1	29 kDa	15	28	0	0	8	0	0	0	0	0	0	0	0	0	0	0
340	Filamin-A OS=Homo sapiens GN=FLNA PE=1 SV=1	Q5HY54	277 kDa	6	41	1	0	4	0	3	3	2	6	0	1	0	0	0	3
341	| organism=Toxoplasma_gondii_GT1 | product=putative eukaryotic initiation factor-3, subunit 8 | location=TGGT1_chrIa:989669-996523(-) | length=971 | sequence_SO=chromosome | SO=protein_coding	TGGT1_294620	109 kDa	14	17	16	14	0	0	0	0	0	0	0	0	0	0	0	0
342	Histone H1.1 OS=Homo sapiens GN=HIST1H1A PE=1 SV=3	Q02539	22 kDa	0	0	0	0	0	0	0	0	0	0	0	0	0	8	0	0
343	| organism=Toxoplasma_gondii_GT1 | product=putative eukaryotic translation initiation factor | location=TGGT1_chrII:1241196-1252687(-) | length=756 | sequence_SO=chromosome | SO=protein_coding	TGGT1_222860	88 kDa	10	16	13	13	0	0	0	0	0	0	0	0	0	0	0	0
344	| organism=Toxoplasma_gondii_GT1 | product=transporter, major facilitator family protein | location=TGGT1_chrXII:4148856-4152686(-) | length=757 | sequence_SO=chromosome | SO=protein_coding	TGGT1_248840-DECOY	?	0	0	0	0	0	0	0	5	2	0	3	0	0	3	5	5
345	| organism=Toxoplasma_gondii_GT1 | product=putative eukaryotic initiation factor-3, subunit 3 | location=TGGT1_chrXII:5353371-5356184(+) | length=600 | sequence_SO=chromosome | SO=protein_coding	TGGT1_251500	66 kDa	10	14	10	14	0	0	0	0	0	0	0	0	0	0	0	0
346	| organism=Toxoplasma_gondii_GT1 | product=rhoptry protein ROP4 | location=TGGT1_chrIa:1394541-1396277(-) | length=365 | sequence_SO=chromosome | SO=protein_coding	TGGT1_295125	40 kDa	5	0	5	0	0	0	0	0	0	0	0	0	0	0	0	0
347	Keratin, type I cytoskeletal 16 OS=Homo sapiens GN=KRT16 PE=1 SV=4	P08779	51 kDa	4	0	0	0	5	0	0	0	0	0	0	6	0	0	0	0
348	Keratin, type II cytoskeletal 6C OS=Homo sapiens GN=KRT6C PE=1 SV=3	P48668	60 kDa	0	0	0	0	0	0	0	0	2	3	0	0	0	5	0	0
349	Keratin, type II cytoskeletal 5 OS=Homo sapiens GN=KRT5 PE=1 SV=3	P13647	62 kDa	0	0	0	0	0	0	0	0	0	0	0	5	0	6	0	0
350	| organism=Toxoplasma_gondii_GT1 | product=ribosomal protein RPL37A | location=TGGT1_chrXII:125333-127624(+) | length=96 | sequence_SO=chromosome | SO=protein_coding	TGGT1_300190	10 kDa	3	2	5	4	3	0	0	3	0	0	3	3	0	2	2	4
351	Myosin light chain 6B OS=Homo sapiens GN=MYL6B PE=1 SV=1	F8W1I5	19 kDa	8	9	0	0	5	0	0	0	0	0	0	0	0	0	0	0
351	Myosin light chain 6B OS=Homo sapiens GN=MYL6B PE=1 SV=1	P14649	23 kDa	8	9	0	0	5	0	0	0	0	0	0	0	0	0	0	0
352	Serum albumin OS=Homo sapiens GN=ALB PE=1 SV=1	A0A0C4DGB6	69 kDa	0	0	0	0	0	0	0	0	0	0	0	3	0	0	0	0
352	Serum albumin OS=Homo sapiens GN=ALB PE=1 SV=2	P02768	69 kDa	0	0	0	0	0	0	0	0	0	0	0	3	0	0	0	0
353	Tubulin beta-8 chain OS=Homo sapiens GN=TUBB8 PE=1 SV=2	Q3ZCM7	50 kDa	0	0	0	0	0	0	0	0	5	4	2	0	0	0	0	0
354	| organism=Toxoplasma_gondii_GT1 | product=myosin D | location=TGGT1_chrVIIb:714013-721737(-) | length=822 | sequence_SO=chromosome | SO=protein_coding	TGGT1_263180	91 kDa	2	35	0	0	2	0	0	0	0	0	0	0	0	0	0	0
355	Neprilysin OS=Homo sapiens GN=MME PE=1 SV=2	P08473	85 kDa	7	11	3	3	4	0	1	0	5	2	0	1	0	0	0	0
356	| organism=Toxoplasma_gondii_GT1 | product=rhoptry neck protein RON8 | location=TGGT1_chrIX:5560917-5575203(-) | length=2980 | sequence_SO=chromosome | SO=protein_coding	TGGT1_306060	329 kDa	5	36	0	0	0	0	0	0	0	0	0	0	0	0	0	0
357	Unconventional myosin-VI OS=Homo sapiens GN=MYO6 PE=1 SV=1	A0A0A0MRM8	145 kDa	4	21	0	0	6	0	0	0	0	2	0	0	0	0	0	0
358	| organism=Toxoplasma_gondii_GT1 | product=PCI domain-containing protein | location=TGGT1_chrVIII:3416534-3423842(+) | length=601 | sequence_SO=chromosome | SO=protein_coding	TGGT1_273520	67 kDa	7	13	8	5	0	0	0	0	0	0	0	0	0	0	0	0
359	Histone H2A OS=Homo sapiens PE=3 SV=1	A0A0U1RRH7	19 kDa	0	0	0	0	0	0	0	0	0	0	2	0	0	0	0	0
360	| organism=Toxoplasma_gondii_GT1 | product=histone arginine methyltransferase PRMT5 | location=TGGT1_chrX:6909223-6912162(+) | length=979 | sequence_SO=chromosome | SO=protein_coding	TGGT1_215560	107 kDa	14	18	0	4	0	0	0	0	0	0	0	0	0	0	0	0
361	| organism=Toxoplasma_gondii_GT1 | product=eukaryotic translation initiation factor 3 subunit 6 interacting protein | location=TGGT1_chrVIII:3489847-3495730(-) | length=639 | sequence_SO=chromosome | SO=protein_coding	TGGT1_273460	75 kDa	9	10	7	6	0	0	0	0	0	0	0	0	0	0	0	0
362	ATP synthase subunit alpha, mitochondrial OS=Homo sapiens GN=ATP5A1 PE=1 SV=1	P25705	60 kDa	5	2	4	3	0	0	3	1	2	2	1	2	0	3	3	4
363	| organism=Toxoplasma_gondii_GT1 | product=translation initiation factor 3 subunit | location=TGGT1_chrIa:1039815-1044413(-) | length=277 | sequence_SO=chromosome | SO=protein_coding	TGGT1_294670	32 kDa	7	9	10	9	0	0	0	0	0	0	0	0	0	0	0	0
364	| organism=Toxoplasma_gondii_GT1 | product=putative eukaryotic initiation factor-3, delta subunit | location=TGGT1_chrIX:3281722-3286956(+) | length=335 | sequence_SO=chromosome | SO=protein_coding	TGGT1_289830	38 kDa	5	9	8	11	0	0	0	0	0	0	0	0	0	0	0	0
365	Protein-glutamine gamma-glutamyltransferase 2 OS=Homo sapiens GN=TGM2 PE=1 SV=2	P21980	77 kDa	0	0	2	0	0	0	4	3	5	5	2	3	0	0	0	4
366	Gelsolin OS=Homo sapiens GN=GSN PE=1 SV=1	P06396	86 kDa	4	16	0	0	4	0	0	0	0	2	0	0	0	0	0	0
367	| organism=Toxoplasma_gondii_GT1 | product=putative transmembrane protein | location=AAQM03000493:218-1321(-) | length=367 | sequence_SO=contig | SO=protein_coding	TGGT1_411470	40 kDa	0	10	0	0	0	0	0	0	0	0	0	0	0	0	0	0
368	| organism=Toxoplasma_gondii_GT1 | product=putative eukaryotic initiation factor-3, subunit 5 | location=TGGT1_chrX:414529-416813(+) | length=346 | sequence_SO=chromosome | SO=protein_coding	TGGT1_228190	38 kDa	10	11	7	6	0	0	0	0	0	0	0	0	0	0	0	0
369	LIM domain and actin-binding protein 1 OS=Homo sapiens GN=LIMA1 PE=1 SV=1	Q9UHB6	85 kDa	3	27	0	0	1	0	0	0	0	1	0	0	0	0	0	0
370	| organism=Toxoplasma_gondii_GT1 | product=PCI domain-containing protein | location=TGGT1_chrXII:2088870-2094251(+) | length=463 | sequence_SO=chromosome | SO=protein_coding	TGGT1_217820	52 kDa	7	10	7	8	0	0	0	0	0	0	0	0	0	0	0	0
371	60S ribosomal protein L11 OS=Homo sapiens GN=RPL11 PE=1 SV=2	P62913	20 kDa	1	2	3	2	0	0	2	3	2	0	2	2	0	2	1	1
372	Kinesin-like protein KIF20B OS=Homo sapiens GN=KIF20B PE=1 SV=3	Q96Q89	211 kDa	0	0	0	0	0	0	0	1	0	0	0	0	0	0	0	0
373	Protein-L-isoaspartate O-methyltransferase OS=Homo sapiens GN=PCMT1 PE=1 SV=1	A0A0A0MRJ6	30 kDa	0	0	2	3	0	0	3	4	0	0	2	6	0	0	1	4
373	Protein-L-isoaspartate O-methyltransferase OS=Homo sapiens GN=PCMT1 PE=1 SV=1	H7BY58	30 kDa	0	0	2	3	0	0	3	4	0	0	2	6	0	0	1	4
373	Protein-L-isoaspartate(D-aspartate) O-methyltransferase OS=Homo sapiens GN=PCMT1 PE=1 SV=4	P22061	25 kDa	0	0	2	3	0	0	3	4	0	0	2	6	0	0	1	4
374	Supervillin OS=Homo sapiens GN=SVIL PE=1 SV=2	O95425	248 kDa	0	28	0	0	0	0	0	0	0	0	0	0	0	0	0	0
375	Pre-mRNA-splicing factor 38B OS=Homo sapiens GN=PRPF38B PE=1 SV=1	Q5VTL8	64 kDa	0	0	2	0	0	0	0	1	3	3	3	2	0	0	1	3
376	Glyceraldehyde-3-phosphate dehydrogenase OS=Homo sapiens GN=GAPDH PE=1 SV=3	P04406	36 kDa	0	0	2	0	0	0	0	2	2	2	2	2	0	0	1	2
377	Pyruvate kinase PKM OS=Homo sapiens GN=PKM PE=1 SV=4	P14618	58 kDa	0	2	0	0	0	0	2	0	2	5	1	6	0	1	1	2
378	Collagen alpha-1(VIII) chain OS=Homo sapiens GN=COL8A1 PE=1 SV=2	P27658	73 kDa	0	3	1	2	3	0	1	1	3	2	3	1	0	0	1	0
379	| organism=Toxoplasma_gondii_GT1 | product=SAG-related sequence SRS44 | location=TGGT1_chrIX:1955976-1963333(+) | length=2359 | sequence_SO=chromosome | SO=protein_coding	TGGT1_264660	252 kDa	3	21	0	0	0	0	0	0	0	0	0	0	0	0	0	0
380	Elongation factor Tu, mitochondrial OS=Homo sapiens GN=TUFM PE=1 SV=2	P49411	50 kDa	0	0	1	1	0	0	0	2	2	3	1	2	0	0	3	4
381	DnaJ homolog subfamily B member 11 OS=Homo sapiens GN=DNAJB11 PE=1 SV=1	Q9UBS4	40 kDa	0	0	1	0	0	0	2	1	2	1	2	1	0	2	1	4
382	| organism=Toxoplasma_gondii_GT1 | product=putative calmodulin | location=TGGT1_chrXII:4324350-4325995(-) | length=149 | sequence_SO=chromosome | SO=protein_coding	TGGT1_249240	17 kDa	5	7	1	0	5	0	0	0	0	0	0	0	0	0	0	0
383	Dolichyl-diphosphooligosaccharide--protein glycosyltransferase subunit 1 OS=Homo sapiens GN=RPN1 PE=1 SV=1	P04843	69 kDa	2	4	3	0	0	0	1	0	3	0	0	0	0	0	2	2
384	X-ray repair cross-complementing protein 6 OS=Homo sapiens GN=XRCC6 PE=1 SV=2	P12956	70 kDa	9	10	0	0	4	0	0	0	0	0	0	0	0	0	0	0
385	| organism=Toxoplasma_gondii_GT1 | product=myosin C | location=TGGT1_chrVIIb:4925758-4933694(+) | length=1171 | sequence_SO=chromosome | SO=protein_coding	TGGT1_255190	133 kDa	3	17	0	0	4	0	0	0	0	0	0	0	0	0	0	0
386	Actin-related protein 3 OS=Homo sapiens GN=ACTR3 PE=1 SV=3	P61158	47 kDa	2	13	0	0	4	0	0	0	2	2	0	0	0	0	0	0
387	Unconventional myosin-Ie OS=Homo sapiens GN=MYO1E PE=1 SV=2	Q12965	127 kDa	4	13	0	0	5	0	0	0	0	0	0	0	0	0	0	0
388	39S ribosomal protein L22, mitochondrial OS=Homo sapiens GN=MRPL22 PE=1 SV=1	J3KQY1	26 kDa	0	0	1	0	0	0	1	1	0	0	1	1	0	1	1	1
389	60S ribosomal protein L32 (Fragment) OS=Homo sapiens GN=RPL32 PE=1 SV=1	D3YTB1	16 kDa	0	4	0	0	3	0	0	0	2	1	0	0	0	0	0	0
389	60S ribosomal protein L32 OS=Homo sapiens GN=RPL32 PE=1 SV=1	F8W727	18 kDa	0	4	0	0	3	0	0	0	2	1	0	0	0	0	0	0
389	60S ribosomal protein L32 OS=Homo sapiens GN=RPL32 PE=1 SV=2	P62910	16 kDa	0	4	0	0	3	0	0	0	2	1	0	0	0	0	0	0
390	Heat shock protein HSP 90-beta OS=Homo sapiens GN=HSP90AB1 PE=1 SV=4	P08238	83 kDa	0	0	0	0	1	0	0	0	5	2	2	1	0	0	0	0
391	| organism=Toxoplasma_gondii_GT1 | product=putative eukaryotic translation initiation factor 3 subunit 7 | location=TGGT1_chrIV:2518527-2525070(+) | length=609 | sequence_SO=chromosome | SO=protein_coding	TGGT1_317720	69 kDa	5	5	5	6	0	0	0	0	0	0	0	0	0	0	0	0
392	Elongation factor 2 OS=Homo sapiens GN=EEF2 PE=1 SV=4	P13639	95 kDa	0	1	0	0	0	0	0	0	0	4	0	0	0	0	0	0
393	| organism=Toxoplasma_gondii_GT1 | product=fibrillarin | location=TGGT1_chrXI:2031325-2032910(-) | length=303 | sequence_SO=chromosome | SO=protein_coding	TGGT1_311430	32 kDa	5	7	0	0	3	0	2	0	0	0	0	0	0	0	0	0
394	| organism=Toxoplasma_gondii_GT1 | product=SAC3/GANP family protein | location=TGGT1_chrVIIb:1387326-1388856(+) | length=269 | sequence_SO=chromosome | SO=protein_coding	TGGT1_262040	30 kDa	2	6	6	3	0	0	0	0	0	0	0	0	0	0	0	0
395	Alpha-actinin-4 OS=Homo sapiens GN=ACTN4 PE=1 SV=2	O43707	105 kDa	0	10	0	0	0	0	0	0	0	0	0	0	0	0	0	0
396	60S ribosomal protein L30 (Fragment) OS=Homo sapiens GN=RPL30 PE=1 SV=1	E5RI99	13 kDa	2	4	0	0	1	0	0	0	0	1	0	1	0	1	0	2
396	60S ribosomal protein L30 OS=Homo sapiens GN=RPL30 PE=1 SV=2	P62888	13 kDa	2	4	0	0	1	0	0	0	0	1	0	1	0	1	0	2
397	Protein DEK OS=Homo sapiens GN=DEK PE=1 SV=1	P35659	43 kDa	0	0	3	0	2	0	0	1	1	2	0	0	0	0	0	0
398	| organism=Toxoplasma_gondii_GT1 | product=ubiquitin carboxyl-terminal hydrolase family 2 protein | location=TGGT1_chrIX:3004463-3016618(+) | length=2291 | sequence_SO=chromosome | SO=protein_coding	TGGT1_289330	248 kDa	3	6	5	6	0	0	0	0	0	0	0	0	0	0	0	0
399	Keratin-associated protein 10-5 OS=Homo sapiens GN=KRTAP10-5 PE=1 SV=2	P60370	28 kDa	0	0	0	0	0	0	0	0	0	0	2	0	0	0	0	0
400	| organism=Toxoplasma_gondii_GT1 | product=putative calmodulin | location=TGGT1_chrIX:4983149-4983550(+) | length=133 | sequence_SO=chromosome | SO=protein_coding	TGGT1_305050	15 kDa	5	5	0	0	4	0	0	0	0	0	0	0	0	0	0	0
401	Erlin-1 OS=Homo sapiens GN=ERLIN1 PE=1 SV=1	O75477	39 kDa	0	9	0	0	0	0	0	0	0	0	0	0	0	0	0	0
402	Serine/threonine-protein phosphatase PGAM5, mitochondrial OS=Homo sapiens GN=PGAM5 PE=1 SV=2	Q96HS1	32 kDa	0	1	0	0	0	0	1	0	0	0	0	0	0	0	0	0
403	CD59 glycoprotein OS=Homo sapiens GN=CD59 PE=1 SV=1	E9PR17	15 kDa	4	5	0	0	2	0	0	0	0	0	0	0	0	0	0	0
404	Stress-70 protein, mitochondrial OS=Homo sapiens GN=HSPA9 PE=1 SV=2	P38646	74 kDa	3	2	3	1	0	0	1	0	0	0	0	0	0	0	0	0
405	| organism=Toxoplasma_gondii_GT1 | product=myosin G | location=TGGT1_chrXI:4226752-4246422(-) | length=2059 | sequence_SO=chromosome | SO=protein_coding	TGGT1_314780	227 kDa	0	15	0	0	0	0	0	0	0	0	0	0	0	0	0	0
406	RNA-binding protein 25 OS=Homo sapiens GN=RBM25 PE=1 SV=3	P49756	100 kDa	0	0	1	0	0	0	0	0	2	1	0	0	0	2	0	3
407	Endoplasmic reticulum resident protein 44 OS=Homo sapiens GN=ERP44 PE=1 SV=1	Q9BS26	47 kDa	0	0	4	4	2	0	1	0	0	1	0	0	0	0	1	3
408	| organism=Toxoplasma_gondii_GT1 | product=profilin PRF | location=TGGT1_chrIa:496750-498091(-) | length=165 | sequence_SO=chromosome | SO=protein_coding	TGGT1_293690	18 kDa	0	0	3	3	0	0	4	3	0	0	0	0	0	0	0	1
409	| organism=Toxoplasma_gondii_GT1 | product=histone H2AZ | location=TGGT1_chrXII:122117-123855(-) | length=155 | sequence_SO=chromosome | SO=protein_coding	TGGT1_300200	16 kDa	0	0	0	0	0	0	0	0	0	0	0	0	0	2	0	0
410	| organism=Toxoplasma_gondii_GT1 | product=hypothetical protein | location=TGGT1_chrXII:3143508-3152898(-) | length=2478 | sequence_SO=chromosome | SO=protein_coding	TGGT1_247280-DECOY	?	0	1	1	0	0	0	1	0	0	0	0	0	0	0	0	1
411	Uncharacterized protein (Fragment) OS=Homo sapiens PE=1 SV=1	A0A0J9YX35	13 kDa	0	0	2	0	0	0	0	0	0	0	0	0	0	0	0	0
412	Ceruloplasmin OS=Homo sapiens GN=CP PE=1 SV=1	E9PFZ2	109 kDa	0	0	0	0	0	0	0	1	1	0	1	1	0	0	0	2
413	Probable dimethyladenosine transferase OS=Homo sapiens GN=DIMT1 PE=1 SV=1	Q9UNQ2	35 kDa	0	0	1	0	1	0	0	0	0	2	0	0	0	1	1	2
414	Ras-related protein Rab-7a OS=Homo sapiens GN=RAB7A PE=1 SV=1	P51149	23 kDa	0	0	0	0	0	0	2	1	0	2	0	1	0	1	0	0
415	| organism=Toxoplasma_gondii_GT1 | product=actin depolymerizing factor ADF | location=TGGT1_chrV:254875-256188(-) | length=118 | sequence_SO=chromosome | SO=protein_coding	TGGT1_220400	13 kDa	0	0	2	2	0	0	3	2	0	0	0	2	0	0	1	1
416	| organism=Toxoplasma_gondii_GT1 | product=Sec23/Sec24 trunk domain-containing protein | location=TGGT1_chrIX:4131104-4145209(-) | length=791 | sequence_SO=chromosome | SO=protein_coding	TGGT1_291680	88 kDa	3	6	2	3	0	0	0	0	0	0	0	0	0	0	0	0
417	Myosin phosphatase Rho-interacting protein OS=Homo sapiens GN=MPRIP PE=1 SV=3	Q6WCQ1	117 kDa	0	14	0	0	0	0	0	0	0	0	0	0	0	0	0	0
418	Alpha-S1-casein CONTAMINANT OS=Bos taurus GN=CSN1S1 PE=1 SV=2	P02662	25 kDa	0	0	2	0	0	0	0	2	0	0	0	0	0	0	2	0
419	| organism=Toxoplasma_gondii_GT1 | product=putative eukaryotic initiation factor-4A | location=TGGT1_chrXII:5123731-5125767(-) | length=412 | sequence_SO=chromosome | SO=protein_coding	TGGT1_250770	47 kDa	0	0	3	3	0	0	2	2	0	0	0	0	0	0	0	0
420	| organism=Toxoplasma_gondii_GT1 | product=hypothetical protein | location=TGGT1_chrV:617528-620094(-) | length=715 | sequence_SO=chromosome | SO=protein_coding	TGGT1_212980	76 kDa	5	2	3	3	0	0	0	0	0	0	0	0	0	0	0	0
421	Nexilin OS=Homo sapiens GN=NEXN PE=1 SV=1	Q0ZGT2	81 kDa	1	10	0	0	0	0	0	0	0	0	0	0	0	0	0	0
422	Tropomodulin-2 OS=Homo sapiens GN=TMOD2 PE=1 SV=1	Q9NZR1	40 kDa	3	10	0	0	0	0	0	0	0	0	0	0	0	0	0	0
423	60S ribosomal protein L29 OS=Homo sapiens GN=RPL29 PE=1 SV=2	P47914	18 kDa	0	0	1	0	0	0	1	0	1	0	0	0	0	0	0	0
424	HLA class I histocompatibility antigen, Cw-6 alpha chain OS=Homo sapiens GN=HLA-C PE=1 SV=1	A0A140T912	41 kDa	0	0	0	0	0	0	1	0	2	1	0	0	0	2	0	0
424	HLA class I histocompatibility antigen, Cw-6 alpha chain OS=Homo sapiens GN=HLA-C PE=1 SV=1	A0A140T930	44 kDa	0	0	0	0	0	0	1	0	2	1	0	0	0	2	0	0
424	HLA class I histocompatibility antigen, Cw-6 alpha chain OS=Homo sapiens GN=HLA-C PE=1 SV=1	A0A140T937	38 kDa	0	0	0	0	0	0	1	0	2	1	0	0	0	2	0	0
425	| organism=Toxoplasma_gondii_GT1 | product=myosin D | location=TGGT1_chrVIIb:714013-721737(-) | length=822 | sequence_SO=chromosome | SO=protein_coding	TGGT1_263180-DECOY	?	1	0	0	0	0	0	0	0	1	0	0	0	0	0	0	0
426	| organism=Toxoplasma_gondii_GT1 | product=AP2 domain transcription factor AP2IV-5 | location=TGGT1_chrIV:1499109-1505927(-) | length=1966 | sequence_SO=chromosome | SO=protein_coding	TGGT1_211720-DECOY	?	0	0	0	0	0	0	0	0	1	0	0	0	0	0	0	0
427	Actin-related protein 2/3 complex subunit 4 OS=Homo sapiens GN=ARPC4-TTLL3 PE=3 SV=1	F8WCF6	21 kDa	1	8	0	0	0	0	0	0	0	0	0	0	0	0	0	0
428	| organism=Toxoplasma_gondii_GT1 | product=putative nucleolar protein | location=TGGT1_chrXII:3291010-3295334(+) | length=536 | sequence_SO=chromosome | SO=protein_coding	TGGT1_247470	60 kDa	2	8	0	0	0	0	0	0	0	0	0	0	0	0	0	0
429	| organism=Toxoplasma_gondii_GT1 | product=putative protein phosphatase 2b regulatory subunit | location=TGGT1_chrV:1211677-1214305(-) | length=177 | sequence_SO=chromosome | SO=protein_coding	TGGT1_213800	20 kDa	2	5	4	4	0	0	0	0	0	0	0	0	0	0	0	0
430	Filamin-C OS=Homo sapiens GN=FLNC PE=1 SV=3	Q14315	291 kDa	0	5	0	0	0	0	0	0	0	0	0	0	0	0	0	0
431	| organism=Toxoplasma_gondii_GT1 | product=putative transmembrane protein | location=TGGT1_chrII:71310-72374(+) | length=354 | sequence_SO=chromosome | SO=protein_coding	TGGT1_410360	38 kDa	1	0	1	0	0	0	0	0	0	0	0	0	0	1	0	0
432	| organism=Toxoplasma_gondii_GT1 | product=ribosomal-ubiquitin protein RPS27A | location=TGGT1_chrXII:2372961-2375071(-) | length=154 | sequence_SO=chromosome | SO=protein_coding	TGGT1_245620	17 kDa	0	4	0	0	0	0	0	0	0	0	0	0	0	0	0	0
433	| organism=Toxoplasma_gondii_GT1 | product=hypothetical protein | location=TGGT1_chrIb:1629844-1631103(-) | length=365 | sequence_SO=chromosome | SO=protein_coding	TGGT1_210095	39 kDa	0	0	0	2	2	0	0	0	0	0	0	0	0	0	0	0
434	Serine/threonine-protein kinase ULK1 OS=Homo sapiens GN=ULK1 PE=1 SV=2	O75385	113 kDa	0	0	0	0	0	0	0	0	1	0	0	0	0	0	0	0
435	AP-2 complex subunit mu OS=Homo sapiens GN=AP2M1 PE=1 SV=1	A0A087WY71	50 kDa	0	8	0	0	1	0	0	0	0	1	0	0	0	0	0	0
435	AP-2 complex subunit mu OS=Homo sapiens GN=AP2M1 PE=1 SV=2	Q96CW1	50 kDa	0	8	0	0	1	0	0	0	0	1	0	0	0	0	0	0
436	| organism=Toxoplasma_gondii_GT1 | product=rRNA pseudouridine synthase | location=TGGT1_chrX:6002905-6008379(-) | length=505 | sequence_SO=chromosome | SO=protein_coding	TGGT1_214210	57 kDa	2	9	0	0	0	0	0	0	0	0	0	0	0	0	0	0
437	| organism=Toxoplasma_gondii_GT1 | product=putative myosin light chain 2 | location=TGGT1_chrII:1781267-1787079(+) | length=367 | sequence_SO=chromosome | SO=protein_coding	TGGT1_297470	41 kDa	1	12	0	0	0	0	0	0	0	0	0	0	0	0	0	0
438	Inter-alpha-trypsin inhibitor heavy chain H3 OS=Homo sapiens GN=ITIH3 PE=1 SV=1	A0A087WW43	75 kDa	0	1	0	0	0	0	1	1	1	1	1	1	0	0	0	0
439	NIPA-like protein 2 OS=Homo sapiens GN=NIPAL2 PE=2 SV=1	Q9H841	41 kDa	0	0	0	1	0	0	1	1	1	1	1	0	0	1	0	0
440	Pre-mRNA-processing factor 40 homolog A OS=Homo sapiens GN=PRPF40A PE=1 SV=2	O75400	109 kDa	0	0	1	0	0	0	0	0	2	1	1	1	0	1	0	3
441	Putative metallothionein MT1DP OS=Homo sapiens GN=MT1DP PE=5 SV=1	A1L3X4	5 kDa	0	2	0	0	0	0	0	0	0	0	0	0	0	0	0	0
442	Lysosome-associated membrane glycoprotein 1 OS=Homo sapiens GN=LAMP1 PE=1 SV=3	P11279	45 kDa	0	0	0	0	0	0	0	0	2	0	0	2	0	2	0	0
443	Complement C1q subcomponent subunit A OS=Homo sapiens GN=C1QA PE=1 SV=2	P02745	26 kDa	0	0	1	0	0	0	0	0	0	0	0	0	0	0	0	0
443	Complement C1q subcomponent subunit A (Fragment) OS=Homo sapiens GN=C1QA PE=1 SV=7	X6RLJ0	23 kDa	0	0	1	0	0	0	0	0	0	0	0	0	0	0	0	0
444	AP-2 complex subunit mu OS=Homo sapiens GN=AP2M1 PE=1 SV=2	sp|Q96CW1|AP2M1_HUMAN-DECOY	?	0	1	0	0	0	0	0	0	0	0	0	0	0	0	0	0
444	AP-2 complex subunit mu OS=Homo sapiens GN=AP2M1 PE=1 SV=1	tr|A0A087WY71|A0A087WY71_HUMAN-DECOY	?	0	1	0	0	0	0	0	0	0	0	0	0	0	0	0	0
444	AP-2 complex subunit mu OS=Homo sapiens GN=AP2M1 PE=1 SV=1	tr|E9PFW3|E9PFW3_HUMAN-DECOY	?	0	1	0	0	0	0	0	0	0	0	0	0	0	0	0	0
445	Myosin light chain kinase, smooth muscle OS=Homo sapiens GN=MYLK PE=1 SV=4	Q15746	211 kDa	0	10	0	0	0	0	0	0	0	0	0	0	0	0	0	0
446	| organism=Toxoplasma_gondii_GT1 | product=HMG (high mobility group) box domain-containing protein | location=TGGT1_chrIX:4609915-4610199(+) | length=94 | sequence_SO=chromosome | SO=protein_coding	TGGT1_210408	11 kDa	0	0	0	0	0	0	0	0	0	1	1	0	0	0	0	0
447	Rab GDP dissociation inhibitor beta OS=Homo sapiens GN=GDI2 PE=1 SV=2	P50395	51 kDa	0	0	0	0	0	0	0	0	0	0	1	0	0	0	0	0
448	Splicing factor U2AF 65 kDa subunit OS=Homo sapiens GN=U2AF2 PE=1 SV=4	P26368	53 kDa	0	0	0	0	2	0	0	0	2	2	0	0	0	0	0	0
449	Calnexin OS=Homo sapiens GN=CANX PE=1 SV=2	P27824	68 kDa	1	1	0	0	0	0	0	0	0	0	0	0	0	0	0	0
450	| organism=Toxoplasma_gondii_GT1 | product=protein phosphatase 2C domain-containing protein | location=TGGT1_chrVIIa:3796769-3798550(+) | length=232 | sequence_SO=chromosome | SO=protein_coding	TGGT1_201520	26 kDa	0	0	0	0	0	0	0	0	0	0	0	0	0	0	0	1
451	60S ribosomal protein L8 OS=Homo sapiens GN=RPL8 PE=1 SV=2	P62917	28 kDa	1	3	0	0	1	0	0	0	0	0	0	0	0	0	0	0
452	Neuroblast differentiation-associated protein AHNAK OS=Homo sapiens GN=AHNAK PE=1 SV=2	Q09666	629 kDa	0	7	0	0	0	0	0	0	0	0	0	0	0	0	0	0
453	Guanine nucleotide-binding protein G(i) subunit alpha-2 OS=Homo sapiens GN=GNAI2 PE=1 SV=3	P04899	40 kDa	2	5	0	0	0	0	0	0	0	0	0	0	0	0	0	0
454	| organism=Toxoplasma_gondii_GT1 | product=putative 3-ketoacyl-CoA reductase | location=TGGT1_chrVIII:4294988-4299861(-) | length=342 | sequence_SO=chromosome | SO=protein_coding	TGGT1_271888	37 kDa	2	7	0	0	0	0	0	0	0	0	0	0	0	0	0	0
455	Guanine nucleotide-binding protein G(I)/G(S)/G(T) subunit beta-2 OS=Homo sapiens GN=GNB2 PE=1 SV=1	E7EP32	32 kDa	3	5	0	0	0	0	0	0	0	0	0	0	0	0	0	0
455	Guanine nucleotide-binding protein G(I)/G(S)/G(T) subunit beta-2 OS=Homo sapiens GN=GNB2 PE=1 SV=3	P62879	37 kDa	3	5	0	0	0	0	0	0	0	0	0	0	0	0	0	0
456	Ankycorbin OS=Homo sapiens GN=RAI14 PE=1 SV=2	Q9P0K7	110 kDa	1	8	0	0	0	0	0	0	0	0	0	0	0	0	0	0
457	Drebrin OS=Homo sapiens GN=DBN1 PE=1 SV=4	Q16643	71 kDa	0	11	0	0	0	0	0	0	0	0	0	0	0	0	0	0
458	| organism=Toxoplasma_gondii_GT1 | product=queuine tRNA ribosyl transferase | location=TGGT1_chrIV:141040-147544(+) | length=948 | sequence_SO=chromosome | SO=protein_coding	TGGT1_320620-DECOY	?	0	0	1	0	0	0	0	1	1	0	1	0	0	0	0	0
459	Signal recognition particle 9 kDa protein OS=Homo sapiens GN=SRP9 PE=1 SV=2	P49458	10 kDa	0	0	0	0	0	0	0	1	3	0	0	1	0	0	0	0
460	Splicing factor U2AF 35 kDa subunit OS=Homo sapiens GN=U2AF1 PE=1 SV=3	Q01081	28 kDa	0	0	0	0	0	0	0	0	2	2	0	0	0	0	0	0
461	Protein transport protein Sec61 subunit alpha isoform 1 OS=Homo sapiens GN=SEC61A1 PE=1 SV=1	B4DR61	53 kDa	1	2	0	0	0	0	0	0	0	0	0	0	0	0	0	0
461	Protein transport protein Sec61 subunit alpha isoform 1 OS=Homo sapiens GN=SEC61A1 PE=1 SV=2	P61619	52 kDa	1	2	0	0	0	0	0	0	0	0	0	0	0	0	0	0
462	| organism=Toxoplasma_gondii_GT1 | product=RNA recognition motif 2 protein | location=TGGT1_chrXI:3766770-3770119(+) | length=903 | sequence_SO=chromosome | SO=protein_coding	TGGT1_313910	100 kDa	2	3	0	0	0	0	0	0	0	0	0	0	0	0	0	0
463	| organism=Toxoplasma_gondii_GT1 | product=XPG N-terminal domain-containing protein | location=TGGT1_chrX:3863526-3867619(+) | length=767 | sequence_SO=chromosome | SO=protein_coding	TGGT1_212250	87 kDa	3	3	1	0	0	0	1	1	0	0	0	0	0	0	0	0
464	| organism=Toxoplasma_gondii_GT1 | product=putative calmodulin | location=TGGT1_chrVIII:5794616-5795668(-) | length=87 | sequence_SO=chromosome | SO=protein_coding	TGGT1_269442	10 kDa	2	6	0	0	2	0	0	0	0	0	0	0	0	0	0	0
465	| organism=Toxoplasma_gondii_GT1 | product=cAMP-dependent protein kinase | location=TGGT1_chrIb:1628949-1629743(-) | length=264 | sequence_SO=chromosome | SO=protein_coding	TGGT1_209985	30 kDa	3	0	5	1	0	0	0	0	0	0	0	0	0	0	0	0
466	| organism=Toxoplasma_gondii_GT1 | product=protein phosphatase 2B catalytic subunit, calcineurin family phosphatse superfamily protein | location=TGGT1_chrXI:1924815-1932057(-) | length=501 | sequence_SO=chromosome | SO=protein_coding	TGGT1_311310	56 kDa	3	3	2	3	0	0	0	0	0	0	0	0	0	0	0	0
467	| organism=Toxoplasma_gondii_GT1 | product=EF-1 guanine nucleotide exchange domain-containing protein | location=TGGT1_chrX:1563878-1565889(-) | length=328 | sequence_SO=chromosome | SO=protein_coding	TGGT1_226410	36 kDa	0	0	1	2	0	0	0	5	0	0	0	0	0	0	0	0
468	V-type proton ATPase subunit d 1 OS=Homo sapiens GN=ATP6V0D1 PE=1 SV=1	F5GYQ1	45 kDa	1	5	0	0	0	0	0	0	0	0	0	0	0	0	0	0
468	V-type proton ATPase subunit d 1 (Fragment) OS=Homo sapiens GN=ATP6V0D1 PE=1 SV=1	J3QL14	27 kDa	1	5	0	0	0	0	0	0	0	0	0	0	0	0	0	0
468	V-type proton ATPase subunit d 1 OS=Homo sapiens GN=ATP6V0D1 PE=1 SV=1	P61421	40 kDa	1	5	0	0	0	0	0	0	0	0	0	0	0	0	0	0
468	V-type proton ATPase subunit d 1 OS=Homo sapiens GN=ATP6V0D1 PE=1 SV=1	R4GN72	32 kDa	1	5	0	0	0	0	0	0	0	0	0	0	0	0	0	0
469	AP-2 complex subunit beta OS=Homo sapiens GN=AP2B1 PE=1 SV=1	A0A087X253	101 kDa	0	6	0	0	0	0	0	0	0	0	0	0	0	0	0	0
469	AP-2 complex subunit beta OS=Homo sapiens GN=AP2B1 PE=1 SV=1	P63010	105 kDa	0	6	0	0	0	0	0	0	0	0	0	0	0	0	0	0
470	Actin-related protein 2/3 complex subunit 1B OS=Homo sapiens GN=ARPC1B PE=1 SV=3	O15143	41 kDa	3	7	0	0	1	0	0	0	0	0	0	0	0	0	0	0
471	Haptoglobin OS=Homo sapiens GN=HP PE=1 SV=1	A0A087WU08	31 kDa	0	0	0	0	0	0	0	0	0	0	0	0	0	0	0	1
472	cDNA FLJ55673, highly similar to Complement factor B (EC 3.4.21.47) OS=Homo sapiens PE=1 SV=1	B4E1Z4	141 kDa	0	0	0	0	0	0	1	0	0	0	1	1	0	0	1	1
473	| organism=Toxoplasma_gondii_GT1 | product=hypothetical protein | location=TGGT1_chrVIIa:1651032-1653481(-) | length=272 | sequence_SO=chromosome | SO=protein_coding	TGGT1_204490	31 kDa	0	0	1	0	0	0	0	0	0	0	0	0	0	0	0	0
474	Adhesion G protein-coupled receptor F5 OS=Homo sapiens GN=ADGRF5 PE=1 SV=3	sp|Q8IZF2|AGRF5_HUMAN-DECOY	?	0	1	0	0	0	0	0	0	0	0	0	0	0	0	0	0
475	Low-density lipoprotein receptor-related protein 2 OS=Homo sapiens GN=LRP2 PE=1 SV=3	sp|P98164|LRP2_HUMAN-DECOY	?	0	0	0	0	1	0	0	0	0	0	0	1	0	0	0	0
476	Microphthalmia-associated transcription factor OS=Homo sapiens GN=MITF PE=1 SV=2	sp|O75030|MITF_HUMAN-DECOY	?	0	0	0	0	0	0	0	0	0	0	1	0	0	0	0	0
477	Stromal cell-derived factor 2 OS=Homo sapiens GN=SDF2 PE=1 SV=2	Q99470	23 kDa	0	0	0	0	0	0	0	0	2	2	0	1	0	0	0	1
478	Myosin light chain 1/3, skeletal muscle isoform OS=Homo sapiens GN=MYL1 PE=2 SV=3	P05976	21 kDa	0	0	0	0	0	0	0	0	1	0	0	0	0	0	0	0
479	NEDD4-binding protein 2-like 2 (Fragment) OS=Homo sapiens GN=N4BP2L2 PE=1 SV=1	D6R968	82 kDa	0	0	0	0	0	0	0	0	0	0	0	0	0	2	0	0
479	NEDD4-binding protein 2-like 2 OS=Homo sapiens GN=N4BP2L2 PE=1 SV=1	Q92802	67 kDa	0	0	0	0	0	0	0	0	0	0	0	0	0	2	0	0
480	| organism=Toxoplasma_gondii_GT1 | product=microneme protein MIC4 | location=TGGT1_chrIb:547335-549077(+) | length=580 | sequence_SO=chromosome | SO=protein_coding	TGGT1_208030	63 kDa	2	6	0	0	2	0	0	0	0	0	0	0	0	0	0	0
481	X-ray repair cross-complementing protein 5 OS=Homo sapiens GN=XRCC5 PE=1 SV=3	P13010	83 kDa	2	5	0	0	3	0	0	0	0	0	0	0	0	0	0	0
482	| organism=Toxoplasma_gondii_GT1 | product=hypothetical protein | location=TGGT1_chrXI:2736062-2744870(+) | length=2048 | sequence_SO=chromosome | SO=protein_coding	TGGT1_312560	214 kDa	0	0	0	0	0	0	0	0	4	4	0	0	0	0	0	0
483	| organism=Toxoplasma_gondii_GT1 | product=Zn-finger in Ran binding protein and others domain-containing protein | location=TGGT1_chrIa:505713-507776(-) | length=687 | sequence_SO=chromosome | SO=protein_coding	TGGT1_293710	71 kDa	6	3	0	0	0	0	0	0	0	0	0	0	0	0	0	0
484	Tropomodulin-1 OS=Homo sapiens GN=TMOD1 PE=1 SV=1	P28289	41 kDa	0	7	0	0	0	0	0	0	0	0	0	0	0	0	0	0
485	Cofilin-1 (Fragment) OS=Homo sapiens GN=CFL1 PE=1 SV=8	E9PP50	18 kDa	0	2	0	0	0	0	1	0	1	2	0	0	0	0	0	0
486	Peptidyl-prolyl cis-trans isomerase A OS=Homo sapiens GN=PPIA PE=1 SV=2	P62937	18 kDa	0	2	0	0	0	0	0	0	3	2	0	0	0	0	0	0
487	Inositol 1,4,5-trisphosphate receptor type 3 OS=Homo sapiens GN=ITPR3 PE=1 SV=2	Q14573	304 kDa	0	3	0	0	0	0	0	0	0	0	0	0	0	0	0	0
488	| organism=Toxoplasma_gondii_GT1 | product=ribosomal protein RPP2 | location=TGGT1_chrXI:791021-791848(-) | length=113 | sequence_SO=chromosome | SO=protein_coding	TGGT1_309810	12 kDa	0	4	0	0	0	0	0	0	0	0	0	0	0	0	0	0
489	Actin-related protein 2 OS=Homo sapiens GN=ACTR2 PE=1 SV=1	P61160	45 kDa	3	5	0	0	2	0	0	0	0	0	0	0	0	0	0	0
490	CD44 antigen OS=Homo sapiens GN=CD44 PE=1 SV=3	P16070	82 kDa	2	3	0	0	0	0	0	0	0	0	0	0	0	0	0	0
491	Endoplasmin OS=Homo sapiens GN=HSP90B1 PE=1 SV=1	P14625	92 kDa	0	0	0	0	0	0	0	0	0	1	0	0	0	0	0	0
492	Clathrin heavy chain OS=Homo sapiens GN=CLTC PE=1 SV=1	A0A087WVQ6	192 kDa	0	7	0	0	0	0	0	0	0	0	0	0	0	0	0	0
493	14-3-3 protein theta OS=Homo sapiens GN=YWHAQ PE=1 SV=1	P27348	28 kDa	0	1	1	1	0	0	0	0	1	1	0	0	0	0	0	0
494	Protein disulfide-isomerase A6 OS=Homo sapiens GN=PDIA6 PE=1 SV=1	Q15084	48 kDa	0	0	1	0	0	0	1	0	0	0	1	0	0	0	0	1
495	Cystatin-B OS=Homo sapiens GN=CSTB PE=1 SV=2	P04080	11 kDa	0	0	0	0	0	0	0	0	1	0	1	0	0	0	0	0
496	| organism=Toxoplasma_gondii_GT1 | product=acyl carrier protein ACP | location=TGGT1_chrVIIb:176277-177755(-) | length=183 | sequence_SO=chromosome | SO=protein_coding	TGGT1_264080	19 kDa	0	0	0	0	0	0	0	0	0	0	0	0	0	0	0	1
497	| organism=Toxoplasma_gondii_GT1 | product=RNA recognition motif-containing protein | location=TGGT1_chrVIII:6648500-6651532(+) | length=648 | sequence_SO=chromosome | SO=protein_coding	TGGT1_268200	66 kDa	0	0	2	3	0	0	2	0	0	0	0	0	0	0	0	0
498	Transmembrane protein 43 OS=Homo sapiens GN=TMEM43 PE=1 SV=1	Q9BTV4	45 kDa	0	5	0	0	0	0	0	0	0	0	0	0	0	1	0	0
499	Tricarboxylate transport protein, mitochondrial OS=Homo sapiens GN=SLC25A1 PE=1 SV=2	P53007	34 kDa	0	0	0	0	2	0	0	0	0	0	0	0	0	0	0	0
500	| organism=Toxoplasma_gondii_GT1 | product=hypothetical protein | location=TGGT1_chrVI:1027949-1030621(+) | length=844 | sequence_SO=chromosome | SO=protein_coding	TGGT1_240060	89 kDa	0	3	0	0	0	0	0	0	0	0	0	0	0	0	0	0
501	| organism=Toxoplasma_gondii_GT1 | product=HEAT repeat-containing protein | location=TGGT1_chrXI:5982217-5988765(-) | length=1010 | sequence_SO=chromosome | SO=protein_coding	TGGT1_216590	111 kDa	0	0	2	2	0	0	3	2	0	0	0	0	0	0	0	0
502	| organism=Toxoplasma_gondii_GT1 | product=hypothetical protein | location=TGGT1_chrXII:1930956-1942802(-) | length=2213 | sequence_SO=chromosome | SO=protein_coding	TGGT1_217680	243 kDa	1	4	0	0	2	0	0	0	0	0	0	0	0	0	0	0
503	Guanine nucleotide-binding protein G(I)/G(S)/G(T) subunit beta-1 OS=Homo sapiens GN=GNB1 PE=1 SV=3	P62873	37 kDa	0	3	0	0	0	0	0	0	0	0	0	0	0	0	0	0
504	| organism=Toxoplasma_gondii_GT1 | product=DEAD (Asp-Glu-Ala-Asp) box polypeptide DDX39 | location=TGGT1_chrXI:5764687-5768776(+) | length=434 | sequence_SO=chromosome | SO=protein_coding	TGGT1_216860	49 kDa	0	0	1	0	0	0	0	0	0	0	0	0	0	0	0	1
505	| organism=Toxoplasma_gondii_GT1 | product=Sec7 domain-containing protein | location=TGGT1_chrXI:2538347-2549992(-) | length=3015 | sequence_SO=chromosome | SO=protein_coding	TGGT1_312300	324 kDa	0	0	0	0	0	0	0	0	0	0	0	0	0	1	0	0
506	Autism susceptibility gene 2 protein OS=Homo sapiens GN=AUTS2 PE=1 SV=1	sp|Q8WXX7|AUTS2_HUMAN-DECOY	?	0	2	0	0	0	0	0	0	0	0	0	0	0	0	0	0
507	Zinc finger protein 418 OS=Homo sapiens GN=ZNF418 PE=4 SV=1	J3KQR4	80 kDa	0	0	0	0	0	0	0	0	0	0	1	0	0	0	0	0
507	Zinc finger protein 418 OS=Homo sapiens GN=ZNF418 PE=1 SV=2	Q8TF45	78 kDa	0	0	0	0	0	0	0	0	0	0	1	0	0	0	0	0
508	Pescadillo homolog OS=Homo sapiens GN=PES1 PE=1 SV=1	B5MCF9	66 kDa	0	0	0	0	0	0	0	0	0	0	0	0	0	0	0	1
508	Pescadillo homolog OS=Homo sapiens GN=PES1 PE=1 SV=1	O00541	68 kDa	0	0	0	0	0	0	0	0	0	0	0	0	0	0	0	1
509	| organism=Toxoplasma_gondii_GT1 | product=ADP ribosylation factor ARF1 | location=TGGT1_chrIII:108590-111506(-) | length=551 | sequence_SO=chromosome | SO=protein_coding	TGGT1_276140	62 kDa	1	1	0	0	0	0	0	0	0	0	0	0	0	0	0	0
510	Mannan-binding lectin serine protease 1 OS=Homo sapiens GN=MASP1 PE=1 SV=3	P48740	79 kDa	0	0	0	0	0	0	0	0	0	0	0	1	0	0	1	2
511	Metallothionein-1F OS=Homo sapiens GN=MT1F PE=1 SV=1	P04733	6 kDa	0	0	0	0	0	0	0	0	0	1	0	0	0	0	0	0
512	| organism=Toxoplasma_gondii_GT1 | product=dense granule protein GRA5 | location=TGGT1_chrV:1680404-1680766(+) | length=120 | sequence_SO=chromosome | SO=protein_coding	TGGT1_286450	13 kDa	2	0	3	0	0	0	0	0	0	0	0	0	0	0	0	0
513	Glutathione peroxidase OS=Homo sapiens GN=GPX3 PE=1 SV=1	A0A087X1J7	25 kDa	0	0	1	0	0	0	0	0	0	0	0	0	0	0	0	0
513	Glutathione peroxidase 3 OS=Homo sapiens GN=GPX3 PE=1 SV=2	P22352	26 kDa	0	0	1	0	0	0	0	0	0	0	0	0	0	0	0	0
514	Voltage-dependent anion-selective channel protein 2 (Fragment) OS=Homo sapiens GN=VDAC2 PE=1 SV=1	A0A0A0MR02	30 kDa	1	3	0	0	0	0	0	0	0	0	0	0	0	0	0	0
514	Voltage-dependent anion-selective channel protein 2 OS=Homo sapiens GN=VDAC2 PE=1 SV=2	P45880	32 kDa	1	3	0	0	0	0	0	0	0	0	0	0	0	0	0	0
515	Ras-related protein Rap-1b OS=Homo sapiens GN=RAP1B PE=1 SV=1	P61224	21 kDa	1	2	0	0	0	0	0	0	0	0	0	0	0	0	0	0
516	F-actin-capping protein subunit alpha-1 OS=Homo sapiens GN=CAPZA1 PE=1 SV=3	P52907	33 kDa	0	2	0	0	0	0	0	0	0	0	0	0	0	0	0	0
517	| organism=Toxoplasma_gondii_GT1 | product=microneme protein MIC1 | location=TGGT1_chrIX:4200849-4203191(-) | length=456 | sequence_SO=chromosome | SO=protein_coding	TGGT1_291890	49 kDa	0	5	0	0	0	0	0	0	0	0	0	0	0	0	0	0
518	Gap junction alpha-1 protein OS=Homo sapiens GN=GJA1 PE=1 SV=2	P17302	43 kDa	0	6	0	0	0	0	0	0	0	0	0	0	0	0	0	0
519	| organism=Toxoplasma_gondii_GT1 | product=myosin H | location=TGGT1_chrVI:2380998-2399536(-) | length=1513 | sequence_SO=chromosome | SO=protein_coding	TGGT1_243250	170 kDa	0	7	0	0	0	0	0	0	0	0	0	0	0	0	0	0
520	| organism=Toxoplasma_gondii_GT1 | product=hypothetical protein | location=TGGT1_chrIV:734818-737225(-) | length=388 | sequence_SO=chromosome | SO=protein_coding	TGGT1_319670	46 kDa	0	0	1	0	0	0	1	0	0	0	0	0	0	1	1	1
521	Complement component C8 beta chain OS=Homo sapiens GN=C8B PE=1 SV=1	F5GY80	60 kDa	0	0	2	0	0	0	0	0	0	0	0	0	0	0	0	0
521	Complement component C8 beta chain OS=Homo sapiens GN=C8B PE=1 SV=1	F5H7G1	61 kDa	0	0	2	0	0	0	0	0	0	0	0	0	0	0	0	0
521	Complement component C8 beta chain OS=Homo sapiens GN=C8B PE=1 SV=3	P07358	67 kDa	0	0	2	0	0	0	0	0	0	0	0	0	0	0	0	0
522	Pre-mRNA 3'-end-processing factor FIP1 OS=Homo sapiens GN=FIP1L1 PE=1 SV=1	Q6UN15	67 kDa	0	0	0	0	0	0	0	0	1	2	0	0	0	0	0	1
523	2',3'-cyclic-nucleotide 3'-phosphodiesterase OS=Homo sapiens GN=CNP PE=1 SV=2	P09543	48 kDa	1	2	0	0	0	0	0	0	0	0	0	0	0	0	0	1
524	| organism=Toxoplasma_gondii_GT1 | product=putative vacuolar ATP synthase subunit b | location=TGGT1_chrXII:574692-577426(+) | length=505 | sequence_SO=chromosome | SO=protein_coding	TGGT1_219800	57 kDa	0	0	0	0	0	0	0	0	0	0	0	0	0	2	0	0
525	| organism=Toxoplasma_gondii_GT1 | product=hypothetical protein | location=TGGT1_chrIX:4648101-4658891(+) | length=3456 | sequence_SO=chromosome | SO=protein_coding	TGGT1_210345-DECOY	?	0	0	0	0	0	0	0	0	0	0	1	0	0	0	0	0
526	| organism=Toxoplasma_gondii_GT1 | product=heat shock protein | location=TGGT1_chrXII:5504595-5509577(-) | length=728 | sequence_SO=chromosome | SO=protein_coding	TGGT1_251780	78 kDa	0	1	0	0	0	0	0	0	0	0	0	0	0	0	0	0
527	Protein S100-A13 OS=Homo sapiens GN=S100A13 PE=1 SV=1	Q99584	11 kDa	0	0	0	0	0	0	0	0	2	0	0	0	0	0	0	0
528	60S ribosomal protein L36 OS=Homo sapiens GN=RPL36 PE=1 SV=3	Q9Y3U8	12 kDa	1	2	0	0	1	0	0	0	0	0	0	0	0	0	0	0
529	| organism=Toxoplasma_gondii_GT1 | product=putative protein disulfide isomerase-related protein (provisional) | location=TGGT1_chrXII:4348987-4354246(+) | length=547 | sequence_SO=chromosome | SO=protein_coding	TGGT1_249270	60 kDa	0	0	0	0	0	0	0	0	0	0	0	0	0	1	0	3
530	| organism=Toxoplasma_gondii_GT1 | product=Sjogren's syndrome/scleroderma autoantigen 1 (Autoantigen p27) protein | location=TGGT1_chrX:3858396-3862236(-) | length=351 | sequence_SO=chromosome | SO=protein_coding	TGGT1_212260	38 kDa	0	0	0	0	0	0	3	3	0	0	0	0	0	0	0	0
531	| organism=Toxoplasma_gondii_GT1 | product=GAP40 protein | location=TGGT1_chrXII:4837577-4838852(+) | length=385 | sequence_SO=chromosome | SO=protein_coding	TGGT1_249850	43 kDa	2	3	0	0	0	0	0	0	0	0	0	0	0	0	0	0
532	Actin-related protein 2/3 complex subunit 2 OS=Homo sapiens GN=ARPC2 PE=1 SV=1	O15144	34 kDa	0	5	0	0	0	0	0	0	0	0	0	0	0	0	0	0
533	| organism=Toxoplasma_gondii_GT1 | product=SAG-related sequence SRS57 (SAG3) | location=TGGT1_chrXII:456740-457897(-) | length=385 | sequence_SO=chromosome | SO=protein_coding	TGGT1_308020	42 kDa	1	5	0	0	0	0	0	0	0	0	0	0	0	0	0	0
534	Caldesmon OS=Homo sapiens GN=CALD1 PE=1 SV=1	E9PGZ1	62 kDa	0	5	0	0	0	0	0	0	0	0	0	0	0	0	0	0
535	F-actin-capping protein subunit alpha-2 OS=Homo sapiens GN=CAPZA2 PE=1 SV=3	P47755	33 kDa	0	2	0	0	0	0	0	0	0	0	0	0	0	0	0	0
536	Tight junction protein ZO-1 OS=Homo sapiens GN=TJP1 PE=1 SV=1	A0A087X0K9	188 kDa	0	5	0	0	0	0	0	0	0	0	0	0	0	0	0	0
536	Tight junction protein 1 (Zona occludens 1), isoform CRA_e OS=Homo sapiens GN=TJP1 PE=1 SV=1	G5E9E7	190 kDa	0	5	0	0	0	0	0	0	0	0	0	0	0	0	0	0
537	Hemoglobin subunit beta OS=Homo sapiens GN=HBB PE=1 SV=2	P68871	16 kDa	0	0	0	0	0	0	0	0	0	0	1	1	0	0	0	0
538	| organism=Toxoplasma_gondii_GT1 | product=ribosomal protein RPS12 | location=TGGT1_chrVIIa:1379775-1380954(+) | length=142 | sequence_SO=chromosome | SO=protein_coding	TGGT1_205340	15 kDa	0	0	0	0	2	0	1	0	0	0	0	0	0	0	0	0
539	Eukaryotic translation initiation factor 5A (Fragment) OS=Homo sapiens GN=EIF5A2 PE=1 SV=1	C9J4W5	13 kDa	0	0	1	0	0	0	1	1	0	0	0	1	0	0	0	0
539	Eukaryotic translation initiation factor 5A OS=Homo sapiens GN=EIF5A2 PE=1 SV=1	C9J7B5	12 kDa	0	0	1	0	0	0	1	1	0	0	0	1	0	0	0	0
539	Eukaryotic translation initiation factor 5A OS=Homo sapiens GN=EIF5A2 PE=1 SV=1	F8WCJ1	12 kDa	0	0	1	0	0	0	1	1	0	0	0	1	0	0	0	0
539	Eukaryotic translation initiation factor 5A (Fragment) OS=Homo sapiens GN=EIF5A PE=1 SV=8	I3L397	16 kDa	0	0	1	0	0	0	1	1	0	0	0	1	0	0	0	0
539	Eukaryotic translation initiation factor 5A-1 OS=Homo sapiens GN=EIF5A PE=1 SV=1	I3L504	20 kDa	0	0	1	0	0	0	1	1	0	0	0	1	0	0	0	0
539	Eukaryotic translation initiation factor 5A-1 OS=Homo sapiens GN=EIF5A PE=1 SV=2	P63241	17 kDa	0	0	1	0	0	0	1	1	0	0	0	1	0	0	0	0
539	Eukaryotic translation initiation factor 5A-1-like OS=Homo sapiens GN=EIF5AL1 PE=2 SV=2	Q6IS14	17 kDa	0	0	1	0	0	0	1	1	0	0	0	1	0	0	0	0
539	Eukaryotic translation initiation factor 5A-2 OS=Homo sapiens GN=EIF5A2 PE=1 SV=3	Q9GZV4	17 kDa	0	0	1	0	0	0	1	1	0	0	0	1	0	0	0	0
540	| organism=Toxoplasma_gondii_GT1 | product=putative preprotein translocase Sec61 | location=TGGT1_chrVIII:5481592-5486135(-) | length=473 | sequence_SO=chromosome | SO=protein_coding	TGGT1_269980	52 kDa	1	2	0	0	0	0	0	0	0	0	0	0	0	0	0	0
541	Growth-regulated alpha protein OS=Homo sapiens GN=CXCL1 PE=1 SV=1	sp|P09341|GROA_HUMAN-DECOY	?	0	0	0	0	0	0	0	0	0	0	1	0	0	0	0	0
542	Leucine-rich PPR motif-containing protein, mitochondrial OS=Homo sapiens GN=LRPPRC PE=1 SV=3	P42704	158 kDa	0	1	0	0	0	0	0	0	0	0	0	0	0	0	0	0
543	Dynein heavy chain 2, axonemal OS=Homo sapiens GN=DNAH2 PE=2 SV=3	Q9P225	508 kDa	0	0	0	0	0	0	0	0	0	0	0	0	0	0	1	0
544	| organism=Toxoplasma_gondii_GT1 | product=alba 2 | location=TGGT1_chrXII:1217304-1219105(+) | length=148 | sequence_SO=chromosome | SO=protein_coding	TGGT1_218820	15 kDa	0	2	0	0	2	0	0	0	0	0	0	0	0	0	0	0
545	Branched-chain-amino-acid aminotransferase, cytosolic OS=Homo sapiens GN=BCAT1 PE=1 SV=3	P54687	43 kDa	0	0	0	0	0	0	0	0	0	0	0	0	0	0	0	2
546	| organism=Toxoplasma_gondii_GT1 | product=hypothetical protein | location=TGGT1_chrXII:1757930-1763159(-) | length=874 | sequence_SO=chromosome | SO=protein_coding	TGGT1_217410	93 kDa	2	2	0	0	0	0	0	0	0	0	0	0	0	0	0	0
547	Heterogeneous nuclear ribonucleoprotein U-like protein 1 OS=Homo sapiens GN=HNRNPUL1 PE=1 SV=1	A0A0A0MRA5	86 kDa	0	2	0	0	0	0	0	0	0	0	0	0	0	0	0	0
547	Heterogeneous nuclear ribonucleoprotein U-like protein 1 OS=Homo sapiens GN=HNRNPUL1 PE=1 SV=1	B7Z4B8	86 kDa	0	2	0	0	0	0	0	0	0	0	0	0	0	0	0	0
547	Heterogeneous nuclear ribonucleoprotein U-like protein 1 (Fragment) OS=Homo sapiens GN=HNRNPUL1 PE=1 SV=1	M0R3F1	72 kDa	0	2	0	0	0	0	0	0	0	0	0	0	0	0	0	0
547	Heterogeneous nuclear ribonucleoprotein U-like protein 1 OS=Homo sapiens GN=HNRNPUL1 PE=1 SV=2	Q9BUJ2	96 kDa	0	2	0	0	0	0	0	0	0	0	0	0	0	0	0	0
548	Peptidyl-prolyl cis-trans isomerase B OS=Homo sapiens GN=PPIB PE=1 SV=2	P23284	24 kDa	0	0	0	0	0	0	0	0	0	2	0	0	0	0	0	1
549	| organism=Toxoplasma_gondii_GT1 | product=putative cell-cycle-associated protein kinase SRPK | location=TGGT1_chrIII:942676-953857(+) | length=1763 | sequence_SO=chromosome | SO=protein_coding	TGGT1_253440	187 kDa	0	1	0	0	0	0	0	0	0	0	0	0	0	0	0	0
550	MICOS complex subunit MIC60 OS=Homo sapiens GN=IMMT PE=1 SV=2	B9A067	79 kDa	0	4	0	0	0	0	0	0	0	0	0	0	0	0	0	0
551	Regulator of G-protein signaling 17 OS=Homo sapiens GN=RGS17 PE=1 SV=2	sp|Q9UGC6|RGS17_HUMAN-DECOY	?	0	0	0	1	0	0	0	0	0	0	0	0	0	0	0	0
552	| organism=Toxoplasma_gondii_GT1 | product=SAG-related sequence SRS20A | location=TGGT1_chrV:2015649-2017548(-) | length=328 | sequence_SO=chromosome | SO=protein_coding	TGGT1_285870	35 kDa	0	4	0	0	0	0	0	0	0	0	0	0	0	0	0	0
553	Membrane-associated progesterone receptor component 1 OS=Homo sapiens GN=PGRMC1 PE=1 SV=3	O00264	22 kDa	0	2	0	0	0	0	0	0	0	0	0	0	0	0	0	0
554	Insulin-like growth factor 2 mRNA-binding protein 3 OS=Homo sapiens GN=IGF2BP3 PE=1 SV=2	O00425	64 kDa	0	0	0	0	3	0	0	0	0	0	0	0	0	0	0	0
555	| organism=Toxoplasma_gondii_GT1 | product=non-specific serine/threonine protein kinase | location=TGGT1_chrVIII:6481671-6517585(-) | length=8429 | sequence_SO=chromosome | SO=protein_coding	TGGT1_268370	904 kDa	1	0	0	0	0	0	0	0	0	0	0	0	0	0	0	0
556	Destrin OS=Homo sapiens GN=DSTN PE=1 SV=1	F6RFD5	15 kDa	0	0	0	0	0	0	1	1	0	0	0	1	0	0	0	1
556	Destrin OS=Homo sapiens GN=DSTN PE=1 SV=3	P60981	18 kDa	0	0	0	0	0	0	1	1	0	0	0	1	0	0	0	1
557	14-3-3 protein zeta/delta OS=Homo sapiens GN=YWHAZ PE=1 SV=1	P63104	28 kDa	0	0	0	0	0	0	0	0	1	0	0	0	0	0	0	0
558	Olfactory receptor 4C16 OS=Homo sapiens GN=OR4C16 PE=3 SV=2	sp|Q8NGL9|OR4CG_HUMAN-DECOY	?	0	0	0	0	0	0	0	0	0	0	0	1	0	0	0	0
559	| organism=Toxoplasma_gondii_GT1 | product=hypothetical protein | location=TGGT1_chrIX:700995-702987(+) | length=306 | sequence_SO=chromosome | SO=protein_coding	TGGT1_266970	35 kDa	0	0	0	0	0	0	0	1	0	0	0	0	0	0	0	1
560	Tissue factor pathway inhibitor 2 OS=Homo sapiens GN=TFPI2 PE=1 SV=1	P48307	27 kDa	0	0	0	0	0	0	0	0	0	0	0	0	0	0	0	1
561	| organism=Toxoplasma_gondii_GT1 | product=eukaryotic porin protein | location=TGGT1_chrVIIb:618828-622551(-) | length=290 | sequence_SO=chromosome | SO=protein_coding	TGGT1_263300	31 kDa	0	2	0	0	0	0	0	0	0	0	0	0	0	0	0	0
562	| organism=Toxoplasma_gondii_GT1 | product=hypothetical protein | location=TGGT1_chrVIII:6800991-6801551(+) | length=186 | sequence_SO=chromosome | SO=protein_coding	TGGT1_200360	20 kDa	0	2	0	0	0	0	0	0	0	0	0	0	0	0	0	0
563	| organism=Toxoplasma_gondii_GT1 | product=putative 60S ribosomal protein L7a | location=TGGT1_chrXI:3438810-3439331(-) | length=173 | sequence_SO=chromosome | SO=protein_coding	TGGT1_313560	19 kDa	0	2	0	0	0	0	0	0	0	0	0	0	0	0	0	0
564	| organism=Toxoplasma_gondii_GT1 | product=putative multiprotein bridging factor type 1 family transcriptional co-activator | location=TGGT1_chrXII:5951968-5953739(+) | length=144 | sequence_SO=chromosome | SO=protein_coding	TGGT1_278530	16 kDa	0	0	1	0	0	0	0	0	0	0	0	0	0	0	0	2
565	| organism=Toxoplasma_gondii_GT1 | product=putative coatomer protein complex, subunit alpha | location=TGGT1_chrVI:1326973-1343296(-) | length=1300 | sequence_SO=chromosome | SO=protein_coding	TGGT1_240650	143 kDa	0	2	0	0	0	0	0	0	0	0	0	0	0	0	0	0
566	| organism=Toxoplasma_gondii_GT1 | product=pyridine nucleotide-disulfide oxidoreductase domain-containing protein | location=TGGT1_chrIb:171089-178693(-) | length=664 | sequence_SO=chromosome | SO=protein_coding	TGGT1_207620	71 kDa	0	0	0	0	0	0	0	0	0	0	0	0	0	1	0	0
567	| organism=Toxoplasma_gondii_GT1 | product=histone lysine acetyltransferase MYST-B | location=TGGT1_chrX:7247562-7254295(+) | length=1087 | sequence_SO=chromosome | SO=protein_coding	TGGT1_207080-DECOY	?	0	0	0	0	0	0	0	0	0	0	1	0	0	0	0	0
568	| organism=Toxoplasma_gondii_GT1 | product=hypothetical protein | location=TGGT1_chrXI:3542451-3543056(+) | length=201 | sequence_SO=chromosome | SO=protein_coding	TGGT1_313640	22 kDa	0	2	0	0	0	0	0	0	0	0	0	0	0	0	0	0
569	| organism=Toxoplasma_gondii_GT1 | product=hypothetical protein | location=TGGT1_chrII:72817-74397(+) | length=334 | sequence_SO=chromosome | SO=protein_coding	TGGT1_220950	36 kDa	2	2	0	0	0	0	0	0	0	0	0	0	0	0	0	0
570	Alkaline phosphatase, tissue-nonspecific isozyme OS=Homo sapiens GN=ALPL PE=1 SV=4	P05186	57 kDa	0	3	0	0	0	0	0	0	0	0	0	0	0	0	0	0
571	Dual specificity protein kinase CLK3 OS=Homo sapiens GN=CLK3 PE=1 SV=3	P49761	73 kDa	0	0	0	0	0	0	0	0	1	2	0	0	0	0	0	0
572	Heterogeneous nuclear ribonucleoprotein U OS=Homo sapiens GN=HNRNPU PE=1 SV=6	Q00839	91 kDa	0	2	0	0	1	0	0	0	0	0	0	0	0	0	0	0
573	| organism=Toxoplasma_gondii_GT1 | product=heat shock protein | location=TGGT1_chrVIII:2284363-2285174(-) | length=185 | sequence_SO=chromosome | SO=protein_coding	TGGT1_324600	20 kDa	0	4	0	0	0	0	0	0	0	0	0	0	0	0	0	0
574	| organism=Toxoplasma_gondii_GT1 | product=CMGC kinase, CK2 family | location=TGGT1_chrVIIb:801033-806072(+) | length=539 | sequence_SO=chromosome | SO=protein_coding	TGGT1_263070	60 kDa	0	1	0	0	0	0	0	0	0	0	0	0	0	0	0	0
575	| organism=Toxoplasma_gondii_GT1 | product=dense granule protein DG32 | location=TGGT1_chrII:2069382-2070384(-) | length=219 | sequence_SO=chromosome | SO=protein_coding	TGGT1_297880	24 kDa	0	3	0	0	0	0	0	0	0	0	0	0	0	0	0	0
576	V-type proton ATPase catalytic subunit A OS=Homo sapiens GN=ATP6V1A PE=1 SV=2	P38606	68 kDa	0	3	0	0	0	0	0	0	0	0	0	0	0	0	0	0
577	V-type proton ATPase subunit B, brain isoform OS=Homo sapiens GN=ATP6V1B2 PE=1 SV=3	P21281	56 kDa	0	4	0	0	0	0	0	0	0	0	0	0	0	0	0	0
578	| organism=Toxoplasma_gondii_GT1 | product=Tubulin-tyrosine ligase family protein | location=TGGT1_chrVI:3224108-3234719(-) | length=2376 | sequence_SO=chromosome | SO=protein_coding	TGGT1_244500	260 kDa	0	0	1	0	0	0	0	0	0	0	0	0	0	0	0	0
579	| organism=Toxoplasma_gondii_GT1 | product=zinc finger, C3HC4 type (RING finger) domain-containing protein | location=TGGT1_chrX:3392353-3413350(-) | length=3893 | sequence_SO=chromosome | SO=protein_coding	TGGT1_223880	407 kDa	0	0	0	0	1	0	0	0	0	0	0	0	0	0	0	0
580	Dynein heavy chain 10, axonemal OS=Homo sapiens GN=DNAH10 PE=1 SV=1	A0A1C7CYW8	522 kDa	0	1	0	0	0	0	0	0	0	0	0	0	0	0	0	0
580	Dynein heavy chain 10, axonemal OS=Homo sapiens GN=DNAH10 PE=1 SV=4	Q8IVF4	515 kDa	0	1	0	0	0	0	0	0	0	0	0	0	0	0	0	0
581	Cysteine-rich C-terminal protein 1 OS=Homo sapiens GN=CRCT1 PE=1 SV=1	Q9UGL9	10 kDa	0	0	0	0	0	0	0	0	0	0	0	0	0	0	1	0
582	Breast cancer anti-estrogen resistance protein 1 OS=Homo sapiens GN=BCAR1 PE=1 SV=2	P56945	93 kDa	0	0	0	0	0	0	0	0	1	0	0	0	0	0	0	0
583	Zinc transporter SLC39A7 OS=Homo sapiens GN=SLC39A7 PE=1 SV=2	Q92504	50 kDa	0	2	0	0	0	0	0	0	0	0	0	0	0	0	0	0
584	60S acidic ribosomal protein P1 OS=Homo sapiens GN=RPLP1 PE=1 SV=1	P05386	11 kDa	0	2	0	0	0	0	0	0	0	0	0	0	0	0	0	0
585	| organism=Toxoplasma_gondii_GT1 | product=serine/threonine specific protein phosphatase | location=TGGT1_chrIX:4886317-4901581(-) | length=2883 | sequence_SO=chromosome | SO=protein_coding	TGGT1_304955	304 kDa	0	2	0	0	0	0	0	0	0	0	0	0	0	0	0	0
586	Multiple myeloma tumor-associated protein 2 OS=Homo sapiens GN=MMTAG2 PE=1 SV=1	Q9BU76	29 kDa	0	0	0	0	0	0	0	0	0	0	0	0	0	0	1	0
587	| organism=Toxoplasma_gondii_GT1 | product=rhoptry metalloprotease toxolysin TLN1 | location=TGGT1_chrVIII:5561686-5568242(+) | length=1291 | sequence_SO=chromosome | SO=protein_coding	TGGT1_269885A	142 kDa	0	2	0	0	0	0	0	0	0	0	0	0	0	0	0	0
588	| organism=Toxoplasma_gondii_GT1 | product=hypothetical protein | location=TGGT1_chrXI:713110-720853(+) | length=960 | sequence_SO=chromosome | SO=protein_coding	TGGT1_309600	107 kDa	0	2	0	0	0	0	0	0	0	0	0	0	0	0	0	0
589	| organism=Toxoplasma_gondii_GT1 | product=DEAD (Asp-Glu-Ala-Asp) box polypeptide 41 family protein | location=TGGT1_chrIX:4638505-4645559(-) | length=657 | sequence_SO=chromosome | SO=protein_coding	TGGT1_210360	73 kDa	0	0	0	0	0	0	0	0	0	0	0	0	0	0	0	2
590	Peroxisomal multifunctional enzyme type 2 OS=Homo sapiens GN=HSD17B4 PE=1 SV=1	E7EWE5	78 kDa	0	0	0	0	0	0	0	0	2	0	0	0	0	0	0	0
590	Peroxisomal multifunctional enzyme type 2 OS=Homo sapiens GN=HSD17B4 PE=1 SV=3	P51659	80 kDa	0	0	0	0	0	0	0	0	2	0	0	0	0	0	0	0
591	| organism=Toxoplasma_gondii_GT1 | product=dense granule protein GRA9 | location=TGGT1_chrXII:5372511-5374084(+) | length=318 | sequence_SO=chromosome | SO=protein_coding	TGGT1_251540	35 kDa	1	2	0	0	0	0	0	0	0	0	0	0	0	0	0	0
592	| organism=Toxoplasma_gondii_GT1 | product=putative eukaryotic translation initiation factor 4A, isoform 3 | location=TGGT1_chrVIIb:4408455-4411451(+) | length=395 | sequence_SO=chromosome | SO=protein_coding	TGGT1_256770	45 kDa	0	1	0	0	0	0	0	0	0	0	0	0	0	0	0	0
593	Dihydrolipoyllysine-residue succinyltransferase component of 2-oxoglutarate dehydrogenase complex, mitochondrial OS=Homo sapiens GN=DLST PE=1 SV=4	P36957	49 kDa	0	0	1	2	0	0	0	0	0	0	0	0	0	0	0	0
594	Dihydrolipoyllysine-residue acetyltransferase component of pyruvate dehydrogenase complex, mitochondrial OS=Homo sapiens GN=DLAT PE=1 SV=3	P10515	69 kDa	0	0	2	2	0	0	0	0	0	0	0	0	0	0	0	0
595	ATP-dependent RNA helicase A OS=Homo sapiens GN=DHX9 PE=1 SV=4	Q08211	141 kDa	0	2	0	0	0	0	0	0	0	0	0	0	0	0	0	0
596	Band 3 anion transport protein OS=Homo sapiens GN=SLC4A1 PE=1 SV=3	sp|P02730|B3AT_HUMAN-DECOY	?	1	0	0	0	0	0	0	0	0	0	0	0	0	0	0	0
596	Band 3 anion transport protein OS=Homo sapiens GN=SLC4A1 PE=1 SV=1	tr|A0A0A0MS98|A0A0A0MS98_HUMAN-DECOY	?	1	0	0	0	0	0	0	0	0	0	0	0	0	0	0	0
597	| organism=Toxoplasma_gondii_GT1 | product=hypothetical protein | location=TGGT1_chrVIIa:2103925-2108718(-) | length=1268 | sequence_SO=chromosome | SO=protein_coding	TGGT1_203820	136 kDa	0	3	0	0	0	0	0	0	0	0	0	0	0	0	0	0
598	40S ribosomal protein S19 OS=Homo sapiens GN=RPS19 PE=1 SV=2	P39019	16 kDa	0	0	0	0	3	0	0	0	0	0	0	0	0	0	0	0
599	Matrin-3 OS=Homo sapiens GN=MATR3 PE=1 SV=1	A0A0R4J2E8	95 kDa	0	2	0	0	0	0	0	0	0	0	0	0	0	0	0	0
599	Matrin-3 OS=Homo sapiens GN=MATR3 PE=1 SV=1	A8MXP9	100 kDa	0	2	0	0	0	0	0	0	0	0	0	0	0	0	0	0
599	Matrin-3 OS=Homo sapiens GN=MATR3 PE=1 SV=1	D6REM6	88 kDa	0	2	0	0	0	0	0	0	0	0	0	0	0	0	0	0
600	| organism=Toxoplasma_gondii_GT1 | product=hypothetical protein | location=TGGT1_chrIII:861500-883749(+) | length=1981 | sequence_SO=chromosome | SO=protein_coding	TGGT1_253370	216 kDa	0	4	0	0	0	0	0	0	0	0	0	0	0	0	0	0
601	AP-2 complex subunit sigma OS=Homo sapiens GN=AP2S1 PE=1 SV=1	M0QYZ2	19 kDa	0	2	0	0	0	0	0	0	0	0	0	0	0	0	0	0
601	AP-2 complex subunit sigma OS=Homo sapiens GN=AP2S1 PE=1 SV=1	M0R0N4	17 kDa	0	2	0	0	0	0	0	0	0	0	0	0	0	0	0	0
601	AP-2 complex subunit sigma OS=Homo sapiens GN=AP2S1 PE=1 SV=2	P53680	17 kDa	0	2	0	0	0	0	0	0	0	0	0	0	0	0	0	0
602	Spectrin beta chain, non-erythrocytic 1 OS=Homo sapiens GN=SPTBN1 PE=1 SV=1	A0A087WUZ3	275 kDa	0	3	0	0	0	0	0	0	0	0	0	0	0	0	0	0
603	Oxysterol-binding protein-related protein 3 OS=Homo sapiens GN=OSBPL3 PE=1 SV=1	Q9H4L5	101 kDa	0	2	0	0	0	0	0	0	0	0	0	0	0	0	0	0
604	V-type proton ATPase 116 kDa subunit a isoform 1 OS=Homo sapiens GN=ATP6V0A1 PE=1 SV=3	Q93050	96 kDa	0	3	0	0	0	0	0	0	0	0	0	0	0	0	0	0
605	| organism=Toxoplasma_gondii_GT1 | product=hypothetical protein | location=TGGT1_chrX:1583226-1584362(+) | length=378 | sequence_SO=chromosome | SO=protein_coding	TGGT1_226380	43 kDa	0	2	0	0	0	0	0	0	0	0	0	0	0	0	0	0
606	| organism=Toxoplasma_gondii_GT1 | product=putative myosin regulatory light chain | location=TGGT1_chrXI:4923626-4926382(+) | length=206 | sequence_SO=chromosome | SO=protein_coding	TGGT1_315780	23 kDa	0	3	0	0	0	0	0	0	0	0	0	0	0	0	0	0
607	Rubber elongation factor CONTAMINANT OS=Hevea brasiliensis GN=REF PE=2 SV=1	Q67FW6	15 kDa	0	0	0	0	0	0	0	0	0	0	0	0	0	2	0	0
608	Sulfide:quinone oxidoreductase, mitochondrial OS=Homo sapiens GN=SQRDL PE=1 SV=1	Q9Y6N5	50 kDa	0	0	0	0	0	0	0	0	0	0	0	1	0	1	0	0
609	Hornerin OS=Homo sapiens GN=HRNR PE=1 SV=2	Q86YZ3	282 kDa	0	0	0	0	0	0	0	0	0	2	0	0	0	0	0	0
610	Gamma-glutamyltranspeptidase 1 (Fragment) OS=Homo sapiens GN=GGT1 PE=4 SV=1	tr|C9JGF3|C9JGF3_HUMAN-DECOY	?	0	0	0	0	0	0	0	1	0	0	1	0	0	0	0	0
611	40S ribosomal protein SA (Fragment) OS=Homo sapiens GN=RPSA PE=1 SV=8	C9J9K3	29 kDa	0	0	0	0	0	0	0	0	1	0	0	0	0	0	0	0
611	40S ribosomal protein SA OS=Homo sapiens GN=RPSA PE=1 SV=4	P08865	33 kDa	0	0	0	0	0	0	0	0	1	0	0	0	0	0	0	0
612	60S ribosomal protein L21 OS=Homo sapiens GN=RPL21 PE=1 SV=2	P46778	19 kDa	0	1	0	0	0	0	0	0	0	0	0	0	0	0	0	0
613	| organism=Toxoplasma_gondii_GT1 | product=Tubulin-tyrosine ligase family protein | location=TGGT1_chrIX:1614161-1623573(-) | length=1869 | sequence_SO=chromosome | SO=protein_coding	TGGT1_265080-DECOY	?	0	0	0	0	0	0	0	0	0	0	0	0	0	1	0	0
614	Putative phospholipase B-like 2 OS=Homo sapiens GN=PLBD2 PE=1 SV=2	Q8NHP8	65 kDa	0	0	0	0	0	0	0	0	0	0	0	0	0	0	0	1
615	| organism=Toxoplasma_gondii_GT1 | product=tetratricopeptide repeat-containing protein | location=TGGT1_chrVIII:6237449-6244209(+) | length=1031 | sequence_SO=chromosome | SO=protein_coding	TGGT1_268870	114 kDa	0	0	0	0	0	0	0	1	0	0	0	0	0	0	0	1
616	| organism=Toxoplasma_gondii_GT1 | product=hypothetical protein | location=TGGT1_chrXI:1844321-1862670(+) | length=4603 | sequence_SO=chromosome | SO=protein_coding	TGGT1_311230	495 kDa	0	0	0	0	1	0	0	0	0	0	0	0	0	0	0	0
617	| organism=Toxoplasma_gondii_GT1 | product=zinc finger protein ZFP1 | location=TGGT1_chrXII:1505563-1509169(-) | length=1070 | sequence_SO=chromosome | SO=protein_coding	TGGT1_218362	113 kDa	2	0	0	0	0	0	0	0	0	0	0	0	0	0	0	0
618	| organism=Toxoplasma_gondii_GT1 | product=microneme protein MIC6 | location=TGGT1_chrXII:1418869-1419918(-) | length=349 | sequence_SO=chromosome | SO=protein_coding	TGGT1_218520	37 kDa	0	2	0	0	0	0	0	0	0	0	0	0	0	0	0	0
619	| organism=Toxoplasma_gondii_GT1 | product=ribosomal protein RPSA | location=TGGT1_chrIX:1148543-1150882(-) | length=287 | sequence_SO=chromosome | SO=protein_coding	TGGT1_266060	31 kDa	0	2	0	0	0	0	0	0	0	0	0	0	0	0	0	0
620	| organism=Toxoplasma_gondii_GT1 | product=putative rhoptry kinase family protein ROP34 | location=TGGT1_chrVI:1050567-1052967(+) | length=553 | sequence_SO=chromosome | SO=protein_coding	TGGT1_240090	62 kDa	0	1	0	0	0	0	0	0	0	0	0	0	0	0	0	0
621	| organism=Toxoplasma_gondii_GT1 | product=SAG-related sequence SRS25 | location=TGGT1_chrV:764647-765222(-) | length=191 | sequence_SO=chromosome | SO=protein_coding	TGGT1_213280	21 kDa	0	2	0	0	0	0	0	0	0	0	0	0	0	0	0	0
622	Surfeit locus protein 4 OS=Homo sapiens GN=SURF4 PE=1 SV=3	O15260	30 kDa	0	2	0	0	0	0	0	0	0	0	0	0	0	0	0	0
622	Surfeit 4 OS=Homo sapiens GN=SURF4 PE=1 SV=1	Q5T8U5	21 kDa	0	2	0	0	0	0	0	0	0	0	0	0	0	0	0	0
623	| organism=Toxoplasma_gondii_GT1 | product=microneme protein MIC2 | location=TGGT1_chrVIIa:3693727-3696991(-) | length=769 | sequence_SO=chromosome | SO=protein_coding	TGGT1_201780	83 kDa	0	0	1	0	0	0	0	0	0	0	0	0	0	0	0	0
624	14-3-3 protein epsilon OS=Homo sapiens GN=YWHAE PE=1 SV=1	P62258	29 kDa	0	0	0	0	0	0	0	0	0	1	0	0	0	0	0	0
625	Voltage-dependent anion-selective channel protein 1 OS=Homo sapiens GN=VDAC1 PE=1 SV=2	P21796	31 kDa	0	1	0	0	0	0	0	0	0	0	0	0	0	0	0	0
626	Teneurin-3 OS=Homo sapiens GN=TENM3 PE=2 SV=3	sp|Q9P273|TEN3_HUMAN-DECOY	?	0	1	0	0	0	0	0	0	0	0	0	0	0	0	0	0
627	| organism=Toxoplasma_gondii_GT1 | product=apical membrane antigen AMA1 | location=TGGT1_chrVIIb:4856406-4860874(+) | length=569 | sequence_SO=chromosome | SO=protein_coding	TGGT1_255260	63 kDa	0	3	0	0	0	0	0	0	0	0	0	0	0	0	0	0
628	DBH-like monooxygenase protein 1 OS=Homo sapiens GN=MOXD1 PE=1 SV=1	Q6UVY6	70 kDa	0	2	0	0	0	0	0	0	0	0	0	0	0	0	0	0
629	Actin-related protein 2/3 complex subunit 5 OS=Homo sapiens GN=ARPC5 PE=1 SV=3	O15511	16 kDa	0	3	0	0	0	0	0	0	0	0	0	0	0	0	0	0
630	| organism=Toxoplasma_gondii_GT1 | product=rhoptry protein ROP6 | location=TGGT1_chrVIIb:3240488-3242940(-) | length=480 | sequence_SO=chromosome | SO=protein_coding	TGGT1_258660	51 kDa	0	3	0	0	0	0	0	0	0	0	0	0	0	0	0	0
631	| organism=Toxoplasma_gondii_GT1 | product=SAG-related sequence SRS30D | location=TGGT1_chrVIII:3646267-3647523(-) | length=418 | sequence_SO=chromosome | SO=protein_coding	TGGT1_273110	45 kDa	0	2	0	0	0	0	0	0	0	0	0	0	0	0	0	0
632	| organism=Toxoplasma_gondii_GT1 | product=putative vacuolar ATP synthase subunit d | location=TGGT1_chrVIIb:2988734-2994961(-) | length=396 | sequence_SO=chromosome | SO=protein_coding	TGGT1_259010	45 kDa	0	3	0	0	0	0	0	0	0	0	0	0	0	0	0	0
633	rRNA 2'-O-methyltransferase fibrillarin (Fragment) OS=Homo sapiens GN=FBL PE=1 SV=1	M0QXL5	27 kDa	0	3	0	0	0	0	0	0	0	0	0	0	0	0	0	0
633	rRNA 2'-O-methyltransferase fibrillarin (Fragment) OS=Homo sapiens GN=FBL PE=1 SV=1	M0R0P1	25 kDa	0	3	0	0	0	0	0	0	0	0	0	0	0	0	0	0
633	rRNA 2'-O-methyltransferase fibrillarin (Fragment) OS=Homo sapiens GN=FBL PE=1 SV=1	M0R2Q4	29 kDa	0	3	0	0	0	0	0	0	0	0	0	0	0	0	0	0
633	rRNA 2'-O-methyltransferase fibrillarin OS=Homo sapiens GN=FBL PE=1 SV=2	P22087	34 kDa	0	3	0	0	0	0	0	0	0	0	0	0	0	0	0	0
634	| organism=Toxoplasma_gondii_GT1 | product=kelch repeat-containing protein | location=TGGT1_chrVIII:4203652-4207381(-) | length=595 | sequence_SO=chromosome | SO=protein_coding	TGGT1_272030A	64 kDa	0	3	0	0	0	0	0	0	0	0	0	0	0	0	0	0
635	Actin-related protein 2/3 complex subunit 3 OS=Homo sapiens GN=ARPC3 PE=1 SV=3	O15145	21 kDa	0	2	0	0	0	0	0	0	0	0	0	0	0	0	0	0
636	| organism=Toxoplasma_gondii_GT1 | product=ribosomal protein RPL35A | location=TGGT1_chrXII:4329155-4330881(+) | length=112 | sequence_SO=chromosome | SO=protein_coding	TGGT1_249250	13 kDa	0	2	0	0	0	0	0	0	0	0	0	0	0	0	0	0
637	| organism=Toxoplasma_gondii_GT1 | product=RNA pseudouridine synthase superfamily protein | location=TGGT1_chrIX:6025601-6045208(-) | length=6535 | sequence_SO=chromosome | SO=protein_coding	TGGT1_306660	676 kDa	0	0	0	0	0	0	1	0	0	0	0	0	0	0	0	0
638	Ataxin-2-like protein OS=Homo sapiens GN=ATXN2L PE=1 SV=2	Q8WWM7	113 kDa	0	0	0	0	1	0	0	0	0	0	0	0	0	0	0	0
639	Ras-related protein Rab-1A OS=Homo sapiens GN=RAB1A PE=1 SV=1	E7END7	19 kDa	0	0	0	0	0	0	0	0	0	1	0	0	0	0	0	0
639	Ras-related protein Rab-1B OS=Homo sapiens GN=RAB1B PE=1 SV=1	E9PLD0	18 kDa	0	0	0	0	0	0	0	0	0	1	0	0	0	0	0	0
639	Ras-related protein Rab-1A OS=Homo sapiens GN=RAB1A PE=1 SV=3	P62820	23 kDa	0	0	0	0	0	0	0	0	0	1	0	0	0	0	0	0
639	Putative Ras-related protein Rab-1C OS=Homo sapiens GN=RAB1C PE=5 SV=2	Q92928	22 kDa	0	0	0	0	0	0	0	0	0	1	0	0	0	0	0	0
639	Ras-related protein Rab-1B OS=Homo sapiens GN=RAB1B PE=1 SV=1	Q9H0U4	22 kDa	0	0	0	0	0	0	0	0	0	1	0	0	0	0	0	0
640	| organism=Toxoplasma_gondii_GT1 | product=putative translation initiation factor eIF-5A | location=TGGT1_chrXII:5518720-5519205(-) | length=161 | sequence_SO=chromosome | SO=protein_coding	TGGT1_251810	17 kDa	0	0	1	0	0	0	0	1	0	0	0	0	0	0	0	0
641	Plasma protease C1 inhibitor OS=Homo sapiens GN=SERPING1 PE=1 SV=1	E9PGN7	59 kDa	0	0	0	0	0	0	0	0	0	0	0	0	0	0	1	0
642	Serine/threonine-protein kinase 17B OS=Homo sapiens GN=STK17B PE=1 SV=1	sp|O94768|ST17B_HUMAN-DECOY	?	0	0	1	0	0	0	0	0	0	0	0	0	0	0	0	0
643	Heat shock protein 75 kDa, mitochondrial OS=Homo sapiens GN=TRAP1 PE=1 SV=3	Q12931	80 kDa	0	0	0	0	0	0	0	1	0	0	0	0	0	0	0	0
644	RNA-binding motif protein, X-linked-like-3 OS=Homo sapiens GN=RBMXL3 PE=2 SV=2	Q8N7X1	115 kDa	0	0	0	0	0	0	0	0	0	1	0	0	0	0	0	0
645	5'-AMP-activated protein kinase catalytic subunit alpha-1 OS=Homo sapiens GN=PRKAA1 PE=1 SV=4	Q13131	64 kDa	0	0	2	0	0	0	0	0	0	0	0	0	0	0	0	0
646	| organism=Toxoplasma_gondii_GT1 | product=surface antigen repeat-containing protein | location=TGGT1_chrV:850154-864700(+) | length=2317 | sequence_SO=chromosome | SO=protein_coding	TGGT1_213392	253 kDa	0	2	0	0	0	0	0	0	0	0	0	0	0	0	0	0
647	| organism=Toxoplasma_gondii_GT1 | product=SAG-related sequence SRS36D | location=AAQM03000442:1288-2391(-) | length=367 | sequence_SO=contig | SO=protein_coding	TGGT1_292280	39 kDa	0	2	0	0	0	0	0	0	0	0	0	0	0	0	0	0
648	Heat shock protein beta-1 OS=Homo sapiens GN=HSPB1 PE=1 SV=2	P04792	23 kDa	0	1	0	0	0	0	0	0	0	0	0	0	0	0	0	0
649	| organism=Toxoplasma_gondii_GT1 | product=pyruvate dehydrogenase complex subunit PDH-E1Alpha | location=TGGT1_chrXII:2396583-2400897(+) | length=635 | sequence_SO=chromosome | SO=protein_coding	TGGT1_245670	67 kDa	0	0	0	2	0	0	0	0	0	0	0	0	0	0	0	0
650	Serine/threonine-protein kinase MRCK alpha OS=Homo sapiens GN=CDC42BPA PE=1 SV=1	A0A0A0MRJ0	194 kDa	0	2	0	0	0	0	0	0	0	0	0	0	0	0	0	0
650	Serine/threonine-protein kinase MRCK alpha OS=Homo sapiens GN=CDC42BPA PE=1 SV=1	Q5VT25	197 kDa	0	2	0	0	0	0	0	0	0	0	0	0	0	0	0	0
651	| organism=Toxoplasma_gondii_GT1 | product=formate/nitrite transporter protein | location=TGGT1_chrIb:1476667-1477905(+) | length=412 | sequence_SO=chromosome | SO=protein_coding	TGGT1_209800	44 kDa	0	2	0	0	0	0	0	0	0	0	0	0	0	0	0	0
652	Serine beta-lactamase-like protein LACTB, mitochondrial OS=Homo sapiens GN=LACTB PE=1 SV=2	P83111	61 kDa	0	2	0	0	0	0	0	0	0	0	0	0	0	0	0	0
653	Spectrin alpha chain, non-erythrocytic 1 OS=Homo sapiens GN=SPTAN1 PE=1 SV=1	A0A0D9SGF6	288 kDa	0	2	0	0	0	0	0	0	0	0	0	0	0	0	0	0
653	Spectrin alpha chain, non-erythrocytic 1 OS=Homo sapiens GN=SPTAN1 PE=1 SV=3	Q13813	285 kDa	0	2	0	0	0	0	0	0	0	0	0	0	0	0	0	0
654	| organism=Toxoplasma_gondii_GT1 | product=Prp31-15.5k-U4 Snrna Complex family protein | location=TGGT1_chrX:5326799-5328659(-) | length=182 | sequence_SO=chromosome | SO=protein_coding	TGGT1_236580	20 kDa	0	2	0	0	0	0	0	0	0	0	0	0	0	0	0	0
655	| organism=Toxoplasma_gondii_GT1 | product=putative vacuolar proton translocating ATPase subunit A | location=TGGT1_chrVIII:2275918-2280585(-) | length=909 | sequence_SO=chromosome | SO=protein_coding	TGGT1_232830	101 kDa	0	2	0	0	0	0	0	0	0	0	0	0	0	0	0	0
656	| organism=Toxoplasma_gondii_GT1 | product=hypothetical protein | location=TGGT1_chrVIIa:2307958-2309277(-) | length=439 | sequence_SO=chromosome | SO=protein_coding	TGGT1_203600	47 kDa	0	1	0	0	0	0	0	0	0	0	0	0	0	0	0	0
657	| organism=Toxoplasma_gondii_GT1 | product=actin like protein ALP1 | location=TGGT1_chrXII:936313-942608(-) | length=414 | sequence_SO=chromosome | SO=protein_coding	TGGT1_219280	46 kDa	0	2	0	0	0	0	0	0	0	0	0	0	0	0	0	0
658	EH domain-containing protein 1 OS=Homo sapiens GN=EHD1 PE=1 SV=1	A0A024R571	62 kDa	0	2	0	0	0	0	0	0	0	0	0	0	0	0	0	0
658	EH domain-containing protein 1 OS=Homo sapiens GN=EHD1 PE=1 SV=2	Q9H4M9	61 kDa	0	2	0	0	0	0	0	0	0	0	0	0	0	0	0	0
659	| organism=Toxoplasma_gondii_GT1 | product=putative nucleosome assembly protein (NAP) | location=TGGT1_chrIX:2455396-2456752(+) | length=281 | sequence_SO=chromosome | SO=protein_coding	TGGT1_288630	32 kDa	0	2	0	0	0	0	0	0	0	0	0	0	0	0	0	0
660	Transferrin receptor (P90, CD71), isoform CRA_c OS=Homo sapiens GN=TFRC PE=1 SV=1	G3V0E5	76 kDa	0	1	0	0	0	0	0	0	0	0	0	0	0	0	0	0
660	Transferrin receptor protein 1 OS=Homo sapiens GN=TFRC PE=1 SV=2	P02786	85 kDa	0	1	0	0	0	0	0	0	0	0	0	0	0	0	0	0
661	Ragulator complex protein LAMTOR5 OS=Homo sapiens GN=LAMTOR5 PE=1 SV=1	O43504	10 kDa	0	2	0	0	0	0	0	0	0	0	0	0	0	0	0	0
662	Nucleolar protein 56 OS=Homo sapiens GN=NOP56 PE=1 SV=4	O00567	66 kDa	0	2	0	0	0	0	0	0	0	0	0	0	0	0	0	0
663	| organism=Toxoplasma_gondii_GT1 | product=hypothetical protein | location=TGGT1_chrVIII:2156765-2165546(+) | length=1822 | sequence_SO=chromosome | SO=protein_coding	TGGT1_232560-DECOY	?	0	0	0	0	0	0	0	0	0	1	0	0	0	0	0	0
664	Probable ATP-dependent RNA helicase DDX10 OS=Homo sapiens GN=DDX10 PE=1 SV=2	sp|Q13206|DDX10_HUMAN-DECOY	?	0	0	0	0	0	0	0	0	0	0	0	0	0	1	0	0
665	| organism=Toxoplasma_gondii_GT1 | product=vacuolar transporter chaperone VTC2 | location=TGGT1_chrXI:6528718-6536506(+) | length=1308 | sequence_SO=chromosome | SO=protein_coding	TGGT1_298630	142 kDa	0	0	0	0	0	0	0	1	0	0	0	0	0	0	0	0
666	| organism=Toxoplasma_gondii_GT1 | product=hypothetical protein | location=TGGT1_chrIV:1192489-1200329(-) | length=1182 | sequence_SO=chromosome | SO=protein_coding	TGGT1_318525	128 kDa	0	1	0	0	0	0	0	0	0	0	0	0	0	0	0	0
667	| organism=Toxoplasma_gondii_GT1 | product=pyruvate dehydrogenase complex subunit PDH-E2 | location=TGGT1_chrVIIa:755999-763930(-) | length=929 | sequence_SO=chromosome | SO=protein_coding	TGGT1_206610	97 kDa	0	0	0	1	0	0	0	0	0	0	0	0	0	0	0	0
668	60S ribosomal protein L5 OS=Homo sapiens GN=RPL5 PE=1 SV=3	P46777	34 kDa	0	1	0	0	0	0	0	0	0	0	0	0	0	0	0	0
668	60S ribosomal protein L5 (Fragment) OS=Homo sapiens GN=RPL5 PE=1 SV=2	Q5T7N0	14 kDa	0	1	0	0	0	0	0	0	0	0	0	0	0	0	0	0
669	Ceramide glucosyltransferase OS=Homo sapiens GN=UGCG PE=1 SV=1	Q16739	45 kDa	0	0	0	0	0	0	0	0	0	0	0	1	0	0	0	0
670	Heat-stable enterotoxin receptor OS=Homo sapiens GN=GUCY2C PE=1 SV=2	P25092	123 kDa	0	0	1	0	0	0	0	0	0	0	0	0	0	0	0	0
671	RNA cytidine acetyltransferase OS=Homo sapiens GN=NAT10 PE=1 SV=2	Q9H0A0	116 kDa	0	1	0	0	0	0	0	0	0	0	0	0	0	0	0	0
672	| organism=Toxoplasma_gondii_GT1 | product=kelch repeat-containing protein | location=TGGT1_chrVIII:4200814-4202673(-) | length=385 | sequence_SO=chromosome | SO=protein_coding	TGGT1_272030B	40 kDa	0	1	0	0	0	0	0	0	0	0	0	0	0	0	0	0
673	Ephrin type-B receptor 6 OS=Homo sapiens GN=EPHB6 PE=1 SV=1	A0A0G2JNC5	80 kDa	0	0	0	0	0	0	0	0	0	0	0	1	0	0	0	0
673	Ephrin type-B receptor 6 OS=Homo sapiens GN=EPHB6 PE=1 SV=1	A0A0G2JNH7	111 kDa	0	0	0	0	0	0	0	0	0	0	0	1	0	0	0	0
673	Ephrin type-B receptor 6 OS=Homo sapiens GN=EPHB6 PE=1 SV=2	F8WCM8	111 kDa	0	0	0	0	0	0	0	0	0	0	0	1	0	0	0	0
673	Ephrin type-B receptor 6 OS=Homo sapiens GN=EPHB6 PE=1 SV=2	J3KQU5	80 kDa	0	0	0	0	0	0	0	0	0	0	0	1	0	0	0	0
673	Ephrin type-B receptor 6 OS=Homo sapiens GN=EPHB6 PE=1 SV=4	O15197	111 kDa	0	0	0	0	0	0	0	0	0	0	0	1	0	0	0	0
674	Probable peptidyl-tRNA hydrolase (Fragment) OS=Homo sapiens GN=PTRH1 PE=1 SV=1	A0A096LP22	19 kDa	0	0	0	0	0	0	0	0	1	0	0	0	0	0	0	0
674	Probable peptidyl-tRNA hydrolase OS=Homo sapiens GN=PTRH1 PE=1 SV=1	Q86Y79	23 kDa	0	0	0	0	0	0	0	0	1	0	0	0	0	0	0	0
675	| organism=Toxoplasma_gondii_GT1 | product=centrin | location=TGGT1_chrXII:3112753-3115530(+) | length=169 | sequence_SO=chromosome | SO=protein_coding	TGGT1_247230	19 kDa	0	1	0	0	0	0	0	0	0	0	0	0	0	0	0	0
676	| organism=Toxoplasma_gondii_GT1 | product=SAG-related sequence SRS19F | location=TGGT1_chrIV:2185215-2186390(-) | length=391 | sequence_SO=chromosome | SO=protein_coding	TGGT1_301180	41 kDa	0	1	0	0	0	0	0	0	0	0	0	0	0	0	0	0
677	BTB/POZ domain-containing protein 10 OS=Homo sapiens GN=BTBD10 PE=1 SV=2	sp|Q9BSF8|BTBDA_HUMAN-DECOY	?	0	0	0	0	0	0	0	0	0	0	0	1	0	0	0	0
678	| organism=Toxoplasma_gondii_GT1 | product=hypothetical protein | location=TGGT1_chrVIIb:3082018-3084228(-) | length=557 | sequence_SO=chromosome | SO=protein_coding	TGGT1_258870A	61 kDa	6	14	0	0	4	1	0	0	0	0	0	0	0	0	0	0
679	| organism=Toxoplasma_gondii_GT1 | product=hypothetical protein | location=TGGT1_chrXII:4909167-4913985(-) | length=838 | sequence_SO=chromosome | SO=protein_coding	TGGT1_249990	93 kDa	0	6	0	0	0	1	0	0	0	0	0	0	0	0	0	0
680	Gremlin-2 OS=Homo sapiens GN=GREM2 PE=2 SV=1	Q9H772	19 kDa	0	0	0	0	0	1	0	0	1	1	0	0	0	0	0	0
681	Flotillin-1 OS=Homo sapiens GN=FLOT1 PE=1 SV=3	O75955	47 kDa	4	14	0	0	5	1	0	0	0	0	0	0	0	0	0	0
682	Caveolin-1 OS=Homo sapiens GN=CAV1 PE=1 SV=4	Q03135	20 kDa	0	8	0	0	1	1	0	0	0	2	0	0	0	0	0	0
683	60S ribosomal protein L10a OS=Homo sapiens GN=RPL10A PE=1 SV=2	P62906	25 kDa	2	6	0	0	3	1	0	0	0	0	0	0	0	0	0	0
684	Capping protein (Actin filament) muscle Z-line, beta, isoform CRA_a OS=Homo sapiens GN=CAPZB PE=1 SV=1	B1AK87	29 kDa	4	6	0	0	3	1	0	0	0	0	0	0	0	0	0	0
684	Capping protein (Actin filament) muscle Z-line, beta, isoform CRA_d OS=Homo sapiens GN=CAPZB PE=1 SV=1	B1AK88	34 kDa	4	6	0	0	3	1	0	0	0	0	0	0	0	0	0	0
685	60S ribosomal protein L9 (Fragment) OS=Homo sapiens GN=RPL9 PE=1 SV=8	D6RAN4	21 kDa	2	4	0	0	2	1	0	0	2	1	0	0	0	0	1	2
685	60S ribosomal protein L9 OS=Homo sapiens GN=RPL9 PE=1 SV=1	P32969	22 kDa	2	4	0	0	2	1	0	0	2	1	0	0	0	0	1	2
686	| organism=Toxoplasma_gondii_GT1 | product=hypothetical protein | location=TGGT1_chrVI:2766156-2769552(+) | length=845 | sequence_SO=chromosome | SO=protein_coding	TGGT1_243780	91 kDa	0	0	0	0	0	1	0	0	0	0	0	0	0	0	0	0
687	| organism=Toxoplasma_gondii_GT1 | product=hypothetical protein | location=TGGT1_chrVIII:1112065-1119747(+) | length=1523 | sequence_SO=chromosome | SO=protein_coding	TGGT1_230940	155 kDa	0	2	1	0	0	1	0	0	0	0	0	0	0	0	0	0
688	| organism=Toxoplasma_gondii_GT1 | product=small nuclear ribonucleoprotein | location=TGGT1_chrVIII:4965286-4968969(-) | length=155 | sequence_SO=chromosome | SO=protein_coding	TGGT1_270830	18 kDa	0	0	0	0	0	1	0	0	1	0	0	0	0	0	0	0
689	| organism=Toxoplasma_gondii_GT1 | product=zinc finger (CCCH type) motif-containing protein | location=TGGT1_chrXII:1547799-1552883(-) | length=1199 | sequence_SO=chromosome | SO=protein_coding	TGGT1_218300	124 kDa	0	0	0	0	2	1	0	0	0	0	0	0	0	0	0	0
690	| organism=Toxoplasma_gondii_GT1 | product=nuclear factor NF3 | location=TGGT1_chrVIIb:2242975-2247472(-) | length=312 | sequence_SO=chromosome | SO=protein_coding	TGGT1_260440	34 kDa	0	4	0	0	1	1	0	0	0	0	0	0	0	0	0	0
691	60S ribosomal protein L18a OS=Homo sapiens GN=RPL18A PE=1 SV=2	Q02543	21 kDa	1	2	0	0	1	1	0	0	0	0	0	0	0	0	0	0
692	| organism=Toxoplasma_gondii_GT1 | product=ribosomal protein RPL19 | location=TGGT1_chrIX:3095967-3098521(-) | length=187 | sequence_SO=chromosome | SO=protein_coding	TGGT1_289530	22 kDa	5	7	0	0	3	1	0	1	0	0	0	0	0	0	0	0
693	Metalloproteinase inhibitor 3 OS=Homo sapiens GN=TIMP3 PE=1 SV=2	P35625	24 kDa	0	0	0	0	0	1	0	0	0	0	0	0	0	0	0	0
694	Fibronectin type III domain-containing protein 3B OS=Homo sapiens GN=FNDC3B PE=1 SV=2	Q53EP0	133 kDa	0	0	0	0	2	1	0	0	0	0	0	0	0	0	0	0
695	60S ribosomal protein L13a (Fragment) OS=Homo sapiens GN=RPL13A PE=1 SV=2	M0QYS1	24 kDa	0	1	0	0	1	1	0	0	1	1	0	0	0	0	0	0
696	| organism=Toxoplasma_gondii_GT1 | product=N-acyl-phosphatidylethanolamine-hydrolyzing phospholipase D family protein | location=TGGT1_chrIV:252635-256451(-) | length=1134 | sequence_SO=chromosome | SO=protein_coding	TGGT1_320490	126 kDa	0	0	0	0	0	1	0	0	0	0	0	0	0	0	0	2
697	| organism=Toxoplasma_gondii_GT1 | product=RNA recognition motif-containing protein | location=TGGT1_chrIb:1771014-1773404(+) | length=475 | sequence_SO=chromosome | SO=protein_coding	TGGT1_321500	51 kDa	0	0	0	0	1	1	0	0	0	0	0	0	0	0	0	0
698	Phosphate carrier protein, mitochondrial OS=Homo sapiens GN=SLC25A3 PE=1 SV=2	Q00325	40 kDa	2	2	1	0	0	1	1	0	1	0	0	1	0	0	0	1
699	Aminopeptidase N OS=Homo sapiens GN=ANPEP PE=1 SV=4	P15144	110 kDa	4	6	0	0	6	1	0	0	3	1	0	0	0	0	0	0
700	| organism=Toxoplasma_gondii_GT1 | product=putative elongation factor 1-gamma | location=TGGT1_chrXII:146844-149444(+) | length=394 | sequence_SO=chromosome | SO=protein_coding	TGGT1_300140	44 kDa	0	2	6	3	0	1	7	8	0	0	0	0	0	0	0	0
701	Probable ATP-dependent RNA helicase DDX46 OS=Homo sapiens GN=DDX46 PE=1 SV=1	A0A0C4DG89	117 kDa	2	0	4	2	2	1	2	5	8	5	7	6	0	2	0	8
702	| organism=Toxoplasma_gondii_GT1 | product=histone H2AX | location=TGGT1_chrVIIb:1624096-1624503(-) | length=135 | sequence_SO=chromosome | SO=protein_coding	TGGT1_261580	14 kDa	0	0	0	0	0	1	0	0	0	0	0	0	0	0	2	0
703	Heterogeneous nuclear ribonucleoprotein H OS=Homo sapiens GN=HNRNPH1 PE=1 SV=1	E9PCY7	47 kDa	0	1	0	0	4	1	0	0	0	0	0	0	0	0	0	0
703	Heterogeneous nuclear ribonucleoprotein H OS=Homo sapiens GN=HNRNPH1 PE=1 SV=1	G8JLB6	51 kDa	0	1	0	0	4	1	0	0	0	0	0	0	0	0	0	0
703	Heterogeneous nuclear ribonucleoprotein H OS=Homo sapiens GN=HNRNPH1 PE=1 SV=4	P31943	49 kDa	0	1	0	0	4	1	0	0	0	0	0	0	0	0	0	0
704	Four and a half LIM domains protein 2 OS=Homo sapiens GN=FHL2 PE=1 SV=1	A0A0A0MSG2	45 kDa	1	0	0	0	0	1	0	0	5	3	0	0	0	0	0	0
705	NADH-cytochrome b5 reductase 3 OS=Homo sapiens GN=CYB5R3 PE=1 SV=3	P00387	34 kDa	0	2	1	0	0	1	2	1	1	0	0	1	0	1	0	0
706	5'-nucleotidase OS=Homo sapiens GN=NT5E PE=1 SV=1	P21589	63 kDa	7	21	0	0	8	1	0	0	0	4	0	0	0	0	0	0
707	40S ribosomal protein S12 OS=Homo sapiens GN=RPS12 PE=1 SV=3	P25398	14 kDa	0	0	0	0	2	1	0	0	0	0	0	0	0	0	0	0
708	BAG family molecular chaperone regulator 2 OS=Homo sapiens GN=BAG2 PE=1 SV=1	O95816	24 kDa	0	6	0	0	4	1	0	0	0	0	0	0	0	0	0	0
709	Probable ATP-dependent RNA helicase DDX17 OS=Homo sapiens GN=DDX17 PE=1 SV=1	H3BLZ8	80 kDa	0	0	0	0	0	2	0	0	0	0	0	0	0	0	0	0
709	Probable ATP-dependent RNA helicase DDX17 OS=Homo sapiens GN=DDX17 PE=1 SV=2	Q92841	80 kDa	0	0	0	0	0	2	0	0	0	0	0	0	0	0	0	0
710	Vesicle transport through interaction with t-SNAREs homolog 1A OS=Homo sapiens GN=VTI1A PE=1 SV=2	sp|Q96AJ9|VTI1A_HUMAN-DECOY	?	0	0	0	0	0	2	0	0	0	0	0	0	0	0	0	0
711	60S ribosomal protein L3 OS=Homo sapiens GN=RPL3 PE=1 SV=2	P39023	46 kDa	0	7	0	0	4	2	0	0	0	0	0	0	0	0	0	0
712	| organism=Toxoplasma_gondii_GT1 | product=hypothetical protein | location=TGGT1_chrIb:904648-906165(-) | length=505 | sequence_SO=chromosome | SO=protein_coding	TGGT1_208830	55 kDa	0	3	0	0	0	2	0	0	0	0	0	0	0	0	0	0
713	Protein CYR61 OS=Homo sapiens GN=CYR61 PE=1 SV=1	O00622	42 kDa	0	0	0	0	2	2	0	0	1	0	0	0	0	0	0	0
714	Keratin-associated protein 5-9 OS=Homo sapiens GN=KRTAP5-9 PE=1 SV=1	sp|P26371|KRA59_HUMAN-DECOY	?	0	0	0	0	0	2	2	0	0	0	0	0	0	0	0	0
715	| organism=Toxoplasma_gondii_GT1 | product=ribosomal protein RPS20 | location=TGGT1_chrII:1366681-1368519(+) | length=233 | sequence_SO=chromosome | SO=protein_coding	TGGT1_223050	26 kDa	0	2	3	1	3	2	0	0	0	0	0	0	0	1	0	1
716	| organism=Toxoplasma_gondii_GT1 | product=hypothetical protein | location=TGGT1_chrVI:1573378-1582470(+) | length=1420 | sequence_SO=chromosome | SO=protein_coding	TGGT1_240980	152 kDa	0	0	0	0	1	2	0	0	0	0	0	0	0	0	0	0
717	Ras-related C3 botulinum toxin substrate 1 OS=Homo sapiens GN=RAC1 PE=1 SV=1	P63000	21 kDa	2	2	1	1	0	2	0	0	2	0	0	0	0	0	0	0
718	Putative ATP-dependent RNA helicase DHX30 OS=Homo sapiens GN=DHX30 PE=1 SV=1	Q7L2E3	134 kDa	0	2	0	0	2	2	0	0	0	0	0	0	0	0	0	0
719	Complement C1r subcomponent OS=Homo sapiens GN=C1R PE=1 SV=1	B4DPQ0	82 kDa	0	0	0	0	1	2	1	3	0	0	2	1	0	3	0	4
719	Complement C1r subcomponent OS=Homo sapiens GN=C1R PE=1 SV=2	P00736	80 kDa	0	0	0	0	1	2	1	3	0	0	2	1	0	3	0	4
720	| organism=Toxoplasma_gondii_GT1 | product=rhoptry neck protein RON2 | location=TGGT1_chrXII:175560-186129(-) | length=1479 | sequence_SO=chromosome | SO=protein_coding	TGGT1_300100	166 kDa	9	34	0	0	5	2	0	0	0	0	0	0	0	0	0	0
721	60S acidic ribosomal protein P0 OS=Homo sapiens GN=RPLP0 PE=1 SV=1	P05388	34 kDa	2	6	0	0	5	2	1	0	0	0	0	0	0	0	0	0
722	Heterogeneous nuclear ribonucleoprotein M OS=Homo sapiens GN=HNRNPM PE=1 SV=1	A0A087X0X3	78 kDa	0	0	0	0	2	2	0	0	0	0	0	0	0	0	0	0
722	Heterogeneous nuclear ribonucleoprotein M OS=Homo sapiens GN=HNRNPM PE=1 SV=3	P52272	77 kDa	0	0	0	0	2	2	0	0	0	0	0	0	0	0	0	0
723	| organism=Toxoplasma_gondii_GT1 | product=MSP (Major sperm protein) domain-containing protein | location=TGGT1_chrIV:1459846-1460565(+) | length=239 | sequence_SO=chromosome | SO=protein_coding	TGGT1_318160	26 kDa	2	0	0	0	0	2	0	0	0	0	0	0	0	0	0	0
724	| organism=Toxoplasma_gondii_GT1 | product=ribosomal protein RPL15 | location=TGGT1_chrX:205832-208062(+) | length=205 | sequence_SO=chromosome | SO=protein_coding	TGGT1_228470	24 kDa	3	5	0	0	2	2	0	0	0	0	0	0	0	0	0	0
725	ELAV-like protein 1 OS=Homo sapiens GN=ELAVL1 PE=1 SV=2	Q15717	36 kDa	0	0	0	0	2	2	1	0	0	0	0	0	0	0	0	0
726	Syndecan binding protein (Syntenin), isoform CRA_a OS=Homo sapiens GN=SDCBP PE=1 SV=1	G5EA09	35 kDa	2	3	0	0	3	2	1	0	2	0	0	0	0	0	0	0
726	Syntenin-1 OS=Homo sapiens GN=SDCBP PE=1 SV=1	O00560	32 kDa	2	3	0	0	3	2	1	0	2	0	0	0	0	0	0	0
727	| organism=Toxoplasma_gondii_GT1 | product=putative cell-cycle-associated protein kinase CLK | location=TGGT1_chrX:2940747-2949601(-) | length=1699 | sequence_SO=chromosome | SO=protein_coding	TGGT1_224480	189 kDa	1	0	0	0	1	2	0	0	0	0	0	0	0	1	0	0
728	| organism=Toxoplasma_gondii_GT1 | product=RNA recognition motif-containing protein | location=TGGT1_chrIX:4212023-4217780(+) | length=705 | sequence_SO=chromosome | SO=protein_coding	TGGT1_291930	73 kDa	0	0	0	0	0	2	0	0	0	0	0	0	0	0	2	0
729	Alpha-2-macroglobulin OS=Homo sapiens GN=A2M PE=1 SV=3	P01023	163 kDa	2	2	2	3	1	2	2	2	2	3	1	1	0	0	0	0
730	Interleukin enhancer-binding factor 3 OS=Homo sapiens GN=ILF3 PE=1 SV=3	Q12906	95 kDa	0	0	0	0	3	2	0	0	0	0	0	0	0	0	0	0
731	Unconventional myosin-Va OS=Homo sapiens GN=MYO5A PE=1 SV=2	F8WE88	215 kDa	5	22	0	0	3	2	0	0	3	2	0	0	0	0	0	0
731	Unconventional myosin-Va OS=Homo sapiens GN=MYO5A PE=1 SV=2	Q9Y4I1	215 kDa	5	22	0	0	3	2	0	0	3	2	0	0	0	0	0	0
732	| organism=Toxoplasma_gondii_GT1 | product=ribosomal protein RPL12 | location=TGGT1_chrIII:1720222-1723221(-) | length=165 | sequence_SO=chromosome | SO=protein_coding	TGGT1_254440	18 kDa	2	3	0	0	2	2	0	0	0	0	0	0	0	0	0	0
733	| organism=Toxoplasma_gondii_GT1 | product=ribosomal protein RPL34 | location=TGGT1_chrX:803568-805820(-) | length=134 | sequence_SO=chromosome | SO=protein_coding	TGGT1_227600	15 kDa	0	0	0	0	0	2	0	0	0	0	0	0	0	0	0	0
734	Alpha-actinin-1 OS=Homo sapiens GN=ACTN1 PE=1 SV=2	P12814	103 kDa	4	21	0	0	3	2	0	0	0	3	0	0	0	0	0	0
735	Plectin OS=Homo sapiens GN=PLEC PE=1 SV=3	Q15149	532 kDa	0	29	0	0	1	2	0	0	0	1	0	0	0	0	0	0
736	60S ribosomal protein L12 OS=Homo sapiens GN=RPL12 PE=1 SV=1	P30050	18 kDa	3	7	1	1	6	2	1	0	2	2	0	1	0	0	1	2
737	| organism=Toxoplasma_gondii_GT1 | product=alpha tubulin TUBA1 | location=TGGT1_chrXI:5219470-5220918(+) | length=432 | sequence_SO=chromosome | SO=protein_coding	TGGT1_316400B	48 kDa	3	7	4	3	0	2	1	3	0	0	0	0	0	2	2	4
738	60S acidic ribosomal protein P2 OS=Homo sapiens GN=RPLP2 PE=1 SV=1	P05387	12 kDa	2	9	0	0	5	2	0	0	0	0	0	0	0	0	0	0
739	| organism=Toxoplasma_gondii_GT1 | product=ribosomal protein RPL18A | location=TGGT1_chrVIIb:1067095-1069205(+) | length=183 | sequence_SO=chromosome | SO=protein_coding	TGGT1_262670	21 kDa	2	3	0	2	2	2	1	0	0	0	0	0	0	0	0	0
740	60S ribosomal protein L4 OS=Homo sapiens GN=RPL4 PE=1 SV=5	P36578	48 kDa	0	7	0	0	6	2	0	0	2	0	0	0	0	0	0	0
741	| organism=Toxoplasma_gondii_GT1 | product=alba 1 | location=TGGT1_chrII:281451-282798(-) | length=247 | sequence_SO=chromosome | SO=protein_coding	TGGT1_221380	27 kDa	2	3	0	0	4	2	0	0	0	0	0	0	0	0	0	0
742	60S ribosomal protein L18 (Fragment) OS=Homo sapiens GN=RPL18 PE=1 SV=1	J3QQ67	22 kDa	0	4	0	0	1	2	1	0	0	1	0	0	0	0	0	0
742	60S ribosomal protein L18 OS=Homo sapiens GN=RPL18 PE=1 SV=2	Q07020	22 kDa	0	4	0	0	1	2	1	0	0	1	0	0	0	0	0	0
743	60S ribosomal protein L7a OS=Homo sapiens GN=RPL7A PE=1 SV=2	P62424	30 kDa	2	11	0	0	3	2	0	1	3	0	0	0	0	0	0	2
744	Ig gamma-2 chain C region OS=Homo sapiens GN=IGHG2 PE=1 SV=2	P01859	36 kDa	3	3	6	5	2	3	3	4	1	0	1	1	0	0	5	5
745	Fragile X mental retardation syndrome-related protein 2 OS=Homo sapiens GN=FXR2 PE=1 SV=2	P51116	74 kDa	0	0	0	0	3	3	0	0	0	0	0	0	0	0	0	0
746	Aspartyl/asparaginyl beta-hydroxylase OS=Homo sapiens GN=ASPH PE=1 SV=3	Q12797	86 kDa	2	5	0	0	3	3	0	0	0	0	0	0	0	0	0	0
747	40S ribosomal protein S25 OS=Homo sapiens GN=RPS25 PE=1 SV=1	P62851	14 kDa	0	0	0	0	0	3	0	2	0	0	2	1	0	1	1	0
748	| organism=Toxoplasma_gondii_GT1 | product=ribosomal protein RPL14 | location=TGGT1_chrIX:634719-636622(+) | length=157 | sequence_SO=chromosome | SO=protein_coding	TGGT1_267060	18 kDa	2	4	0	0	2	3	0	0	0	0	0	0	0	0	0	0
749	Transcriptional activator protein Pur-alpha OS=Homo sapiens GN=PURA PE=1 SV=2	Q00577	35 kDa	0	0	0	0	3	3	0	0	0	0	0	0	0	0	0	0
750	| organism=Toxoplasma_gondii_GT1 | product=ribosomal protein RPL30 | location=TGGT1_chrVIII:1959965-1961788(-) | length=108 | sequence_SO=chromosome | SO=protein_coding	TGGT1_232230	12 kDa	3	4	0	0	3	3	0	0	0	0	0	0	0	0	0	0
751	| organism=Toxoplasma_gondii_GT1 | product=guanine nucleotide-binding protein | location=TGGT1_chrXI:5736268-5739860(-) | length=321 | sequence_SO=chromosome | SO=protein_coding	TGGT1_216880	35 kDa	1	2	1	2	4	3	0	0	0	0	0	0	0	0	0	0
752	Serpin H1 OS=Homo sapiens GN=SERPINH1 PE=1 SV=2	P50454	46 kDa	0	0	0	0	0	3	0	2	3	3	0	2	0	3	0	3
753	Sequestosome-1 OS=Homo sapiens GN=SQSTM1 PE=1 SV=1	Q13501	48 kDa	4	11	0	0	3	3	3	4	12	11	0	1	0	0	0	0
754	40S ribosomal protein S10 OS=Homo sapiens GN=RPS10 PE=1 SV=1	P46783	19 kDa	0	0	1	0	3	3	1	1	0	0	1	0	0	1	0	0
755	| organism=Toxoplasma_gondii_GT1 | product=myosin I | location=TGGT1_chrVIII:1151501-1167169(-) | length=1821 | sequence_SO=chromosome | SO=protein_coding	TGGT1_230980	201 kDa	29	56	0	0	9	3	0	0	0	2	0	0	0	0	0	0
756	Tropomodulin-3 OS=Homo sapiens GN=TMOD3 PE=1 SV=1	Q9NYL9	40 kDa	18	27	0	0	10	3	0	0	1	6	0	0	0	0	0	0
757	| organism=Toxoplasma_gondii_GT1 | product=ribosomal protein RPL23A | location=TGGT1_chrVI:8631-10722(+) | length=167 | sequence_SO=chromosome | SO=protein_coding	TGGT1_238010	19 kDa	6	5	0	0	4	3	0	0	0	0	0	0	0	0	0	0
758	| organism=Toxoplasma_gondii_GT1 | product=ribosomal protein RPL10A | location=TGGT1_chrX:6865357-6867300(+) | length=217 | sequence_SO=chromosome | SO=protein_coding	TGGT1_215470	25 kDa	2	5	0	0	3	3	0	0	0	0	0	0	0	0	0	0
759	Insulin-like growth factor 2 mRNA-binding protein 2 OS=Homo sapiens GN=IGF2BP2 PE=1 SV=1	F8W930	67 kDa	0	0	0	0	3	3	0	0	0	0	0	0	0	0	0	0
759	Insulin-like growth factor 2 mRNA-binding protein 2 OS=Homo sapiens GN=IGF2BP2 PE=1 SV=2	Q9Y6M1	66 kDa	0	0	0	0	3	3	0	0	0	0	0	0	0	0	0	0
760	| organism=Toxoplasma_gondii_GT1 | product=microneme protein MIC10 | location=TGGT1_chrXII:5071359-5071955(+) | length=198 | sequence_SO=chromosome | SO=protein_coding	TGGT1_250710	23 kDa	6	10	0	0	4	3	0	0	3	4	0	0	0	1	0	0
761	Nucleolin OS=Homo sapiens GN=NCL PE=1 SV=3	P19338	77 kDa	3	9	0	0	5	3	0	0	0	0	0	0	0	0	0	0
762	Polypyrimidine tract-binding protein 1 OS=Homo sapiens GN=PTBP1 PE=1 SV=1	A0A0U1RRM4	62 kDa	2	5	1	0	4	3	1	0	0	0	0	0	0	0	0	0
762	Polypyrimidine tract-binding protein 1 OS=Homo sapiens GN=PTBP1 PE=1 SV=1	P26599	57 kDa	2	5	1	0	4	3	1	0	0	0	0	0	0	0	0	0
763	Heterogeneous nuclear ribonucleoprotein K OS=Homo sapiens GN=HNRNPK PE=1 SV=1	P61978	51 kDa	0	3	0	0	2	3	0	0	0	0	0	0	0	0	0	0
764	40S ribosomal protein S16 OS=Homo sapiens GN=RPS16 PE=1 SV=1	M0R210	14 kDa	2	1	0	1	3	4	1	0	0	1	1	1	0	1	1	1
764	40S ribosomal protein S16 OS=Homo sapiens GN=RPS16 PE=1 SV=2	P62249	16 kDa	2	1	0	1	3	4	1	0	0	1	1	1	0	1	1	1
765	| organism=Toxoplasma_gondii_GT1 | product=RNA recognition motif-containing protein | location=TGGT1_chrVIIb:1093901-1096823(+) | length=293 | sequence_SO=chromosome | SO=protein_coding	TGGT1_262620	32 kDa	8	9	9	6	7	4	2	1	0	0	0	0	0	0	0	0
766	| organism=Toxoplasma_gondii_GT1 | product=ribosomal protein RPL9 | location=TGGT1_chrV:2561959-2564374(+) | length=190 | sequence_SO=chromosome | SO=protein_coding	TGGT1_284560	21 kDa	4	5	3	2	3	4	3	2	1	1	1	1	0	2	2	4
767	| organism=Toxoplasma_gondii_GT1 | product=MAG1 protein (MAG1) | location=TGGT1_chrVIII:5310162-5311630(+) | length=452 | sequence_SO=chromosome | SO=protein_coding	TGGT1_270240	49 kDa	5	15	2	3	4	4	1	0	0	0	0	0	0	0	0	0
768	60S ribosomal protein L14 OS=Homo sapiens GN=RPL14 PE=1 SV=4	P50914	23 kDa	3	5	0	0	7	4	1	0	0	2	0	0	0	1	0	0
769	| organism=Toxoplasma_gondii_GT1 | product=hypothetical protein | location=TGGT1_chrIII:288290-290923(+) | length=877 | sequence_SO=chromosome | SO=protein_coding	TGGT1_275650	101 kDa	2	3	0	0	7	4	0	0	0	0	0	0	0	0	0	0
770	Tropomyosin alpha-3 chain OS=Homo sapiens GN=TPM3 PE=1 SV=1	A0A087WWU8	26 kDa	18	28	0	0	13	5	0	0	7	7	0	0	0	0	0	0
771	60S ribosomal protein L6 OS=Homo sapiens GN=RPL6 PE=1 SV=3	Q02878	33 kDa	0	10	0	0	5	5	0	0	0	1	0	0	0	0	0	0
772	| organism=Toxoplasma_gondii_GT1 | product=myosin light chain MLC1 | location=TGGT1_chrVIIb:3843366-3845688(+) | length=213 | sequence_SO=chromosome | SO=protein_coding	TGGT1_257680	24 kDa	12	23	0	0	8	5	0	0	2	2	0	0	0	2	0	0
773	| organism=Toxoplasma_gondii_GT1 | product=ribosomal protein RPL3 | location=TGGT1_chrX:901297-903989(-) | length=389 | sequence_SO=chromosome | SO=protein_coding	TGGT1_227360	44 kDa	5	7	2	2	7	5	0	2	0	0	0	0	0	0	0	0
774	| organism=Toxoplasma_gondii_GT1 | product=ribosomal protein RPL7A | location=TGGT1_chrVIIb:1628077-1630958(+) | length=276 | sequence_SO=chromosome | SO=protein_coding	TGGT1_261570	31 kDa	10	13	0	0	10	5	0	0	0	0	0	0	0	0	0	0
775	| organism=Toxoplasma_gondii_GT1 | product=GAP45 protein (GAP45) | location=TGGT1_chrX:3344621-3345358(-) | length=245 | sequence_SO=chromosome | SO=protein_coding	TGGT1_223940	27 kDa	9	15	0	0	6	5	0	0	0	0	0	0	0	0	0	0
776	| organism=Toxoplasma_gondii_GT1 | product=ribosomal protein RPL13A | location=TGGT1_chrIX:4373947-4376715(-) | length=286 | sequence_SO=chromosome | SO=protein_coding	TGGT1_292130	33 kDa	4	4	2	3	4	5	2	0	0	0	0	0	0	0	0	0
777	| organism=Toxoplasma_gondii_GT1 | product=ribosomal protein RPP0 | location=TGGT1_chrXII:1471598-1473146(+) | length=314 | sequence_SO=chromosome | SO=protein_coding	TGGT1_218410	34 kDa	4	6	0	0	5	5	0	0	0	0	0	0	0	0	0	0
778	Transmembrane protein 156 OS=Homo sapiens GN=TMEM156 PE=2 SV=2	Q8N614	34 kDa	0	0	0	0	5	6	0	0	0	0	0	0	0	0	0	0
779	40S ribosomal protein S5 (Fragment) OS=Homo sapiens GN=RPS5 PE=1 SV=1	M0R0F0	22 kDa	0	0	0	0	6	6	3	3	0	0	2	0	0	0	0	0
779	40S ribosomal protein S5 OS=Homo sapiens GN=RPS5 PE=1 SV=1	M0R0R2	25 kDa	0	0	0	0	6	6	3	3	0	0	2	0	0	0	0	0
779	40S ribosomal protein S5 OS=Homo sapiens GN=RPS5 PE=1 SV=4	P46782	23 kDa	0	0	0	0	6	6	3	3	0	0	2	0	0	0	0	0
780	Calmodulin OS=Homo sapiens GN=CALM2 PE=1 SV=1	E7EMB3	22 kDa	6	11	0	0	8	6	0	0	2	2	0	0	0	0	0	0
780	Calmodulin OS=Homo sapiens GN=CALM1 PE=1 SV=1	E7ETZ0	17 kDa	6	11	0	0	8	6	0	0	2	2	0	0	0	0	0	0
780	Calmodulin (Fragment) OS=Homo sapiens GN=CALM2 PE=1 SV=1	H0Y7A7	21 kDa	6	11	0	0	8	6	0	0	2	2	0	0	0	0	0	0
780	Calmodulin OS=Homo sapiens GN=CALM1 PE=1 SV=2	P62158	17 kDa	6	11	0	0	8	6	0	0	2	2	0	0	0	0	0	0
781	Tropomyosin 1 (Alpha), isoform CRA_f OS=Homo sapiens GN=TPM1 PE=1 SV=1	Q6ZN40	37 kDa	17	37	0	0	11	6	0	0	4	7	0	0	0	0	0	0
782	| organism=Toxoplasma_gondii_GT1 | product=acid phosphatase GAP50 | location=TGGT1_chrXII:907511-910397(-) | length=431 | sequence_SO=chromosome | SO=protein_coding	TGGT1_219320	47 kDa	7	20	0	0	9	6	0	0	0	3	0	0	0	3	0	0
783	60S ribosomal protein L7 OS=Homo sapiens GN=RPL7 PE=1 SV=1	P18124	29 kDa	3	9	0	0	6	6	1	0	2	1	0	0	0	0	0	0
784	Thrombospondin-1 OS=Homo sapiens GN=THBS1 PE=1 SV=2	P07996	129 kDa	0	2	2	0	5	6	8	5	0	0	0	0	0	0	0	0
785	Synaptic functional regulator FMR1 OS=Homo sapiens GN=FMR1 PE=1 SV=1	A8MQB8	66 kDa	0	0	0	0	4	6	0	0	0	0	0	0	0	0	0	0
785	Fragile X mental retardation 1, isoform CRA_e OS=Homo sapiens GN=FMR1 PE=1 SV=1	G3V0J0	67 kDa	0	0	0	0	4	6	0	0	0	0	0	0	0	0	0	0
786	Regulator of nonsense transcripts 1 OS=Homo sapiens GN=UPF1 PE=1 SV=2	Q92900	124 kDa	0	0	0	0	7	7	0	0	0	0	0	0	0	0	0	0
787	| organism=Toxoplasma_gondii_GT1 | product=FUSE-binding protein 2 / KH-type splicing regulatory protein | location=TGGT1_chrXI:5891708-5895741(-) | length=941 | sequence_SO=chromosome | SO=protein_coding	TGGT1_216670	100 kDa	4	8	2	2	12	8	0	0	0	0	0	0	0	0	0	0
788	Tropomyosin alpha-4 chain OS=Homo sapiens GN=TPM4 PE=1 SV=3	P67936	29 kDa	19	37	0	0	16	9	0	0	6	9	0	0	0	3	0	0
789	Vesicle-associated membrane protein-associated protein B/C OS=Homo sapiens GN=VAPB PE=1 SV=3	O95292	27 kDa	0	0	2	7	6	9	3	0	0	0	0	1	0	0	2	2
790	Tubulin beta-4B chain OS=Homo sapiens GN=TUBB4B PE=1 SV=1	P68371	50 kDa	0	0	0	0	12	10	0	0	0	0	0	0	0	6	7	0
791	| organism=Toxoplasma_gondii_GT1 | product=helicase associated domain (ha2) protein | location=TGGT1_chrIV:1264045-1277404(-) | length=2234 | sequence_SO=chromosome | SO=protein_coding	TGGT1_318440	237 kDa	5	13	2	4	13	13	2	0	0	0	0	0	0	0	0	0
792	Polyadenylate-binding protein OS=Homo sapiens GN=PABPC4 PE=1 SV=1	B1ANR0	68 kDa	10	10	0	0	16	14	8	10	0	0	0	0	0	0	0	0
793	Nuclease-sensitive element-binding protein 1 OS=Homo sapiens GN=YBX1 PE=1 SV=3	P67809	36 kDa	3	5	2	3	11	16	7	5	0	0	0	0	0	0	0	0
794	Myosin regulatory light polypeptide 9 OS=Homo sapiens GN=MYL9 PE=1 SV=4	P24844	20 kDa	19	37	0	0	22	18	0	0	16	17	0	0	0	9	0	0
795	Ribosome-binding protein 1 OS=Homo sapiens GN=RRBP1 PE=1 SV=1	A0A0A0MRV0	152 kDa	1	13	4	6	20	19	4	5	0	0	0	0	0	0	0	0
795	Ribosome-binding protein 1 OS=Homo sapiens GN=RRBP1 PE=1 SV=4	Q9P2E9	152 kDa	1	13	4	6	20	19	4	5	0	0	0	0	0	0	0	0
796	| organism=Toxoplasma_gondii_GT1 | product=putative polyadenylate binding protein | location=TGGT1_chrX:2687512-2689821(+) | length=769 | sequence_SO=chromosome | SO=protein_coding	TGGT1_224850	83 kDa	29	29	33	36	29	26	20	15	0	0	0	0	0	0	0	0
797	Polyadenylate-binding protein 1 OS=Homo sapiens GN=PABPC1 PE=1 SV=2	P11940	71 kDa	16	13	7	10	26	29	17	17	0	0	0	0	0	0	0	0
798	| organism=Toxoplasma_gondii_GT1 | product=putative eukaryotic initiation factor-4E | location=TGGT1_chrXI:4467998-4473119(+) | length=455 | sequence_SO=chromosome | SO=protein_coding	TGGT1_315150	50 kDa	0	0	0	0	67	68	63	61	0	0	0	0	0	0	0	0
799	| organism=Toxoplasma_gondii_GT1 | product=hypothetical protein | location=TGGT1_chrVI:3193064-3199038(-) | length=1239 | sequence_SO=chromosome | SO=protein_coding	TGGT1_244460	127 kDa	0	0	0	0	82	97	63	54	0	0	0	0	0	0	0	0
END OF FILE

## Sheet: Parameter
2020_07_44, Samples report created on 07/15/2020
Experiment: 2020_07_44
	Peak List Generator: unknown
		Version: unknown
		Charge States Calculated: unknown
		Deisotoped: unknown
		Textual Annotation: unknown
	Database Set: 1 Database
		Database Name: tgondii_human_uniprot_contam_022217.fasta
			Version: unknown
			Taxonomy: All Entries
			Number of Proteins: 79215
		Does database contain common contaminants?: unknown
	Search Engine Set: 1 Search Engine
		Search Engine: Sequest
			Version: IseNode in Proteome Discoverer 2.4.0.305
			Samples: All Samples
			Fragment Tolerance: 0.020 Da (Monoisotopic)
			Parent Tolerance: 10.0 PPM (Monoisotopic)
			Fixed Modifications: +57 on C (Carbamidomethyl)
			Variable Modifications: +16 on M (Oxidation), +42 on Peptide N-Terminal (Acetyl), +80 on S (Phospho)
			Database: tgondii_human_uniprot_contam_022217.fasta (unknown version, 79215 entries)
			Digestion Enzyme: Trypsin
			Max Missed Cleavages: 2
			Probability Model:
				2020_07_44_Sullivan_RH1: LFDR Model, Classifier data: Bayes, Good (50%) Discriminant Score m:6.74/s:1.48 deltaCn m:0.574/s:0.101 XCorr m:2.91/s:0.898 Sp m:0.000/s:0.0000000000000000000000374 SpRank m:1.000/s:0.0000000000000000000000374 m:0.000/s:0.0000000000000000000000374, Bad (50%) Discriminant Score m:2.29/s:0.765 deltaCn m:0.267/s:0.136 XCorr m:1.58/s:0.593 Sp m:0.000/s:0.00000000000000000000…
				2020_07_44_Sullivan_RH2: LFDR Model, Classifier data: Bayes, Good (50%) Discriminant Score m:6.84/s:1.52 deltaCn m:0.575/s:0.100 XCorr m:3.00/s:0.951 Sp m:0.000/s:0.0000000000000000000000374 SpRank m:1.000/s:0.0000000000000000000000374 m:0.000/s:0.0000000000000000000000374, Bad (50%) Discriminant Score m:2.32/s:0.798 deltaCn m:0.271/s:0.141 XCorr m:1.59/s:0.624 Sp m:0.000/s:0.00000000000000000000…
				2020_07_44_Sullivan_4E1_1: LFDR Model, Classifier data: Bayes, Good (50%) Discriminant Score m:6.97/s:1.65 deltaCn m:0.568/s:0.106 XCorr m:3.30/s:1.15 Sp m:0.000/s:0.0000000000000000000000374 SpRank m:1.000/s:0.0000000000000000000000374 m:0.000/s:0.0000000000000000000000374, Bad (50%) Discriminant Score m:1.84/s:0.811 deltaCn m:0.215/s:0.142 XCorr m:1.60/s:0.636 Sp m:0.000/s:0.0000000000000000000…
				2020_07_44_Sullivan_4E1_2: LFDR Model, Classifier data: Bayes, Good (50%) Discriminant Score m:6.93/s:1.73 deltaCn m:0.564/s:0.113 XCorr m:3.35/s:1.18 Sp m:0.000/s:0.0000000000000000000000374 SpRank m:1.000/s:0.0000000000000000000000374 m:0.000/s:0.0000000000000000000000374, Bad (50%) Discriminant Score m:1.45/s:0.874 deltaCn m:0.177/s:0.133 XCorr m:1.54/s:0.592 Sp m:0.000/s:0.0000000000000000000…
				2020_07_44_Sullivan_4E2_1: LFDR Model, Classifier data: Bayes, Good (50%) Discriminant Score m:6.85/s:1.55 deltaCn m:0.573/s:0.105 XCorr m:3.11/s:1.03 Sp m:0.000/s:0.0000000000000000000000374 SpRank m:1.000/s:0.0000000000000000000000374 m:0.000/s:0.0000000000000000000000374, Bad (50%) Discriminant Score m:1.99/s:0.823 deltaCn m:0.237/s:0.142 XCorr m:1.56/s:0.632 Sp m:0.000/s:0.0000000000000000000…
				2020_07_44_Sullivan_4E2_2: LFDR Model, Classifier data: Bayes, Good (50%) Discriminant Score m:6.83/s:1.55 deltaCn m:0.573/s:0.103 XCorr m:3.05/s:0.983 Sp m:0.000/s:0.0000000000000000000000374 SpRank m:1.000/s:0.0000000000000000000000374 m:0.000/s:0.0000000000000000000000374, Bad (50%) Discriminant Score m:2.09/s:0.823 deltaCn m:0.249/s:0.145 XCorr m:1.57/s:0.609 Sp m:0.000/s:0.000000000000000000…
				2020_07_44_Sullivan_4E3_1: LFDR Model, Classifier data: Bayes, Good (50%) Discriminant Score m:6.83/s:1.53 deltaCn m:0.575/s:0.101 XCorr m:3.02/s:0.982 Sp m:0.000/s:0.0000000000000000000000374 SpRank m:1.000/s:0.0000000000000000000000374 m:0.000/s:0.0000000000000000000000374, Bad (50%) Discriminant Score m:2.47/s:0.748 deltaCn m:0.285/s:0.146 XCorr m:1.62/s:0.639 Sp m:0.000/s:0.000000000000000000…
				2020_07_44_Sullivan_4E3_2: LFDR Model, Classifier data: Bayes, Good (50%) Discriminant Score m:7.07/s:1.42 deltaCn m:0.590/s:0.0950 XCorr m:3.12/s:0.983 Sp m:0.000/s:0.0000000000000000000000374 SpRank m:1.000/s:0.0000000000000000000000374 m:0.000/s:0.0000000000000000000000374, Bad (50%) Discriminant Score m:2.54/s:0.768 deltaCn m:0.297/s:0.149 XCorr m:1.60/s:0.639 Sp m:0.000/s:0.00000000000000000…
				2020_07_44_Sullivan_RH_A1: LFDR Model, Classifier data: Bayes, Good (50%) Discriminant Score m:6.83/s:1.50 deltaCn m:0.577/s:0.100 XCorr m:2.98/s:0.960 Sp m:0.000/s:0.0000000000000000000000374 SpRank m:1.000/s:0.0000000000000000000000374 m:0.000/s:0.0000000000000000000000374, Bad (50%) Discriminant Score m:2.50/s:0.754 deltaCn m:0.288/s:0.146 XCorr m:1.63/s:0.653 Sp m:0.000/s:0.000000000000000000…
				2020_07_44_Sullivan_4E1_A1: LFDR Model, Classifier data: Bayes, Good (50%) Discriminant Score m:7.01/s:1.54 deltaCn m:0.578/s:0.101 XCorr m:3.20/s:1.07 Sp m:0.000/s:0.0000000000000000000000374 SpRank m:1.000/s:0.0000000000000000000000374 m:0.000/s:0.0000000000000000000000374, Bad (50%) Discriminant Score m:2.34/s:0.765 deltaCn m:0.271/s:0.152 XCorr m:1.63/s:0.676 Sp m:0.000/s:0.000000000000000000…
				2020_07_44_Sullivan_RH_A2: LFDR Model, Classifier data: Bayes, Good (50%) Discriminant Score m:6.97/s:1.54 deltaCn m:0.576/s:0.101 XCorr m:3.20/s:1.02 Sp m:0.000/s:0.0000000000000000000000374 SpRank m:1.000/s:0.0000000000000000000000374 m:0.000/s:0.0000000000000000000000374, Bad (50%) Discriminant Score m:2.53/s:0.777 deltaCn m:0.281/s:0.146 XCorr m:1.69/s:0.657 Sp m:0.000/s:0.0000000000000000000…
				2020_07_44_Sullivan_4E1_A2: LFDR Model, Classifier data: Bayes, Good (50%) Discriminant Score m:6.87/s:1.58 deltaCn m:0.574/s:0.102 XCorr m:3.09/s:1.06 Sp m:0.000/s:0.0000000000000000000000374 SpRank m:1.000/s:0.0000000000000000000000374 m:0.000/s:0.0000000000000000000000374, Bad (50%) Discriminant Score m:2.26/s:0.803 deltaCn m:0.270/s:0.154 XCorr m:1.58/s:0.646 Sp m:0.000/s:0.000000000000000000…
				2020_07_44_Sullivan_4E2_A1: LFDR Model, Classifier data: Bayes, Good (50%) Discriminant Score m:6.96/s:1.41 deltaCn m:0.588/s:0.0953 XCorr m:3.01/s:0.912 Sp m:0.000/s:0.0000000000000000000000374 SpRank m:1.000/s:0.0000000000000000000000374 m:0.000/s:0.0000000000000000000000374, Bad (50%) Discriminant Score m:2.55/s:0.772 deltaCn m:0.298/s:0.155 XCorr m:1.62/s:0.660 Sp m:0.000/s:0.0000000000000000…
				2020_07_44_Sullivan_4E2_A2: LFDR Model, Classifier data: Bayes, Good (50%) Discriminant Score m:6.88/s:1.51 deltaCn m:0.576/s:0.101 XCorr m:3.05/s:0.972 Sp m:0.000/s:0.0000000000000000000000374 SpRank m:1.000/s:0.0000000000000000000000374 m:0.000/s:0.0000000000000000000000374, Bad (50%) Discriminant Score m:2.49/s:0.766 deltaCn m:0.285/s:0.148 XCorr m:1.65/s:0.645 Sp m:0.000/s:0.00000000000000000…
				2020_07_44_Sullivan_4E3_A1: LFDR Model, Classifier data: Bayes, Good (50%) Discriminant Score m:6.93/s:1.46 deltaCn m:0.584/s:0.0961 XCorr m:2.96/s:0.955 Sp m:0.000/s:0.0000000000000000000000374 SpRank m:1.000/s:0.0000000000000000000000374 m:0.000/s:0.0000000000000000000000374, Bad (50%) Discriminant Score m:2.82/s:0.760 deltaCn m:0.323/s:0.155 XCorr m:1.66/s:0.680 Sp m:0.000/s:0.0000000000000000…
				2020_07_44_Sullivan_4E3_A2: LFDR Model, Classifier data: Bayes, Good (50%) Discriminant Score m:6.94/s:1.47 deltaCn m:0.584/s:0.0965 XCorr m:3.00/s:0.968 Sp m:0.000/s:0.0000000000000000000000374 SpRank m:1.000/s:0.0000000000000000000000374 m:0.000/s:0.0000000000000000000000374, Bad (50%) Discriminant Score m:2.75/s:0.773 deltaCn m:0.319/s:0.160 XCorr m:1.63/s:0.663 Sp m:0.000/s:0.0000000000000000…
	Scaffold: Version: Scaffold_4.11.0
		Modification Metadata Set: 2334 modifications
			Source: C:\Program Files\Scaffold 4\parameters\unimod.xml
			Comment:
		Protein Grouping Strategy: Experiment-wide grouping with binary peptide-protein weights
		Peptide Thresholds: 90.0% minimum
		Protein Thresholds: 99.0% minimum and 1 peptide minimum
		Peptide FDR: 0.4% (Decoy)
		Protein FDR: 3.4% (Decoy)
		GO Annotation Source(s):
		Pathway Annotation Source(s):
		Alternate ID Source(s):

## Sheet: eIF4E1 interactome
# filter strategy: remove 1) non-Toxoplasma proteins, 2) proteins found in parental parasite line, 3) proteins only found in 1 replicate. Proteins shown in Fig 2A also have proteins found in other compartments (LOPIT toxodb data) removed.
				Peptide counts				Percent coverage
Gene_ID	Product description	Molecular Weight	Predicted Location (TAGM-MAP)	unstressed		NaAsO2		unstressed		NaAsO2
TGGT1_215470	ribosomal protein RPL10A	25 kDa	60S ribosome	2	5	0	0	0.143	0.207	0	0
TGGT1_218410	ribosomal protein RPP0	34 kDa	60S ribosome	4	6	0	0	0.287	0.274	0	0
TGGT1_227360	ribosomal protein RPL3	44 kDa	60S ribosome	5	7	2	2	0.144	0.19	0.0514	0.0643
TGGT1_228470	ribosomal protein RPL15	24 kDa	60S ribosome	3	5	0	0	0.141	0.21	0	0
TGGT1_232230	ribosomal protein RPL30	12 kDa	60S ribosome	3	4	0	0	0.435	0.444	0	0
TGGT1_238010	ribosomal protein RPL23A	19 kDa	60S ribosome	6	5	0	0	0.371	0.246	0	0
TGGT1_254440	ribosomal protein RPL12	18 kDa	60S ribosome	2	3	0	0	0.188	0.188	0	0
TGGT1_261570	ribosomal protein RPL7A	31 kDa	60S ribosome	10	13	0	0	0.406	0.428	0	0
TGGT1_262670	ribosomal protein RPL18A	21 kDa	60S ribosome	2	3	0	2	0.142	0.24	0	0.142
TGGT1_267060	ribosomal protein RPL14	18 kDa	60S ribosome	2	4	0	0	0.127	0.261	0	0
TGGT1_289530	ribosomal protein RPL19	22 kDa	60S ribosome	5	7	0	0	0.198	0.203	0	0
TGGT1_292130	ribosomal protein RPL13A	33 kDa	60S ribosome	4	4	2	3	0.175	0.178	0.105	0.133
TGGT1_213800	putative protein phosphatase 2b regulatory subunit	20 kDa	cytosol	2	5	4	4	0.169	0.435	0.367	0.333
TGGT1_214210	rRNA pseudouridine synthase	57 kDa	cytosol	2	9	0	0	0.0455	0.24	0	0
TGGT1_215560	histone arginine methyltransferase PRMT5	107 kDa	cytosol	14	18	0	4	0.199	0.259	0	0.049
TGGT1_216880	guanine nucleotide-binding protein	35 kDa	cytosol	1	2	1	2	0.0592	0.118	0.0592	0.118
TGGT1_226410	EF-1 guanine nucleotide exchange domain-containing protein	36 kDa	cytosol	0	0	1	2	0	0	0.0335	0.125
TGGT1_247470	putative nucleolar protein	60 kDa	cytosol	2	8	0	0	0.0448	0.235	0	0
TGGT1_249240	putative calmodulin	17 kDa	cytosol	5	7	1	0	0.57	0.57	0.107	0
TGGT1_250770	putative eukaryotic initiation factor-4A	47 kDa	cytosol	0	0	3	3	0	0	0.112	0.112
TGGT1_262040	SAC3/GANP family protein	30 kDa	cytosol	2	6	6	3	0.104	0.331	0.309	0.171
TGGT1_300140	putative elongation factor 1-gamma	44 kDa	cytosol	0	2	6	3	0	0.122	0.307	0.175
TGGT1_311310	protein phosphatase 2B catalytic subunit, calcineurin family phosphatse superfamily protein	56 kDa	cytosol	3	3	2	3	0.0739	0.0739	0.0459	0.0739
TGGT1_209250	hypothetical protein	109 kDa	nucleus - chromatin	59	61	17	22	0.534	0.59	0.278	0.307
TGGT1_212980	hypothetical protein	76 kDa	nucleus - chromatin	5	2	3	3	0.113	0.0434	0.0797	0.0559
TGGT1_216590	HEAT repeat-containing protein	111 kDa	nucleus - chromatin	0	0	2	2	0	0	0.0218	0.0218
TGGT1_223410	putative eukaryotic initiation factor-4E	26 kDa	nucleus - chromatin	80	87	68	84	0.818	0.844	0.844	0.844
TGGT1_230940	hypothetical protein	155 kDa	nucleus - chromatin	0	2	1	0	0	0.0197	0.00919	0
TGGT1_245560	hypothetical protein	208 kDa	nucleus - chromatin	53	55	35	37	0.353	0.345	0.231	0.258
TGGT1_254940	MIF4G domain-containing protein	385 kDa	nucleus - chromatin	105	115	78	98	0.311	0.302	0.236	0.302
TGGT1_276140	ADP ribosylation factor ARF1	62 kDa	nucleus - chromatin	1	1	0	0	0.0399	0.0399	0	0
TGGT1_298610	GYF domain-containing protein	238 kDa	nucleus - chromatin	210	215	225	233	0.627	0.596	0.633	0.652
TGGT1_201680	putative eukaryotic initiation factor-3 subunit 10	119 kDa	nucleus - non-chromatin	13	24	21	18	0.17	0.253	0.235	0.209
TGGT1_212250	XPG N-terminal domain-containing protein	87 kDa	nucleus - non-chromatin	3	3	1	0	0.0678	0.0678	0.0169	0
TGGT1_216670	FUSE-binding protein 2 / KH-type splicing regulatory protein	100 kDa	nucleus - non-chromatin	4	8	2	2	0.0521	0.128	0.0213	0.0319
TGGT1_217820	PCI domain-containing protein	52 kDa	nucleus - non-chromatin	7	10	7	8	0.227	0.21	0.21	0.188
TGGT1_221380	alba 1	27 kDa	nucleus - non-chromatin	2	3	0	0	0.085	0.121	0	0
TGGT1_222860	putative eukaryotic translation initiation factor	88 kDa	nucleus - non-chromatin	10	16	13	13	0.241	0.325	0.228	0.2
TGGT1_224850	putative polyadenylate binding protein	83 kDa	nucleus - non-chromatin	29	29	33	36	0.345	0.329	0.362	0.338
TGGT1_228190	putative eukaryotic initiation factor-3, subunit 5	38 kDa	nucleus - non-chromatin	10	11	7	6	0.408	0.535	0.364	0.237
TGGT1_251500	putative eukaryotic initiation factor-3, subunit 3	66 kDa	nucleus - non-chromatin	10	14	10	14	0.227	0.238	0.208	0.245
TGGT1_262620	RNA recognition motif-containing protein	32 kDa	nucleus - non-chromatin	8	9	9	6	0.283	0.246	0.266	0.218
TGGT1_268200	RNA recognition motif-containing protein	66 kDa	nucleus - non-chromatin	0	0	2	3	0	0	0.0509	0.071
TGGT1_269180	MIF4G domain-containing protein	273 kDa	nucleus - non-chromatin	216	205	161	176	0.57	0.545	0.534	0.525
TGGT1_273460	eukaryotic translation initiation factor 3 subunit 6 interacting protein	75 kDa	nucleus - non-chromatin	9	10	7	6	0.191	0.205	0.0876	0.0798
TGGT1_273520	PCI domain-containing protein	67 kDa	nucleus - non-chromatin	7	13	8	5	0.175	0.323	0.235	0.113
TGGT1_275650	hypothetical protein	101 kDa	nucleus - non-chromatin	2	3	0	0	0.0388	0.049	0	0
TGGT1_289830	putative eukaryotic initiation factor-3, delta subunit	38 kDa	nucleus - non-chromatin	5	9	8	11	0.254	0.388	0.397	0.531
TGGT1_291680	Sec23/Sec24 trunk domain-containing protein	88 kDa	nucleus - non-chromatin	3	6	2	3	0.0531	0.126	0.0303	0.048
TGGT1_293710	Zn-finger in Ran binding protein and others domain-containing protein	71 kDa	nucleus - non-chromatin	6	3	0	0	0.175	0.118	0	0
TGGT1_294620	putative eukaryotic initiation factor-3, subunit 8	109 kDa	nucleus - non-chromatin	14	17	16	14	0.202	0.208	0.192	0.159
TGGT1_294670	translation initiation factor 3 subunit	32 kDa	nucleus - non-chromatin	7	9	10	9	0.469	0.513	0.451	0.469
TGGT1_313910	RNA recognition motif 2 protein	100 kDa	nucleus - non-chromatin	2	3	0	0	0.041	0.0554	0	0
TGGT1_317720	putative eukaryotic translation initiation factor 3 subunit 7	69 kDa	nucleus - non-chromatin	5	5	5	6	0.169	0.149	0.12	0.166
TGGT1_318440	helicase associated domain (ha2) protein	237 kDa	nucleus - non-chromatin	5	13	2	4	0.0421	0.103	0.0125	0.0228
in membrane-bound compartments
TGGT1_220950	hypothetical protein	36 kDa	dense granules	2	2	0	0	0.0659	0.114	0	0
TGGT1_251540	dense granule protein GRA9	35 kDa	dense granules	1	2	0	0	0.0629	0.116	0	0
TGGT1_258870A	hypothetical protein	61 kDa	dense granules	6	14	0	0	0.153	0.303	0	0
TGGT1_264660	SAG-related sequence SRS44	252 kDa	dense granules	3	21	0	0	0.0174	0.144	0	0
TGGT1_270240	MAG1 protein	49 kDa	dense granules	5	15	2	3	0.204	0.381	0.0973	0.0841
TGGT1_286450	dense granule protein GRA5	13 kDa	dense granules	2	0	3	0	0.275	0	0.275	0
TGGT1_269980	putative preprotein translocase Sec61	52 kDa	ER	1	2	0	0	0.0423	0.0803	0	0
TGGT1_271888	putative 3-ketoacyl-CoA reductase	37 kDa	ER	2	7	0	0	0.0789	0.228	0	0
TGGT1_223940	GAP45 protein	27 kDa	IMC	9	15	0	0	0.486	0.498	0	0
TGGT1_249850	GAP40 protein	43 kDa	IMC	2	3	0	0	0.0909	0.112	0	0
TGGT1_255190	myosin C	133 kDa	IMC	3	17	0	0	0.0376	0.178	0	0
TGGT1_269442	putative calmodulin	10 kDa	IMC	2	6	0	0	0.368	0.598	0	0
TGGT1_305050	putative calmodulin	15 kDa	IMC	5	5	0	0	0.361	0.361	0	0
TGGT1_208030	microneme protein MIC4	63 kDa	micronemes	2	6	0	0	0.0431	0.138	0	0
TGGT1_263180	myosin D	91 kDa	PM - peripheral 1	2	35	0	0	0.0377	0.467	0	0
TGGT1_297470	putative myosin light chain 2	41 kDa	PM - peripheral 1	1	12	0	0	0.0381	0.381	0	0
TGGT1_308020	SAG-related sequence SRS57	42 kDa	PM - peripheral 1	1	5	0	0	0.0312	0.229	0	0
TGGT1_230980	myosin I	201 kDa	PM - peripheral 2	29	56	0	0	0.228	0.391	0	0
TGGT1_209985	cAMP-dependent protein kinase	30 kDa	rhoptries 1	3	0	5	1	0.182	0	0.182	0.0417
TGGT1_295125	rhoptry protein ROP4	40 kDa	rhoptries 1	5	0	5	0	0.279	0	0.244	0
TGGT1_300100	rhoptry neck protein RON2	166 kDa	rhoptries 1	9	34	0	0	0.0811	0.264	0	0
TGGT1_306060	rhoptry neck protein RON8	329 kDa	rhoptries 1	5	36	0	0	0.0356	0.18	0	0
TGGT1_311430	fibrillarin	32 kDa	nucleolus	5	7	0	0	0.264	0.31	0	0

## Sheet: eIF4E2 interactome
# filter strategy: remove 1) non-Toxoplasma proteins, 2) proteins found in parental parasite line, 3) proteins only found in 1 replicate. Proteins shown in Fig S2C also have proteins found in other compartments (LOPIT toxodb data) removed.
				Peptide counts				Percent coverage
Gene_ID	Product description	Molecular Weight	Predicted Location (TAGM-MAP)	unstressed		NaAsO2		unstressed		NaAsO2
TGGT1_205340	ribosomal protein RPS12	15 kDa	40S ribosome	2	0	1	0	0.162	0	0.162	0
TGGT1_215470	ribosomal protein RPL10A	25 kDa	60S ribosome	3	3	0	0	0.207	0.207	0	0
TGGT1_218410	ribosomal protein RPP0	34 kDa	60S ribosome	5	5	0	0	0.303	0.334	0	0
TGGT1_227360	ribosomal protein RPL3	44 kDa	60S ribosome	7	5	0	2	0.219	0.188	0	0.0643
TGGT1_228470	ribosomal protein RPL15	24 kDa	60S ribosome	2	2	0	0	0.141	0.102	0	0
TGGT1_232230	ribosomal protein RPL30	12 kDa	60S ribosome	3	3	0	0	0.435	0.259	0	0
TGGT1_238010	ribosomal protein RPL23A	19 kDa	60S ribosome	4	3	0	0	0.257	0.204	0	0
TGGT1_254440	ribosomal protein RPL12	18 kDa	60S ribosome	2	2	0	0	0.188	0.188	0	0
TGGT1_261570	ribosomal protein RPL7A	31 kDa	60S ribosome	10	5	0	0	0.37	0.286	0	0
TGGT1_262670	ribosomal protein RPL18A	21 kDa	60S ribosome	2	2	1	0	0.142	0.142	0.0765	0
TGGT1_267060	ribosomal protein RPL14	18 kDa	60S ribosome	2	3	0	0	0.127	0.185	0	0
TGGT1_289530	ribosomal protein RPL19	22 kDa	60S ribosome	3	1	0	1	0.144	0.0535	0	0.0481
TGGT1_292130	ribosomal protein RPL13A	33 kDa	60S ribosome	4	5	2	0	0.175	0.224	0.105	0
TGGT1_216880	guanine nucleotide-binding protein	35 kDa	cytosol	4	3	0	0	0.178	0.171	0	0
TGGT1_240980	hypothetical protein	152 kDa	cytosol	1	2	0	0	0.00915	0.0169	0	0
TGGT1_250770	putative eukaryotic initiation factor-4A	47 kDa	cytosol	0	0	2	2	0	0	0.0801	0.0801
TGGT1_260440	nuclear factor NF3	34 kDa	cytosol	1	1	0	0	0.0513	0.0513	0	0
TGGT1_300140	putative elongation factor 1-gamma	44 kDa	cytosol	0	1	7	8	0	0.0787	0.307	0.312
TGGT1_311430	fibrillarin	32 kDa	nucleolus	3	0	2	0	0.149	0	0.0825	0
TGGT1_212260	Sjogren's syndrome/scleroderma autoantigen 1 (Autoantigen p27) protein	38 kDa	nucleus - chromatin	0	0	3	3	0	0	0.142	0.137
TGGT1_216590	HEAT repeat-containing protein	111 kDa	nucleus - chromatin	0	0	3	2	0	0	0.0337	0.0218
TGGT1_244460	hypothetical protein	127 kDa	nucleus - chromatin	82	97	63	54	0.562	0.609	0.559	0.538
TGGT1_212250	XPG N-terminal domain-containing protein	87 kDa	nucleus - non-chromatin	0	0	1	1	0	0	0.0169	0.0169
TGGT1_216670	FUSE-binding protein 2 / KH-type splicing regulatory protein	100 kDa	nucleus - non-chromatin	12	8	0	0	0.188	0.116	0	0
TGGT1_218300	zinc finger (CCCH type) motif-containing protein	124 kDa	nucleus - non-chromatin	2	1	0	0	0.0292	0.02	0	0
TGGT1_221380	alba 1	27 kDa	nucleus - non-chromatin	4	2	0	0	0.154	0.085	0	0
TGGT1_224850	putative polyadenylate binding protein	83 kDa	nucleus - non-chromatin	29	26	20	15	0.334	0.282	0.209	0.212
TGGT1_262620	RNA recognition motif-containing protein	32 kDa	nucleus - non-chromatin	7	4	2	1	0.246	0.177	0.0956	0.0614
TGGT1_275650	hypothetical protein	101 kDa	nucleus - non-chromatin	7	4	0	0	0.119	0.0627	0	0
TGGT1_315150	putative eukaryotic initiation factor-4E	50 kDa	nucleus - non-chromatin	67	68	63	61	0.754	0.754	0.67	0.697
TGGT1_318440	helicase associated domain (ha2) protein	237 kDa	nucleus - non-chromatin	13	13	2	0	0.109	0.107	0.0192	0
TGGT1_321500	RNA recognition motif-containing protein	51 kDa	nucleus - non-chromatin	1	1	0	0	0.0337	0.0337	0	0
in membrane-bound compartments
TGGT1_258870A	hypothetical protein	61 kDa	dense granules	4	1	0	0	0.129	0.0341	0	0
TGGT1_270240	MAG1 protein	49 kDa	dense granules	4	4	1	0	0.115	0.146	0.0288	0
TGGT1_230980	myosin I	201 kDa	ER	9	3	0	0	0.0703	0.0297	0	0
TGGT1_223940	GAP45 protein	27 kDa	IMC	6	5	0	0	0.384	0.294	0	0
TGGT1_300100	rhoptry neck protein RON2	166 kDa	rhoptries 1	5	2	0	0	0.0439	0.0169	0	0
