# Supplementary material for: mRNA cap-binding protein eIF4E1 is a novel regulator of Toxoplasma gondii latency
Source: mBio. 2024 May 15;15(6):e02954-23. doi: 10.1128/mbio.02954-23 (PMC11237481; doi:10.1128/mbio.02954-23)
Supplement: Table S2 — Sites of eIF4E-mRNA interactions in tachyzoites. [file mbio.02954-23-s0004.xlsx]

## Sheet: TableS1A - eIF4E1CLIP
Table S1A. eIF4E1 CLIP peak annotations
Chormosome	peak_id	peak_start	peak_end	peak_strand	baseMean	log2FoldChange	lfcSE	stat	pvalue	padj	feature_type	nearest_gene
KE138849	1	699	1004	+	34.7566	1.67918	0.511186	3.28488	0.000510135	0.00295628	NA
KE138851	1	5172	5283	+	61.471	3.22882	0.539568	5.98408	1.09e-09	1.97e-08	promoter-TSS (TGME49_318880)	TGME49_318880
KE138861	1	398	638	-	8.24722	2.65292	1.20216	2.20679	0.0136645	0.0483137	exon (TGME49_253180, exon 1 of 1)	TGME49_253180
KE138861	2	1548	2822	-	568.851	1.62608	0.233226	6.97211	1.56e-12	3.83e-11	exon (TGME49_253180, exon 1 of 1)	TGME49_253180
KE138861	3	1996	2803	-	531.346	1.92347	0.230339	8.35061	3.4e-17	1.37e-15	exon (TGME49_253180, exon 1 of 1)	TGME49_253180
KE138861	4	2626	2958	-	469.778	2.92399	0.253303	11.5434	3.98e-31	4.95e-29	exon (TGME49_253180, exon 1 of 1)	TGME49_253180
KE138862	1	983	1320	-	603.583	1.55382	0.224183	6.93106	2.09e-12	5.06e-11	Intergenic	TGME49_217951
KE138862	2	1439	1530	-	7.16535	4.54351	1.36718	3.32327	0.000444847	0.00263264	Intergenic	TGME49_217951
KE138862	3	1454	1749	+	221.18	1.38284	0.268156	5.15683	1.26e-07	1.62e-06	Intergenic	TGME49_217951
KE138866	1	1567	1656	+	5.82336	4.22124	1.40342	3.00783	0.00131562	0.00669244	Intergenic	TGME49_322000
KE138866	2	5582	5685	+	7.8412	3.57731	1.34913	2.65156	0.00400599	0.0172767	promoter-TSS (TGME49_322000)	TGME49_322000
KE138866	3	5786	6032	+	39.5131	4.49123	0.903654	4.97008	3.35e-07	3.99e-06	promoter-TSS (TGME49_322000)	TGME49_322000
KE138866	4	18661	18773	-	19.2026	2.55394	0.783936	3.25784	0.000561322	0.00320267	promoter-TSS (TGME49_322030)	TGME49_322030
KE138866	5	18957	19223	-	28.0945	1.81227	0.582035	3.11368	0.000923847	0.00493838	promoter-TSS (TGME49_322030)	TGME49_322030
KE138866	6	19346	19954	+	33.2794	2.92417	0.653845	4.47226	3.87e-06	3.76e-05	promoter-TSS (TGME49_322030)	TGME49_322030
KE138868	1	4131	4220	-	5.82336	4.22124	1.40342	3.00783	0.00131562	0.00669244	promoter-TSS (TGME49_322100)	TGME49_322100
KE138868	2	6655	7005	-	20.2266	2.64228	0.776278	3.40379	0.000332293	0.0020422	promoter-TSS (TGME49_322110)	TGME49_322110
KE138868	3	7067	7172	-	11.7324	5.26174	1.30318	4.0376	2.7e-05	0.00021899	promoter-TSS (TGME49_322110)	TGME49_322110
KE138868	4	7281	7547	+	28.383	1.83111	0.581066	3.1513	0.000812732	0.00443506	promoter-TSS (TGME49_322110)	TGME49_322110
KE138868	5	7732	7844	+	18.1732	2.46151	0.78888	3.12026	0.000903446	0.00484774	promoter-TSS (TGME49_322110)	TGME49_322110
KE138874	1	7076	7230	-	26.9733	2.1665	0.619991	3.49441	0.000237553	0.00152264	TTS (TGME49_250950)	TGME49_250955
KE138874	2	7450	7601	+	269.46	2.89653	0.292287	9.90987	1.89e-23	1.34e-21	TTS (TGME49_250950)	TGME49_250955
KE138874	3	7676	7780	+	88.9817	1.82147	0.360656	5.05044	2.2e-07	2.73e-06	TTS (TGME49_250950)	TGME49_250955
KE138892	1	15369	15466	+	13.954	1.9914	0.817771	2.43516	0.0074426	0.0290605	Intergenic	TGME49_220740
KE138892	2	15555	15603	+	5.58147	3.12569	1.39055	2.24781	0.012294	0.0443619	Intergenic	TGME49_220740
KE138892	3	16716	16764	+	5.62028	3.13637	1.38049	2.27193	0.0115455	0.0421475	Intergenic	TGME49_220740
KE138946	1	1695	2418	+	31.961	1.26957	0.537557	2.36174	0.00909475	0.0344963	TTS (TGME49_457740)	TGME49_457740
KE139130	1	4067	4121	-	56.7477	2.26261	0.459113	4.92822	4.15e-07	4.86e-06	intron (TGME49_323000, intron 2 of 6)	TGME49_323000
KE139130	2	4176	4367	-	301.109	2.92989	0.281586	10.405	1.18e-25	9.85e-24	intron (TGME49_323000, intron 2 of 6)	TGME49_323000
KE139130	3	4561	4662	+	13.2913	2.75065	0.978809	2.8102	0.00247551	0.0114767	exon (TGME49_323000, exon 2 of 7)	TGME49_323000
KE139130	4	10862	11867	-	387.635	2.16477	0.248793	8.70109	1.64e-18	7.59e-17	exon (TGME49_323020, exon 1 of 5)	TGME49_323020
KE139130	5	11583	11868	-	355.83	2.61666	0.261584	10.0031	7.38e-24	5.32e-22	promoter-TSS (TGME49_323020)	TGME49_323020
KE139130	6	11752	11917	-	294.54	2.97791	0.287314	10.3647	1.8e-25	1.47e-23	promoter-TSS (TGME49_323020)	TGME49_323020
KE139130	7	12081	12276	+	15.7437	3.02807	0.961788	3.14838	0.000820894	0.00447217	promoter-TSS (TGME49_323020)	TGME49_323020
KE139135	1	2062	2779	+	166.877	0.756941	0.283254	2.67231	0.00376656	0.0164141	promoter-TSS (TGME49_323110)	TGME49_323110
KE139135	2	2969	3066	+	408.81	2.93823	0.286377	10.26	5.34e-25	4.27e-23	TTS (TGME49_323100)	TGME49_323110
KE139140	1	8434	8546	-	22.2303	2.81049	0.771603	3.6424	0.000135054	0.000926106	promoter-TSS (TGME49_323320)	TGME49_323310
KE139140	2	8731	8997	-	28.4727	1.83702	0.580787	3.16299	0.000780794	0.0042869	promoter-TSS (TGME49_323310)	TGME49_323310
KE139140	3	9120	9726	+	33.1036	2.91492	0.654118	4.45626	4.17e-06	4.03e-05	promoter-TSS (TGME49_323310)	TGME49_323320
KE139140	4	15894	16902	+	73.9647	1.95475	0.399821	4.88906	5.07e-07	5.83e-06	Intergenic	TGME49_323330
KE139140	5	16042	16278	-	11.2494	2.04051	0.908104	2.247	0.01232	0.0444426	Intergenic	TGME49_323330
KE139147	1	23	251	+	459.356	3.02782	0.258119	11.7304	4.45e-32	6.04e-30	NA
KE139147	2	2292	2415	+	7.35294	3.4681	1.35839	2.55309	0.00533856	0.0219201	NA
KE139434	1	1487	2157	-	321.892	0.943785	0.235624	4.00546	3.09e-05	0.000246877	exon (TGME49_329600, exon 1 of 2)	TGME49_329620
KE139454	1	360	446	+	15.041	1.80225	0.760037	2.37127	0.00886366	0.0337541	NA
KE139455	1	294	505	+	23.6449	1.93736	0.63991	3.02755	0.00123274	0.00633737	NA
KE139456	1	1	85	+	4.33077	3.74889	1.46921	2.55163	0.00536099	0.022	NA
KE139460	1	308	500	-	38.4446	1.82356	0.516287	3.53207	0.000206161	0.00134209	NA
KE139462	1	664	715	+	18.3963	3.96568	1.11671	3.5512	0.000191739	0.0012593	NA
KE139462	2	717	794	+	20.5943	4.12167	1.14856	3.58856	0.000166255	0.00111093	NA
KE139472	1	83	383	+	234.373	0.822337	0.251595	3.26849	0.000540613	0.00309707	intron (TGME49_324600, intron 1 of 2)	TGME49_324600
KE139485	1	29	159	-	28.2151	2.70079	0.678959	3.97784	3.48e-05	0.000274173	NA
KE139485	2	564	665	+	12.4035	2.79751	1.01009	2.76956	0.00280662	0.0127739	NA
KE139485	3	752	973	+	17.1381	3.22901	0.958711	3.36807	0.000378478	0.00228098	NA
KE139500	1	123	219	-	36.1595	2.47248	0.57331	4.31264	8.07e-06	7.36e-05	NA
KE139504	1	585	695	+	33.0657	4.2705	0.912563	4.67968	1.44e-06	1.51e-05	NA
KE139511	1	1	99	-	20.5461	1.81053	0.670827	2.69895	0.00347794	0.015319	NA
KE139511	2	119	235	-	49.2106	3.75582	0.669403	5.6107	1.01e-08	1.56e-07	NA
KE139513	1	13	159	-	111.094	3.18309	0.423359	7.51865	2.77e-14	8.35e-13	NA
KE139538	1	156	408	-	77.7566	1.65203	0.387798	4.26003	1.02e-05	9.11e-05	NA
KE139542	1	192	309	+	8.64908	2.72103	1.20873	2.25115	0.012188	0.0440472	NA
KE139547	1	698	809	+	340.915	3.03913	0.282621	10.7533	2.86e-27	2.69e-25	promoter-TSS (TGME49_325400)	TGME49_325400
KE139555	1	665	1025	-	786.012	0.540568	0.2055	2.6305	0.00426291	0.0182093	promoter-TSS (TGME49_325800)	TGME49_325800
KE139581	1	342	450	-	36.7075	3.08465	0.649668	4.74805	1.03e-06	1.11e-05	NA
KE139606	1	214	321	-	89.5891	2.65021	0.409821	6.46675	5.01e-11	1.05e-09	NA
KE139627	1	725	1096	-	54.1538	1.71865	0.429102	4.00523	3.1e-05	0.000246985	NA
KE139627	2	1003	1096	-	4.16354	3.76954	1.4775	2.5513	0.00536604	0.022008	NA
KE139632	1	206	418	-	103.375	3.21284	0.44116	7.28271	1.64e-13	4.47e-12	NA
KE139648	1	15	264	-	651.072	3.05629	0.240732	12.6958	3.12e-37	6.15e-35	NA
KE139668	1	312	425	+	35.1882	3.8936	0.808117	4.81811	7.25e-07	8.07e-06	promoter-TSS (TGME49_327300)	TGME49_327300
KE139690	1	30	109	+	23.5698	2.28529	0.687833	3.32246	0.000446144	0.00263874	NA
KE139701	1	24	112	+	31.7519	1.92858	0.555888	3.46936	0.000260847	0.00165153	NA
KE139708	1	268	388	+	164.352	3.27327	0.381437	8.58142	4.69e-18	2.03e-16	NA
KE139708	2	389	726	+	64.4031	0.966506	0.371078	2.60459	0.00459925	0.019391	NA
KE139716	1	426	524	+	20.8137	2.16895	0.746598	2.90511	0.00183564	0.00890261	NA
KE139716	2	533	923	+	202.891	2.6319	0.303954	8.65888	2.38e-18	1.07e-16	NA
KE139717	1	189	395	+	194.41	2.80521	0.322449	8.69971	1.66e-18	7.66e-17	NA
KE139721	1	237	323	+	8.85461	3.78582	1.34491	2.81493	0.00243939	0.0113359	NA
KE139735	1	555	664	-	21.2002	3.77955	1.01149	3.73661	9.33e-05	0.000667376	NA
KE139758	1	652	772	-	6.56078	4.40419	1.38211	3.18656	0.000719875	0.00398724	NA
KE139773	1	1	113	+	1771.34	0.656422	0.200282	3.27749	0.000523676	0.00301701	NA
KE139801	1	758	875	-	255.403	1.51567	0.259674	5.83682	2.66e-09	4.53e-08	exon (TGME49_328700, exon 1 of 2)	TGME49_328700
KE139801	2	877	907	-	27.1088	3.96834	0.943616	4.20546	1.3e-05	0.000113676	promoter-TSS (TGME49_328700)	TGME49_328700
KE139803	1	87	202	-	7.56031	3.53236	1.3542	2.60844	0.00454781	0.0192097	NA
KE139803	2	137	227	+	7.65426	3.60617	1.35703	2.65741	0.00393721	0.017026	NA
KE139811	1	629	757	+	63.0743	1.74507	0.410536	4.25071	1.07e-05	9.47e-05	NA
KE139811	2	7135	7240	+	137.311	2.67709	0.355237	7.53606	2.42e-14	7.36e-13	NA
KE139818	1	3914	4688	-	33.0315	1.81958	0.534829	3.40217	0.000334261	0.00205258	exon (TGME49_212735, exon 1 of 2)	TGME49_212735
KE139818	2	4614	4704	-	24.2925	3.29569	0.840708	3.92013	4.43e-05	0.000340314	promoter-TSS (TGME49_212735)	TGME49_212735
KE139818	3	10258	10369	-	38.5318	1.70771	0.53444	3.19533	0.000698365	0.00388192	promoter-TSS (TGME49_212710)	TGME49_212725
KE139820	1	512	629	-	145.596	2.02734	0.334402	6.06259	6.7e-10	1.24e-08	NA
KE139820	2	1073	1157	-	8.20008	3.69914	1.3481	2.74395	0.00303521	0.0136767	NA
KE139820	3	1461	1559	-	22.8611	2.54527	0.720196	3.53414	0.000204556	0.00133399	NA
KE139820	4	1722	1805	-	11.9357	2.27813	0.925597	2.46125	0.00692261	0.0272979	NA
KE139820	5	2241	2339	-	34.1118	1.27912	0.494581	2.58628	0.00485091	0.0202555	NA
KE139820	6	3094	3192	-	20.9595	3.11284	0.843737	3.68935	0.000112415	0.00078899	NA
KE139820	7	3356	3439	-	12.244	1.98013	0.856873	2.31088	0.0104197	0.0387023	NA
KE139820	8	3875	3973	-	32.2946	1.27895	0.504834	2.53341	0.00564792	0.0229892	NA
KE139822	1	35934	36026	+	11.205	3.25319	1.15072	2.8271	0.00234857	0.010976	promoter-TSS (TGME49_329100)	TGME49_329100
KE139842	1	13742	13834	+	10.6574	3.18043	1.15478	2.75414	0.00294231	0.0132967	promoter-TSS (TGME49_329400)	TGME49_329400
KE139873	1	1	58	-	64.9737	2.05275	0.419893	4.88875	5.07e-07	5.83e-06	NA
KE139873	2	83	584	-	2809.48	0.895932	0.212621	4.21375	1.26e-05	0.000110036	NA
KE139925	1	11	43	-	7.16329	4.55445	1.36702	3.33167	0.000431628	0.00256366	NA
KE139925	2	416	449	-	4.7961	3.93681	1.44354	2.72719	0.0031938	0.0142695	NA
KE139956	1	1	88	-	18.9572	2.91471	0.85341	3.41537	0.000318472	0.00196831	NA
KE139979	1	16	140	-	127.266	4.30533	0.520801	8.26673	6.88e-17	2.68e-15	NA
KE140087	1	456	580	+	588.443	3.1497	0.276726	11.382	2.57e-30	2.98e-28	NA
KE140122	1	517	622	-	34.3997	1.41276	0.498543	2.83378	0.00230003	0.0107832	NA
KE140122	2	637	718	-	14.6509	3.55575	1.17612	3.02328	0.00125026	0.00641408	NA
KE140225	1	48	85	-	32.7535	2.22486	0.570624	3.89899	4.83e-05	0.000368372	NA
KE140225	2	118	809	-	1364.44	1.85361	0.215685	8.59405	4.2e-18	1.83e-16	NA
KE140225	3	371	484	+	71.5074	2.5241	0.443468	5.69174	6.29e-09	1e-07	NA
KE140262	1	698	793	-	45.6599	2.43477	0.534059	4.55899	2.57e-06	2.58e-05	NA
KE140308	1	291	455	+	18.7323	1.59455	0.661331	2.41113	0.00795162	0.0307645	NA
KE140317	1	149	263	+	63.6303	1.29732	0.382337	3.39313	0.0003455	0.00211151	NA
KE140346	1	178	440	+	1142.24	2.31847	0.225007	10.304	3.38e-25	2.73e-23	NA
KE140346	2	181	419	-	90.3645	2.07656	0.375477	5.53045	1.6e-08	2.38e-07	NA
KE140356	1	493	994	-	2822.1	0.906098	0.212381	4.26638	9.93e-06	8.89e-05	NA
KE140372	1	1794	1907	-	1545.15	1.53874	0.230941	6.6629	1.34e-11	2.97e-10	NA
KE140373	1	273	337	-	22.3049	2.45695	0.734245	3.34623	0.000409585	0.00244799	NA
KE140398	1	154	294	-	207.002	3.03744	0.330837	9.18107	2.13e-20	1.16e-18	NA
KE140398	2	481	611	+	40.7875	3.12681	0.617848	5.0608	2.09e-07	2.59e-06	NA
KE140530	1	333	432	+	13.1493	2.82221	0.990485	2.84932	0.00219066	0.0103493	NA
KE140542	1	1	157	-	53.5891	2.55649	0.492581	5.18998	1.05e-07	1.38e-06	NA
KE140542	2	264	494	+	42.515	3.62996	0.699694	5.18793	1.06e-07	1.39e-06	NA
KE140728	1	135	250	-	1156.35	3.91052	0.24175	16.1759	3.73e-59	4.79e-56	NA
KE140752	1	557	649	-	19.5419	2.95416	0.845166	3.49536	0.000236711	0.00151856	NA
KE140781	1	10	132	+	127.553	3.39838	0.423926	8.01644	5.44e-16	1.93e-14	NA
KE140801	1	60	1041	-	57.252	0.862641	0.380499	2.26713	0.0116911	0.0426109	NA
KE140801	2	706	1043	-	43.1787	1.70986	0.471543	3.6261	0.000143869	0.000978385	NA
KE140801	3	1105	1220	+	6.81778	3.39349	1.36966	2.47762	0.00661319	0.0262847	NA
KE140824	1	63	293	+	45.925	3.30241	0.627032	5.26673	6.94e-08	9.4e-07	NA
KE140867	1	1303	1922	-	329.808	0.809888	0.237032	3.41678	0.00031683	0.00196021	NA
KE140867	2	1658	1801	-	180.362	0.745127	0.265325	2.80836	0.00248977	0.0115283	NA
KE140867	3	1884	1981	-	121.777	1.05658	0.306006	3.45282	0.000277383	0.00174352	NA
KE140867	4	2060	2322	-	1156.09	2.33424	0.223781	10.4309	8.96e-26	7.65e-24	NA
KE140867	5	2109	2222	+	71.333	2.51971	0.443776	5.67788	6.82e-09	1.08e-07	NA
KE140890	1	43	120	+	3.92994	3.66868	1.4931	2.45709	0.00700334	0.0275905	NA
KE140914	1	427	581	+	139.893	1.53859	0.324076	4.74762	1.03e-06	1.12e-05	NA
KE140994	1	143	245	+	45.5531	3.14899	0.637402	4.94036	3.9e-07	4.59e-06	NA
KE140994	2	459	553	+	15.5596	2.26699	0.807353	2.80793	0.00249302	0.0115379	NA
KE141004	1	414	521	-	32.394	1.24064	0.506983	2.4471	0.0072005	0.0282692	NA
KE141004	2	637	764	-	39.6728	1.10678	0.44955	2.46196	0.00690894	0.0272513	NA
KE141009	1	223	374	+	393.743	2.49058	0.266647	9.34038	4.8e-21	2.76e-19	NA
KE141016	1	93	212	+	268.395	2.54931	0.281111	9.06868	6.02e-20	3.15e-18	NA
KE141016	2	232	340	+	123.367	0.925032	0.294986	3.13585	0.00085678	0.00463181	NA
KE141067	1	22	73	+	18.1227	3.94224	1.11914	3.52256	0.0002137	0.00138446	NA
KE141067	2	75	152	+	20.5943	4.12167	1.14856	3.58856	0.000166255	0.00111093	NA
KE141083	1	514	591	-	8.1527	3.00081	1.19601	2.50902	0.00605328	0.0243606	NA
TGME49_chrIa	1	13591	13652	-	14.8051	1.62483	0.741624	2.19091	0.0142293	0.0499656	exon (TGME49_287280, exon 1 of 4)	TGME49_287280
TGME49_chrIa	10	54234	54356	+	16.6067	1.83446	0.7267	2.52437	0.00579528	0.0234951	exon (TGME49_292975, exon 13 of 15)	TGME49_292960
TGME49_chrIa	100	568692	568815	+	37.5823	3.39392	0.68968	4.92101	4.31e-07	5.02e-06	promoter-TSS (TGME49_293810)	TGME49_293810
TGME49_chrIa	101	568816	569749	+	12.5366	2.25658	0.913439	2.47043	0.0067476	0.0267183	intron (TGME49_293810, intron 1 of 6)	TGME49_293810
TGME49_chrIa	102	587368	587473	-	39.3399	4.52392	0.907792	4.98343	3.12e-07	3.76e-06	promoter-TSS (TGME49_293820)	TGME49_293820
TGME49_chrIa	103	595960	597550	-	92.161	1.2417	0.349602	3.55174	0.000191344	0.0012575	exon (TGME49_293840, exon 4 of 5)	TGME49_293830
TGME49_chrIa	104	597113	597752	-	66.0578	1.93284	0.413649	4.67265	1.49e-06	1.56e-05	exon (TGME49_293840, exon 4 of 5)	TGME49_293830
TGME49_chrIa	105	597647	598296	+	282.415	1.37299	0.255543	5.37283	3.88e-08	5.49e-07	exon (TGME49_293840, exon 4 of 5)	TGME49_293840
TGME49_chrIa	106	617440	618488	-	38.6682	1.65331	0.485587	3.40476	0.00033111	0.00203635	promoter-TSS (TGME49_293870)	TGME49_293860
TGME49_chrIa	107	618378	618478	-	21.2367	3.13108	0.849799	3.68449	0.000114579	0.000802077	promoter-TSS (TGME49_293860)	TGME49_293860
TGME49_chrIa	108	618908	619231	+	1747.82	2.87434	0.205114	14.0134	6.45e-45	2.01e-42	promoter-TSS (TGME49_293860)	TGME49_293870
TGME49_chrIa	109	619698	620480	+	174.45	0.965536	0.2932	3.2931	0.000495441	0.00288357	promoter-TSS (TGME49_293860)	TGME49_293870
TGME49_chrIa	11	69699	69819	-	22.1096	1.77587	0.63722	2.7869	0.00266077	0.0122111	promoter-TSS (TGME49_292975)	TGME49_293000
TGME49_chrIa	110	622200	622241	-	12.1694	2.29093	0.915899	2.50129	0.00618703	0.0247909	promoter-TSS (TGME49_293880)	TGME49_293880
TGME49_chrIa	111	633205	633706	+	252.071	3.09434	0.311856	9.92233	1.66e-23	1.18e-21	promoter-TSS (TGME49_293900)	TGME49_293900
TGME49_chrIa	112	634118	634208	+	33.8114	1.47893	0.50204	2.94584	0.00161042	0.00795917	exon (TGME49_293900, exon 1 of 5)	TGME49_293900
TGME49_chrIa	113	634220	634436	+	41.7604	1.47024	0.459933	3.19664	0.000695194	0.00386575	exon (TGME49_293900, exon 1 of 5)	TGME49_293900
TGME49_chrIa	114	644903	645002	-	18.9723	3.48637	0.973016	3.58305	0.000169802	0.00113046	promoter-TSS (TGME49_294010)	TGME49_294010
TGME49_chrIa	115	654639	654744	-	30.7614	1.64424	0.538776	3.05182	0.00113731	0.00590948	promoter-TSS (TGME49_294020)	TGME49_294025
TGME49_chrIa	116	656109	656217	+	20.6296	2.02979	0.67918	2.9886	0.00140131	0.00707114	promoter-TSS (TGME49_294025)	TGME49_294040
TGME49_chrIa	117	665777	665995	-	43.9564	1.12596	0.441095	2.55264	0.00534551	0.0219456	promoter-TSS (TGME49_294060)	TGME49_294050
TGME49_chrIa	118	666103	666211	-	41.6132	4.5985	0.899995	5.10947	1.62e-07	2.04e-06	promoter-TSS (TGME49_294050)	TGME49_294050
TGME49_chrIa	119	666214	666277	-	5.20451	4.0523	1.42624	2.84125	0.00224688	0.0105692	promoter-TSS (TGME49_294050)	TGME49_294060
TGME49_chrIa	12	72418	72605	+	6.61773	3.38057	1.36499	2.47662	0.00663159	0.0263465	exon (TGME49_293000, exon 1 of 18)	TGME49_293000
TGME49_chrIa	120	666463	666576	+	101.996	2.309	0.381611	6.05065	7.21e-10	1.33e-08	promoter-TSS (TGME49_294050)	TGME49_294060
TGME49_chrIa	121	685203	685280	-	16.4793	3.27265	1.04466	3.13275	0.000865897	0.00467341	promoter-TSS (TGME49_294180)	TGME49_294180
TGME49_chrIa	122	697298	697526	+	185.07	3.07063	0.343867	8.92971	2.14e-19	1.06e-17	exon (TGME49_294200, exon 1 of 16)	TGME49_294200
TGME49_chrIa	123	697614	697682	+	97.2753	2.80661	0.410163	6.84268	3.89e-12	9.13e-11	exon (TGME49_294200, exon 1 of 16)	TGME49_294200
TGME49_chrIa	124	697768	697831	+	47.308	3.46343	0.65421	5.29406	5.98e-08	8.2e-07	intron (TGME49_294200, intron 1 of 15)	TGME49_294200
TGME49_chrIa	125	697912	697987	+	47.6392	2.9062	0.584701	4.9704	3.34e-07	3.99e-06	intron (TGME49_294200, intron 1 of 15)	TGME49_294200
TGME49_chrIa	126	698238	698337	+	172.811	0.736484	0.271325	2.7144	0.00331979	0.0147344	exon (TGME49_294200, exon 2 of 16)	TGME49_294200
TGME49_chrIa	127	721312	721400	-	21.501	2.07834	0.697834	2.97826	0.00144943	0.00728041	exon (TGME49_294220, exon 1 of 1)	TGME49_294220
TGME49_chrIa	128	726567	728263	-	510.757	2.26718	0.252748	8.97011	1.48e-19	7.48e-18	promoter-TSS (TGME49_294225)	TGME49_294230
TGME49_chrIa	129	728144	728271	-	405.999	3.20097	0.279876	11.4371	1.36e-30	1.63e-28	promoter-TSS (TGME49_294225)	TGME49_294230
TGME49_chrIa	13	112168	112251	-	5.58795	4.1944	1.41081	2.97304	0.00147435	0.00737673	promoter-TSS (TGME49_293060)	TGME49_293050
TGME49_chrIa	130	744606	744791	+	51.164	2.49149	0.498984	4.99311	2.97e-07	3.59e-06	promoter-TSS (TGME49_294250)	TGME49_294250
TGME49_chrIa	131	761570	761782	+	44.9795	3.20951	0.613407	5.23226	8.37e-08	1.12e-06	promoter-TSS (TGME49_294270)	TGME49_294270
TGME49_chrIa	132	782051	782175	-	35.9047	3.31506	0.69381	4.77805	8.85e-07	9.73e-06	promoter-TSS (TGME49_294280)	TGME49_294280
TGME49_chrIa	133	784218	786120	-	349.448	1.65784	0.241099	6.87617	3.07e-12	7.33e-11	promoter-TSS (TGME49_294300)	TGME49_294290
TGME49_chrIa	134	785557	785630	-	19.8906	2.00831	0.700074	2.86871	0.00206074	0.00982816	promoter-TSS (TGME49_294300)	TGME49_294290
TGME49_chrIa	135	785642	785742	-	36.4557	1.88548	0.522012	3.61195	0.000151954	0.00102511	promoter-TSS (TGME49_294300)	TGME49_294290
TGME49_chrIa	136	785757	785865	-	75.4929	2.55259	0.430744	5.926	1.55e-09	2.76e-08	promoter-TSS (TGME49_294300)	TGME49_294290
TGME49_chrIa	137	785940	786151	-	165.284	3.89924	0.433047	9.0042	1.09e-19	5.55e-18	promoter-TSS (TGME49_294290)	TGME49_294290
TGME49_chrIa	138	789945	790146	+	21.8187	3.58004	0.937419	3.81904	6.7e-05	0.000496441	promoter-TSS (TGME49_294310)	TGME49_294310
TGME49_chrIa	139	802448	802503	+	5.50137	4.16625	1.41403	2.94637	0.00160765	0.00795217	promoter-TSS (TGME49_294330)	TGME49_294330
TGME49_chrIa	14	112344	112464	-	47.6587	4.08735	0.754587	5.41668	3.04e-08	4.36e-07	promoter-TSS (TGME49_293050)	TGME49_293050
TGME49_chrIa	140	802525	802635	+	45.871	2.19843	0.504892	4.35425	6.68e-06	6.21e-05	promoter-TSS (TGME49_294330)	TGME49_294330
TGME49_chrIa	141	811002	811844	+	210.386	1.0531	0.269985	3.90058	4.8e-05	0.000366244	exon (TGME49_294340, exon 1 of 7)	TGME49_294340
TGME49_chrIa	142	837710	839148	-	113.977	1.48922	0.324513	4.58908	2.23e-06	2.27e-05	promoter-TSS (TGME49_294360)	TGME49_294360
TGME49_chrIa	143	838946	839019	-	10.7052	3.16058	1.17162	2.69763	0.0034918	0.0153686	promoter-TSS (TGME49_294360)	TGME49_294360
TGME49_chrIa	144	839037	839157	-	76.9794	2.57553	0.436372	5.90215	1.79e-09	3.15e-08	promoter-TSS (TGME49_294360)	TGME49_294360
TGME49_chrIa	145	839394	839484	+	4.06296	3.73364	1.48395	2.51602	0.0059345	0.0239642	promoter-TSS (TGME49_294360)	TGME49_294360
TGME49_chrIa	146	839931	840215	+	30.0313	1.67576	0.559578	2.99469	0.00137362	0.0069516	exon (TGME49_294360, exon 1 of 12)	TGME49_294350
TGME49_chrIa	147	840217	840337	+	14.5853	1.85116	0.771621	2.39905	0.00821885	0.0316384	exon (TGME49_294350, exon 1 of 27)	TGME49_294350
TGME49_chrIa	148	852140	852267	+	45.7804	2.84647	0.559186	5.09038	1.79e-07	2.24e-06	promoter-TSS (TGME49_294370)	TGME49_294370
TGME49_chrIa	149	877103	877210	-	4.18516	3.74313	1.47659	2.53497	0.0056228	0.0229027	exon (TGME49_294390, exon 1 of 5)	TGME49_294390
TGME49_chrIa	15	112624	112716	+	4.31668	3.81642	1.46862	2.59864	0.00467968	0.01966	promoter-TSS (TGME49_293050)	TGME49_293060
TGME49_chrIa	150	878002	878121	+	4.31926	3.78065	1.46918	2.5733	0.00503667	0.0208946	promoter-TSS (TGME49_294390)	TGME49_294390
TGME49_chrIa	151	883218	885104	-	86.1479	0.992398	0.343694	2.88745	0.00194191	0.00934439	exon (TGME49_294400, exon 12 of 16)	TGME49_294390
TGME49_chrIa	152	884766	885096	-	72.2228	1.35674	0.378619	3.58338	0.000169585	0.00112961	intron (TGME49_294400, intron 10 of 15)	TGME49_294390
TGME49_chrIa	153	885255	885357	+	13.923	4.50289	1.29256	3.48371	0.000247262	0.0015753	intron (TGME49_294400, intron 10 of 15)	TGME49_294400
TGME49_chrIa	154	907119	907219	-	8.71024	2.48734	1.1239	2.21312	0.0134445	0.0476672	promoter-TSS (TGME49_294420)	TGME49_294420
TGME49_chrIa	155	907412	907512	+	15.1547	2.21602	0.809599	2.73718	0.0030984	0.0139169	promoter-TSS (TGME49_294420)	TGME49_294430
TGME49_chrIa	156	932417	932717	+	62.7891	2.41928	0.519018	4.66125	1.57e-06	1.65e-05	exon (TGME49_294550, exon 1 of 28)	TGME49_294550
TGME49_chrIa	157	967510	968158	-	83.9365	1.53402	0.352868	4.34728	6.89e-06	6.39e-05	exon (TGME49_294560, exon 1 of 1)	TGME49_294560
TGME49_chrIa	158	999545	1001735	-	822.159	1.69324	0.227077	7.45665	4.44e-14	1.3e-12	exon (TGME49_294610, exon 1 of 1)	TGME49_294610
TGME49_chrIa	159	1008225	1011864	-	312.064	0.628788	0.244633	2.57033	0.00508012	0.0210553	intron (TGME49_294620, intron 2 of 9)	TGME49_294620
TGME49_chrIa	16	113097	113938	+	27.5795	1.59128	0.55877	2.84783	0.00220093	0.0103911	promoter-TSS (TGME49_293050)	TGME49_293060
TGME49_chrIa	160	1010181	1011725	-	184.991	2.01689	0.312219	6.45986	5.24e-11	1.09e-09	intron (TGME49_294620, intron 1 of 9)	TGME49_294620
TGME49_chrIa	161	1011216	1011300	-	13.201	3.48595	1.13739	3.06487	0.00108882	0.00568875	exon (TGME49_294620, exon 1 of 10)	TGME49_294620
TGME49_chrIa	162	1011314	1011894	-	181.946	2.1321	0.315283	6.76249	6.78e-12	1.55e-10	promoter-TSS (TGME49_294630)	TGME49_294620
TGME49_chrIa	163	1013999	1014100	+	11.0893	2.19427	0.934561	2.34791	0.00943955	0.0356349	exon (TGME49_294630, exon 1 of 14)	TGME49_294630
TGME49_chrIa	164	1014234	1014347	+	153.964	2.38276	0.320143	7.44282	4.93e-14	1.44e-12	exon (TGME49_294630, exon 1 of 14)	TGME49_294630
TGME49_chrIa	165	1027643	1028289	+	668.92	1.43538	0.232863	6.16405	3.55e-10	6.8e-09	exon (TGME49_294640, exon 1 of 8)	TGME49_294640
TGME49_chrIa	166	1028327	1028423	+	67.4456	2.71701	0.482885	5.62662	9.19e-09	1.43e-07	exon (TGME49_294640, exon 1 of 8)	TGME49_294640
TGME49_chrIa	167	1059844	1059975	-	93.8073	2.12731	0.372677	5.7082	5.71e-09	9.15e-08	promoter-TSS (TGME49_294690)	TGME49_294670
TGME49_chrIa	168	1059980	1060224	-	193.917	3.14984	0.334834	9.40717	2.55e-21	1.49e-19	promoter-TSS (TGME49_294690)	TGME49_294670
TGME49_chrIa	169	1080278	1080385	-	13.9246	2.46362	0.883368	2.7889	0.00264441	0.0121416	exon (TGME49_294700, exon 1 of 8)	TGME49_294700
TGME49_chrIa	17	136504	136598	-	28.9697	1.22112	0.518	2.35737	0.00920233	0.0348552	exon (TGME49_293170, exon 1 of 2)	TGME49_293170
TGME49_chrIa	170	1089447	1090237	-	92.3626	2.31821	0.383744	6.04104	7.66e-10	1.41e-08	promoter-TSS (TGME49_294710)	TGME49_294710
TGME49_chrIa	171	1090213	1090311	-	109.686	4.594	0.600241	7.65358	9.77e-15	3.06e-13	promoter-TSS (TGME49_294710)	TGME49_294710
TGME49_chrIa	172	1092296	1092417	+	8.08081	3.64976	1.34447	2.71464	0.00331742	0.0147261	promoter-TSS (TGME49_294720)	TGME49_294720
TGME49_chrIa	173	1108136	1108233	-	25.419	3.9146	0.942479	4.15351	1.64e-05	0.000139262	promoter-TSS (TGME49_294730)	TGME49_294730
TGME49_chrIa	174	1111619	1111724	+	13.8717	3.17476	1.03813	3.05816	0.00111351	0.00580008	promoter-TSS (TGME49_294740)	TGME49_294740
TGME49_chrIa	175	1128132	1128243	-	24.6447	2.02284	0.627549	3.2234	0.000633397	0.00355803	promoter-TSS (TGME49_294750)	TGME49_294760
TGME49_chrIa	176	1128246	1128352	-	25.0986	2.76251	0.721857	3.82695	6.49e-05	0.000481483	promoter-TSS (TGME49_294750)	TGME49_294760
TGME49_chrIa	177	1128702	1129036	+	115.349	2.9081	0.408552	7.11807	5.47e-13	1.42e-11	promoter-TSS (TGME49_294750)	TGME49_294770
TGME49_chrIa	178	1141020	1141674	-	49.9028	1.02821	0.415856	2.47251	0.00670833	0.0265877	TTS (TGME49_294785)	TGME49_294780
TGME49_chrIa	179	1141575	1141692	-	40.2383	1.91366	0.510572	3.74807	8.91e-05	0.000640868	promoter-TSS (TGME49_294780)	TGME49_294780
TGME49_chrIa	18	136624	136744	-	110.914	2.44669	0.373739	6.54652	2.94e-11	6.3e-10	promoter-TSS (TGME49_293170)	TGME49_293170
TGME49_chrIa	180	1141846	1141930	+	4.70158	3.87314	1.44969	2.67171	0.00377335	0.0164316	promoter-TSS (TGME49_294780)	TGME49_294780
TGME49_chrIa	181	1146092	1146936	-	172.146	0.582	0.261625	2.22455	0.0130556	0.0465562	exon (TGME49_294790, exon 1 of 1)	TGME49_294790
TGME49_chrIa	182	1147065	1147165	-	122.277	1.59351	0.322963	4.93403	4.03e-07	4.73e-06	TTS (TGME49_294800)	TGME49_294790
TGME49_chrIa	183	1147259	1147366	-	90.8805	2.6762	0.409088	6.54187	3.04e-11	6.5e-10	TTS (TGME49_294800)	TGME49_294790
TGME49_chrIa	184	1150039	1150148	-	1268.05	1.6112	0.233924	6.88769	2.84e-12	6.79e-11	promoter-TSS (TGME49_294800)	TGME49_294800
TGME49_chrIa	185	1154060	1154121	+	11.4138	2.58912	1.02396	2.52854	0.00572688	0.0232561	promoter-TSS (TGME49_294812)	TGME49_294812
TGME49_chrIa	186	1154157	1154251	+	13.6896	1.7891	0.812687	2.20147	0.0138514	0.0488869	TTS (TGME49_294808)	TGME49_294812
TGME49_chrIa	187	1200571	1200670	-	3.58616	3.55327	1.51811	2.34058	0.0096268	0.0361801	exon (TGME49_294830, exon 1 of 5)	TGME49_294830
TGME49_chrIa	188	1200881	1201162	+	57.6254	2.37675	0.469708	5.06005	2.1e-07	2.6e-06	exon (TGME49_294830, exon 1 of 5)	TGME49_294830
TGME49_chrIa	189	1202755	1202869	+	5.09824	4.04121	1.43026	2.8255	0.00236033	0.0110205	promoter-TSS (TGME49_294830)	TGME49_294830
TGME49_chrIa	19	139485	144485	-	513.426	1.09758	0.225305	4.87154	5.54e-07	6.32e-06	intron (TGME49_293180, intron 3 of 6)	TGME49_293180
TGME49_chrIa	190	1203101	1203208	+	82.2546	4.01095	0.574601	6.9804	1.47e-12	3.63e-11	promoter-TSS (TGME49_294830)	TGME49_294840
TGME49_chrIa	191	1203276	1203374	+	27.8482	1.71119	0.569961	3.00229	0.0013398	0.00680139	promoter-TSS (TGME49_294830)	TGME49_294840
TGME49_chrIa	192	1213884	1215087	-	93.6459	0.868099	0.335322	2.58885	0.00481488	0.0201335	exon (TGME49_294840, exon 3 of 3)	TGME49_294850
TGME49_chrIa	193	1214960	1215124	-	62.0793	1.77761	0.455092	3.90603	4.69e-05	0.000358915	TTS (TGME49_294850)	TGME49_294850
TGME49_chrIa	194	1221126	1221485	+	30.5272	1.19623	0.518102	2.30887	0.0104753	0.0388821	promoter-TSS (TGME49_294860)	TGME49_294860
TGME49_chrIa	195	1233319	1233403	+	116.168	2.78657	0.384133	7.25419	2.02e-13	5.48e-12	promoter-TSS (TGME49_294870)	TGME49_294870
TGME49_chrIa	196	1246396	1246557	-	14.21	2.43255	0.877731	2.77141	0.0027907	0.0127165	promoter-TSS (TGME49_294880)	TGME49_294880
TGME49_chrIa	197	1246644	1246964	+	141.9	2.69854	0.363793	7.41778	5.95e-14	1.72e-12	promoter-TSS (TGME49_294880)	TGME49_294880
TGME49_chrIa	198	1259725	1259862	-	61.1876	3.35483	0.556292	6.0307	8.16e-10	1.49e-08	exon (TGME49_294898, exon 1 of 12)	TGME49_294898
TGME49_chrIa	199	1260297	1260456	-	9.52242	2.99477	1.17235	2.55451	0.00531685	0.0218462	exon (TGME49_294898, exon 1 of 12)	TGME49_294898
TGME49_chrIa	2	13789	13870	+	7.50999	2.62815	1.198	2.19379	0.0141254	0.049676	promoter-TSS (TGME49_287280)	TGME49_287280
TGME49_chrIa	20	143169	144559	-	450.627	1.91804	0.236938	8.09513	2.86e-16	1.05e-14	intron (TGME49_293180, intron 1 of 6)	TGME49_293180
TGME49_chrIa	200	1266304	1266382	-	3.82351	3.61943	1.50078	2.4117	0.00793925	0.0307207	promoter-TSS (TGME49_294902)	TGME49_294902
TGME49_chrIa	201	1266496	1266620	+	87.9612	3.4914	0.493388	7.07638	7.4e-13	1.89e-11	promoter-TSS (TGME49_294902)	TGME49_294920
TGME49_chrIa	202	1266641	1266719	+	10.4686	2.42725	1.01458	2.39237	0.00836997	0.0321224	promoter-TSS (TGME49_294902)	TGME49_294920
TGME49_chrIa	203	1276143	1276290	+	18.9341	3.40588	0.951053	3.58116	0.000171035	0.00113659	promoter-TSS (TGME49_294930)	TGME49_294930
TGME49_chrIa	204	1287314	1287414	-	10.5507	3.21172	1.14108	2.81464	0.0024416	0.0113444	promoter-TSS (TGME49_294960)	TGME49_294940
TGME49_chrIa	205	1287443	1287548	-	21.9211	2.82356	0.772017	3.65739	0.0001274	0.000880568	promoter-TSS (TGME49_294960)	TGME49_294940
TGME49_chrIa	206	1287597	1287700	-	16.3537	2.01016	0.757902	2.65227	0.00399763	0.0172507	promoter-TSS (TGME49_294960)	TGME49_294940
TGME49_chrIa	207	1287807	1287916	-	23.2311	4.39278	1.09674	4.00531	3.1e-05	0.000246963	promoter-TSS (TGME49_294940)	TGME49_294940
TGME49_chrIa	208	1288295	1288388	+	18.5981	2.50333	0.788946	3.17301	0.000754343	0.00415711	promoter-TSS (TGME49_294940)	TGME49_294960
TGME49_chrIa	209	1295998	1296290	+	153.896	1.59519	0.290975	5.48224	2.1e-08	3.08e-07	intron (TGME49_294970, intron 1 of 3)	TGME49_294970
TGME49_chrIa	21	144320	144562	-	401.886	2.38602	0.251674	9.48059	1.26e-21	7.68e-20	exon (TGME49_293180, exon 1 of 7)	TGME49_293180
TGME49_chrIa	210	1301581	1301907	+	168.066	2.30977	0.321038	7.19469	3.13e-13	8.31e-12	promoter-TSS (TGME49_294990)	TGME49_294980
TGME49_chrIa	211	1306280	1306391	+	32.2939	1.52054	0.522442	2.91045	0.00180455	0.00877193	promoter-TSS (TGME49_295000)	TGME49_295000
TGME49_chrIa	212	1315710	1315808	-	8.30343	4.76354	1.34497	3.54175	0.000198743	0.00130125	promoter-TSS (TGME49_295010)	TGME49_295010
TGME49_chrIa	213	1331157	1331247	+	22.1422	3.62606	0.934158	3.88163	5.19e-05	0.000393856	promoter-TSS (TGME49_295030)	TGME49_295030
TGME49_chrIa	214	1331250	1331864	+	118.007	1.23575	0.305995	4.03848	2.69e-05	0.000218474	promoter-TSS (TGME49_295030)	TGME49_295030
TGME49_chrIa	215	1343508	1343613	-	20.084	3.02879	0.866961	3.49357	0.0002383	0.00152643	promoter-TSS (TGME49_295035)	TGME49_295035
TGME49_chrIa	216	1358637	1359203	-	110.769	2.64601	0.378538	6.99006	1.37e-12	3.41e-11	promoter-TSS (TGME49_295050)	TGME49_295040
TGME49_chrIa	217	1359502	1359685	+	32.0289	2.90687	0.713279	4.07536	2.3e-05	0.000189063	promoter-TSS (TGME49_295040)	TGME49_295050
TGME49_chrIa	218	1367241	1367349	+	12.2108	2.21119	0.897205	2.46453	0.00685973	0.0270897	promoter-TSS (TGME49_295060)	TGME49_295060
TGME49_chrIa	219	1385568	1385680	+	15.514	2.31714	0.824237	2.81126	0.00246741	0.0114445	promoter-TSS (TGME49_295070)	TGME49_295080
TGME49_chrIa	22	147276	148098	+	130.882	0.81628	0.297148	2.74705	0.00300667	0.0135605	exon (TGME49_293190, exon 1 of 10)	TGME49_293190
TGME49_chrIa	220	1390734	1390837	+	80.1163	3.4826	0.501145	6.94928	1.84e-12	4.48e-11	promoter-TSS (TGME49_295090)	TGME49_295090
TGME49_chrIa	221	1391263	1391371	+	14.0645	2.06982	0.880162	2.35163	0.00934561	0.0353209	exon (TGME49_295090, exon 2 of 4)	TGME49_295090
TGME49_chrIa	222	1391453	1391571	+	11.3288	2.34174	0.946658	2.47369	0.00668623	0.0265286	exon (TGME49_295090, exon 2 of 4)	TGME49_295090
TGME49_chrIa	223	1396837	1396923	+	47.7511	1.89673	0.481039	3.94299	4.02e-05	0.000312617	promoter-TSS (TGME49_295100)	TGME49_295100
TGME49_chrIa	224	1397015	1397224	+	37.4107	2.27223	0.55986	4.05856	2.47e-05	0.000201842	exon (TGME49_295100, exon 1 of 4)	TGME49_295100
TGME49_chrIa	225	1397388	1397492	+	13.0221	2.31564	0.889558	2.60314	0.00461869	0.0194618	exon (TGME49_295100, exon 1 of 4)	TGME49_295100
TGME49_chrIa	226	1406638	1406802	-	120.733	1.32553	0.319217	4.15245	1.64e-05	0.000139839	exon (TGME49_295100, exon 4 of 4)	TGME49_295105
TGME49_chrIa	227	1406817	1406855	-	99.6051	2.26821	0.374126	6.06269	6.69e-10	1.24e-08	exon (TGME49_295100, exon 4 of 4)	TGME49_295105
TGME49_chrIa	228	1406890	1407391	-	2846.28	0.927619	0.211829	4.37908	5.96e-06	5.61e-05	promoter-TSS (TGME49_295105)	TGME49_295105
TGME49_chrIa	229	1407498	1407605	-	154.747	0.721689	0.276156	2.61334	0.00448314	0.0189741	promoter-TSS (TGME49_295105)	TGME49_295105
TGME49_chrIa	23	158469	158578	+	43.0275	2.44361	0.531669	4.59612	2.15e-06	2.2e-05	promoter-TSS (TGME49_293200)	TGME49_293200
TGME49_chrIa	230	1407698	1407781	-	104.438	3.0969	0.416093	7.44283	4.93e-14	1.44e-12	promoter-TSS (TGME49_295105)	TGME49_295105
TGME49_chrIa	231	1407795	1407884	-	114.571	2.1629	0.363911	5.94349	1.4e-09	2.49e-08	promoter-TSS (TGME49_295105)	TGME49_295105
TGME49_chrIa	232	1407922	1408021	-	137.535	1.21837	0.304008	4.0077	3.07e-05	0.000244618	promoter-TSS (TGME49_295105)	TGME49_295105
TGME49_chrIa	233	1408042	1408150	-	122.308	1.85286	0.322163	5.75133	4.43e-09	7.27e-08	promoter-TSS (TGME49_295105)	TGME49_295105
TGME49_chrIa	234	1412546	1412617	-	122.733	2.1424	0.34874	6.14327	4.04e-10	7.7e-09	promoter-TSS (TGME49_295110)	TGME49_295110
TGME49_chrIa	235	1413196	1413341	-	163.471	0.701858	0.275589	2.54676	0.00543644	0.0222479	TTS (TGME49_295125)	TGME49_295125
TGME49_chrIa	236	1413784	1413862	-	106.224	2.09223	0.358091	5.84274	2.57e-09	4.39e-08	exon (TGME49_295125, exon 2 of 2)	TGME49_295125
TGME49_chrIa	237	1414149	1414204	-	100.656	2.9545	0.415066	7.11813	5.47e-13	1.42e-11	exon (TGME49_295125, exon 1 of 2)	TGME49_295125
TGME49_chrIa	238	1414221	1414311	-	147.358	2.43851	0.328755	7.41741	5.97e-14	1.73e-12	exon (TGME49_295125, exon 1 of 2)	TGME49_295125
TGME49_chrIa	239	1414507	1414620	-	1611.18	1.60237	0.229699	6.97592	1.52e-12	3.74e-11	promoter-TSS (TGME49_295125)	TGME49_295125
TGME49_chrIa	24	164836	164963	+	12.0341	2.23401	0.90497	2.4686	0.00678211	0.026837	promoter-TSS (TGME49_293210)	TGME49_293210
TGME49_chrIa	240	1424357	1424463	-	54.6703	2.25596	0.470476	4.79505	8.13e-07	8.99e-06	promoter-TSS (TGME49_296010)	TGME49_296015
TGME49_chrIa	241	1424709	1424850	+	45.9706	1.76241	0.46038	3.82815	6.46e-05	0.000479379	promoter-TSS (TGME49_296010)	TGME49_296010
TGME49_chrIa	242	1440860	1440927	+	1102.35	0.997648	0.238638	4.18059	1.45e-05	0.000125192	exon (TGME49_296000, exon 1 of 1)	TGME49_296000
TGME49_chrIa	243	1448251	1448360	+	13.8293	4.48878	1.29333	3.47071	0.000259538	0.0016443	promoter-TSS (TGME49_295990)	TGME49_295990
TGME49_chrIa	244	1448606	1448724	+	56.1618	2.63907	0.491322	5.37137	3.91e-08	5.53e-07	exon (TGME49_295990, exon 1 of 4)	TGME49_295990
TGME49_chrIa	245	1454442	1454880	+	48.2037	1.45446	0.434082	3.35066	0.000403099	0.00241655	promoter-TSS (TGME49_295980)	TGME49_295980
TGME49_chrIa	246	1468982	1469168	-	177.78	2.46811	0.33733	7.31662	1.27e-13	3.53e-12	promoter-TSS (TGME49_295945)	TGME49_295950
TGME49_chrIa	247	1472526	1472613	-	16.783	1.65235	0.703984	2.34714	0.0094591	0.0356814	exon (TGME49_295935, exon 5 of 6)	TGME49_295945
TGME49_chrIa	248	1472643	1473299	-	249.282	2.15058	0.270911	7.93835	1.02e-15	3.52e-14	intron (TGME49_295935, intron 4 of 5)	TGME49_295945
TGME49_chrIa	249	1489739	1489863	+	55.5077	3.02952	0.531918	5.69546	6.15e-09	9.81e-08	promoter-TSS (TGME49_295910)	TGME49_295910
TGME49_chrIa	25	179571	182750	-	50.4508	1.52085	0.436046	3.48783	0.000243476	0.00155588	intron (TGME49_293230, intron 2 of 9)	TGME49_293230
TGME49_chrIa	250	1509273	1509849	-	26.1488	1.76728	0.58398	3.02627	0.00123796	0.00635981	promoter-TSS (TGME49_295770)	TGME49_295770
TGME49_chrIa	251	1538841	1538942	-	35.9356	1.30531	0.487725	2.67633	0.00372167	0.0162305	promoter-TSS (TGME49_295760)	TGME49_295760
TGME49_chrIa	252	1561483	1561732	-	47.4575	1.60262	0.483246	3.31637	0.000455973	0.00269095	promoter-TSS (TGME49_295720)	TGME49_295730
TGME49_chrIa	253	1606062	1606638	-	127.125	1.17742	0.296958	3.96495	3.67e-05	0.00028753	promoter-TSS (TGME49_295710)	TGME49_295710
TGME49_chrIa	254	1610840	1610923	-	11.5083	2.53794	1.01847	2.49191	0.00635293	0.0253731	promoter-TSS (TGME49_295690)	TGME49_295690
TGME49_chrIa	255	1621792	1622051	-	53.3263	1.68941	0.427717	3.94984	3.91e-05	0.00030428	promoter-TSS (TGME49_295680)	TGME49_295680
TGME49_chrIa	256	1650060	1650172	-	24.2778	1.97947	0.627376	3.15515	0.00080208	0.00438552	promoter-TSS (TGME49_295658)	TGME49_295658
TGME49_chrIa	257	1658454	1658643	-	57.927	1.24245	0.398936	3.11442	0.00092155	0.00492967	promoter-TSS (TGME49_295640)	TGME49_295650
TGME49_chrIa	258	1670991	1671125	+	147.546	1.6178	0.297301	5.44163	2.64e-08	3.82e-07	promoter-TSS (TGME49_295620)	TGME49_295620
TGME49_chrIa	259	1745005	1745089	+	12.9114	4.33649	1.29198	3.35647	0.000394721	0.00237258	promoter-TSS (TGME49_295460)	TGME49_295460
TGME49_chrIa	26	182555	182779	-	40.2389	2.46172	0.556072	4.42698	4.78e-06	4.57e-05	promoter-TSS (TGME49_293230)	TGME49_293230
TGME49_chrIa	260	1747435	1747571	+	29.4305	2.22136	0.611385	3.63333	0.000139894	0.000954648	promoter-TSS (TGME49_295450)	TGME49_295450
TGME49_chrIa	261	1748051	1748209	+	56.0501	2.69274	0.535843	5.02525	2.51e-07	3.08e-06	exon (TGME49_295450, exon 1 of 4)	TGME49_295450
TGME49_chrIa	262	1765264	1765353	-	28.5033	2.93426	0.701856	4.18071	1.45e-05	0.000125161	promoter-TSS (TGME49_295420)	TGME49_295420
TGME49_chrIa	263	1768385	1768512	+	37.0223	3.62213	0.769825	4.70513	1.27e-06	1.35e-05	promoter-TSS (TGME49_295410)	TGME49_295410
TGME49_chrIa	264	1783848	1784377	-	44.9217	2.01728	0.484052	4.1675	1.54e-05	0.000131757	promoter-TSS (TGME49_295390)	TGME49_295400
TGME49_chrIa	265	1802051	1802664	+	53.9985	1.95042	0.442779	4.40495	5.29e-06	5.03e-05	promoter-TSS (TGME49_295380)	TGME49_295370
TGME49_chrIa	266	1807782	1807966	+	519.644	3.18033	0.254143	12.514	3.13e-36	5.82e-34	TTS (TGME49_295370)	TGME49_295360
TGME49_chrIa	267	1808033	1808119	+	42.0312	1.63491	0.47369	3.45143	0.000278812	0.00175027	TTS (TGME49_295370)	TGME49_295360
TGME49_chrIa	268	1808381	1808690	+	63.4622	0.981521	0.382227	2.5679	0.00511586	0.0211616	TTS (TGME49_295370)	TGME49_295360
TGME49_chrIa	269	1810863	1812649	-	1238.53	2.12654	0.204643	10.3915	1.36e-25	1.12e-23	promoter-TSS (TGME49_295340)	TGME49_295350
TGME49_chrIa	27	185942	186002	+	7.50134	4.54786	1.36072	3.34225	0.000415507	0.00247837	promoter-TSS (TGME49_293240)	TGME49_293240
TGME49_chrIa	270	1812234	1812672	-	1079.19	2.75203	0.213818	12.8709	3.28e-38	6.69e-36	promoter-TSS (TGME49_295340)	TGME49_295350
TGME49_chrIa	271	1812819	1813792	+	239.278	1.74928	0.27372	6.39078	8.25e-11	1.69e-09	promoter-TSS (TGME49_295350)	TGME49_295340
TGME49_chrIa	272	1822013	1822186	+	35.9331	3.59878	0.771688	4.66351	1.55e-06	1.63e-05	promoter-TSS (TGME49_295330)	TGME49_295330
TGME49_chrIa	273	1848995	1849237	-	22.5116	1.59628	0.618051	2.58276	0.00490072	0.0204404	promoter-TSS (TGME49_295310)	TGME49_295320
TGME49_chrIa	274	1849355	1849462	+	43.3853	2.77158	0.589451	4.70196	1.29e-06	1.37e-05	promoter-TSS (TGME49_295310)	TGME49_295310
TGME49_chrIa	28	186003	186477	+	81.0566	1.37533	0.369035	3.72681	9.7e-05	0.000690771	exon (TGME49_293240, exon 1 of 2)	TGME49_293240
TGME49_chrIa	29	218410	218591	+	186.432	2.89147	0.334451	8.64543	2.68e-18	1.19e-16	promoter-TSS (TGME49_293260)	TGME49_293260
TGME49_chrIa	3	18494	18587	+	34.0583	2.52008	0.608961	4.13834	1.75e-05	0.000148086	promoter-TSS (TGME49_292920)	TGME49_292920
TGME49_chrIa	30	218637	219109	+	211.844	1.02787	0.267441	3.84336	6.07e-05	0.000452809	exon (TGME49_293260, exon 1 of 2)	TGME49_293260
TGME49_chrIa	31	240630	240729	+	26.686	4.49286	1.10621	4.06148	2.44e-05	0.000199723	exon (TGME49_293300, exon 1 of 1)	TGME49_293300
TGME49_chrIa	32	245972	246645	-	91.6918	3.08997	0.456045	6.77558	6.2e-12	1.42e-10	promoter-TSS (TGME49_293320)	TGME49_293310
TGME49_chrIa	33	246869	247144	+	35.3719	2.478	0.581101	4.26432	1e-05	8.97e-05	promoter-TSS (TGME49_293310)	TGME49_293320
TGME49_chrIa	34	261946	262037	+	6.39585	4.37448	1.38647	3.15512	0.00080217	0.00438552	exon (TGME49_293330, exon 1 of 1)	TGME49_293330
TGME49_chrIa	35	268634	268739	-	24.2541	4.51868	1.09994	4.10812	1.99e-05	0.000166937	TTS (TGME49_293330)	TGME49_293340
TGME49_chrIa	36	269347	272080	-	365.208	1.78701	0.247188	7.22935	2.43e-13	6.51e-12	promoter-TSS (TGME49_293350)	TGME49_293340
TGME49_chrIa	37	271320	271372	-	14.1232	2.18662	0.840301	2.60219	0.00463154	0.0195049	promoter-TSS (TGME49_293350)	TGME49_293340
TGME49_chrIa	38	271708	271789	-	30.83	3.08403	0.708466	4.35312	6.71e-06	6.23e-05	promoter-TSS (TGME49_293350)	TGME49_293340
TGME49_chrIa	39	271854	272084	-	251.4	2.83405	0.294798	9.61353	3.51e-22	2.24e-20	promoter-TSS (TGME49_293350)	TGME49_293340
TGME49_chrIa	4	44002	44088	-	20.7169	1.71098	0.649744	2.63331	0.00422783	0.0180778	promoter-TSS (TGME49_292950)	TGME49_292950
TGME49_chrIa	40	272265	272475	+	23.711	3.92204	1.00329	3.90917	4.63e-05	0.000354461	promoter-TSS (TGME49_293340)	TGME49_293350
TGME49_chrIa	41	277356	277465	-	116.959	1.97398	0.340927	5.79004	3.52e-09	5.88e-08	TTS (TGME49_293350)	TGME49_293360
TGME49_chrIa	42	278481	280344	-	1057.88	2.64218	0.226336	11.6737	8.69e-32	1.16e-29	intron (TGME49_293360, intron 2 of 3)	TGME49_293360
TGME49_chrIa	43	279483	280117	-	235.999	2.12707	0.274662	7.74434	4.8e-15	1.55e-13	exon (TGME49_293360, exon 2 of 4)	TGME49_293360
TGME49_chrIa	44	280130	280224	-	217.831	2.66331	0.348825	7.6351	1.13e-14	3.5e-13	exon (TGME49_293360, exon 1 of 4)	TGME49_293360
TGME49_chrIa	45	280243	280358	-	667.066	3.9884	0.28402	14.0427	4.27e-45	1.37e-42	promoter-TSS (TGME49_293360)	TGME49_293360
TGME49_chrIa	46	285562	285644	-	3.31969	3.44438	1.54135	2.23465	0.0127203	0.0455804	intron (TGME49_293370, intron 2 of 2)	TGME49_293370
TGME49_chrIa	47	285896	285972	-	8.52331	2.87595	1.19129	2.41414	0.00788612	0.0305631	intron (TGME49_293370, intron 2 of 2)	TGME49_293370
TGME49_chrIa	48	289999	290088	-	3.84505	3.57112	1.50095	2.37925	0.00867405	0.0331088	promoter-TSS (TGME49_293380)	TGME49_293370
TGME49_chrIa	49	290048	290490	+	43.8248	2.79487	0.563478	4.96003	3.52e-07	4.19e-06	promoter-TSS (TGME49_293370)	TGME49_293380
TGME49_chrIa	5	44210	44447	-	55.1793	1.10228	0.393463	2.80149	0.00254337	0.011736	promoter-TSS (TGME49_292950)	TGME49_292950
TGME49_chrIa	50	298543	298616	+	3.93543	3.69353	1.49226	2.47512	0.00665953	0.0264368	promoter-TSS (TGME49_293390)	TGME49_293390
TGME49_chrIa	51	298805	299124	+	28.7925	1.65172	0.551307	2.99601	0.0013677	0.00692522	exon (TGME49_293390, exon 1 of 5)	TGME49_293390
TGME49_chrIa	52	306762	307905	-	97.4242	2.126	0.369644	5.75148	4.42e-09	7.26e-08	promoter-TSS (TGME49_293400)	TGME49_293400
TGME49_chrIa	53	307577	307638	-	10.1054	3.10042	1.17912	2.62944	0.00427633	0.0182508	promoter-TSS (TGME49_293400)	TGME49_293410
TGME49_chrIa	54	307712	307830	-	39.4007	2.15768	0.526205	4.10046	2.06e-05	0.000171884	promoter-TSS (TGME49_293400)	TGME49_293410
TGME49_chrIa	55	307841	307913	-	39.9522	5.13128	1.08474	4.73043	1.12e-06	1.2e-05	promoter-TSS (TGME49_293400)	TGME49_293410
TGME49_chrIa	56	319003	319178	-	268.19	2.02405	0.267384	7.56982	1.87e-14	5.72e-13	exon (TGME49_293430, exon 1 of 1)	TGME49_293430
TGME49_chrIa	57	319236	319433	-	40.0771	4.08042	0.802545	5.08436	1.84e-07	2.31e-06	exon (TGME49_293430, exon 1 of 1)	TGME49_293430
TGME49_chrIa	58	323214	323289	-	15.4676	2.17316	0.805671	2.69733	0.00349486	0.0153798	exon (TGME49_293440, exon 1 of 1)	TGME49_293440
TGME49_chrIa	59	350175	351076	-	72.8497	1.12849	0.354671	3.18179	0.000731847	0.00404824	TTS (TGME49_293480)	TGME49_293470
TGME49_chrIa	6	44491	44589	-	73.8816	2.43898	0.421669	5.78412	3.64e-09	6.07e-08	promoter-TSS (TGME49_292950)	TGME49_292950
TGME49_chrIa	60	351126	351225	-	10.2798	3.96343	1.31593	3.01187	0.0012982	0.00662078	TTS (TGME49_293480)	TGME49_293470
TGME49_chrIa	61	356588	357075	-	20.0403	2.6257	0.777882	3.37545	0.000368477	0.00223026	exon (TGME49_293480, exon 1 of 1)	TGME49_293480
TGME49_chrIa	62	385527	388118	-	309.334	1.01448	0.250707	4.0465	2.6e-05	0.000211822	exon (TGME49_293510, exon 2 of 2)	TGME49_293510
TGME49_chrIa	63	386212	388678	-	287.787	1.25675	0.255735	4.91425	4.46e-07	5.18e-06	exon (TGME49_293510, exon 1 of 2)	TGME49_293510
TGME49_chrIa	64	386810	386883	-	14.696	2.45169	0.856008	2.8641	0.00209097	0.0099627	exon (TGME49_293510, exon 2 of 2)	TGME49_293510
TGME49_chrIa	65	387583	388459	-	233.907	1.96948	0.272063	7.23906	2.26e-13	6.1e-12	TTS (TGME49_293520)	TGME49_293510
TGME49_chrIa	66	390004	390126	+	23.1127	4.28729	1.1112	3.85824	5.71e-05	0.000430089	promoter-TSS (TGME49_293510)	TGME49_293540
TGME49_chrIa	67	390224	390314	+	10.8849	3.11407	1.16598	2.67077	0.00378387	0.0164677	promoter-TSS (TGME49_293510)	TGME49_293520
TGME49_chrIa	68	406078	406560	-	52.4137	1.73892	0.435952	3.98879	3.32e-05	0.000262972	exon (TGME49_293550, exon 1 of 9)	TGME49_293550
TGME49_chrIa	69	429402	429898	-	106.465	1.47425	0.331254	4.4505	4.28e-06	4.13e-05	exon (TGME49_293570, exon 1 of 11)	TGME49_293570
TGME49_chrIa	7	47285	49438	-	216.51	1.40606	0.262968	5.34689	4.47e-08	6.26e-07	intron (TGME49_292960, intron 3 of 6)	TGME49_292960
TGME49_chrIa	70	429941	430045	-	175.141	4.13949	0.440015	9.40759	2.54e-21	1.49e-19	exon (TGME49_293570, exon 1 of 11)	TGME49_293570
TGME49_chrIa	71	435065	435161	-	22.3013	3.2789	0.845238	3.87926	5.24e-05	0.000396995	exon (TGME49_293580, exon 1 of 3)	TGME49_293580
TGME49_chrIa	72	435194	435342	-	72.3206	2.45928	0.431289	5.70217	5.91e-09	9.46e-08	exon (TGME49_293580, exon 1 of 3)	TGME49_293580
TGME49_chrIa	73	437952	438815	+	277.295	1.84052	0.258443	7.12158	5.33e-13	1.39e-11	exon (TGME49_293590, exon 1 of 10)	TGME49_293590
TGME49_chrIa	74	452542	452662	-	17.293	1.80618	0.710996	2.54035	0.00553702	0.0226125	promoter-TSS (TGME49_293600)	TGME49_293600
TGME49_chrIa	75	452803	452910	+	23.1138	3.23778	0.868445	3.72825	9.64e-05	0.000687243	promoter-TSS (TGME49_293600)	TGME49_293610
TGME49_chrIa	76	477040	477224	-	77.6881	1.82033	0.384461	4.73476	1.1e-06	1.18e-05	exon (TGME49_293630, exon 1 of 15)	TGME49_293630
TGME49_chrIa	77	491324	491408	-	7.39169	3.48323	1.36779	2.54662	0.00543864	0.0222538	exon (TGME49_293650, exon 2 of 2)	TGME49_293650
TGME49_chrIa	78	491545	491636	-	3.86038	3.58559	1.49922	2.39164	0.00838663	0.0321821	TTS (TGME49_293650)	TGME49_293650
TGME49_chrIa	79	498640	498762	-	55.9057	3.3132	0.573448	5.77768	3.79e-09	6.28e-08	promoter-TSS (TGME49_293660)	TGME49_293660
TGME49_chrIa	8	49255	49522	-	165.421	2.18084	0.311963	6.99071	1.37e-12	3.4e-11	intron (TGME49_292960, intron 1 of 6)	TGME49_292960
TGME49_chrIa	80	498905	499024	+	99.5559	2.41797	0.379443	6.37244	9.3e-11	1.9e-09	promoter-TSS (TGME49_293660)	TGME49_293670
TGME49_chrIa	81	499025	499089	+	57.9081	1.28025	0.402539	3.18044	0.00073525	0.00406402	promoter-TSS (TGME49_293660)	TGME49_293670
TGME49_chrIa	82	511880	512914	-	1161.74	2.16757	0.216176	10.0269	5.81e-24	4.24e-22	promoter-TSS (TGME49_293700)	TGME49_293700
TGME49_chrIa	83	512688	512914	-	842.959	2.58045	0.223583	11.5413	4.08e-31	5.05e-29	promoter-TSS (TGME49_293700)	TGME49_293700
TGME49_chrIa	84	513676	513865	+	39.7302	1.99205	0.520654	3.82606	6.51e-05	0.000483109	promoter-TSS (TGME49_293690)	TGME49_293690
TGME49_chrIa	85	523728	523967	-	30.0863	2.60198	0.63778	4.07975	2.25e-05	0.000185993	promoter-TSS (TGME49_293720)	TGME49_293710
TGME49_chrIa	86	523993	524101	-	21.017	3.13392	0.880891	3.55767	0.000187077	0.00123251	promoter-TSS (TGME49_293710)	TGME49_293710
TGME49_chrIa	87	524358	524441	+	15.9479	3.13564	0.986526	3.17846	0.00074029	0.00408882	promoter-TSS (TGME49_293710)	TGME49_293720
TGME49_chrIa	88	524450	524557	+	17.0075	2.55058	0.84635	3.01363	0.00129071	0.00658958	promoter-TSS (TGME49_293710)	TGME49_293720
TGME49_chrIa	89	524651	524815	+	147.511	3.28483	0.389327	8.4372	1.63e-17	6.79e-16	promoter-TSS (TGME49_293710)	TGME49_293720
TGME49_chrIa	9	53961	54065	-	33.0687	1.38234	0.509105	2.71524	0.0033114	0.0147038	intron (TGME49_292975, intron 13 of 14)	TGME49_292960
TGME49_chrIa	90	524845	524945	+	84.0733	2.26127	0.389184	5.81028	3.12e-09	5.27e-08	promoter-TSS (TGME49_293710)	TGME49_293720
TGME49_chrIa	91	526684	526773	+	21.0577	1.39494	0.610225	2.28594	0.0111287	0.040899	exon (TGME49_293720, exon 6 of 6)	TGME49_293720
TGME49_chrIa	92	526812	526897	+	29.6284	1.93781	0.598657	3.23694	0.000604101	0.00341422	exon (TGME49_293720, exon 6 of 6)	TGME49_293720
TGME49_chrIa	93	529470	530102	+	99.0178	1.75662	0.348596	5.03912	2.34e-07	2.88e-06	promoter-TSS (TGME49_293730)	TGME49_293730
TGME49_chrIa	94	540702	541830	+	326.763	1.20458	0.252593	4.76887	9.26e-07	1.01e-05	intron (TGME49_293740, intron 1 of 4)	TGME49_293740
TGME49_chrIa	95	547842	547931	-	17.8477	1.68804	0.693462	2.43421	0.00746207	0.0291206	promoter-TSS (TGME49_293770)	TGME49_293760
TGME49_chrIa	96	548798	548882	-	25.2906	1.25972	0.552685	2.27927	0.0113254	0.0414825	promoter-TSS (TGME49_293770)	TGME49_293760
TGME49_chrIa	97	548907	549203	-	147.284	2.20411	0.329411	6.69105	1.11e-11	2.48e-10	promoter-TSS (TGME49_293760)	TGME49_293760
TGME49_chrIa	98	549410	549662	+	247.531	2.54729	0.283328	8.9906	1.23e-19	6.28e-18	promoter-TSS (TGME49_293760)	TGME49_293770
TGME49_chrIa	99	557419	557624	+	87.2396	2.80804	0.472252	5.94606	1.37e-09	2.46e-08	TTS (TGME49_293770)	TGME49_293780
TGME49_chrIb	1	19130	19235	-	26.6462	1.77984	0.597867	2.97698	0.00145552	0.00729981	promoter-TSS (TGME49_207370)	TGME49_207370
TGME49_chrIb	10	63694	63785	-	279.796	1.22281	0.249098	4.90895	4.58e-07	5.31e-06	exon (TGME49_207440, exon 3 of 5)	TGME49_207440
TGME49_chrIb	100	861802	864497	-	158.337	0.993843	0.279822	3.55169	0.00019138	0.0012575	intron (TGME49_208790, intron 3 of 6)	TGME49_208790
TGME49_chrIb	101	863276	865250	-	188.85	1.13767	0.264871	4.2952	8.73e-06	7.89e-05	promoter-TSS (TGME49_208800)	TGME49_208790
TGME49_chrIb	102	865753	865847	-	3.71131	3.59226	1.50883	2.38082	0.00863699	0.0329844	promoter-TSS (TGME49_208790)	TGME49_208800
TGME49_chrIb	103	865957	866105	+	47.5942	3.34129	0.649538	5.1441	1.34e-07	1.72e-06	promoter-TSS (TGME49_208790)	TGME49_208800
TGME49_chrIb	104	888932	890692	-	551.31	0.596531	0.217595	2.74147	0.00305824	0.01377	exon (TGME49_208830, exon 1 of 1)	TGME49_208830
TGME49_chrIb	105	890583	890697	-	249.64	3.18644	0.321105	9.92337	1.65e-23	1.17e-21	TTS (TGME49_208842)	TGME49_208830
TGME49_chrIb	106	890788	891315	-	46.6099	2.62142	0.548024	4.78341	8.62e-07	9.49e-06	TTS (TGME49_208842)	TGME49_208830
TGME49_chrIb	107	906034	906127	-	34.3526	1.99464	0.541218	3.68547	0.000114139	0.000799193	promoter-TSS (TGME49_208850)	TGME49_208842
TGME49_chrIb	108	906134	906220	-	46.3466	2.87739	0.581608	4.9473	3.76e-07	4.45e-06	promoter-TSS (TGME49_208842)	TGME49_208842
TGME49_chrIb	109	908194	908705	+	123.786	1.45408	0.307365	4.73078	1.12e-06	1.2e-05	exon (TGME49_208850, exon 2 of 2)	TGME49_208850
TGME49_chrIb	11	63825	65869	-	2680.21	2.44889	0.199129	12.298	4.64e-35	7.75e-33	intron (TGME49_207440, intron 1 of 4)	TGME49_207440
TGME49_chrIb	110	910644	910750	+	13.5253	2.15726	0.845567	2.55126	0.00536667	0.022008	promoter-TSS (TGME49_208910)	TGME49_208910
TGME49_chrIb	111	928890	929303	-	124.028	2.81024	0.377749	7.43943	5.06e-14	1.47e-12	exon (TGME49_208970, exon 1 of 5)	TGME49_208970
TGME49_chrIb	112	980415	980522	-	22.4995	1.57762	0.613085	2.57325	0.00503745	0.0208946	promoter-TSS (TGME49_209000)	TGME49_209000
TGME49_chrIb	113	983254	983349	+	11.9393	2.11092	0.897701	2.35147	0.00934966	0.0353317	promoter-TSS (TGME49_209005)	TGME49_209010
TGME49_chrIb	114	994711	994798	-	5.9335	4.26235	1.40016	3.04419	0.00116652	0.00604535	promoter-TSS (TGME49_209020)	TGME49_209020
TGME49_chrIb	115	998167	998274	+	5.48834	4.16578	1.41444	2.94517	0.00161387	0.00797224	exon (TGME49_209030, exon 1 of 2)	TGME49_209030
TGME49_chrIb	116	998307	998675	+	2085.17	2.39623	0.204096	11.7407	3.94e-32	5.37e-30	exon (TGME49_209030, exon 1 of 2)	TGME49_209030
TGME49_chrIb	117	998689	998774	+	148.537	2.00465	0.314762	6.36877	9.53e-11	1.95e-09	exon (TGME49_209030, exon 1 of 2)	TGME49_209030
TGME49_chrIb	118	1014923	1015024	-	21.0641	2.37351	0.766231	3.09764	0.000975337	0.00518082	exon (TGME49_209050, exon 1 of 3)	TGME49_209050
TGME49_chrIb	119	1015920	1016009	-	10.8734	4.11411	1.31656	3.1249	0.000889334	0.00477983	exon (TGME49_209050, exon 1 of 3)	TGME49_209050
TGME49_chrIb	12	65582	65663	-	2053.29	2.98141	0.205216	14.5281	4.02e-48	1.8e-45	exon (TGME49_207440, exon 1 of 5)	TGME49_207440
TGME49_chrIb	120	1016204	1016452	-	7.24683	3.46856	1.37129	2.52941	0.00571268	0.023208	exon (TGME49_209050, exon 1 of 3)	TGME49_209050
TGME49_chrIb	121	1018711	1018771	+	13.4187	2.80237	0.976813	2.86889	0.00205955	0.00982567	promoter-TSS (TGME49_209050)	TGME49_209060
TGME49_chrIb	122	1030276	1034042	-	347.934	0.589035	0.229375	2.568	0.00511433	0.0211604	promoter-TSS (TGME49_209070)	TGME49_209070
TGME49_chrIb	123	1032544	1033966	-	217.954	1.06087	0.25381	4.17979	1.46e-05	0.000125586	promoter-TSS (TGME49_209070)	TGME49_209080
TGME49_chrIb	124	1033671	1034146	-	216.273	2.59436	0.306896	8.45354	1.41e-17	5.94e-16	promoter-TSS (TGME49_209070)	TGME49_209080
TGME49_chrIb	125	1034053	1034655	+	196.704	2.02522	0.284052	7.12977	5.03e-13	1.32e-11	promoter-TSS (TGME49_209080)	TGME49_209080
TGME49_chrIb	126	1034383	1034469	+	99.1654	2.82018	0.41485	6.79807	5.3e-12	1.23e-10	promoter-TSS (TGME49_209080)	TGME49_209080
TGME49_chrIb	127	1034481	1034577	+	69.1078	1.54052	0.379337	4.06107	2.44e-05	0.000199959	promoter-TSS (TGME49_209080)	TGME49_209090
TGME49_chrIb	128	1034596	1034986	+	64.4855	1.13852	0.38045	2.99257	0.00138321	0.00699534	promoter-TSS (TGME49_209080)	TGME49_209090
TGME49_chrIb	129	1046078	1047176	-	57.8215	1.76614	0.427102	4.13517	1.77e-05	0.000149886	intron (TGME49_209100, intron 1 of 13)	TGME49_209100
TGME49_chrIb	13	68830	68939	+	16.977	4.8067	1.27344	3.77458	8.01e-05	0.000583367	exon (TGME49_207450, exon 1 of 9)	TGME49_207450
TGME49_chrIb	130	1047041	1047270	-	53.4562	3.17896	1.16431	2.73033	0.00316354	0.0141664	exon (TGME49_209100, exon 1 of 14)	TGME49_209100
TGME49_chrIb	131	1053244	1053362	-	6.63865	3.34826	1.37599	2.43336	0.00747978	0.0291719	promoter-TSS (TGME49_209108)	TGME49_209120
TGME49_chrIb	132	1053365	1053476	-	16.4739	2.35691	0.807891	2.91736	0.00176502	0.00861233	promoter-TSS (TGME49_209108)	TGME49_209120
TGME49_chrIb	133	1053637	1053731	+	19.3575	2.19385	0.748785	2.92988	0.00169548	0.0083239	promoter-TSS (TGME49_209108)	TGME49_209112
TGME49_chrIb	134	1053811	1053933	+	55.5144	1.34303	0.407501	3.29577	0.000490767	0.00286087	promoter-TSS (TGME49_209108)	TGME49_209112
TGME49_chrIb	135	1068422	1068867	-	27.245	2.20448	0.620507	3.55271	0.000190643	0.00125377	TTS (TGME49_209140)	TGME49_209130
TGME49_chrIb	136	1074736	1075341	-	95.9741	2.05729	0.360002	5.71466	5.5e-09	8.84e-08	promoter-TSS (TGME49_209150)	TGME49_209140
TGME49_chrIb	137	1075123	1075208	-	15.8031	3.20827	0.977754	3.28126	0.00051672	0.00298566	promoter-TSS (TGME49_209150)	TGME49_209140
TGME49_chrIb	138	1075246	1075355	-	54.31	3.66547	0.621539	5.89741	1.85e-09	3.22e-08	promoter-TSS (TGME49_209150)	TGME49_209140
TGME49_chrIb	139	1075508	1075740	+	67.7237	2.92613	0.49486	5.91304	1.68e-09	2.96e-08	promoter-TSS (TGME49_209140)	TGME49_209150
TGME49_chrIb	14	69010	69069	+	8.64732	2.72569	1.18236	2.3053	0.0105748	0.0392046	exon (TGME49_207450, exon 1 of 9)	TGME49_207450
TGME49_chrIb	140	1075742	1075837	+	19.0248	1.46307	0.646047	2.26465	0.0117671	0.0428348	promoter-TSS (TGME49_209140)	TGME49_209150
TGME49_chrIb	141	1089688	1090411	-	182.845	2.13291	0.298867	7.13664	4.78e-13	1.26e-11	promoter-TSS (TGME49_209160)	TGME49_209160
TGME49_chrIb	142	1094194	1094296	-	17.7119	5.8442	1.26815	4.60844	2.03e-06	2.09e-05	promoter-TSS (TGME49_209170)	TGME49_209170
TGME49_chrIb	143	1109584	1109663	-	18.0143	1.46676	0.66044	2.22089	0.0131792	0.0468782	exon (TGME49_209190, exon 1 of 5)	TGME49_209190
TGME49_chrIb	144	1109715	1109835	-	11.3275	4.15757	1.31767	3.15523	0.000801848	0.00438539	promoter-TSS (TGME49_209190)	TGME49_209190
TGME49_chrIb	145	1111447	1111687	+	16.0897	2.30931	0.861009	2.6821	0.00365809	0.0159999	promoter-TSS (TGME49_209190)	TGME49_209200
TGME49_chrIb	146	1111947	1112215	+	22.5627	1.98941	0.68259	2.9145	0.00178131	0.00867181	exon (TGME49_209200, exon 1 of 12)	TGME49_209200
TGME49_chrIb	147	1122964	1123068	+	46.9126	1.98438	0.469952	4.22251	1.21e-05	0.000106162	exon (TGME49_209210, exon 1 of 8)	TGME49_209210
TGME49_chrIb	148	1141843	1141910	-	4.15123	3.75483	1.47865	2.53936	0.00555283	0.0226646	promoter-TSS (TGME49_209250)	TGME49_209240
TGME49_chrIb	149	1142476	1142860	+	163.168	2.96828	0.343487	8.64161	2.77e-18	1.23e-16	promoter-TSS (TGME49_209240)	TGME49_209250
TGME49_chrIb	15	82222	82308	-	5.97265	3.23171	1.39224	2.32124	0.010137	0.0378282	exon (TGME49_207460, exon 1 of 9)	TGME49_207460
TGME49_chrIb	150	1145323	1145546	+	69.7474	2.10511	0.410101	5.13313	1.42e-07	1.82e-06	exon (TGME49_209250, exon 4 of 10)	TGME49_209250
TGME49_chrIb	151	1155317	1158365	-	430.337	1.56202	0.231474	6.74813	7.49e-12	1.7e-10	intron (TGME49_209260, intron 1 of 5)	TGME49_209260
TGME49_chrIb	152	1158209	1158416	-	298.554	2.6823	0.281109	9.54186	7.01e-22	4.38e-20	promoter-TSS (TGME49_209260)	TGME49_209260
TGME49_chrIb	153	1168886	1168973	-	6.77114	3.38636	1.37909	2.4555	0.00703439	0.0277054	promoter-TSS (TGME49_209270)	TGME49_209270
TGME49_chrIb	154	1177437	1177518	+	7.74705	3.61946	1.35603	2.66915	0.00380213	0.0165399	promoter-TSS (TGME49_209280)	TGME49_209280
TGME49_chrIb	155	1177522	1177576	+	16.1472	1.61517	0.728263	2.21783	0.0132832	0.0471742	promoter-TSS (TGME49_209280)	TGME49_209280
TGME49_chrIb	156	1191238	1191334	-	698	1.90583	0.21611	8.81877	5.79e-19	2.79e-17	exon (TGME49_209290, exon 1 of 1)	TGME49_209290
TGME49_chrIb	157	1191335	1191576	-	3365.77	3.36915	0.199302	16.9048	2.07e-64	5.57e-61	exon (TGME49_209290, exon 1 of 1)	TGME49_209290
TGME49_chrIb	158	1208788	1210325	-	186.28	0.990569	0.266608	3.71545	0.00010142	0.000717611	promoter-TSS (TGME49_209430)	TGME49_209420
TGME49_chrIb	159	1210095	1210187	-	35.3682	1.94915	0.533257	3.65518	0.000128503	0.000886944	promoter-TSS (TGME49_209430)	TGME49_209420
TGME49_chrIb	16	82396	82641	-	59.952	1.33854	0.399248	3.35266	0.000400196	0.00240109	exon (TGME49_207460, exon 1 of 9)	TGME49_207460
TGME49_chrIb	160	1210233	1210341	-	114.051	1.45937	0.324774	4.4935	3.5e-06	3.43e-05	promoter-TSS (TGME49_209420)	TGME49_209420
TGME49_chrIb	161	1210467	1210549	+	30.2583	3.21424	0.76667	4.19247	1.38e-05	0.000119612	promoter-TSS (TGME49_209420)	TGME49_209430
TGME49_chrIb	162	1210619	1210697	+	15.7396	4.66875	1.2811	3.64433	0.000134046	0.000920521	promoter-TSS (TGME49_209420)	TGME49_209430
TGME49_chrIb	163	1216427	1216522	+	21.9128	3.17271	0.838964	3.7817	7.79e-05	0.000568609	promoter-TSS (TGME49_209440)	TGME49_209440
TGME49_chrIb	164	1217052	1217309	+	42.5303	1.68956	0.467864	3.61122	0.000152381	0.00102776	promoter-TSS (TGME49_209440)	TGME49_209440
TGME49_chrIb	165	1239891	1241801	-	77.7345	1.3262	0.36753	3.60842	0.000154036	0.00103821	exon (TGME49_209450, exon 1 of 11)	TGME49_209450
TGME49_chrIb	166	1240908	1241797	-	59.3301	1.97215	0.449337	4.38902	5.69e-06	5.39e-05	exon (TGME49_209450, exon 1 of 11)	TGME49_209450
TGME49_chrIb	167	1244285	1244421	+	8.67113	3.76279	1.33514	2.81828	0.00241407	0.0112324	promoter-TSS (TGME49_209460)	TGME49_209460
TGME49_chrIb	168	1265401	1265479	-	18.1622	4.09978	1.13449	3.61378	0.000150885	0.00102023	promoter-TSS (TGME49_209490)	TGME49_209490
TGME49_chrIb	169	1269194	1270254	+	92.503	0.980477	0.327994	2.98931	0.00139804	0.00705707	exon (TGME49_209500, exon 1 of 3)	TGME49_209500
TGME49_chrIb	17	85406	85480	+	31.0157	2.58196	0.628967	4.10508	2.02e-05	0.000168909	promoter-TSS (TGME49_207470)	TGME49_207470
TGME49_chrIb	170	1307321	1307406	-	8.50768	2.85293	1.18525	2.40703	0.00804153	0.0310595	promoter-TSS (TGME49_209530)	TGME49_209520
TGME49_chrIb	171	1307739	1307908	+	9.68213	3.93181	1.32152	2.97523	0.00146387	0.00733423	promoter-TSS (TGME49_209520)	TGME49_209530
TGME49_chrIb	172	1343473	1343568	-	10.3648	3.09143	1.18203	2.61535	0.00445679	0.0188819	promoter-TSS (TGME49_209570)	TGME49_209570
TGME49_chrIb	173	1346433	1346541	+	14.8678	1.87777	0.801381	2.34317	0.00956038	0.0359808	promoter-TSS (TGME49_209580)	TGME49_209580
TGME49_chrIb	174	1359146	1359274	+	47.1324	2.24366	0.510831	4.39217	5.61e-06	5.32e-05	promoter-TSS (TGME49_209600)	TGME49_209600
TGME49_chrIb	175	1369664	1370218	-	20.225	1.58745	0.667959	2.37657	0.00873723	0.0333328	promoter-TSS (TGME49_209630)	TGME49_209630
TGME49_chrIb	176	1370371	1370493	+	14.0267	5.51143	1.28641	4.28435	9.16e-06	8.24e-05	promoter-TSS (TGME49_209630)	TGME49_209630
TGME49_chrIb	177	1393623	1393715	+	13.7791	3.6325	1.18938	3.05412	0.00112862	0.00586951	promoter-TSS (TGME49_209650)	TGME49_209680
TGME49_chrIb	178	1401550	1401659	+	33.0291	4.93413	1.79456	2.74949	0.00298444	0.0134623	promoter-TSS (TGME49_209690)	TGME49_209690
TGME49_chrIb	179	1405326	1405428	+	84.717	2.44763	0.412403	5.93504	1.47e-09	2.62e-08	promoter-TSS (TGME49_209705)	TGME49_209700
TGME49_chrIb	18	85512	85611	+	16.4156	1.71936	0.72187	2.38181	0.0086138	0.0329128	promoter-TSS (TGME49_207470)	TGME49_207470
TGME49_chrIb	180	1410443	1410924	-	93.0949	1.48342	0.342445	4.33184	7.39e-06	6.8e-05	promoter-TSS (TGME49_209720)	TGME49_209710
TGME49_chrIb	181	1411064	1411195	+	361.524	1.94237	0.259643	7.48094	3.69e-14	1.1e-12	promoter-TSS (TGME49_209710)	TGME49_209720
TGME49_chrIb	182	1422857	1423040	-	22.7329	2.59515	0.726712	3.57109	0.000177753	0.00117606	promoter-TSS (TGME49_209740)	TGME49_209730
TGME49_chrIb	183	1451840	1451936	+	11.9061	5.28138	1.30165	4.05745	2.48e-05	0.000202636	promoter-TSS (TGME49_209790)	TGME49_209790
TGME49_chrIb	184	1460254	1460478	+	184.775	2.85466	0.347701	8.21011	1.1e-16	4.21e-15	promoter-TSS (TGME49_209800)	TGME49_209800
TGME49_chrIb	185	1460507	1460567	+	70.6511	2.01532	0.429079	4.69686	1.32e-06	1.4e-05	exon (TGME49_209800, exon 1 of 1)	TGME49_209800
TGME49_chrIb	186	1471912	1472013	-	36.5693	2.17285	0.547012	3.97221	3.56e-05	0.000280086	exon (TGME49_209820, exon 1 of 7)	TGME49_209820
TGME49_chrIb	187	1488185	1488578	-	4.12073	3.75851	1.48009	2.53939	0.00555237	0.0226646	exon (TGME49_209850, exon 4 of 4)	TGME49_209850
TGME49_chrIb	188	1491437	1492727	-	57.3573	1.52967	0.41364	3.69808	0.00010862	0.000765256	promoter-TSS (TGME49_209860)	TGME49_209850
TGME49_chrIb	189	1492598	1492812	-	32.7237	2.68454	0.659785	4.06881	2.36e-05	0.00019407	promoter-TSS (TGME49_209860)	TGME49_209850
TGME49_chrIb	19	90100	91733	-	123.15	1.543	0.313929	4.91512	4.44e-07	5.16e-06	promoter-TSS (TGME49_207480)	TGME49_207480
TGME49_chrIb	190	1495302	1495405	+	10.6382	3.09956	1.17597	2.63575	0.00419757	0.0179666	exon (TGME49_209860, exon 2 of 6)	TGME49_209860
TGME49_chrIb	191	1503725	1505196	-	63.5656	1.76287	0.404228	4.36108	6.47e-06	6.05e-05	exon (TGME49_209870, exon 4 of 8)	TGME49_209870
TGME49_chrIb	192	1504681	1504804	-	31.9876	2.51899	0.610062	4.12908	1.82e-05	0.000153606	intron (TGME49_209870, intron 3 of 7)	TGME49_209870
TGME49_chrIb	193	1505071	1505175	-	12.0128	2.18943	0.913932	2.39562	0.00829625	0.0318767	intron (TGME49_209870, intron 2 of 7)	TGME49_209870
TGME49_chrIb	194	1507256	1507335	+	9.70371	2.46085	1.04429	2.35649	0.0092244	0.0349343	promoter-TSS (TGME49_209870)	TGME49_209870
TGME49_chrIb	195	1526854	1527560	+	41.814	0.956925	0.434831	2.20068	0.0138794	0.0489738	intron (TGME49_209880, intron 5 of 10)	TGME49_209890
TGME49_chrIb	196	1537855	1538094	-	68.7976	1.68149	0.39995	4.20425	1.31e-05	0.000114186	exon (TGME49_209890, exon 1 of 4)	TGME49_209890
TGME49_chrIb	197	1538384	1538470	-	27.2351	2.37692	0.644102	3.69029	0.000111999	0.000786442	exon (TGME49_209890, exon 1 of 4)	TGME49_209890
TGME49_chrIb	198	1538472	1538518	-	12.0285	2.65847	1.01248	2.62569	0.0043237	0.0184211	exon (TGME49_209890, exon 1 of 4)	TGME49_209890
TGME49_chrIb	199	1538708	1538802	-	6.37492	4.34272	1.38713	3.13072	0.000871877	0.00469975	exon (TGME49_209890, exon 1 of 4)	TGME49_209890
TGME49_chrIb	2	29311	29410	-	13.032	2.36725	0.910209	2.60078	0.00465064	0.0195725	promoter-TSS (TGME49_207390)	TGME49_207390
TGME49_chrIb	20	91342	91596	-	13.0964	2.84825	0.99958	2.84945	0.00218974	0.0103493	promoter-TSS (TGME49_207480)	TGME49_207480
TGME49_chrIb	200	1541003	1541116	+	17.5446	2.81016	0.856251	3.28194	0.000515481	0.00298084	promoter-TSS (TGME49_209890)	TGME49_209900
TGME49_chrIb	201	1546029	1546172	+	1220.81	2.99324	0.216839	13.804	1.21e-43	3.46e-41	promoter-TSS (TGME49_209910)	TGME49_209910
TGME49_chrIb	202	1546189	1546285	+	242.355	0.718868	0.251572	2.85751	0.00213489	0.0101295	exon (TGME49_209910, exon 1 of 2)	TGME49_209910
TGME49_chrIb	203	1546509	1546585	+	31.5182	1.53524	0.521875	2.94178	0.00163165	0.00804796	intron (TGME49_209910, intron 1 of 1)	TGME49_209910
TGME49_chrIb	204	1556135	1556222	-	15.6666	2.21813	0.802977	2.76239	0.00286901	0.0130131	promoter-TSS (TGME49_209940)	TGME49_209940
TGME49_chrIb	205	1566241	1566778	+	286.857	2.23795	0.267175	8.37637	2.73e-17	1.11e-15	promoter-TSS (TGME49_209945)	TGME49_209945
TGME49_chrIb	206	1573176	1573654	-	236.596	1.16805	0.254321	4.59282	2.19e-06	2.23e-05	exon (TGME49_209950, exon 2 of 7)	TGME49_209950
TGME49_chrIb	207	1574132	1574214	-	52.1634	3.65261	0.654979	5.57668	1.23e-08	1.87e-07	intron (TGME49_209950, intron 1 of 6)	TGME49_209950
TGME49_chrIb	208	1574390	1574470	-	52.6247	3.32515	0.588358	5.65158	7.95e-09	1.25e-07	exon (TGME49_209950, exon 1 of 7)	TGME49_209950
TGME49_chrIb	209	1574523	1574638	-	49.9868	3.87339	0.694342	5.57851	1.21e-08	1.85e-07	exon (TGME49_209950, exon 1 of 7)	TGME49_209950
TGME49_chrIb	21	91627	91733	-	28.1695	2.87312	0.753837	3.81133	6.91e-05	0.00051065	promoter-TSS (TGME49_207480)	TGME49_207480
TGME49_chrIb	210	1574652	1574754	-	192.343	2.17761	0.301175	7.23038	2.41e-13	6.48e-12	promoter-TSS (TGME49_209960)	TGME49_209950
TGME49_chrIb	211	1574788	1574959	-	467.199	2.98415	0.26327	11.3349	4.41e-30	5.05e-28	promoter-TSS (TGME49_209950)	TGME49_209950
TGME49_chrIb	212	1577389	1578388	+	48.2087	1.35719	0.429435	3.16041	0.000787742	0.00431783	exon (TGME49_209960, exon 1 of 20)	TGME49_209960
TGME49_chrIb	213	1614191	1614572	-	33.9683	1.05668	0.478549	2.2081	0.0136187	0.0481691	exon (TGME49_209985, exon 1 of 1)	TGME49_209985
TGME49_chrIb	214	1614576	1614671	-	24.932	5.34512	1.25443	4.261	1.02e-05	9.08e-05	promoter-TSS (TGME49_209985)	TGME49_209985
TGME49_chrIb	215	1636879	1637011	-	52.4846	2.35763	0.498052	4.73371	1.1e-06	1.19e-05	promoter-TSS (TGME49_321685)	TGME49_321685
TGME49_chrIb	216	1641210	1643374	-	666.099	0.730201	0.215639	3.38622	0.000354319	0.00215737	promoter-TSS (TGME49_321660)	TGME49_321680
TGME49_chrIb	217	1642822	1643352	-	615.359	0.7118	0.218184	3.26239	0.00055239	0.00315659	promoter-TSS (TGME49_321660)	TGME49_321680
TGME49_chrIb	218	1644296	1644400	+	15.5398	3.12987	0.985554	3.17575	0.000747258	0.00412448	promoter-TSS (TGME49_321680)	TGME49_321660
TGME49_chrIb	219	1649478	1649830	+	63.6537	2.64512	0.506936	5.21785	9.05e-08	1.2e-06	promoter-TSS (TGME49_321650)	TGME49_321650
TGME49_chrIb	22	141995	142107	+	31.9702	2.38175	0.627056	3.7983	7.28e-05	0.000534228	promoter-TSS (TGME49_207590)	TGME49_207590
TGME49_chrIb	220	1675467	1675948	-	86.0066	1.75615	0.363851	4.82656	6.95e-07	7.78e-06	promoter-TSS (TGME49_321640)	TGME49_321640
TGME49_chrIb	221	1686432	1686516	-	21.2783	1.69639	0.650059	2.60958	0.00453261	0.019151	exon (TGME49_321630, exon 1 of 11)	TGME49_321630
TGME49_chrIb	222	1689537	1689890	+	141.94	1.77296	0.30593	5.7953	3.41e-09	5.71e-08	exon (TGME49_321620, exon 1 of 17)	TGME49_321620
TGME49_chrIb	223	1702442	1702501	+	9.13474	2.89326	1.19172	2.4278	0.00759526	0.0295635	promoter-TSS (TGME49_321610)	TGME49_321610
TGME49_chrIb	224	1702514	1702642	+	36.1468	2.64283	0.595767	4.43602	4.58e-06	4.4e-05	promoter-TSS (TGME49_321610)	TGME49_321610
TGME49_chrIb	225	1712886	1713008	+	21.5333	2.19928	0.696288	3.15858	0.0007927	0.00434017	promoter-TSS (TGME49_321600)	TGME49_321600
TGME49_chrIb	226	1722195	1722493	+	149.544	2.71505	0.345341	7.86194	1.89e-15	6.33e-14	exon (TGME49_321590, exon 1 of 7)	TGME49_321590
TGME49_chrIb	227	1727314	1727642	-	343.062	3.0488	0.281495	10.8307	1.23e-27	1.2e-25	promoter-TSS (TGME49_321560)	TGME49_321560
TGME49_chrIb	228	1727949	1728189	+	25.0187	2.52659	0.682345	3.70281	0.000106613	0.000752013	promoter-TSS (TGME49_321570)	TGME49_321570
TGME49_chrIb	229	1739047	1739465	-	10.1363	3.33175	1.14625	2.90666	0.00182656	0.00886759	intron (TGME49_321550, intron 1 of 1)	TGME49_321550
TGME49_chrIb	23	160448	164338	-	217.249	0.671125	0.26005	2.58076	0.00492918	0.020536	intron (TGME49_207620, intron 3 of 13)	TGME49_207620
TGME49_chrIb	230	1741431	1741539	-	37.0672	3.10183	0.649225	4.77775	8.86e-07	9.74e-06	promoter-TSS (TGME49_321540)	TGME49_321550
TGME49_chrIb	231	1755291	1756465	-	33.116	1.09189	0.491017	2.22373	0.0130832	0.046621	promoter-TSS (TGME49_321520)	TGME49_321530
TGME49_chrIb	232	1756254	1756355	-	13.9962	2.142	0.848435	2.52465	0.00579063	0.0234795	promoter-TSS (TGME49_321520)	TGME49_321530
TGME49_chrIb	233	1756367	1756488	-	19.4569	1.53132	0.645967	2.37059	0.00887977	0.0338067	promoter-TSS (TGME49_321520)	TGME49_321530
TGME49_chrIb	234	1756557	1757176	-	261.164	2.31822	0.275409	8.41734	1.93e-17	8e-16	promoter-TSS (TGME49_321520)	TGME49_321530
TGME49_chrIb	235	1757204	1757507	-	14.9955	4.57924	1.28275	3.56987	0.000178577	0.0011802	promoter-TSS (TGME49_321520)	TGME49_321530
TGME49_chrIb	236	1757254	1759674	+	936.248	1.48461	0.210054	7.06775	7.87e-13	2e-11	promoter-TSS (TGME49_321530)	TGME49_321520
TGME49_chrIb	237	1758832	1758927	+	317.728	1.97803	0.267783	7.38668	7.53e-14	2.14e-12	promoter-TSS (TGME49_321530)	TGME49_321520
TGME49_chrIb	238	1763058	1763295	+	429.32	1.59147	0.233289	6.82191	4.49e-12	1.05e-10	exon (TGME49_321500, exon 1 of 5)	TGME49_321500
TGME49_chrIb	239	1763296	1763454	+	73.6255	2.38369	0.42157	5.65432	7.82e-09	1.23e-07	exon (TGME49_321510, exon 1 of 2)	TGME49_321510
TGME49_chrIb	24	163817	164339	-	146.011	1.91641	0.307539	6.23144	2.31e-10	4.52e-09	promoter-TSS (TGME49_207630)	TGME49_207620
TGME49_chrIb	240	1763472	1763592	+	139.308	2.90851	0.368479	7.89329	1.47e-15	4.98e-14	promoter-TSS (TGME49_321510)	TGME49_321510
TGME49_chrIb	241	1764426	1764539	+	100.263	1.64216	0.337816	4.8611	5.84e-07	6.63e-06	promoter-TSS (TGME49_321510)	TGME49_321510
TGME49_chrIb	242	1764603	1764703	+	56.1697	1.14995	0.39994	2.87531	0.00201814	0.00965458	promoter-TSS (TGME49_321510)	TGME49_321510
TGME49_chrIb	243	1786078	1786153	+	15.4366	4.63763	1.27671	3.63249	0.00014035	0.000957095	promoter-TSS (TGME49_321460)	TGME49_321460
TGME49_chrIb	244	1805139	1805414	+	91.1477	3.20995	0.454178	7.0676	7.88e-13	2e-11	promoter-TSS (TGME49_321440)	TGME49_321440
TGME49_chrIb	245	1818049	1818105	+	6.08673	4.31003	1.39534	3.08887	0.00100458	0.00530375	promoter-TSS (TGME49_321430)	TGME49_321430
TGME49_chrIb	246	1821912	1822008	+	32.2442	3.7745	0.834131	4.52507	3.02e-06	3e-05	promoter-TSS (TGME49_321420)	TGME49_321420
TGME49_chrIb	247	1822009	1822108	+	17.9103	1.59311	0.679042	2.34611	0.00948518	0.035757	TTS (TGME49_321430)	TGME49_321420
TGME49_chrIb	248	1839562	1839656	-	26.7847	4.49018	1.64845	2.72388	0.00322602	0.0143926	promoter-TSS (TGME49_321390)	TGME49_321400
TGME49_chrIb	249	1839807	1839946	+	98.5118	3.15891	0.431128	7.32708	1.18e-13	3.28e-12	promoter-TSS (TGME49_321390)	TGME49_321400
TGME49_chrIb	25	187021	187136	-	48.8683	3.80939	0.720154	5.28969	6.13e-08	8.38e-07	promoter-TSS (TGME49_207640)	TGME49_207640
TGME49_chrIb	250	1840192	1840267	+	11.6802	3.23471	1.14461	2.82603	0.00235647	0.0110059	promoter-TSS (TGME49_321390)	TGME49_321400
TGME49_chrIb	251	1844858	1844935	+	9.70298	3.92912	1.33403	2.9453	0.00161319	0.00797023	promoter-TSS (TGME49_321370)	TGME49_321380
TGME49_chrIb	252	1863880	1864142	-	17.0108	1.57685	0.692957	2.27554	0.0114367	0.0418176	TTS (TGME49_321350)	TGME49_321350
TGME49_chrIb	253	1867331	1867473	-	61.6398	2.66574	0.498408	5.34852	4.43e-08	6.21e-07	exon (TGME49_321360, exon 1 of 8)	TGME49_321360
TGME49_chrIb	254	1867668	1867847	-	3.81899	3.61686	1.5012	2.40932	0.00799122	0.0308894	exon (TGME49_321360, exon 1 of 8)	TGME49_321360
TGME49_chrIb	255	1894137	1894217	-	11.7552	2.59145	0.991379	2.61398	0.00447466	0.0189445	promoter-TSS (TGME49_321300)	TGME49_321310
TGME49_chrIb	26	211120	211252	-	76.0813	2.29371	0.412878	5.55542	1.38e-08	2.09e-07	promoter-TSS (TGME49_207680)	TGME49_207680
TGME49_chrIb	27	214123	214212	+	68.9023	4.87946	0.793233	6.15136	3.84e-10	7.33e-09	promoter-TSS (TGME49_207690)	TGME49_207690
TGME49_chrIb	28	214214	214321	+	30.1456	1.69995	0.546799	3.10891	0.000938896	0.00501067	exon (TGME49_207690, exon 1 of 7)	TGME49_207690
TGME49_chrIb	29	223818	223929	+	26.6815	1.62273	0.577497	2.80993	0.00247759	0.0114837	exon (TGME49_207710, exon 1 of 8)	TGME49_207710
TGME49_chrIb	3	29610	29752	+	15.6161	2.67318	0.873619	3.05989	0.0011071	0.00577078	promoter-TSS (TGME49_207390)	TGME49_207400
TGME49_chrIb	30	232136	232246	+	18.8113	1.76204	0.740217	2.38043	0.00864622	0.0330154	promoter-TSS (TGME49_207720)	TGME49_207720
TGME49_chrIb	31	256223	256327	+	4.19121	3.70397	1.47745	2.507	0.00608804	0.0244706	promoter-TSS (TGME49_207740)	TGME49_207750
TGME49_chrIb	32	257169	257292	+	14.6467	3.05595	0.992875	3.07788	0.00104239	0.00547497	exon (TGME49_207750, exon 1 of 7)	TGME49_207750
TGME49_chrIb	33	257383	257654	+	235.137	2.38776	0.283033	8.43635	1.64e-17	6.83e-16	exon (TGME49_207750, exon 1 of 7)	TGME49_207750
TGME49_chrIb	34	265755	265953	+	52.4809	1.77995	0.440714	4.03878	2.69e-05	0.000218251	promoter-TSS (TGME49_207760)	TGME49_207760
TGME49_chrIb	35	282288	285165	-	328.076	0.898455	0.237849	3.77742	7.92e-05	0.000577609	intron (TGME49_207770, intron 1 of 7)	TGME49_207770
TGME49_chrIb	36	284980	285234	-	213.946	2.42769	0.302678	8.0207	5.26e-16	1.87e-14	exon (TGME49_207770, exon 1 of 8)	TGME49_207770
TGME49_chrIb	37	307726	307796	-	11.6301	2.8003	1.03856	2.69633	0.0035054	0.0154193	promoter-TSS (TGME49_207810)	TGME49_207800
TGME49_chrIb	38	307798	307862	-	9.71118	4.9877	1.3244	3.76601	8.29e-05	0.000601097	promoter-TSS (TGME49_207800)	TGME49_207800
TGME49_chrIb	39	311181	311274	+	104.03	2.45132	0.392546	6.24467	2.12e-10	4.18e-09	Intergenic	TGME49_207820
TGME49_chrIb	4	36143	36230	-	23.5114	1.28139	0.574781	2.22936	0.0128951	0.0460841	promoter-TSS (TGME49_207403)	TGME49_207403
TGME49_chrIb	40	311331	311428	+	39.8697	2.19657	0.521704	4.21038	1.27e-05	0.000111397	promoter-TSS (TGME49_207820)	TGME49_207820
TGME49_chrIb	41	321385	321491	+	18.7291	4.09985	1.15748	3.54204	0.000198522	0.00130038	promoter-TSS (TGME49_207830)	TGME49_207830
TGME49_chrIb	42	328060	328096	-	239.193	1.22131	0.256884	4.75433	9.96e-07	1.08e-05	exon (TGME49_207840, exon 3 of 4)	TGME49_207840
TGME49_chrIb	43	328247	329136	-	1917.09	3.01244	0.209107	14.4062	2.37e-47	1.01e-44	intron (TGME49_207840, intron 1 of 3)	TGME49_207840
TGME49_chrIb	44	329036	329151	-	1503.78	3.67941	0.221948	16.5778	5.04e-62	9.31e-59	promoter-TSS (TGME49_207840)	TGME49_207840
TGME49_chrIb	45	331194	331310	+	10.3097	2.26908	1.01057	2.24535	0.0123728	0.0445784	promoter-TSS (TGME49_207865)	TGME49_207865
TGME49_chrIb	46	381394	381491	+	18.6651	3.36681	0.967786	3.47888	0.000251758	0.00159946	promoter-TSS (TGME49_207880)	TGME49_207880
TGME49_chrIb	47	408989	409083	+	25.8986	1.31008	0.560072	2.33914	0.00966414	0.0362896	promoter-TSS (TGME49_207900)	TGME49_207900
TGME49_chrIb	48	436706	436810	-	11.4493	2.5661	0.995374	2.57802	0.00496835	0.0206817	promoter-TSS (TGME49_207920)	TGME49_207910
TGME49_chrIb	49	436903	437024	-	9.34197	2.95138	1.1964	2.46689	0.00681465	0.0269477	promoter-TSS (TGME49_207910)	TGME49_207910
TGME49_chrIb	5	36292	36485	-	175.164	1.85786	0.303362	6.12422	4.56e-10	8.64e-09	promoter-TSS (TGME49_207403)	TGME49_207403
TGME49_chrIb	50	446728	446959	-	28.4037	2.73398	0.671598	4.07086	2.34e-05	0.00019243	exon (TGME49_207930, exon 1 of 4)	TGME49_207930
TGME49_chrIb	51	454900	454994	-	13.9332	3.60468	1.14558	3.1466	0.000825897	0.00449611	exon (TGME49_207940, exon 1 of 7)	TGME49_207940
TGME49_chrIb	52	454996	455096	-	14.625	2.13597	0.812144	2.63004	0.00426869	0.0182261	promoter-TSS (TGME49_207940)	TGME49_207940
TGME49_chrIb	53	458887	459086	-	61.2157	3.01759	0.510698	5.90875	1.72e-09	3.03e-08	promoter-TSS (TGME49_207950)	TGME49_207950
TGME49_chrIb	54	472857	473296	-	41.7437	1.79599	0.479672	3.7442	9.05e-05	0.000649591	exon (TGME49_207960, exon 1 of 10)	TGME49_207960
TGME49_chrIb	55	488933	489036	-	6.37712	3.25416	1.38712	2.34598	0.0094885	0.0357649	intron (TGME49_207970, intron 5 of 10)	TGME49_207970
TGME49_chrIb	56	509372	509494	-	30.4097	2.81989	0.661938	4.26005	1.02e-05	9.11e-05	promoter-TSS (TGME49_207990)	TGME49_207990
TGME49_chrIb	57	531338	531419	+	848.84	3.4293	0.240848	14.2385	2.64e-46	1.04e-43	promoter-TSS (TGME49_208030)	TGME49_208030
TGME49_chrIb	58	531440	531534	+	472.154	2.4273	0.241113	10.0671	3.86e-24	2.9e-22	exon (TGME49_208030, exon 1 of 1)	TGME49_208030
TGME49_chrIb	59	531575	532232	+	783.183	0.632747	0.224705	2.8159	0.00243201	0.0113052	exon (TGME49_208030, exon 1 of 1)	TGME49_208030
TGME49_chrIb	6	48412	48657	-	95.7264	2.66114	0.400481	6.64486	1.52e-11	3.34e-10	promoter-TSS (TGME49_207430)	TGME49_207420
TGME49_chrIb	60	589754	589809	-	9.3558	2.98443	1.17709	2.53543	0.00561548	0.0228792	promoter-TSS (TGME49_208090)	TGME49_208070
TGME49_chrIb	61	589811	589947	-	45.0832	2.70502	0.545864	4.95548	3.61e-07	4.28e-06	promoter-TSS (TGME49_208070)	TGME49_208070
TGME49_chrIb	62	601828	601922	-	16.9351	1.924	0.794792	2.42076	0.00774401	0.0300754	promoter-TSS (TGME49_208300)	TGME49_208200
TGME49_chrIb	63	601987	602128	-	39.821	3.08085	0.635306	4.84939	6.19e-07	7e-06	promoter-TSS (TGME49_208200)	TGME49_208200
TGME49_chrIb	64	602271	602389	+	48.5156	2.3397	0.508781	4.59863	2.13e-06	2.18e-05	promoter-TSS (TGME49_208200)	TGME49_208300
TGME49_chrIb	65	607592	607646	-	5.04338	4.04403	1.43225	2.82355	0.00237477	0.0110757	promoter-TSS (TGME49_208310)	TGME49_208310
TGME49_chrIb	66	607744	607854	+	52.5061	2.84952	0.556146	5.12369	1.5e-07	1.91e-06	promoter-TSS (TGME49_208310)	TGME49_208320
TGME49_chrIb	67	613612	613719	+	28.1274	2.00228	0.592473	3.37952	0.000363057	0.00220105	promoter-TSS (TGME49_208340)	TGME49_208340
TGME49_chrIb	68	627582	627693	-	8.95174	2.91293	1.22763	2.37281	0.0088267	0.033635	exon (TGME49_208350, exon 2 of 5)	TGME49_208350
TGME49_chrIb	69	627712	627809	-	8.09606	4.71317	1.34869	3.49462	0.000237365	0.00152176	intron (TGME49_208350, intron 1 of 4)	TGME49_208350
TGME49_chrIb	7	48781	49090	+	26.7705	3.61652	0.838904	4.311	8.13e-06	7.41e-05	promoter-TSS (TGME49_207420)	TGME49_207430
TGME49_chrIb	70	635916	636032	+	81.4997	0.82719	0.334411	2.47357	0.0066885	0.026534	promoter-TSS (TGME49_208370)	TGME49_208370
TGME49_chrIb	71	645563	645649	+	14.9987	1.79751	0.760352	2.36405	0.00903819	0.0343258	promoter-TSS (TGME49_208380)	TGME49_208390
TGME49_chrIb	72	667669	668207	-	48.731	2.87021	0.560653	5.1194	1.53e-07	1.94e-06	exon (TGME49_208400, exon 1 of 14)	TGME49_208400
TGME49_chrIb	73	683335	683423	-	10.9081	3.13826	1.17881	2.66223	0.00388129	0.0168174	promoter-TSS (TGME49_208410)	TGME49_208410
TGME49_chrIb	74	690603	690712	+	40.6751	2.22939	0.522449	4.2672	9.9e-06	8.86e-05	promoter-TSS (TGME49_208420)	TGME49_208420
TGME49_chrIb	75	690720	690824	+	21.5718	2.24556	0.695249	3.22987	0.000619242	0.00348936	exon (TGME49_208420, exon 1 of 17)	TGME49_208420
TGME49_chrIb	76	709524	709592	-	25.8233	1.69484	0.605443	2.79934	0.00256039	0.0117998	promoter-TSS (TGME49_208440)	TGME49_208430
TGME49_chrIb	77	709610	709738	-	41.6026	2.8574	0.603379	4.73566	1.09e-06	1.18e-05	promoter-TSS (TGME49_208430)	TGME49_208430
TGME49_chrIb	78	709947	710118	+	137.323	2.86223	0.366709	7.80519	2.97e-15	9.78e-14	promoter-TSS (TGME49_208430)	TGME49_208440
TGME49_chrIb	79	714960	715552	-	224.531	2.30563	0.290614	7.93365	1.06e-15	3.65e-14	intron (TGME49_208450, intron 1 of 8)	TGME49_208450
TGME49_chrIb	8	49035	49122	+	7.58747	2.88731	1.19803	2.41004	0.00797545	0.0308486	promoter-TSS (TGME49_207420)	TGME49_207430
TGME49_chrIb	80	715349	715438	-	70.7914	1.83403	0.411942	4.45214	4.25e-06	4.1e-05	exon (TGME49_208450, exon 1 of 9)	TGME49_208450
TGME49_chrIb	81	715450	715564	-	189.483	3.2637	0.34811	9.37549	3.44e-21	1.99e-19	promoter-TSS (TGME49_208450)	TGME49_208450
TGME49_chrIb	82	738483	738602	-	31.4199	2.6857	0.633163	4.24172	1.11e-05	9.83e-05	promoter-TSS (TGME49_208510)	TGME49_208500
TGME49_chrIb	83	738805	738922	+	14.3125	2.2135	0.835959	2.64785	0.00405027	0.0174396	promoter-TSS (TGME49_208500)	TGME49_208510
TGME49_chrIb	84	748974	749060	+	22.0177	2.46455	0.72403	3.40393	0.000332116	0.00204153	promoter-TSS (TGME49_208530)	TGME49_208530
TGME49_chrIb	85	749109	749877	+	144.643	1.66587	0.300375	5.54596	1.46e-08	2.2e-07	exon (TGME49_208530, exon 1 of 15)	TGME49_208530
TGME49_chrIb	86	763756	763871	+	18.8483	2.29386	0.743434	3.08549	0.00101608	0.00535965	promoter-TSS (TGME49_208540)	TGME49_208540
TGME49_chrIb	87	783811	784156	-	105.228	2.45231	0.388688	6.30921	1.4e-10	2.81e-09	promoter-TSS (TGME49_208560)	TGME49_208560
TGME49_chrIb	88	785021	785483	+	36.7694	2.49461	0.580176	4.29975	8.55e-06	7.75e-05	promoter-TSS (TGME49_208560)	TGME49_208570
TGME49_chrIb	89	785494	785561	+	14.7565	2.2801	0.830684	2.74485	0.00302692	0.0136435	promoter-TSS (TGME49_208560)	TGME49_208570
TGME49_chrIb	9	62313	66749	-	3349.7	1.70648	0.189903	8.98606	1.28e-19	6.5e-18	intron (TGME49_207440, intron 1 of 4)	TGME49_207440
TGME49_chrIb	90	802902	803088	-	17.8482	2.88223	0.867473	3.32256	0.000445976	0.00263827	promoter-TSS (TGME49_208580)	TGME49_208590
TGME49_chrIb	91	802978	803805	+	146.84	1.67363	0.299781	5.58285	1.18e-08	1.81e-07	promoter-TSS (TGME49_208580)	TGME49_208590
TGME49_chrIb	92	830137	830349	-	194.556	2.81666	0.339599	8.29408	5.47e-17	2.16e-15	Intergenic	TGME49_208722
TGME49_chrIb	93	830357	830456	-	5.52566	4.17609	1.41316	2.95514	0.00156264	0.0077672	Intergenic	TGME49_208722
TGME49_chrIb	94	836599	838297	-	102.053	1.60376	0.337118	4.75726	9.81e-07	1.07e-05	exon (TGME49_208730, exon 1 of 6)	TGME49_208730
TGME49_chrIb	95	838123	838340	-	11.6798	5.22921	1.30385	4.0106	3.03e-05	0.000242022	TTS (TGME49_208740)	TGME49_208730
TGME49_chrIb	96	840559	842071	-	312.653	1.05815	0.244778	4.32291	7.7e-06	7.05e-05	exon (TGME49_208740, exon 2 of 7)	TGME49_208740
TGME49_chrIb	97	841632	842087	-	226.722	1.92843	0.286027	6.74214	7.8e-12	1.77e-10	intron (TGME49_208740, intron 1 of 6)	TGME49_208740
TGME49_chrIb	98	844759	844859	+	66.8231	2.42215	0.45771	5.29188	6.05e-08	8.29e-07	promoter-TSS (TGME49_208750)	TGME49_208750
TGME49_chrIb	99	857101	857201	+	45.7996	1.20049	0.427415	2.80872	0.00248694	0.0115206	intron (TGME49_208780, intron 1 of 3)	TGME49_208780
TGME49_chrII	1	11862	11943	+	7.50999	2.62815	1.198	2.19379	0.0141254	0.049676	Intergenic	TGME49_220840
TGME49_chrII	10	76316	76829	-	185.371	3.26918	0.364627	8.96581	1.54e-19	7.77e-18	promoter-TSS (TGME49_220930)	TGME49_220930
TGME49_chrII	100	696640	696741	+	18.0825	3.91842	1.11907	3.5015	0.000231323	0.00148851	promoter-TSS (TGME49_221818)	TGME49_221922
TGME49_chrII	101	718561	718645	-	4.9591	3.99814	1.43613	2.78397	0.00268492	0.012299	promoter-TSS (TGME49_221940)	TGME49_221940
TGME49_chrII	102	727637	727726	-	3.44019	3.43837	1.53102	2.24581	0.0123581	0.0445472	exon (TGME49_221950, exon 1 of 9)	TGME49_221950
TGME49_chrII	103	728066	728119	-	9.74234	3.98082	1.29202	3.08108	0.00103125	0.00542419	exon (TGME49_221950, exon 1 of 9)	TGME49_221950
TGME49_chrII	104	728133	728247	-	41.4633	3.97575	0.779903	5.09775	1.72e-07	2.16e-06	exon (TGME49_221950, exon 1 of 9)	TGME49_221950
TGME49_chrII	105	732898	732996	-	20.7236	2.72983	0.777409	3.51144	0.000222842	0.00143738	promoter-TSS (TGME49_221970)	TGME49_221970
TGME49_chrII	106	741614	741731	-	67.3942	2.21145	0.423927	5.21659	9.11e-08	1.21e-06	TTS (TGME49_222000)	TGME49_221990
TGME49_chrII	107	741868	742037	+	12.6311	2.19067	0.892655	2.45411	0.00706172	0.0277871	promoter-TSS (TGME49_221990)	TGME49_221990
TGME49_chrII	108	748488	749340	-	56.2382	2.49895	0.496348	5.03466	2.39e-07	2.95e-06	exon (TGME49_222000, exon 1 of 9)	TGME49_222000
TGME49_chrII	109	749229	749363	-	41.3843	3.98279	0.748981	5.31762	5.26e-08	7.26e-07	promoter-TSS (TGME49_222000)	TGME49_222000
TGME49_chrII	11	80174	80467	+	23.593	3.44948	0.870576	3.9623	3.71e-05	0.000290432	exon (TGME49_220940, exon 1 of 5)	TGME49_220940
TGME49_chrII	110	758565	758667	-	29.5918	1.75157	0.567698	3.08538	0.00101645	0.00536044	promoter-TSS (TGME49_222010)	TGME49_222010
TGME49_chrII	111	761060	761115	+	10.3035	4.04106	1.32265	3.05527	0.0011243	0.0058522	promoter-TSS (TGME49_222020)	TGME49_222020
TGME49_chrII	112	761132	761231	+	9.27299	3.00895	1.19417	2.5197	0.00587275	0.0237636	promoter-TSS (TGME49_222020)	TGME49_222020
TGME49_chrII	113	761324	761570	+	102.312	1.28646	0.322442	3.98975	3.31e-05	0.000262197	promoter-TSS (TGME49_222020)	TGME49_222020
TGME49_chrII	114	769024	769274	+	23.6141	1.61333	0.606756	2.65895	0.00391924	0.0169694	exon (TGME49_222030, exon 1 of 7)	TGME49_222030
TGME49_chrII	115	778229	778383	+	27.6691	1.78637	0.62415	2.86209	0.00210429	0.0100086	promoter-TSS (TGME49_222040)	TGME49_222040
TGME49_chrII	116	793451	793658	-	34.5844	2.13097	0.549123	3.88067	5.21e-05	0.000395211	TTS (TGME49_222060)	TGME49_222050
TGME49_chrII	117	805479	805545	-	4.27779	3.74361	1.47202	2.54319	0.00549235	0.0224549	promoter-TSS (TGME49_222060)	TGME49_222070
TGME49_chrII	118	805659	805900	+	9.58282	2.94015	1.20666	2.4366	0.00741305	0.0289652	promoter-TSS (TGME49_222060)	TGME49_222070
TGME49_chrII	119	814326	814496	-	64.1341	0.825956	0.369499	2.23534	0.0126975	0.0455042	exon (TGME49_222070, exon 3 of 3)	TGME49_222070
TGME49_chrII	12	86607	86659	+	86.6113	2.54234	0.43082	5.90117	1.8e-09	3.16e-08	TTS (TGME49_220940)	TGME49_220950
TGME49_chrII	120	865418	865517	+	43.3725	2.21029	0.528514	4.18208	1.44e-05	0.000124595	promoter-TSS (TGME49_222090)	TGME49_222090
TGME49_chrII	121	872045	873096	-	50.7607	1.35743	0.417094	3.2545	0.000567962	0.00323494	exon (TGME49_222100, exon 1 of 1)	TGME49_222100
TGME49_chrII	122	872619	873341	-	62.8598	1.92007	0.415333	4.62296	1.89e-06	1.95e-05	exon (TGME49_222100, exon 1 of 1)	TGME49_222100
TGME49_chrII	123	876689	876829	+	13.6143	2.10372	0.852918	2.4665	0.00682213	0.0269664	exon (TGME49_222110, exon 1 of 8)	TGME49_222110
TGME49_chrII	124	881343	881434	+	18.9252	2.17771	0.734743	2.96391	0.00151881	0.00757993	intron (TGME49_222110, intron 6 of 7)	TGME49_222110
TGME49_chrII	125	881529	881620	+	15.3133	3.66598	1.13149	3.23995	0.000597746	0.00338307	intron (TGME49_222110, intron 7 of 7)	TGME49_222110
TGME49_chrII	126	893267	893412	-	10.709	4.11978	1.31445	3.13422	0.000861569	0.0046526	promoter-TSS (TGME49_222130)	TGME49_222120
TGME49_chrII	127	893564	893690	+	83.7853	4.6461	0.654579	7.09785	6.34e-13	1.64e-11	promoter-TSS (TGME49_222120)	TGME49_222130
TGME49_chrII	128	910884	910985	-	15.4657	2.21906	0.816593	2.71746	0.00328924	0.0146208	promoter-TSS (TGME49_222140)	TGME49_222140
TGME49_chrII	129	923321	925603	-	145.561	2.46897	0.330041	7.48081	3.69e-14	1.1e-12	intron (TGME49_222160, intron 2 of 10)	TGME49_222160
TGME49_chrII	13	86667	86786	+	203.769	2.23162	0.332009	6.72157	8.99e-12	2.03e-10	TTS (TGME49_220940)	TGME49_220950
TGME49_chrII	130	924529	924600	-	25.2296	3.38851	0.838705	4.04017	2.67e-05	0.000217201	exon (TGME49_222160, exon 2 of 11)	TGME49_222160
TGME49_chrII	131	924611	924661	-	25.9253	2.33241	0.648367	3.59736	0.000160733	0.00107892	exon (TGME49_222160, exon 2 of 11)	TGME49_222160
TGME49_chrII	132	925286	925390	-	101.885	3.50169	0.466019	7.51405	2.87e-14	8.63e-13	promoter-TSS (TGME49_222160)	TGME49_222160
TGME49_chrII	133	927865	928095	+	87.2038	3.43833	0.499471	6.88394	2.91e-12	6.95e-11	promoter-TSS (TGME49_222170)	TGME49_222170
TGME49_chrII	134	928270	929226	+	283.829	0.751716	0.236844	3.17388	0.000752069	0.00414691	exon (TGME49_222170, exon 1 of 2)	TGME49_222170
TGME49_chrII	135	934842	934952	-	24.2956	2.75774	0.756959	3.64318	0.000134645	0.000923513	promoter-TSS (TGME49_222180)	TGME49_222180
TGME49_chrII	136	961245	962626	-	28.3683	1.18408	0.520715	2.27396	0.0114843	0.041976	exon (TGME49_222210, exon 1 of 9)	TGME49_222210
TGME49_chrII	137	962324	962557	-	14.9595	2.20857	0.837358	2.63755	0.00417541	0.0178821	exon (TGME49_222210, exon 1 of 9)	TGME49_222210
TGME49_chrII	138	962770	962829	-	3.39803	3.44402	1.53488	2.24384	0.0124214	0.0446936	promoter-TSS (TGME49_222210)	TGME49_222210
TGME49_chrII	139	966303	966652	+	1411.24	2.40821	0.211159	11.4047	1.98e-30	2.31e-28	exon (TGME49_222220, exon 1 of 5)	TGME49_222220
TGME49_chrII	14	90415	90643	+	963.741	1.25193	0.205264	6.09914	5.33e-10	1e-08	promoter-TSS (TGME49_279100)	TGME49_279100
TGME49_chrII	140	966719	966831	+	187.738	1.171	0.283813	4.12594	1.85e-05	0.00015558	exon (TGME49_222220, exon 1 of 5)	TGME49_222220
TGME49_chrII	141	966838	966882	+	80.9054	1.60324	0.370749	4.32433	7.65e-06	7.01e-05	exon (TGME49_222220, exon 1 of 5)	TGME49_222220
TGME49_chrII	142	983309	983398	-	11.4519	2.17633	0.932117	2.33482	0.00977636	0.0366536	promoter-TSS (TGME49_222230)	TGME49_222230
TGME49_chrII	143	986136	986382	+	96.4471	2.58853	0.390275	6.63258	1.65e-11	3.62e-10	promoter-TSS (TGME49_222240)	TGME49_222240
TGME49_chrII	144	986395	986507	+	30.5064	1.34878	0.522452	2.58163	0.00491678	0.0205016	promoter-TSS (TGME49_222240)	TGME49_222240
TGME49_chrII	145	1005276	1005356	+	41.4605	2.44207	0.561066	4.35255	6.73e-06	6.25e-05	exon (TGME49_222270, exon 1 of 5)	TGME49_222270
TGME49_chrII	146	1005410	1005548	+	30.5753	1.84192	0.554258	3.32321	0.000444935	0.00263264	exon (TGME49_222270, exon 1 of 5)	TGME49_222270
TGME49_chrII	147	1011177	1011302	+	61.0345	3.68723	0.593493	6.21277	2.6e-10	5.07e-09	promoter-TSS (TGME49_222280)	TGME49_222290
TGME49_chrII	148	1020889	1021116	-	42.4185	2.55175	0.577689	4.41717	5e-06	4.77e-05	TTS (TGME49_222305)	TGME49_222300
TGME49_chrII	149	1023864	1023967	+	12.991	4.40077	1.29681	3.39352	0.000345001	0.0021089	promoter-TSS (TGME49_222305)	TGME49_222310
TGME49_chrII	15	94608	94690	+	213.159	2.85396	0.33329	8.56297	5.5e-18	2.37e-16	exon (TGME49_279100, exon 2 of 3)	TGME49_279100
TGME49_chrII	150	1024000	1024092	+	22.1559	2.07052	0.727833	2.84478	0.00222211	0.010471	promoter-TSS (TGME49_222305)	TGME49_222310
TGME49_chrII	151	1064407	1065519	-	130.718	2.06897	0.326603	6.33481	1.19e-10	2.4e-09	promoter-TSS (TGME49_222360)	TGME49_222360
TGME49_chrII	152	1065459	1065604	+	17.1705	3.30275	0.965324	3.42138	0.000311515	0.00193299	promoter-TSS (TGME49_222350)	TGME49_222350
TGME49_chrII	153	1066115	1066229	+	19.2488	3.47091	0.963433	3.60265	0.000157497	0.00105887	promoter-TSS (TGME49_222350)	TGME49_222350
TGME49_chrII	154	1078718	1079114	+	70.3441	2.23108	0.415965	5.36362	4.08e-08	5.75e-07	exon (TGME49_222370, exon 1 of 1)	TGME49_222370
TGME49_chrII	155	1085315	1085469	+	62.2843	2.76136	0.487852	5.66024	7.56e-09	1.19e-07	exon (TGME49_222380, exon 1 of 15)	TGME49_222380
TGME49_chrII	156	1085531	1085642	+	20.5093	2.17421	0.721726	3.01251	0.00129547	0.00661269	exon (TGME49_222380, exon 1 of 15)	TGME49_222380
TGME49_chrII	157	1113253	1113642	-	23.025	2.88024	0.767915	3.75073	8.82e-05	0.000634423	promoter-TSS (TGME49_222400)	TGME49_222390
TGME49_chrII	158	1113557	1113641	-	14.9293	4.58247	1.28983	3.55278	0.00019059	0.0012537	promoter-TSS (TGME49_222390)	TGME49_222390
TGME49_chrII	159	1113894	1113981	+	17.8138	3.88449	1.12094	3.46538	0.00026474	0.00167259	promoter-TSS (TGME49_222390)	TGME49_222400
TGME49_chrII	16	94716	94780	+	85.966	0.953248	0.348112	2.73834	0.00308751	0.0138743	exon (TGME49_279100, exon 2 of 3)	TGME49_279100
TGME49_chrII	160	1114006	1114073	+	16.3945	1.7573	0.7689	2.28547	0.0111426	0.0409347	promoter-TSS (TGME49_222390)	TGME49_222400
TGME49_chrII	161	1121964	1122215	+	32.3291	1.67394	0.543679	3.07892	0.00103877	0.00546086	exon (TGME49_222410, exon 1 of 16)	TGME49_222410
TGME49_chrII	162	1156257	1157740	-	50.8421	1.57275	0.472255	3.33029	0.000433774	0.00257485	promoter-TSS (TGME49_222430)	TGME49_222430
TGME49_chrII	163	1157673	1157781	-	35.7571	3.14395	0.6832	4.60181	2.09e-06	2.15e-05	intron (TGME49_222440, intron 2 of 3)	TGME49_222430
TGME49_chrII	164	1157793	1157949	-	9.2194	3.88522	1.32585	2.93036	0.00169284	0.00831646	intron (TGME49_222440, intron 2 of 3)	TGME49_222430
TGME49_chrII	165	1160889	1161019	+	90.9827	1.87821	0.362196	5.18562	1.08e-07	1.41e-06	promoter-TSS (TGME49_222440)	TGME49_222660
TGME49_chrII	166	1204470	1204579	+	25.3777	2.22727	0.672688	3.311	0.000464822	0.00273281	promoter-TSS (TGME49_222710)	TGME49_222710
TGME49_chrII	167	1251964	1255794	-	547.551	2.14992	0.232055	9.2647	9.78e-21	5.49e-19	promoter-TSS (TGME49_222850)	TGME49_222850
TGME49_chrII	168	1252671	1255788	-	542.089	2.21198	0.233263	9.48276	1.24e-21	7.58e-20	promoter-TSS (TGME49_222850)	TGME49_222850
TGME49_chrII	169	1255014	1255786	-	502.188	2.77649	0.247846	11.2025	1.98e-29	2.17e-27	promoter-TSS (TGME49_222850)	TGME49_222850
TGME49_chrII	17	101752	102341	-	53.8177	1.44639	0.425194	3.40171	0.000334829	0.00205564	promoter-TSS (TGME49_221160)	TGME49_221170
TGME49_chrII	170	1255513	1255605	-	48.4218	1.34169	0.429311	3.12522	0.00088837	0.00477725	promoter-TSS (TGME49_222850)	TGME49_222850
TGME49_chrII	171	1255652	1255788	-	447.224	3.23884	0.267913	12.0892	6.03e-34	9.37e-32	promoter-TSS (TGME49_222850)	TGME49_222850
TGME49_chrII	172	1255919	1256071	+	62.45	2.91415	0.497116	5.8621	2.29e-09	3.93e-08	promoter-TSS (TGME49_222840)	TGME49_222840
TGME49_chrII	173	1271113	1271212	-	21.7708	1.54698	0.62615	2.47062	0.00674392	0.0267073	promoter-TSS (TGME49_222870)	TGME49_222860
TGME49_chrII	174	1271233	1271285	-	14.3824	2.36658	0.918767	2.57582	0.0050001	0.0207787	promoter-TSS (TGME49_222870)	TGME49_222860
TGME49_chrII	175	1271304	1271702	-	277.849	2.6118	0.277171	9.42308	2.19e-21	1.29e-19	promoter-TSS (TGME49_222870)	TGME49_222860
TGME49_chrII	176	1271966	1272300	+	120.119	1.9758	0.351601	5.61943	9.58e-09	1.49e-07	promoter-TSS (TGME49_222860)	TGME49_222870
TGME49_chrII	177	1276272	1276394	+	21.7551	1.77663	0.643803	2.75959	0.00289372	0.0131131	promoter-TSS (TGME49_222880)	TGME49_222880
TGME49_chrII	178	1304229	1304319	-	17.383	4.82127	1.26799	3.80229	7.17e-05	0.000527011	promoter-TSS (TGME49_222900)	TGME49_222900
TGME49_chrII	179	1304448	1304554	+	29.7645	3.62218	0.816711	4.43508	4.6e-06	4.41e-05	promoter-TSS (TGME49_222900)	TGME49_222910
TGME49_chrII	18	102487	102729	+	100.86	2.05919	0.355596	5.79083	3.5e-09	5.85e-08	promoter-TSS (TGME49_221160)	TGME49_221170
TGME49_chrII	180	1311375	1311902	+	111.378	1.92007	0.335512	5.72279	5.24e-09	8.49e-08	TTS (TGME49_222910)	TGME49_222920
TGME49_chrII	181	1314179	1314293	+	98.5165	4.45175	0.582087	7.64791	1.02e-14	3.18e-13	TTS (TGME49_222930)	TGME49_222920
TGME49_chrII	182	1314376	1314429	+	3.55082	3.49279	1.52217	2.29461	0.0108777	0.0401611	exon (TGME49_222930, exon 4 of 4)	TGME49_222920
TGME49_chrII	183	1317330	1317552	-	18.4472	2.52701	0.816238	3.09592	0.000981017	0.00520818	promoter-TSS (TGME49_222930)	TGME49_222930
TGME49_chrII	184	1325587	1325765	-	145.292	1.88298	0.328961	5.72402	5.2e-09	8.43e-08	promoter-TSS (TGME49_222952)	TGME49_222952
TGME49_chrII	185	1365172	1365268	-	10.3387	3.02942	1.17048	2.58819	0.00482402	0.0201679	promoter-TSS (TGME49_222990)	TGME49_222990
TGME49_chrII	186	1367929	1368026	+	218.962	3.46883	0.343203	10.1072	2.57e-24	1.95e-22	promoter-TSS (TGME49_223000)	TGME49_223000
TGME49_chrII	187	1368913	1369559	+	73.2022	2.53074	0.472201	5.35945	4.17e-08	5.87e-07	promoter-TSS (TGME49_223010)	TGME49_223010
TGME49_chrII	188	1369529	1369606	+	90.623	2.50812	0.431867	5.80761	3.17e-09	5.34e-08	promoter-TSS (TGME49_223010)	TGME49_223010
TGME49_chrII	189	1375210	1375276	-	8.34676	4.77509	1.34418	3.55242	0.000190852	0.00125459	promoter-TSS (TGME49_223020)	TGME49_223020
TGME49_chrII	19	102866	102940	+	10.5482	3.18149	1.1675	2.72504	0.00321472	0.0143539	promoter-TSS (TGME49_221160)	TGME49_221170
TGME49_chrII	190	1380127	1384169	-	287.292	1.10366	0.256415	4.30419	8.38e-06	7.62e-05	promoter-TSS (TGME49_223040)	TGME49_223040
TGME49_chrII	191	1385221	1385491	+	964.443	3.3989	0.242102	14.0391	4.49e-45	1.43e-42	exon (TGME49_223050, exon 1 of 3)	TGME49_223050
TGME49_chrII	192	1385528	1385647	+	526.88	3.57148	0.267039	13.3744	4.27e-41	1.01e-38	exon (TGME49_223050, exon 1 of 3)	TGME49_223050
TGME49_chrII	193	1386485	1386595	+	235.588	2.52112	0.287056	8.78266	7.98e-19	3.81e-17	exon (TGME49_223050, exon 2 of 3)	TGME49_223050
TGME49_chrII	194	1397314	1397413	+	32.2114	1.79014	0.546571	3.27522	0.000527892	0.00303833	intron (TGME49_223060, intron 7 of 42)	TGME49_223060
TGME49_chrII	195	1420483	1420930	+	107.848	1.69339	0.3369	5.02641	2.5e-07	3.06e-06	exon (TGME49_223070, exon 1 of 6)	TGME49_223070
TGME49_chrII	196	1441314	1442058	-	336.09	1.44494	0.237054	6.09542	5.46e-10	1.02e-08	exon (TGME49_223080, exon 1 of 3)	TGME49_223080
TGME49_chrII	197	1441951	1442260	+	25.1341	3.49194	0.887644	3.93394	4.18e-05	0.000323521	exon (TGME49_223080, exon 1 of 3)	TGME49_223080
TGME49_chrII	198	1442188	1442307	-	14.8281	2.44168	0.876807	2.78474	0.00267856	0.0122742	exon (TGME49_223080, exon 1 of 3)	TGME49_223080
TGME49_chrII	199	1449422	1453182	-	357.676	0.548388	0.23182	2.36558	0.00900094	0.034202	intron (TGME49_223110, intron 2 of 5)	TGME49_223110
TGME49_chrII	2	23756	23857	+	43.8878	2.64363	0.546736	4.83529	6.65e-07	7.46e-06	promoter-TSS (TGME49_220840)	TGME49_220860
TGME49_chrII	20	114972	115443	-	226.965	3.09659	0.33739	9.17805	2.19e-20	1.19e-18	promoter-TSS (TGME49_221180)	TGME49_221180
TGME49_chrII	200	1453007	1453229	-	178.551	2.46559	0.319412	7.71916	5.86e-15	1.87e-13	promoter-TSS (TGME49_223120)	TGME49_223110
TGME49_chrII	201	1461494	1461726	-	49.0451	1.36666	0.423408	3.22776	0.00062381	0.00350984	exon (TGME49_223125, exon 1 of 3)	TGME49_223125
TGME49_chrII	202	1469271	1469357	-	8.68691	3.74919	1.33854	2.80095	0.00254761	0.0117501	promoter-TSS (TGME49_223130)	TGME49_223130
TGME49_chrII	203	1469470	1469530	+	52.4094	2.10416	0.459316	4.58109	2.31e-06	2.35e-05	promoter-TSS (TGME49_223130)	TGME49_223140
TGME49_chrII	204	1469531	1469663	+	180.508	2.13193	0.29535	7.21831	2.63e-13	7.01e-12	promoter-TSS (TGME49_223130)	TGME49_223140
TGME49_chrII	205	1478305	1478391	+	18.2253	2.82704	0.855303	3.3053	0.000474366	0.00278007	Intergenic	TGME49_223140
TGME49_chrII	206	1513719	1514381	-	281.643	1.65537	0.250062	6.61983	1.8e-11	3.92e-10	promoter-TSS (TGME49_297065)	TGME49_297060
TGME49_chrII	207	1514273	1514365	-	134.509	3.54871	0.42937	8.26493	6.99e-17	2.72e-15	promoter-TSS (TGME49_297065)	TGME49_297060
TGME49_chrII	208	1518886	1518990	-	104.648	0.910262	0.31898	2.85367	0.00216089	0.0102348	exon (TGME49_297070, exon 1 of 2)	TGME49_297070
TGME49_chrII	209	1519000	1519259	-	463.81	2.22638	0.254011	8.76489	9.35e-19	4.44e-17	exon (TGME49_297070, exon 1 of 2)	TGME49_297070
TGME49_chrII	21	131020	132078	-	83.2542	1.26253	0.344327	3.66666	0.000122868	0.000853034	exon (TGME49_221200, exon 1 of 7)	TGME49_221200
TGME49_chrII	210	1519334	1519492	-	48.5708	5.4809	1.73647	3.15634	0.00079881	0.00437039	exon (TGME49_297070, exon 1 of 2)	TGME49_297070
TGME49_chrII	211	1521777	1521864	+	24.344	2.3457	0.679796	3.45059	0.00027968	0.00175386	promoter-TSS (TGME49_297080)	TGME49_297080
TGME49_chrII	212	1531573	1532052	-	80.4983	2.33788	0.415801	5.62259	9.41e-09	1.46e-07	exon (TGME49_297100, exon 1 of 2)	TGME49_297100
TGME49_chrII	213	1531956	1532072	-	70.5646	2.8741	0.485435	5.92068	1.6e-09	2.84e-08	exon (TGME49_297100, exon 1 of 2)	TGME49_297100
TGME49_chrII	214	1549551	1550167	+	82.4765	1.29865	0.367659	3.5322	0.000206057	0.001342	exon (TGME49_297120, exon 1 of 9)	TGME49_297120
TGME49_chrII	215	1560270	1560569	-	37.4577	1.67004	0.502393	3.32417	0.000443413	0.00262469	exon (TGME49_297130, exon 1 of 5)	TGME49_297130
TGME49_chrII	216	1560728	1560810	-	10.239	2.40472	1.0318	2.33061	0.0098871	0.0370218	promoter-TSS (TGME49_297130)	TGME49_297130
TGME49_chrII	217	1564315	1564393	+	6.17099	3.29133	1.38075	2.38372	0.00856927	0.0327596	promoter-TSS (TGME49_297140)	TGME49_297140
TGME49_chrII	218	1564406	1564488	+	26.7046	2.35375	0.650645	3.61756	0.000148699	0.00100728	promoter-TSS (TGME49_297140)	TGME49_297140
TGME49_chrII	219	1564646	1564758	+	10.7139	2.57392	1.02506	2.511	0.00601953	0.0242579	exon (TGME49_297140, exon 1 of 5)	TGME49_297140
TGME49_chrII	22	131542	132129	-	69.9582	2.16247	0.414265	5.22002	8.95e-08	1.19e-06	exon (TGME49_221200, exon 1 of 7)	TGME49_221200
TGME49_chrII	220	1569159	1569268	+	7.92881	2.72117	1.2028	2.26236	0.0118377	0.0430282	exon (TGME49_297150, exon 8 of 8)	TGME49_297140
TGME49_chrII	221	1586287	1586400	+	17.7245	1.55254	0.68006	2.28295	0.0112167	0.0411507	promoter-TSS (TGME49_297170)	TGME49_297170
TGME49_chrII	222	1599196	1599783	-	73.4266	1.37277	0.369429	3.71593	0.000101229	0.000716775	exon (TGME49_297180, exon 1 of 7)	TGME49_297180
TGME49_chrII	223	1599797	1599836	-	45.8756	1.27394	0.437495	2.9119	0.00179621	0.00873718	exon (TGME49_297180, exon 1 of 7)	TGME49_297180
TGME49_chrII	224	1599938	1600317	-	88.7304	2.22612	0.387784	5.74063	4.72e-09	7.71e-08	exon (TGME49_297180, exon 1 of 7)	TGME49_297180
TGME49_chrII	225	1603920	1604382	+	29.9008	1.51264	0.53409	2.83217	0.00231163	0.0108273	promoter-TSS (TGME49_297190)	TGME49_297210
TGME49_chrII	226	1627756	1628268	+	38.4825	1.81295	0.500685	3.62094	0.00014677	0.000996047	promoter-TSS (TGME49_297220)	TGME49_297230
TGME49_chrII	227	1641042	1645013	-	170.921	1.0935	0.27113	4.03312	2.75e-05	0.000222358	intron (TGME49_297245, intron 1 of 10)	TGME49_297245
TGME49_chrII	228	1643749	1643838	-	5.25105	2.9778	1.32305	2.2507	0.0122022	0.0440876	promoter-TSS (TGME49_297270)	TGME49_297245
TGME49_chrII	229	1644476	1644557	-	11.8919	1.87573	0.852527	2.2002	0.0138962	0.0490216	promoter-TSS (TGME49_297270)	TGME49_297245
TGME49_chrII	23	132013	132083	-	50.8236	3.18815	0.582067	5.4773	2.16e-08	3.16e-07	promoter-TSS (TGME49_221200)	TGME49_221200
TGME49_chrII	230	1644613	1644700	-	29.2689	1.85795	0.563653	3.29626	0.000489907	0.00285698	promoter-TSS (TGME49_297270)	TGME49_297245
TGME49_chrII	231	1644712	1644801	-	38.9602	3.73383	0.733132	5.09298	1.76e-07	2.21e-06	promoter-TSS (TGME49_297270)	TGME49_297245
TGME49_chrII	232	1644910	1645012	-	19.2361	3.48783	0.964802	3.61507	0.000150132	0.00101577	promoter-TSS (TGME49_297245)	TGME49_297245
TGME49_chrII	233	1645176	1645307	+	33.5412	5.77093	1.23609	4.6687	1.52e-06	1.59e-05	promoter-TSS (TGME49_297245)	TGME49_297270
TGME49_chrII	234	1679029	1679136	-	15.5533	3.84487	1.16945	3.28776	0.000504931	0.00293187	exon (TGME49_297320, exon 1 of 11)	TGME49_297320
TGME49_chrII	235	1697351	1698064	-	214.561	1.39341	0.284787	4.89281	4.97e-07	5.73e-06	Intergenic	TGME49_297330
TGME49_chrII	236	1700263	1701482	+	53.0676	0.979609	0.399418	2.45259	0.00709155	0.0278824	promoter-TSS (TGME49_297340)	TGME49_297340
TGME49_chrII	237	1701576	1702004	+	290.301	2.26925	0.264349	8.5843	4.57e-18	1.98e-16	exon (TGME49_297340, exon 1 of 5)	TGME49_297340
TGME49_chrII	238	1711172	1711271	+	14.0418	2.36889	0.88827	2.66686	0.00382818	0.0166263	promoter-TSS (TGME49_297350)	TGME49_297360
TGME49_chrII	239	1748205	1748956	+	151.405	2.70491	0.339781	7.96075	8.55e-16	2.96e-14	promoter-TSS (TGME49_297400)	TGME49_297400
TGME49_chrII	24	135661	135781	+	1140.26	3.50216	0.239986	14.5932	1.55e-48	7.52e-46	exon (TGME49_221210, exon 1 of 5)	TGME49_221210
TGME49_chrII	240	1770563	1770667	-	17.7077	2.16511	0.749547	2.88856	0.00193506	0.0093149	exon (TGME49_297420, exon 2 of 10)	TGME49_297420
TGME49_chrII	241	1773158	1773327	+	430.882	1.45376	0.245642	5.91821	1.63e-09	2.88e-08	promoter-TSS (TGME49_297420)	TGME49_297430
TGME49_chrII	242	1799526	1799659	-	22.1301	3.19723	0.838533	3.81288	6.87e-05	0.000507821	promoter-TSS (TGME49_297460)	TGME49_297460
TGME49_chrII	243	1799793	1799892	+	26.9106	3.4922	0.824056	4.23782	1.13e-05	9.99e-05	promoter-TSS (TGME49_297460)	TGME49_297460
TGME49_chrII	244	1804047	1804122	+	23.59	2.73974	0.756624	3.621	0.000146732	0.000996017	exon (TGME49_297470, exon 1 of 11)	TGME49_297470
TGME49_chrII	245	1804149	1804255	+	32.7125	1.35106	0.500516	2.69935	0.00347379	0.0153033	exon (TGME49_297470, exon 1 of 11)	TGME49_297470
TGME49_chrII	246	1804267	1804347	+	38.1954	2.08402	0.530876	3.92562	4.33e-05	0.000333245	exon (TGME49_297470, exon 1 of 11)	TGME49_297470
TGME49_chrII	247	1805447	1805536	+	31.5878	1.79572	0.54148	3.31631	0.000456065	0.00269096	exon (TGME49_297470, exon 2 of 11)	TGME49_297470
TGME49_chrII	248	1820626	1821617	-	139.137	1.29066	0.295557	4.36686	6.3e-06	5.9e-05	exon (TGME49_297492, exon 2 of 2)	TGME49_297492
TGME49_chrII	249	1821184	1821939	-	118.953	1.8423	0.347504	5.30151	5.74e-08	7.89e-07	intron (TGME49_297492, intron 1 of 1)	TGME49_297492
TGME49_chrII	25	135782	135875	+	301.339	2.85419	0.328047	8.70054	1.65e-18	7.61e-17	intron (TGME49_221210, intron 1 of 4)	TGME49_221210
TGME49_chrII	250	1821800	1821914	+	98.7501	3.18668	0.439867	7.24465	2.17e-13	5.87e-12	TTS (TGME49_297495)	TGME49_297492
TGME49_chrII	251	1834730	1839247	-	302.962	1.17547	0.23866	4.92527	4.21e-07	4.92e-06	exon (TGME49_297500, exon 3 of 11)	TGME49_297500
TGME49_chrII	252	1838879	1839308	-	206.002	2.85554	0.317778	8.98598	1.28e-19	6.5e-18	promoter-TSS (TGME49_297505)	TGME49_297500
TGME49_chrII	253	1839524	1839627	+	5.68986	4.18023	1.40754	2.96987	0.00148962	0.00744811	promoter-TSS (TGME49_297500)	TGME49_297505
TGME49_chrII	254	1859823	1860009	-	18.1044	1.8573	0.7174	2.58894	0.00481365	0.0201312	promoter-TSS (TGME49_297530)	TGME49_297520
TGME49_chrII	255	1860027	1860256	-	30.1943	2.52405	0.63555	3.97144	3.57e-05	0.000280864	promoter-TSS (TGME49_297520)	TGME49_297520
TGME49_chrII	256	1860390	1860594	+	21.0506	2.41211	0.728344	3.31178	0.000463529	0.00272629	promoter-TSS (TGME49_297520)	TGME49_297530
TGME49_chrII	257	1885867	1885932	-	7.96267	2.73466	1.24466	2.19711	0.0140063	0.0493394	promoter-TSS (TGME49_297640)	TGME49_297640
TGME49_chrII	258	1890542	1891556	-	27.6701	1.35775	0.542513	2.50271	0.00616229	0.0247152	promoter-TSS (TGME49_297647)	TGME49_297647
TGME49_chrII	259	1891326	1891407	-	5.59097	4.19463	1.41084	2.97313	0.00147388	0.00737564	promoter-TSS (TGME49_297647)	TGME49_297647
TGME49_chrII	26	136009	136141	+	332.255	2.4648	0.291121	8.46657	1.26e-17	5.34e-16	intron (TGME49_221210, intron 1 of 4)	TGME49_221210
TGME49_chrII	260	1901057	1901608	-	88.4711	1.11372	0.330744	3.36733	0.000379495	0.00228571	exon (TGME49_297650, exon 1 of 9)	TGME49_297650
TGME49_chrII	261	1901624	1902227	-	128.34	2.18714	0.350286	6.24386	2.13e-10	4.2e-09	exon (TGME49_297650, exon 1 of 9)	TGME49_297650
TGME49_chrII	262	1928261	1928430	-	31.7005	2.23867	0.583114	3.83917	6.17e-05	0.00045987	exon (TGME49_297690, exon 1 of 5)	TGME49_297690
TGME49_chrII	263	1931079	1931871	+	107.677	1.80051	0.338246	5.32308	5.1e-08	7.07e-07	exon (TGME49_297710, exon 1 of 5)	TGME49_297710
TGME49_chrII	264	1939751	1939869	+	60.7041	2.82473	0.504745	5.59635	1.09e-08	1.68e-07	promoter-TSS (TGME49_297720)	TGME49_297720
TGME49_chrII	265	1953127	1953594	-	26.3113	2.17993	0.647503	3.36667	0.000380403	0.00229071	exon (TGME49_297720, exon 18 of 18)	TGME49_297725
TGME49_chrII	266	1958639	1960374	-	79.9187	1.14779	0.367297	3.12495	0.000889167	0.0047798	intron (TGME49_297730, intron 1 of 1)	TGME49_297730
TGME49_chrII	267	1958964	1960375	-	71.3605	1.38132	0.382305	3.61313	0.000151262	0.00102231	intron (TGME49_297730, intron 1 of 1)	TGME49_297730
TGME49_chrII	268	1960241	1960400	-	48.644	2.804	0.538761	5.20452	9.72e-08	1.28e-06	promoter-TSS (TGME49_297730)	TGME49_297730
TGME49_chrII	269	1980835	1980934	-	35.217	3.5696	0.747354	4.77631	8.93e-07	9.8e-06	promoter-TSS (TGME49_297745)	TGME49_297745
TGME49_chrII	27	136172	136224	+	659.382	1.43295	0.229558	6.24221	2.16e-10	4.24e-09	exon (TGME49_221210, exon 2 of 5)	TGME49_221210
TGME49_chrII	270	1981086	1981180	+	10.1444	4.03903	1.28579	3.14128	0.00084106	0.00456353	promoter-TSS (TGME49_297745)	TGME49_297760
TGME49_chrII	271	1981182	1981263	+	10.4099	4.0812	1.2824	3.18248	0.000730105	0.00404239	promoter-TSS (TGME49_297745)	TGME49_297760
TGME49_chrII	272	1984725	1984842	+	13.1012	2.94637	1.00168	2.94144	0.00163347	0.00805561	exon (TGME49_297770, exon 1 of 1)	TGME49_297770
TGME49_chrII	273	2003992	2004092	-	10.9242	2.21018	0.944005	2.34128	0.00960889	0.0361265	exon (TGME49_297790, exon 1 of 1)	TGME49_297790
TGME49_chrII	274	2004307	2004501	-	53.8883	3.01145	0.545247	5.52309	1.67e-08	2.48e-07	exon (TGME49_297790, exon 1 of 1)	TGME49_297790
TGME49_chrII	275	2026513	2026620	-	31.8197	2.59424	0.629099	4.12374	1.86e-05	0.000156763	promoter-TSS (TGME49_297800)	TGME49_297800
TGME49_chrII	276	2038174	2039338	-	446.502	1.95963	0.237133	8.26386	7.05e-17	2.74e-15	intron (TGME49_297810, intron 1 of 3)	TGME49_297810
TGME49_chrII	277	2039115	2039204	-	73.8641	1.37548	0.362953	3.78969	7.54e-05	0.000552136	exon (TGME49_297810, exon 1 of 4)	TGME49_297810
TGME49_chrII	278	2039251	2039351	-	318.12	2.81765	0.276365	10.1954	1.04e-24	8.21e-23	TTS (TGME49_297820)	TGME49_297810
TGME49_chrII	279	2060345	2060460	-	8.29723	2.73191	1.21194	2.25416	0.0120932	0.043774	promoter-TSS (TGME49_297830)	TGME49_297830
TGME49_chrII	28	136389	136483	+	394.714	1.26703	0.230106	5.50626	1.83e-08	2.71e-07	exon (TGME49_221210, exon 3 of 5)	TGME49_221210
TGME49_chrII	280	2075608	2075873	-	30.6578	2.77923	0.65986	4.21185	1.27e-05	0.000110805	exon (TGME49_297840, exon 1 of 17)	TGME49_297840
TGME49_chrII	281	2079225	2079358	+	43.7939	3.35076	0.648642	5.16581	1.2e-07	1.55e-06	exon (TGME49_297845, exon 1 of 2)	TGME49_297845
TGME49_chrII	282	2082111	2082224	+	15.8162	3.68524	1.1314	3.25725	0.000562488	0.00320806	promoter-TSS (TGME49_297850)	TGME49_297850
TGME49_chrII	283	2090670	2091868	-	115.573	0.83205	0.30065	2.76751	0.00282435	0.0128441	exon (TGME49_297870, exon 1 of 8)	TGME49_297870
TGME49_chrII	284	2091514	2091616	-	16.1328	1.62979	0.719959	2.26373	0.0117954	0.0429009	exon (TGME49_297870, exon 1 of 8)	TGME49_297870
TGME49_chrII	285	2091687	2091860	-	28.7835	3.25389	0.750471	4.33579	7.26e-06	6.69e-05	promoter-TSS (TGME49_297870)	TGME49_297870
TGME49_chrII	286	2093154	2094920	-	1726.6	0.809814	0.204523	3.95953	3.75e-05	0.00029351	promoter-TSS (TGME49_297890)	TGME49_297880
TGME49_chrII	287	2094711	2095044	-	1374.95	1.7439	0.208404	8.36788	2.93e-17	1.19e-15	promoter-TSS (TGME49_297890)	TGME49_297880
TGME49_chrII	288	2095916	2096121	+	15.442	2.62501	0.883911	2.96977	0.00149014	0.00744942	promoter-TSS (TGME49_297880)	TGME49_297890
TGME49_chrII	289	2102966	2103080	+	18.4973	1.99492	0.71695	2.78251	0.002697	0.0123466	promoter-TSS (TGME49_297900)	TGME49_297900
TGME49_chrII	29	136492	136551	+	119.451	0.884787	0.307711	2.87539	0.00201766	0.00965386	exon (TGME49_221210, exon 3 of 5)	TGME49_221210
TGME49_chrII	290	2118305	2118400	+	27.0762	2.51218	0.70143	3.58152	0.000170804	0.00113567	promoter-TSS (TGME49_297925)	TGME49_297925
TGME49_chrII	291	2128519	2129475	-	108.084	0.790681	0.306882	2.5765	0.00499037	0.020747	promoter-TSS (TGME49_297950)	TGME49_297950
TGME49_chrII	292	2129279	2129383	-	25.9103	1.56294	0.571352	2.73552	0.00311411	0.0139769	promoter-TSS (TGME49_297950)	TGME49_297950
TGME49_chrII	293	2129384	2129520	-	53.5619	2.36403	0.473762	4.98991	3.02e-07	3.64e-06	promoter-TSS (TGME49_297950)	TGME49_297950
TGME49_chrII	294	2143749	2143800	-	55.8149	1.35861	0.406795	3.33979	0.000419206	0.0024964	exon (TGME49_297960, exon 1 of 10)	TGME49_297960
TGME49_chrII	295	2143824	2144077	-	231.621	1.60483	0.263081	6.10013	5.3e-10	9.97e-09	exon (TGME49_297960, exon 1 of 10)	TGME49_297960
TGME49_chrII	296	2144097	2144152	-	13.5885	5.48034	1.28905	4.25147	1.06e-05	9.44e-05	exon (TGME49_297960, exon 1 of 10)	TGME49_297960
TGME49_chrII	297	2146260	2146789	+	62.0488	1.95956	0.41877	4.67933	1.44e-06	1.52e-05	promoter-TSS (TGME49_297960)	TGME49_297970
TGME49_chrII	298	2194581	2195228	-	49.3878	1.56113	0.434322	3.5944	0.000162568	0.00108999	Intergenic	TGME49_298010
TGME49_chrII	299	2197159	2197259	+	18.7337	4.02982	1.13364	3.55475	0.000189168	0.00124545	promoter-TSS (TGME49_298020)	TGME49_298020
TGME49_chrII	3	34085	34397	-	18.8339	1.68025	0.678727	2.4756	0.00665067	0.0264123	promoter-TSS (TGME49_220880)	TGME49_220870
TGME49_chrII	30	166087	168302	-	89.724	1.0111	0.326831	3.09363	0.00098861	0.0052372	exon (TGME49_221230, exon 1 of 8)	TGME49_221230
TGME49_chrII	300	2225008	2225115	-	12.0888	2.28243	0.934714	2.44185	0.00730608	0.0286115	promoter-TSS (TGME49_298040)	TGME49_298040
TGME49_chrII	301	2225241	2225546	+	43.151	2.04182	0.500432	4.08012	2.25e-05	0.000185748	promoter-TSS (TGME49_298040)	TGME49_298050
TGME49_chrII	31	167695	168402	-	72.7141	1.77847	0.383455	4.63803	1.76e-06	1.83e-05	promoter-TSS (TGME49_221230)	TGME49_221230
TGME49_chrII	32	173326	174090	+	73.7927	2.2624	0.413343	5.47342	2.21e-08	3.23e-07	exon (TGME49_221250, exon 1 of 8)	TGME49_221250
TGME49_chrII	33	182338	182419	+	12.1526	3.38681	1.17146	2.8911	0.00191949	0.00925458	promoter-TSS (TGME49_221260)	TGME49_221260
TGME49_chrII	34	198916	199113	-	59.3478	2.36965	0.457196	5.18301	1.09e-07	1.43e-06	exon (TGME49_221270, exon 1 of 3)	TGME49_221270
TGME49_chrII	35	199217	199891	+	52.2212	2.46288	0.49085	5.01758	2.62e-07	3.19e-06	exon (TGME49_221270, exon 1 of 3)	TGME49_221270
TGME49_chrII	36	202338	202558	+	25.6098	2.22406	0.65504	3.3953	0.00034277	0.00209873	promoter-TSS (TGME49_221275)	TGME49_221275
TGME49_chrII	37	222817	222922	+	27.0549	3.91004	0.920375	4.24831	1.08e-05	9.57e-05	promoter-TSS (TGME49_221290)	TGME49_221295
TGME49_chrII	38	222975	223523	+	44.7428	1.18881	0.43125	2.75665	0.00291986	0.0132134	promoter-TSS (TGME49_221290)	TGME49_221295
TGME49_chrII	39	233854	234215	-	47.267	1.11256	0.427824	2.6005	0.00465436	0.0195735	TTS (TGME49_221320)	TGME49_221310
TGME49_chrII	4	34563	34660	+	16.8524	2.37626	0.796362	2.98389	0.00142305	0.00716615	promoter-TSS (TGME49_220870)	TGME49_220880
TGME49_chrII	40	234084	234239	-	36.0252	1.5986	0.502577	3.1808	0.000734333	0.00406047	TTS (TGME49_221320)	TGME49_221310
TGME49_chrII	41	252692	252780	-	31.6721	1.71068	0.545776	3.13441	0.000861009	0.00465137	exon (TGME49_221320, exon 1 of 16)	TGME49_221320
TGME49_chrII	42	252785	253039	-	68.6432	3.46722	0.555654	6.23989	2.19e-10	4.3e-09	promoter-TSS (TGME49_221320)	TGME49_221320
TGME49_chrII	43	277194	277276	+	20.2832	3.48898	0.939584	3.71332	0.000102278	0.00072334	promoter-TSS (TGME49_221350)	TGME49_221350
TGME49_chrII	44	288402	288483	-	6.51717	4.40147	1.38313	3.18226	0.000730664	0.00404321	promoter-TSS (TGME49_221360)	TGME49_221360
TGME49_chrII	45	288900	288990	+	7.29673	3.55051	1.31992	2.68994	0.00357326	0.0156758	promoter-TSS (TGME49_221360)	TGME49_221370
TGME49_chrII	46	299962	301234	-	669.564	1.44575	0.218031	6.63095	1.67e-11	3.65e-10	intron (TGME49_221380, intron 1 of 3)	TGME49_221380
TGME49_chrII	47	301050	301116	-	320.3	2.16567	0.255361	8.48083	1.12e-17	4.73e-16	exon (TGME49_221380, exon 1 of 4)	TGME49_221380
TGME49_chrII	48	301118	301224	-	388.215	2.74365	0.283191	9.68835	1.69e-22	1.1e-20	exon (TGME49_221380, exon 1 of 4)	TGME49_221380
TGME49_chrII	49	310295	310477	-	10.0569	3.99721	1.32768	3.01067	0.00130338	0.00664329	promoter-TSS (TGME49_221390)	TGME49_221390
TGME49_chrII	5	41117	41757	-	91.9977	1.40378	0.33939	4.13619	1.77e-05	0.000149348	promoter-TSS (TGME49_220900)	TGME49_220890
TGME49_chrII	50	322774	322874	-	11.7038	3.32947	1.20809	2.75598	0.00292584	0.0132383	promoter-TSS (TGME49_221410)	TGME49_221410
TGME49_chrII	51	324502	324903	+	48.4878	1.65209	0.443635	3.72399	9.8e-05	0.000697427	promoter-TSS (TGME49_221400)	TGME49_221400
TGME49_chrII	52	356499	356608	-	3.44826	3.39646	1.53123	2.21812	0.0132733	0.047145	promoter-TSS (TGME49_221440)	TGME49_221440
TGME49_chrII	53	365555	365883	-	26.4841	2.33993	0.645284	3.62621	0.000143808	0.000978193	promoter-TSS (TGME49_221460)	TGME49_221460
TGME49_chrII	54	365948	366071	-	7.47248	3.51703	1.35569	2.59428	0.00473948	0.0198632	promoter-TSS (TGME49_221460)	TGME49_221460
TGME49_chrII	55	366136	366547	+	133.182	3.2095	0.411482	7.79986	3.1e-15	1.02e-13	promoter-TSS (TGME49_221460)	TGME49_221460
TGME49_chrII	56	366564	366657	+	19.8588	1.82341	0.672122	2.71291	0.00333473	0.0147813	exon (TGME49_221460, exon 1 of 10)	TGME49_221460
TGME49_chrII	57	375324	375417	+	5.72025	3.17031	1.38054	2.29642	0.0108259	0.0399949	promoter-TSS (TGME49_221470)	TGME49_221470
TGME49_chrII	58	375442	376580	+	204.217	2.16856	0.287812	7.53463	2.45e-14	7.43e-13	intron (TGME49_221470, intron 1 of 10)	TGME49_221470
TGME49_chrII	59	376481	376586	+	141.964	2.29425	0.324644	7.06699	7.92e-13	2.01e-11	exon (TGME49_221470, exon 2 of 11)	TGME49_221470
TGME49_chrII	6	42779	42877	+	181.885	2.31534	0.304777	7.59683	1.52e-14	4.68e-13	promoter-TSS (TGME49_220890)	TGME49_220900
TGME49_chrII	60	392375	392461	-	29.349	1.5951	0.544584	2.92902	0.00170014	0.00834124	TTS (TGME49_221490)	TGME49_221480
TGME49_chrII	61	392477	392546	-	12.1306	4.27039	1.30335	3.27647	0.000525575	0.00302618	TTS (TGME49_221490)	TGME49_221480
TGME49_chrII	62	397585	398811	-	61.7456	1.96578	0.441443	4.45308	4.23e-06	4.09e-05	exon (TGME49_221490, exon 1 of 6)	TGME49_221490
TGME49_chrII	63	398735	398847	-	50.8667	3.61904	0.631013	5.73528	4.87e-09	7.94e-08	exon (TGME49_221490, exon 1 of 6)	TGME49_221490
TGME49_chrII	64	404753	404824	-	7.44578	2.82739	1.2262	2.30582	0.0105604	0.0391592	promoter-TSS (TGME49_221510)	TGME49_221510
TGME49_chrII	65	404987	405143	+	269.196	3.26802	0.306234	10.6716	6.91e-27	6.28e-25	promoter-TSS (TGME49_221500)	TGME49_221500
TGME49_chrII	66	405226	405341	+	42.3942	1.38216	0.484985	2.8499	0.00218668	0.0103374	promoter-TSS (TGME49_221500)	TGME49_221500
TGME49_chrII	67	409198	409430	+	108.371	2.98748	0.40385	7.3975	6.94e-14	1.99e-12	promoter-TSS (TGME49_221522)	TGME49_221522
TGME49_chrII	68	409486	409583	+	21.3959	2.83313	0.823918	3.43861	0.000292359	0.00182446	promoter-TSS (TGME49_221522)	TGME49_221522
TGME49_chrII	69	421226	421312	-	12.9628	2.87905	0.998148	2.88439	0.00196086	0.00942483	exon (TGME49_221530, exon 1 of 5)	TGME49_221530
TGME49_chrII	7	42886	42985	+	116.95	1.36929	0.332979	4.11225	1.96e-05	0.000164256	promoter-TSS (TGME49_220890)	TGME49_220900
TGME49_chrII	70	421357	421451	-	25.4779	1.4634	0.60355	2.42466	0.00766132	0.0297935	exon (TGME49_221530, exon 1 of 5)	TGME49_221530
TGME49_chrII	71	421752	421859	-	25.8779	2.31136	0.665956	3.47074	0.000259509	0.0016443	promoter-TSS (TGME49_221530)	TGME49_221530
TGME49_chrII	72	448047	448153	-	20.6005	3.04158	0.843967	3.60391	0.000156735	0.00105423	promoter-TSS (TGME49_221570)	TGME49_221570
TGME49_chrII	73	450860	451395	+	75.0512	1.45844	0.366533	3.97902	3.46e-05	0.000273054	promoter-TSS (TGME49_221580)	TGME49_221580
TGME49_chrII	74	466910	467589	+	218.216	1.26445	0.26686	4.73826	1.08e-06	1.16e-05	promoter-TSS (TGME49_221585)	TGME49_221585
TGME49_chrII	75	476377	476809	-	37.0933	1.08128	0.489684	2.20813	0.0136177	0.0481691	promoter-TSS (TGME49_221610)	TGME49_221600
TGME49_chrII	76	476696	476813	-	20.8869	2.09088	0.697549	2.99747	0.00136117	0.00689568	promoter-TSS (TGME49_221600)	TGME49_221600
TGME49_chrII	77	489050	491726	-	1043.19	0.800309	0.210634	3.79952	7.25e-05	0.000532011	exon (TGME49_221620, exon 2 of 4)	TGME49_221620
TGME49_chrII	78	491409	491718	-	668.185	1.94238	0.222117	8.74484	1.12e-18	5.26e-17	exon (TGME49_221620, exon 1 of 4)	TGME49_221620
TGME49_chrII	79	506920	507008	-	10.7819	3.08661	1.17056	2.63686	0.00418391	0.0179133	promoter-TSS (TGME49_221630)	TGME49_221630
TGME49_chrII	8	61420	61858	-	28.3999	1.38303	0.538314	2.56919	0.00509683	0.0211065	promoter-TSS (TGME49_220910)	TGME49_220910
TGME49_chrII	80	507188	507309	+	13.8229	2.1421	0.842255	2.54329	0.00549072	0.0224513	promoter-TSS (TGME49_221630)	TGME49_221640
TGME49_chrII	81	515493	515558	+	7.97107	4.68302	1.35089	3.46663	0.000263512	0.00166693	promoter-TSS (TGME49_221660)	TGME49_221660
TGME49_chrII	82	552237	552304	-	12.0626	2.83249	1.04377	2.71372	0.00332665	0.0147538	TTS (TGME49_221675)	TGME49_221670
TGME49_chrII	83	552334	552507	-	68.0659	3.01632	0.495375	6.08898	5.68e-10	1.06e-08	TTS (TGME49_221675)	TGME49_221670
TGME49_chrII	84	575763	576234	-	54.4314	1.86804	0.446758	4.18133	1.45e-05	0.000124932	promoter-TSS (TGME49_221700)	TGME49_221690
TGME49_chrII	85	576363	576464	+	3.47965	3.5039	1.52735	2.2941	0.0108924	0.0402105	promoter-TSS (TGME49_221690)	TGME49_221700
TGME49_chrII	86	576500	576558	+	6.05333	4.2806	1.3966	3.065	0.00108833	0.00568802	promoter-TSS (TGME49_221690)	TGME49_221700
TGME49_chrII	87	576571	576745	+	35.3759	1.65473	0.503821	3.28435	0.000511084	0.0029612	promoter-TSS (TGME49_221690)	TGME49_221700
TGME49_chrII	88	594533	594616	-	5.49834	4.12106	1.4153	2.91179	0.00179679	0.00873856	exon (TGME49_221720, exon 1 of 4)	TGME49_221720
TGME49_chrII	89	629395	629559	+	28.3932	3.07637	0.771671	3.98663	3.35e-05	0.000265153	promoter-TSS (TGME49_221850)	TGME49_221850
TGME49_chrII	9	61682	62090	+	21.9534	2.53753	0.727559	3.48773	0.000243572	0.00155616	promoter-TSS (TGME49_220910)	TGME49_220920
TGME49_chrII	90	642428	642522	+	13.2315	2.99626	1.02119	2.93408	0.00167269	0.00822706	promoter-TSS (TGME49_221870)	TGME49_221870
TGME49_chrII	91	643006	643170	+	75.2521	2.35524	0.415461	5.669	7.18e-09	1.14e-07	promoter-TSS (TGME49_221870)	TGME49_221870
TGME49_chrII	92	643186	643275	+	10.2064	2.51761	1.0312	2.44143	0.00731458	0.0286372	exon (TGME49_221870, exon 1 of 7)	TGME49_221870
TGME49_chrII	93	643325	643384	+	3.77413	3.54156	1.50487	2.35339	0.00930145	0.035181	exon (TGME49_221870, exon 1 of 7)	TGME49_221870
TGME49_chrII	94	677531	677634	+	14.2908	4.53819	1.2577	3.60834	0.000154082	0.00103828	promoter-TSS (TGME49_221895)	TGME49_221900
TGME49_chrII	95	684756	684922	+	9.03365	3.85983	1.33231	2.89709	0.00188318	0.00910478	promoter-TSS (TGME49_221905)	TGME49_221905
TGME49_chrII	96	685155	685248	+	25.7014	3.03642	0.763194	3.97857	3.47e-05	0.000273501	exon (TGME49_221905, exon 1 of 4)	TGME49_221905
TGME49_chrII	97	687236	687310	+	15.6316	2.5112	0.841424	2.98447	0.00142037	0.00715634	promoter-TSS (TGME49_221910)	TGME49_221910
TGME49_chrII	98	687337	687866	+	563.581	2.28627	0.232478	9.83433	4.01e-23	2.75e-21	promoter-TSS (TGME49_221910)	TGME49_221910
TGME49_chrII	99	695900	696450	-	10.6606	3.08873	1.1653	2.65059	0.00401751	0.0173188	promoter-TSS (TGME49_221922)	TGME49_221818
TGME49_chrIII	1	42677	42776	+	13.1916	2.82637	0.989891	2.85523	0.00215025	0.0101942	promoter-TSS (TGME49_276210)	TGME49_276210
TGME49_chrIII	10	122640	123486	-	1039.92	2.15544	0.214834	10.033	5.46e-24	4.02e-22	exon (TGME49_276140, exon 1 of 4)	TGME49_276140
TGME49_chrIII	100	612817	612995	+	25.1391	2.68682	0.721276	3.7251	9.76e-05	0.000694887	promoter-TSS (TGME49_252620)	TGME49_252620
TGME49_chrIII	101	621936	622074	-	154.502	2.72477	0.349741	7.79082	3.33e-15	1.09e-13	TTS (TGME49_252640)	TGME49_252630
TGME49_chrIII	102	622096	622163	-	4.01325	3.68238	1.48793	2.47483	0.00666495	0.0264548	TTS (TGME49_252640)	TGME49_252630
TGME49_chrIII	103	622186	622269	-	24.1824	4.35164	1.11068	3.91799	4.46e-05	0.000343086	TTS (TGME49_252640)	TGME49_252630
TGME49_chrIII	104	635783	635879	-	13.5479	2.32212	0.89125	2.60547	0.00458748	0.0193535	promoter-TSS (TGME49_252850)	TGME49_252850
TGME49_chrIII	105	635897	635948	-	9.18169	4.86978	1.33189	3.6563	0.00012794	0.000883683	promoter-TSS (TGME49_252850)	TGME49_252850
TGME49_chrIII	106	668895	669354	-	41.1944	0.989651	0.43869	2.25592	0.0120377	0.0436052	promoter-TSS (TGME49_252990)	TGME49_253000
TGME49_chrIII	107	669209	669312	-	22.8951	1.84782	0.630598	2.93027	0.00169335	0.0083176	promoter-TSS (TGME49_252990)	TGME49_253000
TGME49_chrIII	108	669421	669535	-	6.88689	4.50051	1.37348	3.27672	0.000525103	0.00302405	promoter-TSS (TGME49_252990)	TGME49_253000
TGME49_chrIII	109	669497	669603	+	7.55065	3.59579	1.35584	2.65208	0.00399984	0.0172577	promoter-TSS (TGME49_252990)	TGME49_253000
TGME49_chrIII	11	123468	123570	-	13.5508	2.99452	1.01477	2.95093	0.00158408	0.00785924	exon (TGME49_276140, exon 1 of 4)	TGME49_276140
TGME49_chrIII	110	669701	670568	+	66.5655	1.37188	0.38244	3.58718	0.000167134	0.00111656	promoter-TSS (TGME49_252990)	TGME49_253000
TGME49_chrIII	111	685335	685715	-	29.8718	1.43414	0.544307	2.6348	0.00420934	0.0180091	promoter-TSS (TGME49_253030)	TGME49_253030
TGME49_chrIII	112	685765	685839	-	6.60006	3.31989	1.38468	2.39759	0.00825164	0.0317342	promoter-TSS (TGME49_253030)	TGME49_253030
TGME49_chrIII	113	685841	685942	-	24.2479	5.33024	1.25296	4.25412	1.05e-05	9.34e-05	promoter-TSS (TGME49_253030)	TGME49_253030
TGME49_chrIII	114	687361	687453	+	13.4118	4.41179	1.29544	3.40564	0.00033005	0.00203137	promoter-TSS (TGME49_253020)	TGME49_253020
TGME49_chrIII	115	709637	709727	-	34.0726	4.29715	0.908519	4.72984	1.12e-06	1.21e-05	promoter-TSS (TGME49_253040)	TGME49_253050
TGME49_chrIII	116	709864	709984	+	16.865	3.19749	0.95912	3.33377	0.000428386	0.00254696	promoter-TSS (TGME49_253040)	TGME49_253060
TGME49_chrIII	117	730399	730494	-	29.7945	2.56439	0.634828	4.03951	2.68e-05	0.000217693	exon (TGME49_253080, exon 1 of 5)	TGME49_253080
TGME49_chrIII	118	730497	730568	-	10.9562	4.10317	1.30476	3.14477	0.000831095	0.00451692	promoter-TSS (TGME49_253080)	TGME49_253080
TGME49_chrIII	119	741990	743206	-	137.721	2.17638	0.322494	6.74859	7.46e-12	1.7e-10	exon (TGME49_253100, exon 1 of 1)	TGME49_253100
TGME49_chrIII	12	134742	135744	-	67.998	1.21467	0.367777	3.30273	0.000478741	0.00280071	exon (TGME49_276120, exon 3 of 3)	TGME49_276130
TGME49_chrIII	120	766403	767049	-	90.9162	1.3425	0.336488	3.98974	3.31e-05	0.000262197	exon (TGME49_253130, exon 1 of 5)	TGME49_253130
TGME49_chrIII	121	799246	799495	-	21.2476	2.48979	0.729299	3.41395	0.000320141	0.00197738	promoter-TSS (TGME49_253160)	TGME49_253160
TGME49_chrIII	122	818533	818656	+	7.55668	3.50951	1.35435	2.59129	0.00478091	0.020017	exon (TGME49_253170, exon 17 of 17)	TGME49_253290
TGME49_chrIII	123	818823	818915	-	12.3417	5.33619	1.2981	4.11075	1.97e-05	0.000165233	exon (TGME49_253170, exon 17 of 17)	TGME49_253290
TGME49_chrIII	124	819094	819284	+	214.137	2.04492	0.281646	7.26059	1.93e-13	5.25e-12	exon (TGME49_253170, exon 17 of 17)	TGME49_253290
TGME49_chrIII	125	819643	819984	+	397.874	2.72456	0.258828	10.5265	3.26e-26	2.85e-24	exon (TGME49_253170, exon 17 of 17)	TGME49_253290
TGME49_chrIII	126	826705	826762	+	77.7842	2.602	0.436917	5.95535	1.3e-09	2.33e-08	promoter-TSS (TGME49_253290)	TGME49_253290
TGME49_chrIII	127	852345	852426	-	23.4196	4.3215	1.12254	3.84975	5.91e-05	0.000443462	promoter-TSS (TGME49_253310)	TGME49_253310
TGME49_chrIII	128	852440	852527	-	8.03466	4.63605	1.35039	3.43311	0.000298349	0.00185659	promoter-TSS (TGME49_253310)	TGME49_253310
TGME49_chrIII	129	852678	852790	+	27.5791	3.24732	0.810971	4.00423	3.11e-05	0.000247893	promoter-TSS (TGME49_253310)	TGME49_253320
TGME49_chrIII	13	135530	135920	+	91.8587	3.19591	0.451774	7.07413	7.52e-13	1.92e-11	exon (TGME49_276120, exon 3 of 3)	TGME49_276130
TGME49_chrIII	130	860194	860319	-	34.8962	3.28109	0.727336	4.51111	3.22e-06	3.18e-05	promoter-TSS (TGME49_253330)	TGME49_253330
TGME49_chrIII	131	867858	867964	+	26.7101	4.50751	1.10286	4.0871	2.18e-05	0.000181006	intron (TGME49_253350, intron 4 of 4)	TGME49_253350
TGME49_chrIII	132	880031	880097	+	31.1377	1.178	0.512583	2.29816	0.0107762	0.03984	promoter-TSS (TGME49_253370)	TGME49_253370
TGME49_chrIII	133	880193	880249	+	11.1446	1.99736	0.901693	2.21512	0.013376	0.0474697	exon (TGME49_253370, exon 1 of 30)	TGME49_253370
TGME49_chrIII	134	904648	905123	+	191.293	2.49228	0.302929	8.22729	9.58e-17	3.67e-15	promoter-TSS (TGME49_253380)	TGME49_253380
TGME49_chrIII	135	929684	929747	-	10.7197	2.46764	1.0058	2.45341	0.00707541	0.0278336	promoter-TSS (TGME49_253410)	TGME49_253400
TGME49_chrIII	136	929905	930032	-	25.8092	2.3197	0.646241	3.58953	0.000165637	0.0011073	promoter-TSS (TGME49_253400)	TGME49_253400
TGME49_chrIII	137	940560	940743	-	54.1054	1.95187	0.460688	4.23687	1.13e-05	0.000100253	promoter-TSS (TGME49_253430)	TGME49_253420
TGME49_chrIII	138	942750	942832	+	6.88991	4.48908	1.3736	3.26812	0.000541326	0.00310056	promoter-TSS (TGME49_253420)	TGME49_253430
TGME49_chrIII	139	942846	942942	+	16.5591	3.10893	0.956381	3.25072	0.000575564	0.00327257	promoter-TSS (TGME49_253420)	TGME49_253430
TGME49_chrIII	14	135669	135750	-	36.3654	3.31288	0.686604	4.82502	7e-07	7.84e-06	exon (TGME49_276120, exon 3 of 3)	TGME49_276130
TGME49_chrIII	140	943233	943313	+	302.507	2.57485	0.270308	9.5256	8.2e-22	5.09e-20	exon (TGME49_253430, exon 2 of 14)	TGME49_253430
TGME49_chrIII	141	943338	943446	+	217.215	0.964464	0.260878	3.697	0.000109083	0.000767975	intron (TGME49_253430, intron 2 of 13)	TGME49_253430
TGME49_chrIII	142	943465	943580	+	48.5318	0.962454	0.410859	2.34254	0.00957653	0.03603	intron (TGME49_253430, intron 2 of 13)	TGME49_253430
TGME49_chrIII	143	960491	960752	+	127.934	2.22398	0.346096	6.42592	6.55e-11	1.35e-09	promoter-TSS (TGME49_253440)	TGME49_253440
TGME49_chrIII	144	960785	960856	+	30.6571	1.39175	0.531164	2.62019	0.00439406	0.0186687	promoter-TSS (TGME49_253440)	TGME49_253440
TGME49_chrIII	145	975264	975393	+	43.5535	1.84226	0.47727	3.86	5.67e-05	0.000427232	promoter-TSS (TGME49_253460)	TGME49_253470
TGME49_chrIII	146	981952	982147	+	83.5399	3.67637	0.519837	7.07216	7.63e-13	1.94e-11	TTS (TGME49_253480)	TGME49_253490
TGME49_chrIII	147	1000460	1000632	+	28.4662	1.82864	0.578673	3.16005	0.000788699	0.00432166	promoter-TSS (TGME49_253510)	TGME49_253510
TGME49_chrIII	148	1013771	1013874	-	7.20944	2.76034	1.23998	2.22612	0.013003	0.0464021	promoter-TSS (TGME49_253520)	TGME49_253520
TGME49_chrIII	149	1014002	1014166	+	24.6995	2.00426	0.647492	3.09543	0.000982646	0.00521442	promoter-TSS (TGME49_253520)	TGME49_253530
TGME49_chrIII	15	135871	136011	+	82.3676	2.4223	0.446669	5.42304	2.93e-08	4.21e-07	promoter-TSS (TGME49_276130)	TGME49_276130
TGME49_chrIII	150	1075261	1075375	-	13.6404	2.24793	0.861746	2.60857	0.00454601	0.0192049	promoter-TSS (TGME49_253615)	TGME49_253615
TGME49_chrIII	151	1077616	1077723	+	55.661	3.7145	0.634834	5.85113	2.44e-09	4.19e-08	exon (TGME49_253640, exon 1 of 5)	TGME49_253640
TGME49_chrIII	152	1077734	1078086	+	49.7618	1.53007	0.434086	3.52482	0.000211888	0.00137332	exon (TGME49_253640, exon 1 of 5)	TGME49_253640
TGME49_chrIII	153	1087344	1087576	-	172.546	2.25399	0.331392	6.80159	5.17e-12	1.2e-10	exon (TGME49_253650, exon 1 of 6)	TGME49_253650
TGME49_chrIII	154	1087721	1087875	+	3.39085	3.44341	1.53548	2.24255	0.0124628	0.0448208	exon (TGME49_253650, exon 1 of 6)	TGME49_253650
TGME49_chrIII	155	1098246	1098435	+	20.2477	2.54553	0.803887	3.16653	0.000771341	0.00423893	promoter-TSS (TGME49_253670)	TGME49_253670
TGME49_chrIII	156	1101519	1101626	+	105.794	3.46051	0.497473	6.95617	1.75e-12	4.27e-11	promoter-TSS (TGME49_253680)	TGME49_253690
TGME49_chrIII	157	1101639	1101730	+	28.2055	2.06012	0.592718	3.47571	0.00025475	0.00161674	promoter-TSS (TGME49_253680)	TGME49_253690
TGME49_chrIII	158	1101746	1101857	+	349.424	1.5534	0.251499	6.17655	3.28e-10	6.31e-09	promoter-TSS (TGME49_253680)	TGME49_253690
TGME49_chrIII	159	1101859	1101913	+	126.2	0.731667	0.295733	2.47408	0.00667894	0.0265032	promoter-TSS (TGME49_253680)	TGME49_253690
TGME49_chrIII	16	136044	136130	+	16.2382	3.82867	1.15527	3.3141	0.000459686	0.002708	promoter-TSS (TGME49_276130)	TGME49_276130
TGME49_chrIII	160	1113014	1113135	-	135.42	2.27052	0.330366	6.87275	3.15e-12	7.49e-11	exon (TGME49_253700, exon 1 of 8)	TGME49_253700
TGME49_chrIII	161	1136223	1136342	-	74.3414	1.69118	0.385389	4.38823	5.71e-06	5.41e-05	promoter-TSS (TGME49_253730)	TGME49_253730
TGME49_chrIII	162	1139009	1139117	+	13.2464	3.48752	1.15463	3.02047	0.00126191	0.00646485	promoter-TSS (TGME49_253740)	TGME49_253740
TGME49_chrIII	163	1175130	1175441	-	71.2475	2.06711	0.40284	5.13135	1.44e-07	1.84e-06	promoter-TSS (TGME49_253750)	TGME49_253750
TGME49_chrIII	164	1185364	1185790	-	16.372	3.11923	0.9603	3.24819	0.000580716	0.00329741	TTS (TGME49_253770)	TGME49_253770
TGME49_chrIII	165	1193184	1193783	-	38.381	2.41794	0.557627	4.33612	7.25e-06	6.68e-05	promoter-TSS (TGME49_253780)	TGME49_253780
TGME49_chrIII	166	1204938	1205037	+	17.6523	1.8577	0.723412	2.56797	0.00511487	0.0211604	promoter-TSS (TGME49_253800)	TGME49_253800
TGME49_chrIII	167	1220062	1220161	-	28.9947	2.44424	0.635774	3.84451	6.04e-05	0.000451101	exon (TGME49_253810, exon 1 of 8)	TGME49_253810
TGME49_chrIII	168	1222422	1222829	+	300.054	2.08613	0.279162	7.47283	3.92e-14	1.16e-12	exon (TGME49_253820, exon 1 of 4)	TGME49_253820
TGME49_chrIII	169	1225628	1225730	+	17.7036	1.79405	0.716378	2.50434	0.00613405	0.0246186	TTS (TGME49_253820)	TGME49_253830
TGME49_chrIII	17	136155	136545	+	17.5721	2.27135	0.771363	2.94459	0.00161691	0.00798554	promoter-TSS (TGME49_276130)	TGME49_276130
TGME49_chrIII	170	1243444	1243785	-	45.7453	1.61664	0.450763	3.58644	0.00016761	0.00111898	exon (TGME49_253860, exon 1 of 4)	TGME49_253860
TGME49_chrIII	171	1264827	1264930	+	13.7223	3.70699	1.15975	3.19637	0.000695834	0.00386858	promoter-TSS (TGME49_253880)	TGME49_253880
TGME49_chrIII	172	1264994	1265326	+	28.169	1.94671	0.581163	3.34968	0.000404525	0.00242313	exon (TGME49_253880, exon 1 of 2)	TGME49_253880
TGME49_chrIII	173	1265449	1265715	+	256.857	2.66231	0.291783	9.12428	3.61e-20	1.93e-18	exon (TGME49_253880, exon 1 of 2)	TGME49_253880
TGME49_chrIII	174	1288569	1293118	-	221.676	1.10587	0.253958	4.35454	6.67e-06	6.2e-05	intron (TGME49_253900, intron 1 of 6)	TGME49_253900
TGME49_chrIII	175	1292493	1292711	-	21.3169	2.13664	0.686386	3.11289	0.000926323	0.00495072	exon (TGME49_253900, exon 1 of 7)	TGME49_253900
TGME49_chrIII	176	1292722	1292818	-	52.3601	1.02015	0.398106	2.56251	0.0051959	0.0214327	promoter-TSS (TGME49_253900)	TGME49_253900
TGME49_chrIII	177	1292825	1292880	-	30.5625	1.61202	0.539105	2.99018	0.00139408	0.00704187	promoter-TSS (TGME49_253900)	TGME49_253900
TGME49_chrIII	178	1292939	1293162	-	98.7316	3.44743	0.47492	7.25897	1.95e-13	5.31e-12	promoter-TSS (TGME49_253900)	TGME49_253900
TGME49_chrIII	179	1299799	1299892	-	26.4225	2.51381	0.700306	3.58958	0.000165604	0.0011073	promoter-TSS (TGME49_253910)	TGME49_253910
TGME49_chrIII	18	141502	141618	+	11.8524	3.28564	1.16241	2.82657	0.00235249	0.0109925	promoter-TSS (TGME49_276110)	TGME49_276110
TGME49_chrIII	180	1363975	1364550	-	63.9422	1.03648	0.374382	2.76852	0.00281559	0.0128086	promoter-TSS (TGME49_253950)	TGME49_253940
TGME49_chrIII	181	1364430	1364545	-	39.7142	1.62146	0.482999	3.35706	0.000393875	0.00236798	promoter-TSS (TGME49_253940)	TGME49_253940
TGME49_chrIII	182	1396159	1396261	-	43.8564	1.82855	0.472264	3.87188	5.4e-05	0.000409013	promoter-TSS (TGME49_254010)	TGME49_254010
TGME49_chrIII	183	1396923	1397278	+	17.929	2.84934	0.855086	3.33223	0.000430768	0.00256009	promoter-TSS (TGME49_254010)	TGME49_254010
TGME49_chrIII	184	1419414	1419836	+	402.808	1.69623	0.239067	7.09519	6.46e-13	1.66e-11	exon (TGME49_254030, exon 1 of 3)	TGME49_254030
TGME49_chrIII	185	1427475	1427577	-	15.775	4.67703	1.28509	3.63945	0.000136611	0.000934905	promoter-TSS (TGME49_254060)	TGME49_254050
TGME49_chrIII	186	1432749	1434040	-	35.0782	1.05664	0.477758	2.21167	0.0134948	0.0478338	exon (TGME49_254070, exon 1 of 1)	TGME49_254070
TGME49_chrIII	187	1434400	1434825	+	205.558	1.54416	0.267749	5.7672	4.03e-09	6.65e-08	exon (TGME49_254070, exon 1 of 1)	TGME49_254070
TGME49_chrIII	188	1438301	1438551	+	147.718	2.53431	0.347445	7.29411	1.5e-13	4.13e-12	promoter-TSS (TGME49_254080)	TGME49_254080
TGME49_chrIII	189	1438563	1438655	+	29.9839	1.45328	0.53287	2.72727	0.00319302	0.0142682	TTS (TGME49_254070)	TGME49_254080
TGME49_chrIII	19	141738	141859	+	36.4595	3.34555	0.695355	4.81128	7.5e-07	8.33e-06	promoter-TSS (TGME49_276120)	TGME49_276110
TGME49_chrIII	190	1446803	1446885	-	10.9086	2.06043	0.918847	2.2424	0.0124676	0.0448274	exon (TGME49_254090, exon 1 of 1)	TGME49_254090
TGME49_chrIII	191	1446982	1447086	-	23.8591	1.87374	0.634042	2.95522	0.00156221	0.00776639	TTS (TGME49_254100)	TGME49_254090
TGME49_chrIII	192	1449176	1449299	+	20.2151	1.8111	0.665253	2.72243	0.00324019	0.014444	promoter-TSS (TGME49_254090)	TGME49_254110
TGME49_chrIII	193	1457785	1457897	+	14.1449	3.53423	1.14848	3.0773	0.00104441	0.00548368	promoter-TSS (TGME49_254120)	TGME49_254120
TGME49_chrIII	194	1458241	1458400	+	318.006	2.30149	0.288282	7.98347	7.11e-16	2.48e-14	exon (TGME49_254120, exon 1 of 3)	TGME49_254120
TGME49_chrIII	195	1469777	1469873	+	68.111	3.58649	0.565632	6.34067	1.14e-10	2.32e-09	promoter-TSS (TGME49_254135)	TGME49_254135
TGME49_chrIII	196	1469882	1469939	+	12.9478	4.38321	1.29134	3.3943	0.000344018	0.00210463	promoter-TSS (TGME49_254135)	TGME49_254135
TGME49_chrIII	197	1469941	1470062	+	48.5057	1.95703	0.468765	4.17487	1.49e-05	0.000128081	promoter-TSS (TGME49_254135)	TGME49_254140
TGME49_chrIII	198	1529437	1529515	-	8.78127	3.78418	1.33339	2.83802	0.00226974	0.0106615	promoter-TSS (TGME49_254200)	TGME49_254200
TGME49_chrIII	199	1546627	1546832	-	33.3579	2.95859	0.66789	4.42977	4.72e-06	4.52e-05	promoter-TSS (TGME49_254220)	TGME49_254220
TGME49_chrIII	2	42865	43122	+	26.2073	1.22003	0.548136	2.22578	0.0130144	0.0464375	promoter-TSS (TGME49_276210)	TGME49_276210
TGME49_chrIII	20	150954	151059	-	24.3377	2.46973	0.68725	3.59364	0.000163045	0.00109252	promoter-TSS (TGME49_276100)	TGME49_276100
TGME49_chrIII	200	1564201	1564316	-	16.7482	2.72384	0.879963	3.09541	0.000982721	0.00521442	promoter-TSS (TGME49_254250)	TGME49_254260
TGME49_chrIII	201	1564416	1564529	-	5.3787	3.08613	1.38359	2.23053	0.0128562	0.0459615	promoter-TSS (TGME49_254250)	TGME49_254255
TGME49_chrIII	202	1569070	1569132	+	5.47742	3.12439	1.37472	2.27275	0.0115207	0.0420727	promoter-TSS (TGME49_254270)	TGME49_254270
TGME49_chrIII	203	1574605	1574705	-	14.7733	1.79242	0.79326	2.25956	0.0119244	0.0432849	promoter-TSS (TGME49_254280)	TGME49_254280
TGME49_chrIII	204	1585505	1585598	+	68.057	2.81065	0.470964	5.96787	1.2e-09	2.16e-08	promoter-TSS (TGME49_254300)	TGME49_254300
TGME49_chrIII	205	1585641	1585721	+	22.1138	2.1215	0.698904	3.03547	0.00120081	0.00620026	promoter-TSS (TGME49_254300)	TGME49_254300
TGME49_chrIII	206	1647866	1648067	+	146.617	3.23664	0.392518	8.24583	8.2e-17	3.17e-15	promoter-TSS (TGME49_254365)	TGME49_254365
TGME49_chrIII	207	1652734	1652964	+	41.6581	1.41161	0.485774	2.9059	0.00183097	0.00888284	promoter-TSS (TGME49_254370)	TGME49_254370
TGME49_chrIII	208	1695497	1695877	+	17.2057	2.80151	0.872336	3.21151	0.000660208	0.00369554	promoter-TSS (TGME49_254380)	TGME49_254380
TGME49_chrIII	209	1707284	1708000	-	75.5914	2.50972	0.426314	5.88703	1.97e-09	3.41e-08	exon (TGME49_254390, exon 1 of 9)	TGME49_254390
TGME49_chrIII	21	151062	151162	-	6.59592	4.39003	1.38126	3.17828	0.000740761	0.00409001	promoter-TSS (TGME49_276100)	TGME49_276100
TGME49_chrIII	210	1721589	1721669	-	8.04366	3.63808	1.33747	2.72013	0.00326279	0.0145185	promoter-TSS (TGME49_254420)	TGME49_254410
TGME49_chrIII	211	1721687	1721764	-	8.90769	2.93832	1.15767	2.53813	0.00557239	0.0227381	promoter-TSS (TGME49_254420)	TGME49_254410
TGME49_chrIII	212	1721819	1721930	-	34.15	2.56296	0.600522	4.26788	9.87e-06	8.84e-05	promoter-TSS (TGME49_254410)	TGME49_254410
TGME49_chrIII	213	1740791	1743313	-	1777.88	2.57492	0.210836	12.2129	1.33e-34	2.13e-32	intron (TGME49_254440, intron 1 of 3)	TGME49_254440
TGME49_chrIII	214	1741514	1743257	-	1620.1	2.85318	0.221065	12.9065	2.07e-38	4.33e-36	intron (TGME49_254440, intron 1 of 3)	TGME49_254440
TGME49_chrIII	215	1743019	1743079	-	132.156	3.62893	0.430098	8.43744	1.62e-17	6.79e-16	intron (TGME49_254440, intron 1 of 3)	TGME49_254440
TGME49_chrIII	216	1743105	1743212	-	1281.66	3.27883	0.226548	14.4731	8.97e-48	3.9e-45	exon (TGME49_254440, exon 1 of 4)	TGME49_254440
TGME49_chrIII	217	1743224	1743293	-	396.57	3.51623	0.313826	11.2044	1.94e-29	2.13e-27	promoter-TSS (TGME49_254440)	TGME49_254440
TGME49_chrIII	218	1757520	1757596	-	18.2353	3.9241	1.11865	3.50788	0.000225847	0.0014555	promoter-TSS (TGME49_254470)	TGME49_254460
TGME49_chrIII	219	1758155	1758254	-	14.7794	2.99669	0.990885	3.02426	0.00124622	0.00639668	promoter-TSS (TGME49_254460)	TGME49_254460
TGME49_chrIII	22	167906	168008	-	16.8909	4.79812	1.27452	3.76466	8.34e-05	0.000603904	promoter-TSS (TGME49_275980)	TGME49_275980
TGME49_chrIII	220	1758375	1758476	+	264.963	2.04464	0.274432	7.45046	4.65e-14	1.37e-12	promoter-TSS (TGME49_254460)	TGME49_254470
TGME49_chrIII	221	1790746	1790821	+	6.06101	3.26458	1.37498	2.37428	0.00879164	0.0335163	promoter-TSS (TGME49_254500)	TGME49_254500
TGME49_chrIII	222	1801302	1801413	-	23.4022	6.26022	1.25101	5.00413	2.81e-07	3.41e-06	promoter-TSS (TGME49_254510)	TGME49_254510
TGME49_chrIII	223	1801847	1802009	+	90.567	2.20617	0.376872	5.8539	2.4e-09	4.12e-08	promoter-TSS (TGME49_254510)	TGME49_254520
TGME49_chrIII	224	1802048	1802136	+	16.8502	2.51642	0.826919	3.04313	0.00117065	0.00606565	promoter-TSS (TGME49_254510)	TGME49_254520
TGME49_chrIII	225	1821987	1822096	-	10.8774	2.55459	1.01869	2.50771	0.00607576	0.0244411	promoter-TSS (TGME49_254540)	TGME49_254555
TGME49_chrIII	226	1822280	1822782	+	31.1627	1.97435	0.558973	3.5321	0.000206136	0.00134209	promoter-TSS (TGME49_254540)	TGME49_254555
TGME49_chrIII	227	1822664	1822786	+	14.2221	2.17152	0.842934	2.57615	0.00499543	0.0207651	promoter-TSS (TGME49_254540)	TGME49_254555
TGME49_chrIII	228	1845483	1845582	-	23.0411	2.28748	0.684572	3.34147	0.000416687	0.0024844	promoter-TSS (TGME49_254570)	TGME49_254570
TGME49_chrIII	229	1849735	1850038	-	49.934	1.32862	0.419946	3.16379	0.000778649	0.00427671	exon (TGME49_254580, exon 1 of 2)	TGME49_254580
TGME49_chrIII	23	180802	180916	+	623.983	2.9647	0.243962	12.1523	2.79e-34	4.45e-32	promoter-TSS (TGME49_275860)	TGME49_275860
TGME49_chrIII	230	1850090	1850171	-	64.5147	2.86185	0.503818	5.68033	6.72e-09	1.07e-07	promoter-TSS (TGME49_254580)	TGME49_254580
TGME49_chrIII	231	1853331	1853506	+	113.392	3.13769	0.425052	7.3819	7.8e-14	2.21e-12	promoter-TSS (TGME49_254590)	TGME49_254600
TGME49_chrIII	232	1858822	1859061	-	124.311	3.19835	0.415867	7.69079	7.31e-15	2.31e-13	promoter-TSS (TGME49_254606)	TGME49_254610
TGME49_chrIII	233	1860598	1861017	-	1037.14	1.65599	0.214367	7.72503	5.59e-15	1.79e-13	promoter-TSS (TGME49_254610)	TGME49_254620
TGME49_chrIII	234	1860909	1862045	-	1852.1	2.72743	0.205835	13.2506	2.24e-40	5.13e-38	intron (TGME49_254620, intron 1 of 2)	TGME49_254620
TGME49_chrIII	235	1861873	1861968	-	1131.83	3.08582	0.222751	13.8532	6.08e-44	1.8e-41	promoter-TSS (TGME49_254620)	TGME49_254620
TGME49_chrIII	236	1861973	1862066	-	254.921	4.45509	0.399282	11.1577	3.28e-29	3.54e-27	promoter-TSS (TGME49_254620)	TGME49_254620
TGME49_chrIII	237	1872241	1872332	-	36.1647	1.27953	0.488432	2.61968	0.00440063	0.0186895	promoter-TSS (TGME49_254650)	TGME49_254630
TGME49_chrIII	238	1872333	1872443	-	86.12	3.77608	0.540367	6.98798	1.39e-12	3.46e-11	promoter-TSS (TGME49_254650)	TGME49_254630
TGME49_chrIII	239	1875005	1876250	+	43.5573	2.33546	0.519693	4.49391	3.5e-06	3.43e-05	promoter-TSS (TGME49_254635)	TGME49_254640
TGME49_chrIII	24	180939	181032	+	170.426	0.602653	0.264663	2.27706	0.0113913	0.0416879	promoter-TSS (TGME49_275870)	TGME49_275860
TGME49_chrIII	240	1879229	1879423	-	58.3847	3.19964	0.599559	5.33666	4.73e-08	6.59e-07	TTS (TGME49_254670)	TGME49_254660
TGME49_chrIII	241	1883446	1883565	+	149.659	1.78261	0.30241	5.89469	1.88e-09	3.27e-08	promoter-TSS (TGME49_254680)	TGME49_254690
TGME49_chrIII	242	1891519	1891639	-	10.6216	4.10892	1.31467	3.12543	0.000887728	0.00477467	promoter-TSS (TGME49_254700)	TGME49_254700
TGME49_chrIII	243	1904180	1904369	+	26.9752	3.87061	0.945849	4.0922	2.14e-05	0.00017762	promoter-TSS (TGME49_254710)	TGME49_254720
TGME49_chrIII	244	1904427	1904552	+	477.139	3.23928	0.275589	11.754	3.37e-32	4.61e-30	promoter-TSS (TGME49_254710)	TGME49_254710
TGME49_chrIII	245	1925629	1926322	-	156.073	1.75941	0.312264	5.63436	8.79e-09	1.37e-07	promoter-TSS (TGME49_254760)	TGME49_254770
TGME49_chrIII	246	1936351	1936458	+	28.7445	2.66265	0.664958	4.00424	3.11e-05	0.000247893	exon (TGME49_254800, exon 1 of 2)	TGME49_254800
TGME49_chrIII	247	1945243	1945334	-	7.96169	2.72069	1.20594	2.25607	0.0120331	0.0435991	promoter-TSS (TGME49_254820)	TGME49_254810
TGME49_chrIII	248	1945632	1945750	+	82.9988	3.65004	0.522815	6.98151	1.46e-12	3.61e-11	promoter-TSS (TGME49_254810)	TGME49_254820
TGME49_chrIII	249	1945792	1945876	+	31.5459	1.2447	0.501978	2.47959	0.00657673	0.0261538	promoter-TSS (TGME49_254810)	TGME49_254820
TGME49_chrIII	25	199586	199662	-	4.76129	3.9434	1.44515	2.72871	0.00317917	0.0142192	promoter-TSS (TGME49_275830)	TGME49_275840
TGME49_chrIII	250	1945905	1946002	+	58.6297	2.20866	0.453847	4.86653	5.68e-07	6.46e-06	promoter-TSS (TGME49_254810)	TGME49_254820
TGME49_chrIII	251	1957006	1957106	-	3.56986	3.5206	1.51992	2.3163	0.010271	0.0382508	promoter-TSS (TGME49_254830)	TGME49_254835
TGME49_chrIII	252	1994057	1994163	-	4.51477	3.76951	1.46027	2.58137	0.00492045	0.0205111	Intergenic	TGME49_254860
TGME49_chrIII	253	2001858	2001954	-	25.2257	3.82568	0.924878	4.13642	1.76e-05	0.000149242	promoter-TSS (TGME49_254880)	TGME49_254880
TGME49_chrIII	254	2002087	2002196	+	16.9577	2.20291	0.765336	2.87836	0.00199872	0.00958068	exon (TGME49_254870, exon 1 of 8)	TGME49_254870
TGME49_chrIII	255	2002491	2002720	+	109.834	1.56492	0.33389	4.68694	1.39e-06	1.47e-05	promoter-TSS (TGME49_254870)	TGME49_254870
TGME49_chrIII	256	2002722	2002779	+	30.808	1.36252	0.52054	2.61752	0.00442856	0.0187866	promoter-TSS (TGME49_254870)	TGME49_254870
TGME49_chrIII	257	2015619	2015754	-	3.22645	3.40527	1.55003	2.1969	0.0140137	0.0493596	promoter-TSS (TGME49_254900)	TGME49_254890
TGME49_chrIII	258	2016250	2017531	+	478.03	1.34171	0.224975	5.96382	1.23e-09	2.21e-08	promoter-TSS (TGME49_254890)	TGME49_254900
TGME49_chrIII	259	2024889	2027270	-	207.763	0.587525	0.251002	2.34071	0.00962351	0.0361723	promoter-TSS (TGME49_254910)	TGME49_254910
TGME49_chrIII	26	200010	200119	+	16.2796	2.28199	0.803338	2.84063	0.00225122	0.010588	promoter-TSS (TGME49_275830)	TGME49_275830
TGME49_chrIII	260	2025911	2027349	-	175.343	1.2615	0.273927	4.60522	2.06e-06	2.11e-05	promoter-TSS (TGME49_254910)	TGME49_254910
TGME49_chrIII	261	2026937	2027016	-	17.8766	1.68809	0.688788	2.45081	0.00712682	0.0280172	promoter-TSS (TGME49_254910)	TGME49_254910
TGME49_chrIII	262	2027052	2027154	-	34.6588	1.89227	0.527918	3.5844	0.000168929	0.00112626	promoter-TSS (TGME49_254910)	TGME49_254910
TGME49_chrIII	263	2027159	2027350	-	84.2384	3.25363	0.475187	6.84704	3.77e-12	8.88e-11	promoter-TSS (TGME49_254910)	TGME49_254910
TGME49_chrIII	264	2035948	2036081	+	88.0077	2.59704	0.411465	6.31171	1.38e-10	2.77e-09	promoter-TSS (TGME49_254930)	TGME49_254930
TGME49_chrIII	265	2036111	2036243	+	56.6703	2.31783	0.461891	5.01813	2.61e-07	3.18e-06	exon (TGME49_254930, exon 1 of 5)	TGME49_254930
TGME49_chrIII	266	2046928	2047133	+	211.667	3.1421	0.324356	9.6872	1.71e-22	1.11e-20	promoter-TSS (TGME49_254940)	TGME49_254940
TGME49_chrIII	267	2082072	2082154	+	17.0732	3.2335	0.976992	3.30965	0.000467059	0.00274432	promoter-TSS (TGME49_299270)	TGME49_299270
TGME49_chrIII	268	2096404	2096487	-	19.0492	3.40851	0.945168	3.60624	0.000155331	0.00104527	promoter-TSS (TGME49_299240)	TGME49_299250
TGME49_chrIII	269	2113763	2113853	-	3.69856	3.51093	1.51128	2.32315	0.0100854	0.0376595	promoter-TSS (TGME49_299210)	TGME49_299210
TGME49_chrIII	27	214250	214348	+	10.7766	5.13871	1.3123	3.9158	4.51e-05	0.000345934	promoter-TSS (TGME49_275810)	TGME49_275810
TGME49_chrIII	270	2114021	2114182	+	139.542	2.95026	0.402154	7.33614	1.1e-13	3.07e-12	promoter-TSS (TGME49_299210)	TGME49_299210
TGME49_chrIII	271	2124987	2125077	-	61.5251	2.18576	0.453345	4.8214	7.13e-07	7.95e-06	promoter-TSS (TGME49_299190)	TGME49_299190
TGME49_chrIII	272	2125182	2125379	-	81.6233	2.68302	0.424047	6.32717	1.25e-10	2.52e-09	promoter-TSS (TGME49_299190)	TGME49_299190
TGME49_chrIII	273	2125538	2125624	+	16.6302	3.87622	1.11247	3.48434	0.000246672	0.00157263	promoter-TSS (TGME49_299190)	TGME49_299190
TGME49_chrIII	274	2134836	2134960	-	31.8999	2.42864	0.604755	4.0159	2.96e-05	0.000237675	promoter-TSS (TGME49_299180)	TGME49_299180
TGME49_chrIII	275	2135190	2135273	+	6.79911	3.45144	1.32392	2.60698	0.00456726	0.0192836	promoter-TSS (TGME49_299180)	TGME49_299180
TGME49_chrIII	276	2170045	2170136	-	6.15116	4.3278	1.39338	3.10597	0.000948293	0.0050517	promoter-TSS (TGME49_299110)	TGME49_299120
TGME49_chrIII	277	2170355	2170465	+	39.3373	1.40872	0.49668	2.83628	0.00228216	0.0107113	promoter-TSS (TGME49_299110)	TGME49_299120
TGME49_chrIII	278	2187629	2188176	-	13.5094	1.99736	0.830318	2.40553	0.00807441	0.0311517	exon (TGME49_299100, exon 1 of 1)	TGME49_299100
TGME49_chrIII	279	2188068	2188106	-	4.37612	3.76313	1.46652	2.56603	0.00514356	0.0212553	exon (TGME49_299100, exon 1 of 1)	TGME49_299100
TGME49_chrIII	28	214362	214538	+	1233.4	2.92698	0.213387	13.7168	4.03e-43	1.11e-40	exon (TGME49_275810, exon 1 of 3)	TGME49_275810
TGME49_chrIII	280	2188124	2188251	-	6.92312	4.49826	1.37257	3.27726	0.000524103	0.00301888	promoter-TSS (TGME49_299100)	TGME49_299100
TGME49_chrIII	281	2191164	2191273	+	12.3445	2.28501	0.91558	2.4957	0.0062854	0.025134	promoter-TSS (TGME49_299080)	TGME49_299080
TGME49_chrIII	282	2206400	2206531	+	43.6248	2.80354	0.569959	4.91884	4.35e-07	5.07e-06	promoter-TSS (TGME49_299070)	TGME49_299070
TGME49_chrIII	283	2206845	2206947	+	7.8761	2.74875	1.19597	2.29834	0.0107713	0.0398282	exon (TGME49_299070, exon 1 of 2)	TGME49_299070
TGME49_chrIII	284	2214723	2214825	+	5.25042	4.03987	1.42479	2.83542	0.00228828	0.0107383	promoter-TSS (TGME49_299060)	TGME49_299060
TGME49_chrIII	285	2214990	2215209	+	40.3169	2.20355	0.530805	4.15133	1.65e-05	0.000140445	exon (TGME49_299060, exon 1 of 12)	TGME49_299060
TGME49_chrIII	286	2223716	2226467	-	1827.09	2.15646	0.198494	10.8641	8.54e-28	8.44e-26	intron (TGME49_299050, intron 2 of 3)	TGME49_299050
TGME49_chrIII	287	2224655	2224723	-	92.1669	1.12088	0.34318	3.26614	0.000545118	0.00311986	exon (TGME49_299050, exon 3 of 4)	TGME49_299050
TGME49_chrIII	288	2224737	2224851	-	279	1.33301	0.245103	5.43856	2.69e-08	3.89e-07	exon (TGME49_299050, exon 3 of 4)	TGME49_299050
TGME49_chrIII	289	2224870	2226435	-	1448.52	2.90695	0.21361	13.6087	1.78e-42	4.61e-40	intron (TGME49_299050, intron 1 of 3)	TGME49_299050
TGME49_chrIII	29	227277	227469	-	68.3191	4.08132	0.633663	6.44085	5.94e-11	1.23e-09	promoter-TSS (TGME49_275802)	TGME49_275802
TGME49_chrIII	290	2226238	2226435	-	1347.28	3.24543	0.221633	14.6433	7.44e-49	3.86e-46	exon (TGME49_299050, exon 1 of 4)	TGME49_299050
TGME49_chrIII	291	2234694	2235121	-	50.525	2.34823	0.487401	4.81785	7.26e-07	8.08e-06	promoter-TSS (TGME49_299030)	TGME49_299040
TGME49_chrIII	292	2235039	2235150	-	39.9206	3.05605	0.615552	4.96472	3.44e-07	4.1e-06	promoter-TSS (TGME49_299030)	TGME49_299040
TGME49_chrIII	293	2235178	2235280	-	3.31259	3.43652	1.5418	2.2289	0.0129101	0.0461322	promoter-TSS (TGME49_299030)	TGME49_299030
TGME49_chrIII	294	2235266	2235507	+	64.6292	2.1467	0.427477	5.02179	2.56e-07	3.13e-06	promoter-TSS (TGME49_299040)	TGME49_299030
TGME49_chrIII	295	2280272	2280414	+	72.3029	1.11798	0.361109	3.09597	0.000980863	0.00520818	promoter-TSS (TGME49_298990)	TGME49_298990
TGME49_chrIII	296	2292235	2292352	+	176.198	2.32807	0.31465	7.39892	6.86e-14	1.97e-12	promoter-TSS (TGME49_298970)	TGME49_298970
TGME49_chrIII	297	2298863	2298986	+	38.5183	1.23957	0.464672	2.66763	0.00381938	0.0166002	promoter-TSS (TGME49_298960)	TGME49_298960
TGME49_chrIII	298	2369085	2369189	-	44.6833	1.19698	0.436909	2.73966	0.00307515	0.013823	TTS (TGME49_298830)	TGME49_298840
TGME49_chrIII	299	2452160	2452321	+	58.4474	2.13777	0.458425	4.66329	1.56e-06	1.63e-05	promoter-TSS (TGME49_321170)	TGME49_321170
TGME49_chrIII	3	43343	43447	+	11.0455	1.99936	0.910415	2.1961	0.0140424	0.0494429	exon (TGME49_276210, exon 1 of 2)	TGME49_276210
TGME49_chrIII	30	240433	240527	+	8.17277	3.71976	1.3326	2.79135	0.00262444	0.0120647	promoter-TSS (TGME49_275770)	TGME49_275770
TGME49_chrIII	31	240820	240933	-	5.17207	4.04116	1.42757	2.8308	0.00232159	0.0108671	promoter-TSS (TGME49_275780)	TGME49_275770
TGME49_chrIII	32	240844	241583	+	87.8301	1.07805	0.333216	3.23527	0.000607631	0.00343047	promoter-TSS (TGME49_275780)	TGME49_275770
TGME49_chrIII	33	249459	252484	-	378.673	1.68542	0.238923	7.05425	8.68e-13	2.2e-11	promoter-TSS (TGME49_275740)	TGME49_275750
TGME49_chrIII	34	251884	251959	-	20.2993	1.93543	0.676528	2.86082	0.00211271	0.010042	promoter-TSS (TGME49_275740)	TGME49_275750
TGME49_chrIII	35	252018	252110	-	38.4381	2.33861	0.552447	4.23318	1.15e-05	0.000101852	promoter-TSS (TGME49_275740)	TGME49_275750
TGME49_chrIII	36	252147	252243	-	60.2746	2.55775	0.478406	5.3464	4.49e-08	6.27e-07	promoter-TSS (TGME49_275740)	TGME49_275750
TGME49_chrIII	37	252244	252524	-	205.968	3.09821	0.346179	8.94972	1.78e-19	8.94e-18	promoter-TSS (TGME49_275740)	TGME49_275740
TGME49_chrIII	38	268235	268445	+	565.418	2.8221	0.239847	11.7662	2.91e-32	4.02e-30	promoter-TSS (TGME49_275700)	TGME49_275690
TGME49_chrIII	39	283024	283850	+	84.5534	1.30373	0.358224	3.63943	0.000136622	0.000934905	exon (TGME49_275670, exon 9 of 9)	TGME49_275680
TGME49_chrIII	4	70319	70428	-	44.253	3.00162	0.585344	5.12797	1.46e-07	1.87e-06	promoter-TSS (TGME49_276190)	TGME49_276190
TGME49_chrIII	40	294640	295208	-	106.323	1.37957	0.321175	4.29539	8.72e-06	7.88e-05	exon (TGME49_275670, exon 1 of 9)	TGME49_275670
TGME49_chrIII	41	300501	300622	+	114.994	3.40529	0.445753	7.63942	1.09e-14	3.39e-13	promoter-TSS (TGME49_275650)	TGME49_275650
TGME49_chrIII	42	300629	300714	+	70.1671	2.48258	0.444866	5.58051	1.2e-08	1.83e-07	promoter-TSS (TGME49_275660)	TGME49_275650
TGME49_chrIII	43	300734	300841	+	45.3892	1.30929	0.436642	2.99855	0.00135632	0.00687584	promoter-TSS (TGME49_275660)	TGME49_275650
TGME49_chrIII	44	308682	308925	-	59.98	1.96352	0.427167	4.59661	2.15e-06	2.19e-05	TTS (TGME49_275630)	TGME49_275640
TGME49_chrIII	45	335893	335983	-	25.4712	2.2435	0.643908	3.4842	0.000246809	0.0015731	exon (TGME49_275610, exon 1 of 8)	TGME49_275610
TGME49_chrIII	46	336404	336779	-	58.7857	1.45805	0.400409	3.64139	0.000135587	0.000929331	exon (TGME49_275610, exon 1 of 8)	TGME49_275610
TGME49_chrIII	47	336792	336877	-	12.4255	2.59495	0.986481	2.63052	0.00426277	0.0182093	promoter-TSS (TGME49_275610)	TGME49_275610
TGME49_chrIII	48	357168	357276	-	56.7649	2.26917	0.464188	4.88847	5.08e-07	5.84e-06	Intergenic	TGME49_252080
TGME49_chrIII	49	357193	357273	+	4.4451	3.83467	1.46182	2.62322	0.00435517	0.0185241	Intergenic	TGME49_252080
TGME49_chrIII	5	73569	73648	+	40.464	1.82487	0.494076	3.6935	0.000110593	0.000777308	promoter-TSS (TGME49_276180)	TGME49_276180
TGME49_chrIII	50	357379	357514	-	33.9326	2.71637	0.623296	4.35808	6.56e-06	6.12e-05	Intergenic	TGME49_252080
TGME49_chrIII	51	357614	357844	+	41.8827	3.6094	0.700257	5.15439	1.27e-07	1.64e-06	Intergenic	TGME49_252080
TGME49_chrIII	52	364538	365061	-	108.421	1.71024	0.33421	5.11726	1.55e-07	1.97e-06	promoter-TSS (TGME49_252070)	TGME49_252070
TGME49_chrIII	53	364724	364804	+	4.99411	4.00607	1.43483	2.79202	0.00261898	0.0120454	promoter-TSS (TGME49_252070)	TGME49_252070
TGME49_chrIII	54	364959	365643	+	65.4643	1.91307	0.417865	4.5782	2.34e-06	2.38e-05	promoter-TSS (TGME49_252070)	TGME49_252070
TGME49_chrIII	55	369721	372545	-	275.743	0.98124	0.245626	3.99486	3.24e-05	0.000257147	promoter-TSS (TGME49_252065)	TGME49_252065
TGME49_chrIII	56	370716	372680	-	266.431	1.16367	0.251789	4.6216	1.9e-06	1.97e-05	promoter-TSS (TGME49_252065)	TGME49_252065
TGME49_chrIII	57	371968	372061	-	40.0617	1.79265	0.490784	3.65264	0.000129781	0.00089514	promoter-TSS (TGME49_252065)	TGME49_252065
TGME49_chrIII	58	372064	372187	-	83.3838	2.24951	0.392738	5.72775	5.09e-09	8.26e-08	promoter-TSS (TGME49_252065)	TGME49_252065
TGME49_chrIII	59	372211	372388	-	28.9033	1.65962	0.550617	3.01411	0.00128867	0.00658256	promoter-TSS (TGME49_252065)	TGME49_252065
TGME49_chrIII	6	73655	73735	+	32.4387	1.37806	0.506365	2.72148	0.00324952	0.0144725	promoter-TSS (TGME49_276180)	TGME49_276180
TGME49_chrIII	60	372314	372415	+	8.88902	3.81833	1.33016	2.87058	0.00204857	0.00978275	promoter-TSS (TGME49_252065)	TGME49_252065
TGME49_chrIII	61	372439	372621	-	87.6606	1.87916	0.366986	5.12052	1.52e-07	1.93e-06	promoter-TSS (TGME49_252065)	TGME49_252065
TGME49_chrIII	62	372535	372618	+	4.30002	3.77966	1.46991	2.57135	0.00506521	0.021005	promoter-TSS (TGME49_252065)	TGME49_252065
TGME49_chrIII	63	372724	372954	+	42.6629	3.63825	0.699281	5.20284	9.81e-08	1.29e-06	promoter-TSS (TGME49_252065)	TGME49_252065
TGME49_chrIII	64	380315	380424	-	48.7102	4.37326	0.831402	5.2601	7.2e-08	9.71e-07	promoter-TSS (TGME49_252190)	TGME49_252190
TGME49_chrIII	65	383152	383220	-	113.702	1.4203	0.316036	4.4941	3.49e-06	3.43e-05	Intergenic	TGME49_252200
TGME49_chrIII	66	383251	383366	-	167.07	3.84853	0.408045	9.43165	2.02e-21	1.19e-19	Intergenic	TGME49_252200
TGME49_chrIII	67	387316	387584	+	67.8815	1.68345	0.397384	4.23633	1.14e-05	0.000100463	promoter-TSS (TGME49_252200)	TGME49_252200
TGME49_chrIII	68	405092	405201	-	272.323	2.05758	0.278351	7.39205	7.23e-14	2.06e-12	exon (TGME49_252210, exon 1 of 9)	TGME49_252210
TGME49_chrIII	69	406230	406335	-	8.89605	3.78707	1.33193	2.84328	0.00223257	0.0105119	promoter-TSS (TGME49_252210)	TGME49_252210
TGME49_chrIII	7	93166	93289	+	22.507	3.20792	0.842672	3.80684	7.04e-05	0.0005187	promoter-TSS (TGME49_276170)	TGME49_276170
TGME49_chrIII	70	408632	408768	+	36.9436	2.94572	0.627911	4.6913	1.36e-06	1.44e-05	promoter-TSS (TGME49_252220)	TGME49_252220
TGME49_chrIII	71	417216	417324	+	23.145	2.8337	0.766771	3.69563	0.000109673	0.000771392	promoter-TSS (TGME49_252230)	TGME49_252230
TGME49_chrIII	72	448479	448575	+	4.61729	3.85276	1.45388	2.64999	0.00402475	0.0173475	exon (TGME49_252260, exon 1 of 1)	TGME49_252260
TGME49_chrIII	73	448652	448762	+	12.6459	2.82343	1.00867	2.79915	0.00256188	0.0118049	exon (TGME49_252260, exon 1 of 1)	TGME49_252260
TGME49_chrIII	74	450868	451036	+	28.417	2.28102	0.6314	3.61264	0.000151549	0.00102307	promoter-TSS (TGME49_252260)	TGME49_252270
TGME49_chrIII	75	466181	466269	+	4.24039	3.729	1.47422	2.52946	0.00571185	0.0232078	promoter-TSS (TGME49_252280)	TGME49_252280
TGME49_chrIII	76	467187	467326	+	198.839	2.42497	0.300927	8.05833	3.87e-16	1.39e-14	promoter-TSS (TGME49_252280)	TGME49_252290
TGME49_chrIII	77	467378	467458	+	33.5897	1.85384	0.534696	3.46709	0.000263066	0.00166486	promoter-TSS (TGME49_252280)	TGME49_252290
TGME49_chrIII	78	467480	467584	+	16.2368	3.77612	1.16422	3.24347	0.000590426	0.00334484	promoter-TSS (TGME49_252280)	TGME49_252290
TGME49_chrIII	79	489269	489355	-	43.4184	3.84106	0.739326	5.19536	1.02e-07	1.34e-06	promoter-TSS (TGME49_252310)	TGME49_252310
TGME49_chrIII	8	93541	93652	+	12.9755	2.35904	0.893836	2.63923	0.00415474	0.0178116	exon (TGME49_276170, exon 1 of 15)	TGME49_276170
TGME49_chrIII	80	489461	489626	+	20.3754	3.51353	0.95498	3.67917	0.000116998	0.000816689	promoter-TSS (TGME49_252310)	TGME49_252320
TGME49_chrIII	81	496987	497116	+	20.0463	3.16849	0.924248	3.42819	0.000303814	0.00188718	promoter-TSS (TGME49_252330)	TGME49_252340
TGME49_chrIII	82	512251	512651	+	404.662	3.38616	0.290793	11.6446	1.22e-31	1.61e-29	promoter-TSS (TGME49_252360)	TGME49_252360
TGME49_chrIII	83	538483	538945	-	24.1005	2.68232	0.729836	3.67523	0.000118816	0.000827232	promoter-TSS (TGME49_252380)	TGME49_252385
TGME49_chrIII	84	541910	542139	-	156.047	1.70747	0.3041	5.61485	9.84e-09	1.53e-07	promoter-TSS (TGME49_252395)	TGME49_252390
TGME49_chrIII	85	542277	542598	+	14.0575	2.04862	0.815975	2.51065	0.00602551	0.0242754	promoter-TSS (TGME49_252395)	TGME49_252390
TGME49_chrIII	86	556970	557124	+	38.2265	4.13638	0.830776	4.97894	3.2e-07	3.83e-06	promoter-TSS (TGME49_252400)	TGME49_252410
TGME49_chrIII	87	567238	567332	+	34.3539	3.02105	0.653755	4.62108	1.91e-06	1.97e-05	exon (TGME49_252430, exon 1 of 2)	TGME49_252430
TGME49_chrIII	88	567332	567587	-	3.78042	3.63276	1.50315	2.41677	0.00782944	0.0303673	exon (TGME49_252430, exon 1 of 2)	TGME49_252430
TGME49_chrIII	89	567341	567417	+	23.2317	3.3222	0.84342	3.93897	4.09e-05	0.000317401	exon (TGME49_252430, exon 1 of 2)	TGME49_252430
TGME49_chrIII	9	93732	95091	+	314.194	1.46346	0.240726	6.07936	6.03e-10	1.13e-08	exon (TGME49_276170, exon 1 of 15)	TGME49_276170
TGME49_chrIII	90	567446	567694	+	17.8321	1.83698	0.714822	2.56985	0.00508715	0.0210782	exon (TGME49_252430, exon 1 of 2)	TGME49_252430
TGME49_chrIII	91	576362	576795	-	73.2529	2.24326	0.419945	5.34179	4.6e-08	6.42e-07	promoter-TSS (TGME49_252440)	TGME49_252440
TGME49_chrIII	92	576713	576814	-	51.0841	3.82847	0.687549	5.56828	1.29e-08	1.95e-07	promoter-TSS (TGME49_252440)	TGME49_252440
TGME49_chrIII	93	589250	589338	+	15.1504	2.19035	0.814409	2.68949	0.00357803	0.0156887	promoter-TSS (TGME49_252465)	TGME49_252480
TGME49_chrIII	94	594018	594708	-	72.044	0.909061	0.353271	2.57327	0.00503718	0.0208946	exon (TGME49_252490, exon 1 of 1)	TGME49_252490
TGME49_chrIII	95	594566	594639	-	27.5702	1.65776	0.586754	2.8253	0.00236185	0.0110258	exon (TGME49_252490, exon 1 of 1)	TGME49_252490
TGME49_chrIII	96	594645	594745	-	20.6769	5.09077	1.26462	4.02553	2.84e-05	0.000228957	promoter-TSS (TGME49_252490)	TGME49_252490
TGME49_chrIII	97	598682	598890	-	51.0966	3.68781	0.636337	5.79537	3.41e-09	5.71e-08	exon (TGME49_252500, exon 1 of 1)	TGME49_252500
TGME49_chrIII	98	599048	599339	+	55.1522	1.74508	0.425274	4.10342	2.04e-05	0.000169981	promoter-TSS (TGME49_252500)	TGME49_252500
TGME49_chrIII	99	609061	609173	-	26.8268	2.16465	0.617629	3.50478	0.000228493	0.00147094	promoter-TSS (TGME49_252510)	TGME49_252510
TGME49_chrIV	1	96023	96138	-	33.7515	2.26417	0.600025	3.77345	8.05e-05	0.000585438	promoter-TSS (TGME49_320750)	TGME49_320760
TGME49_chrIV	10	174508	174596	-	14.1894	4.52661	1.29051	3.50762	0.000226068	0.0014566	promoter-TSS (TGME49_320640)	TGME49_320650
TGME49_chrIV	100	751092	751310	+	47.347	2.37962	0.518399	4.59032	2.21e-06	2.25e-05	promoter-TSS (TGME49_319740)	TGME49_319740
TGME49_chrIV	101	759338	759483	-	83.7344	3.44409	0.488533	7.04986	8.96e-13	2.26e-11	exon (TGME49_319730, exon 1 of 2)	TGME49_319730
TGME49_chrIV	102	767892	768114	-	27.9636	3.24704	0.755719	4.29662	8.67e-06	7.85e-05	promoter-TSS (TGME49_319710)	TGME49_319720
TGME49_chrIV	103	768266	768321	+	15.9884	3.11426	0.966075	3.22363	0.000632894	0.00355612	promoter-TSS (TGME49_319710)	TGME49_319720
TGME49_chrIV	104	768327	768440	+	30.9156	1.71151	0.546257	3.13315	0.000864695	0.00466862	promoter-TSS (TGME49_319710)	TGME49_319720
TGME49_chrIV	105	784360	784453	+	19.6605	1.79514	0.683039	2.62817	0.00429225	0.0183003	promoter-TSS (TGME49_319680)	TGME49_319695
TGME49_chrIV	106	794427	794616	-	24.0281	2.14139	0.64937	3.29764	0.000487508	0.00284636	promoter-TSS (TGME49_319662)	TGME49_319670
TGME49_chrIV	107	794765	794872	+	14.8296	5.60085	1.28158	4.37028	6.2e-06	5.82e-05	promoter-TSS (TGME49_319662)	TGME49_319670
TGME49_chrIV	108	802070	802686	+	26.3473	2.13618	0.621369	3.43785	0.000293171	0.00182838	promoter-TSS (TGME49_319658)	TGME49_319658
TGME49_chrIV	109	812633	813741	-	37.3002	1.45785	0.488985	2.98137	0.00143479	0.0072167	promoter-TSS (TGME49_319640)	TGME49_319650
TGME49_chrIV	11	174787	174921	+	17.8543	3.21393	0.981483	3.27457	0.000529118	0.00304361	promoter-TSS (TGME49_320640)	TGME49_320640
TGME49_chrIV	110	813988	814123	+	83.316	2.5685	0.41059	6.25563	1.98e-10	3.91e-09	promoter-TSS (TGME49_319640)	TGME49_319640
TGME49_chrIV	111	814196	814352	+	71.9724	1.57482	0.375907	4.18938	1.4e-05	0.000121078	promoter-TSS (TGME49_319650)	TGME49_319640
TGME49_chrIV	112	814376	814467	+	12.6123	2.37748	0.917127	2.59231	0.00476672	0.0199632	promoter-TSS (TGME49_319650)	TGME49_319640
TGME49_chrIV	113	824135	824475	+	16.4752	1.6452	0.7251	2.26893	0.0116364	0.0424334	promoter-TSS (TGME49_319630)	TGME49_319620
TGME49_chrIV	114	837256	837647	+	60.3335	0.900098	0.377293	2.38567	0.00852396	0.032627	exon (TGME49_319610, exon 1 of 18)	TGME49_319610
TGME49_chrIV	115	868515	868621	+	21.092	1.40795	0.615943	2.28584	0.0111318	0.0409031	promoter-TSS (TGME49_319590)	TGME49_319590
TGME49_chrIV	116	885399	885504	+	18.24	1.86535	0.716261	2.60429	0.00460321	0.0194049	promoter-TSS (TGME49_319580)	TGME49_319580
TGME49_chrIV	117	901578	901666	+	9.21093	2.32576	1.04743	2.22046	0.0131939	0.0469146	promoter-TSS (TGME49_319570)	TGME49_319570
TGME49_chrIV	118	901676	901926	+	35.0078	1.61145	0.516826	3.11798	0.000910483	0.00487798	exon (TGME49_319570, exon 1 of 11)	TGME49_319570
TGME49_chrIV	119	909092	912716	+	5193.82	2.36671	0.19505	12.1339	3.49e-34	5.52e-32	promoter-TSS (TGME49_319560)	TGME49_319560
TGME49_chrIV	12	186960	187411	+	156.323	2.0035	0.306662	6.53325	3.22e-11	6.85e-10	exon (TGME49_320630, exon 1 of 9)	TGME49_320630
TGME49_chrIV	120	912045	912339	+	3297.98	3.33874	0.205164	16.2735	7.61e-60	1.02e-56	exon (TGME49_319560, exon 1 of 2)	TGME49_319560
TGME49_chrIV	121	912231	912447	+	4323.18	2.94772	0.196185	15.0252	2.51e-51	1.73e-48	exon (TGME49_319560, exon 1 of 2)	TGME49_319560
TGME49_chrIV	122	912497	912655	+	909.425	1.11863	0.203224	5.50444	1.85e-08	2.74e-07	exon (TGME49_319560, exon 1 of 2)	TGME49_319560
TGME49_chrIV	123	915995	916227	+	71.1287	1.61684	0.378015	4.27719	9.46e-06	8.51e-05	promoter-TSS (TGME49_319550)	TGME49_319550
TGME49_chrIV	124	930265	930903	-	33.5957	1.07483	0.481814	2.23079	0.0128476	0.0459475	promoter-TSS (TGME49_319530)	TGME49_319540
TGME49_chrIV	125	930794	930906	-	25.3351	1.61677	0.58592	2.75938	0.00289557	0.0131175	promoter-TSS (TGME49_319530)	TGME49_319540
TGME49_chrIV	126	931552	931663	+	91.5352	0.958564	0.358352	2.67492	0.00373734	0.0162916	promoter-TSS (TGME49_319530)	TGME49_319530
TGME49_chrIV	127	954209	954922	-	74.515	2.04714	0.423071	4.83876	6.53e-07	7.35e-06	promoter-TSS (TGME49_319500)	TGME49_319510
TGME49_chrIV	128	954928	955037	-	8.08488	4.70623	1.34896	3.48878	0.000242613	0.0015517	promoter-TSS (TGME49_319500)	TGME49_319510
TGME49_chrIV	129	955147	955988	+	46.137	1.45185	0.446557	3.25121	0.000574566	0.00326941	promoter-TSS (TGME49_319510)	TGME49_319500
TGME49_chrIV	13	195582	195708	+	17.202	2.32609	0.794782	2.9267	0.0017129	0.00839686	promoter-TSS (TGME49_320620)	TGME49_320620
TGME49_chrIV	130	1008342	1008549	+	13.5795	4.44839	1.29553	3.43363	0.000297776	0.00185357	exon (TGME49_319360, exon 1 of 2)	TGME49_319360
TGME49_chrIV	131	1013244	1013310	+	10.0448	4.0104	1.30083	3.08296	0.00102475	0.00539622	exon (TGME49_319350, exon 2 of 3)	TGME49_319350
TGME49_chrIV	132	1013301	1013884	+	338.872	1.70546	0.247664	6.88618	2.87e-12	6.85e-11	exon (TGME49_319350, exon 2 of 3)	TGME49_319350
TGME49_chrIV	133	1017843	1018880	+	458.987	0.844679	0.227322	3.71578	0.00010129	0.000717038	TTS (TGME49_319350)	TGME49_319340
TGME49_chrIV	134	1035970	1036048	-	15.3339	1.79176	0.754767	2.37392	0.00880016	0.0335425	exon (TGME49_319320, exon 1 of 2)	TGME49_319320
TGME49_chrIV	135	1079179	1080974	-	95.3615	1.04731	0.321179	3.26082	0.000555454	0.00317287	exon (TGME49_319300, exon 1 of 8)	TGME49_319300
TGME49_chrIV	136	1080483	1081005	-	64.8284	2.24876	0.430142	5.22795	8.57e-08	1.14e-06	exon (TGME49_319300, exon 1 of 8)	TGME49_319300
TGME49_chrIV	137	1080912	1081005	-	5.9989	4.27462	1.39811	3.05743	0.00111621	0.00581316	exon (TGME49_319300, exon 1 of 8)	TGME49_319300
TGME49_chrIV	138	1083293	1083386	+	12.4581	2.41489	0.922493	2.61779	0.00442503	0.0187743	promoter-TSS (TGME49_319090)	TGME49_319090
TGME49_chrIV	139	1102198	1102295	-	13.6099	1.94327	0.822069	2.36388	0.00904235	0.0343339	promoter-TSS (TGME49_318770)	TGME49_318770
TGME49_chrIV	14	209499	210018	+	1849.39	3.03793	0.214849	14.1399	1.08e-45	3.75e-43	intron (TGME49_320600, intron 2 of 4)	TGME49_320600
TGME49_chrIV	140	1108947	1109048	-	15.8843	2.6091	0.870237	2.99815	0.00135811	0.0068837	promoter-TSS (TGME49_318750)	TGME49_318760
TGME49_chrIV	141	1109163	1109222	+	19.5622	3.44053	0.942689	3.64969	0.000131276	0.000904054	promoter-TSS (TGME49_318750)	TGME49_318750
TGME49_chrIV	142	1109224	1109346	+	54.0971	3.48533	0.598356	5.82485	2.86e-09	4.85e-08	promoter-TSS (TGME49_318760)	TGME49_318750
TGME49_chrIV	143	1119310	1119622	-	52.334	1.82654	0.439434	4.15657	1.62e-05	0.000137817	exon (TGME49_318730, exon 1 of 6)	TGME49_318730
TGME49_chrIV	144	1127365	1127520	-	7.63627	3.60405	1.35721	2.65548	0.00395981	0.0171125	promoter-TSS (TGME49_318710)	TGME49_318720
TGME49_chrIV	145	1127673	1127961	+	125.836	3.86418	0.45491	8.49438	9.95e-18	4.23e-16	promoter-TSS (TGME49_318720)	TGME49_318710
TGME49_chrIV	146	1139512	1139694	+	97.4875	1.94374	0.353337	5.50108	1.89e-08	2.78e-07	promoter-TSS (TGME49_318700)	TGME49_318700
TGME49_chrIV	147	1146421	1146595	+	5.50625	4.17124	1.4139	2.95017	0.00158799	0.00787467	promoter-TSS (TGME49_318690)	TGME49_318690
TGME49_chrIV	148	1167693	1168384	-	254.316	1.17595	0.271735	4.32754	7.54e-06	6.92e-05	promoter-TSS (TGME49_318650)	TGME49_318660
TGME49_chrIV	149	1168483	1168714	+	5.9166	3.13298	1.38874	2.25599	0.0120357	0.0436033	promoter-TSS (TGME49_318650)	TGME49_318650
TGME49_chrIV	15	210198	210305	+	231.031	1.47279	0.261797	5.6257	9.24e-09	1.44e-07	exon (TGME49_320600, exon 4 of 5)	TGME49_320600
TGME49_chrIV	150	1172246	1172883	-	659.368	3.2344	0.261866	12.3513	2.4e-35	4.14e-33	exon (TGME49_318650, exon 20 of 26)	TGME49_318650
TGME49_chrIV	151	1178860	1178951	+	18.6963	1.95338	0.706401	2.76525	0.00284392	0.0129172	promoter-TSS (TGME49_318620)	TGME49_318620
TGME49_chrIV	152	1179030	1179147	+	13.0254	2.0138	0.836425	2.40763	0.00802817	0.031012	promoter-TSS (TGME49_318640)	TGME49_318620
TGME49_chrIV	153	1209389	1209574	-	14.4354	2.06935	0.812449	2.54705	0.00543191	0.0222355	promoter-TSS (TGME49_318590)	TGME49_318590
TGME49_chrIV	154	1216888	1216992	-	70.8479	1.23086	0.373221	3.29795	0.000486969	0.0028449	promoter-TSS (TGME49_318580)	TGME49_318580
TGME49_chrIV	155	1221667	1221757	-	24.5406	1.99627	0.634672	3.14535	0.000829439	0.00451124	exon (TGME49_318570, exon 1 of 2)	TGME49_318570
TGME49_chrIV	156	1221794	1221921	-	104.278	2.82855	0.398393	7.0999	6.24e-13	1.61e-11	promoter-TSS (TGME49_318570)	TGME49_318570
TGME49_chrIV	157	1231298	1231510	-	12.206	2.1341	0.894724	2.38521	0.00853476	0.032653	promoter-TSS (TGME49_318550)	TGME49_318560
TGME49_chrIV	158	1231600	1231707	+	52.3849	2.404	0.484675	4.96002	3.52e-07	4.19e-06	promoter-TSS (TGME49_318550)	TGME49_318550
TGME49_chrIV	159	1260604	1260837	-	36.8033	2.65481	0.637707	4.16305	1.57e-05	0.000134119	promoter-TSS (TGME49_318525)	TGME49_318525
TGME49_chrIV	16	252039	252449	+	223.54	2.05957	0.284273	7.24505	2.16e-13	5.86e-12	promoter-TSS (TGME49_320580)	TGME49_320570
TGME49_chrIV	160	1261001	1261108	-	8.23625	4.74901	1.34614	3.52788	0.000209449	0.0013599	promoter-TSS (TGME49_318525)	TGME49_318525
TGME49_chrIV	161	1275840	1275932	-	14.2974	3.5111	1.14429	3.06836	0.00107617	0.00563242	promoter-TSS (TGME49_318510)	TGME49_318510
TGME49_chrIV	162	1283774	1283890	-	29.4643	2.12624	0.611496	3.47711	0.000253428	0.00160869	promoter-TSS (TGME49_318480)	TGME49_318490
TGME49_chrIV	163	1284437	1284540	+	11.1271	2.5404	1.02046	2.48946	0.00639681	0.0255242	promoter-TSS (TGME49_318480)	TGME49_318480
TGME49_chrIV	164	1284561	1284658	+	12.5147	2.21573	0.910799	2.43273	0.00749267	0.0292183	promoter-TSS (TGME49_318480)	TGME49_318480
TGME49_chrIV	165	1300317	1300492	+	52.0241	2.39413	0.485739	4.92884	4.14e-07	4.85e-06	promoter-TSS (TGME49_318470)	TGME49_318470
TGME49_chrIV	166	1319248	1319314	-	21.1156	3.08556	0.842948	3.66044	0.000125891	0.000871157	promoter-TSS (TGME49_318450)	TGME49_318460
TGME49_chrIV	167	1335483	1337454	-	152.32	0.983376	0.288826	3.40474	0.000331136	0.00203635	promoter-TSS (TGME49_318440)	TGME49_318440
TGME49_chrIV	168	1337501	1337600	-	4.29365	3.78072	1.47043	2.57118	0.00506768	0.0210122	Intergenic	TGME49_318440
TGME49_chrIV	169	1341116	1344105	-	1005.85	2.43626	0.213548	11.4085	1.9e-30	2.23e-28	intron (TGME49_318430, intron 2 of 7)	TGME49_318430
TGME49_chrIV	17	262882	263009	+	27.7705	1.82221	0.576114	3.16293	0.000780954	0.00428698	promoter-TSS (TGME49_320550)	TGME49_320550
TGME49_chrIV	170	1343843	1344115	-	884.493	3.18582	0.230828	13.8017	1.24e-43	3.54e-41	exon (TGME49_318430, exon 1 of 8)	TGME49_318430
TGME49_chrIV	171	1347718	1347890	+	44.1164	3.66008	0.72099	5.07646	1.92e-07	2.4e-06	promoter-TSS (TGME49_318420)	TGME49_318420
TGME49_chrIV	172	1347960	1348335	+	12.7977	2.24301	0.889495	2.52167	0.00584004	0.0236506	exon (TGME49_318420, exon 1 of 3)	TGME49_318420
TGME49_chrIV	173	1352525	1352655	+	291.998	3.7189	0.34908	10.6534	8.4e-27	7.57e-25	promoter-TSS (TGME49_318410)	TGME49_318410
TGME49_chrIV	174	1352964	1354793	+	69.1402	1.01962	0.371982	2.74104	0.00306225	0.013786	intron (TGME49_318410, intron 3 of 10)	TGME49_318410
TGME49_chrIV	175	1371492	1371952	-	45.5823	1.42965	0.444385	3.21714	0.000647367	0.00362916	exon (TGME49_318400, exon 1 of 11)	TGME49_318400
TGME49_chrIV	176	1372030	1372145	-	9.66094	4.95306	1.32543	3.73694	9.31e-05	0.000666667	exon (TGME49_318400, exon 1 of 11)	TGME49_318400
TGME49_chrIV	177	1374354	1374529	+	43.9377	3.40841	0.638945	5.33444	4.79e-08	6.66e-07	promoter-TSS (TGME49_318390)	TGME49_318400
TGME49_chrIV	178	1374640	1374723	+	12.612	2.28221	0.894754	2.55066	0.00537598	0.0220401	promoter-TSS (TGME49_318390)	TGME49_318400
TGME49_chrIV	179	1374819	1374915	+	20.9882	2.38317	0.726093	3.28219	0.000515023	0.00297935	promoter-TSS (TGME49_318390)	TGME49_318390
TGME49_chrIV	18	284171	284271	-	11.4455	2.54589	0.994588	2.55974	0.00523752	0.0215742	promoter-TSS (TGME49_320515)	TGME49_320525
TGME49_chrIV	180	1374924	1375800	+	115.42	2.38517	0.360238	6.62109	1.78e-11	3.89e-10	promoter-TSS (TGME49_318390)	TGME49_318390
TGME49_chrIV	181	1385701	1388021	-	49.2448	1.30646	0.430677	3.03351	0.00120862	0.00623071	exon (TGME49_318370, exon 1 of 1)	TGME49_318370
TGME49_chrIV	182	1387763	1387979	-	25.6838	2.74967	0.712214	3.86074	5.65e-05	0.000426046	promoter-TSS (TGME49_318370)	TGME49_318370
TGME49_chrIV	183	1404618	1404803	-	54.3964	1.98606	0.443829	4.47484	3.82e-06	3.72e-05	promoter-TSS (TGME49_318340)	TGME49_318340
TGME49_chrIV	184	1404804	1404922	-	84.9751	2.48085	0.401543	6.17829	3.24e-10	6.25e-09	promoter-TSS (TGME49_318340)	TGME49_318340
TGME49_chrIV	185	1405200	1405270	+	4.09805	3.71424	1.48214	2.506	0.0061053	0.0245266	promoter-TSS (TGME49_318340)	TGME49_318340
TGME49_chrIV	186	1406245	1406334	+	7.66515	3.61556	1.35543	2.66746	0.00382131	0.0166038	exon (TGME49_318340, exon 3 of 3)	TGME49_318340
TGME49_chrIV	187	1418022	1418443	-	23.2565	1.92261	0.643975	2.98554	0.00141539	0.00713368	promoter-TSS (TGME49_318320)	TGME49_318330
TGME49_chrIV	188	1418598	1418712	+	22.0163	2.02424	0.673324	3.00634	0.00132206	0.00672173	promoter-TSS (TGME49_318320)	TGME49_318320
TGME49_chrIV	189	1430378	1432921	-	186.402	1.12094	0.276141	4.05929	2.46e-05	0.000201325	promoter-TSS (TGME49_318310)	TGME49_318310
TGME49_chrIV	19	284685	284800	+	42.9761	2.12708	0.504575	4.2156	1.25e-05	0.000109207	promoter-TSS (TGME49_320525)	TGME49_320515
TGME49_chrIV	190	1432561	1432639	-	22.588	1.62483	0.615128	2.64144	0.00412767	0.0177135	intron (TGME49_318300, intron 1 of 4)	TGME49_318300
TGME49_chrIV	191	1432729	1432835	-	102.307	2.59689	0.384702	6.75039	7.37e-12	1.68e-10	exon (TGME49_318300, exon 1 of 5)	TGME49_318300
TGME49_chrIV	192	1459136	1459260	-	60.6092	2.52698	0.469531	5.38192	3.68e-08	5.24e-07	promoter-TSS (TGME49_318260)	TGME49_318260
TGME49_chrIV	193	1472596	1472688	+	19.2421	3.36006	0.9529	3.52614	0.000210833	0.00136769	promoter-TSS (TGME49_318230)	TGME49_318230
TGME49_chrIV	194	1472863	1472945	+	181.909	3.68862	0.392725	9.39237	2.93e-21	1.71e-19	promoter-TSS (TGME49_318230)	TGME49_318230
TGME49_chrIV	195	1472986	1473027	+	62.6515	2.37968	0.472791	5.03326	2.41e-07	2.96e-06	exon (TGME49_318230, exon 1 of 4)	TGME49_318230
TGME49_chrIV	196	1473116	1473867	+	53.4548	2.30976	0.469135	4.92344	4.25e-07	4.97e-06	intron (TGME49_318230, intron 1 of 3)	TGME49_318230
TGME49_chrIV	197	1473820	1473985	+	73.7079	1.89576	0.389113	4.87202	5.52e-07	6.31e-06	exon (TGME49_318230, exon 2 of 4)	TGME49_318230
TGME49_chrIV	198	1486986	1487728	-	26.1679	2.29053	0.644275	3.55521	0.00018884	0.00124358	exon (TGME49_318210, exon 1 of 1)	TGME49_318210
TGME49_chrIV	199	1501417	1501504	-	7.55645	3.52372	1.35781	2.59514	0.00472756	0.0198217	exon (TGME49_318190, exon 1 of 10)	TGME49_318190
TGME49_chrIV	2	103300	104436	+	175.245	0.611208	0.268927	2.27277	0.0115201	0.0420727	exon (TGME49_320740, exon 1 of 8)	TGME49_320740
TGME49_chrIV	20	284958	285067	+	26.57	1.24867	0.545015	2.29108	0.0109794	0.0404392	promoter-TSS (TGME49_320525)	TGME49_320515
TGME49_chrIV	200	1501517	1501632	-	29.3897	2.68931	0.664841	4.04504	2.62e-05	0.000213028	promoter-TSS (TGME49_318190)	TGME49_318190
TGME49_chrIV	201	1518006	1518360	+	325.406	2.88689	0.276573	10.4381	8.31e-26	7.12e-24	promoter-TSS (TGME49_318170)	TGME49_318160
TGME49_chrIV	202	1521283	1521372	+	25.9969	2.57298	0.686938	3.74559	9e-05	0.000646463	exon (TGME49_318150, exon 1 of 1)	TGME49_318150
TGME49_chrIV	203	1526485	1526597	+	25.924	2.26476	0.64757	3.49733	0.000234974	0.00150953	promoter-TSS (TGME49_318140)	TGME49_318140
TGME49_chrIV	204	1554687	1554780	+	7.52393	4.58935	1.35986	3.37488	0.00036924	0.0022335	promoter-TSS (TGME49_211730)	TGME49_211730
TGME49_chrIV	205	1555254	1555516	+	37.3776	2.21341	0.539172	4.10521	2.02e-05	0.000168866	promoter-TSS (TGME49_211730)	TGME49_211730
TGME49_chrIV	206	1555571	1555664	+	20.172	2.11325	0.695811	3.03711	0.0011943	0.00617522	exon (TGME49_211730, exon 1 of 10)	TGME49_211730
TGME49_chrIV	207	1579600	1579702	-	93.5842	0.950951	0.328163	2.8978	0.00187892	0.00908567	exon (TGME49_211720, exon 1 of 3)	TGME49_211720
TGME49_chrIV	208	1579735	1579900	-	532.935	2.73848	0.256944	10.6579	8.01e-27	7.24e-25	promoter-TSS (TGME49_211720)	TGME49_211720
TGME49_chrIV	209	1579983	1580193	-	10.9638	3.19301	1.17153	2.72551	0.00321009	0.0143379	promoter-TSS (TGME49_211720)	TGME49_211720
TGME49_chrIV	21	311451	312750	-	244.798	0.9194	0.245594	3.74357	9.07e-05	0.000650721	promoter-TSS (TGME49_320480)	TGME49_320490
TGME49_chrIV	210	1582355	1582607	+	213.014	2.1723	0.292056	7.43794	5.11e-14	1.49e-12	exon (TGME49_211710, exon 1 of 1)	TGME49_211710
TGME49_chrIV	211	1597483	1597627	-	16.9738	2.01158	0.753434	2.66988	0.00379394	0.0165091	promoter-TSS (TGME49_211695)	TGME49_211700
TGME49_chrIV	212	1597771	1598033	+	8.39082	3.67718	1.35176	2.72029	0.00326119	0.0145157	promoter-TSS (TGME49_211700)	TGME49_211695
TGME49_chrIV	213	1622053	1623338	-	48.0569	1.25389	0.430157	2.91496	0.00177868	0.00866187	intron (TGME49_211690, intron 1 of 28)	TGME49_211690
TGME49_chrIV	214	1622967	1623084	-	15.4233	2.61461	0.870231	3.0045	0.00133007	0.00676013	intron (TGME49_211690, intron 1 of 28)	TGME49_211690
TGME49_chrIV	215	1625976	1626229	+	13.7979	2.52167	0.896296	2.81343	0.00245079	0.0113835	exon (TGME49_211680, exon 1 of 3)	TGME49_211680
TGME49_chrIV	216	1626345	1626683	+	1842.37	2.08331	0.199908	10.4213	9.91e-26	8.39e-24	exon (TGME49_211680, exon 1 of 3)	TGME49_211680
TGME49_chrIV	217	1627040	1627193	+	220.212	1.95631	0.291524	6.71063	9.69e-12	2.18e-10	promoter-TSS (TGME49_211675)	TGME49_211680
TGME49_chrIV	218	1630886	1633143	-	100.09	0.973535	0.325086	2.9947	0.00137357	0.0069516	intron (TGME49_211670, intron 2 of 6)	TGME49_211670
TGME49_chrIV	219	1632941	1633182	-	70.2981	2.33276	0.423119	5.51325	1.76e-08	2.62e-07	exon (TGME49_211670, exon 1 of 7)	TGME49_211670
TGME49_chrIV	22	312668	312795	-	68.0671	3.12298	0.532648	5.86312	2.27e-09	3.91e-08	promoter-TSS (TGME49_320480)	TGME49_320490
TGME49_chrIV	220	1641667	1642414	-	43.7074	2.51174	0.53324	4.71033	1.24e-06	1.32e-05	exon (TGME49_211650, exon 1 of 5)	TGME49_211650
TGME49_chrIV	221	1655204	1655295	-	39.077	3.47544	0.710135	4.89406	4.94e-07	5.7e-06	promoter-TSS (TGME49_211630)	TGME49_211640
TGME49_chrIV	222	1657068	1657228	+	101.344	2.00188	0.362454	5.52314	1.66e-08	2.48e-07	promoter-TSS (TGME49_211630)	TGME49_211630
TGME49_chrIV	223	1657266	1657321	+	70.4686	3.18278	0.494355	6.43825	6.04e-11	1.25e-09	exon (TGME49_211630, exon 1 of 3)	TGME49_211630
TGME49_chrIV	224	1657328	1657459	+	140.86	1.55349	0.313706	4.95207	3.67e-07	4.34e-06	exon (TGME49_211630, exon 1 of 3)	TGME49_211630
TGME49_chrIV	225	1658399	1658471	+	16.3313	1.9814	0.75281	2.632	0.00424423	0.01814	exon (TGME49_211630, exon 2 of 3)	TGME49_211630
TGME49_chrIV	226	1692380	1692559	-	9.02649	2.69213	1.19551	2.25188	0.012165	0.0439747	promoter-TSS (TGME49_211470)	TGME49_211480
TGME49_chrIV	227	1696408	1696495	+	38.2036	1.53864	0.480879	3.19964	0.000687987	0.00383144	promoter-TSS (TGME49_211460)	TGME49_211460
TGME49_chrIV	228	1710082	1710182	+	51.2959	3.40914	0.600894	5.67344	7e-09	1.11e-07	promoter-TSS (TGME49_211440)	TGME49_211440
TGME49_chrIV	229	1730981	1736000	-	885.754	1.09206	0.203569	5.36456	4.06e-08	5.73e-07	intron (TGME49_211420, intron 3 of 5)	TGME49_211420
TGME49_chrIV	23	313100	313189	+	24.4505	3.85565	0.935141	4.12307	1.87e-05	0.000157134	promoter-TSS (TGME49_320480)	TGME49_320480
TGME49_chrIV	230	1732216	1732344	-	43.318	1.45756	0.462158	3.15382	0.000805737	0.00440339	exon (TGME49_211420, exon 4 of 6)	TGME49_211420
TGME49_chrIV	231	1734296	1735999	-	751.819	1.45053	0.209583	6.92104	2.24e-12	5.42e-11	promoter-TSS (TGME49_211410)	TGME49_211420
TGME49_chrIV	232	1735841	1736035	-	571.732	2.18653	0.229112	9.54352	6.9e-22	4.32e-20	promoter-TSS (TGME49_211410)	TGME49_211420
TGME49_chrIV	233	1736286	1736391	+	16.5593	2.2895	0.795915	2.87656	0.00201016	0.00962422	promoter-TSS (TGME49_211410)	TGME49_211410
TGME49_chrIV	234	1761793	1761886	-	3.66346	3.51855	1.51361	2.3246	0.0100466	0.0375285	promoter-TSS (TGME49_211390)	TGME49_211390
TGME49_chrIV	235	1762102	1762248	+	27.4129	3.52005	0.824456	4.26954	9.79e-06	8.78e-05	promoter-TSS (TGME49_211390)	TGME49_211390
TGME49_chrIV	236	1787957	1788024	-	11.1094	3.14589	1.16224	2.70674	0.00339739	0.0150179	intron (TGME49_211370, intron 10 of 16)	TGME49_211370
TGME49_chrIV	237	1788139	1788236	+	14.7053	1.81775	0.76937	2.36265	0.00907236	0.0344247	intron (TGME49_211370, intron 10 of 16)	TGME49_211370
TGME49_chrIV	238	1799062	1799163	+	26.9002	2.02518	0.611463	3.31201	0.000463133	0.00272508	promoter-TSS (TGME49_211350)	TGME49_211350
TGME49_chrIV	239	1822444	1822883	-	29.5269	1.37921	0.528286	2.61073	0.00451746	0.0190979	exon (TGME49_211340, exon 1 of 3)	TGME49_211340
TGME49_chrIV	24	313202	313595	+	62.5143	2.16135	0.435638	4.96134	3.5e-07	4.16e-06	promoter-TSS (TGME49_320490)	TGME49_320480
TGME49_chrIV	240	1834001	1834101	+	22.7004	2.84296	0.770628	3.68915	0.000112503	0.00078942	promoter-TSS (TGME49_211310)	TGME49_211310
TGME49_chrIV	241	1847162	1847271	+	21.2619	3.78618	1.01123	3.74413	9.05e-05	0.000649591	promoter-TSS (TGME49_211300)	TGME49_211300
TGME49_chrIV	242	1852328	1853557	-	458.534	0.531798	0.218903	2.42938	0.00756232	0.0294498	promoter-TSS (TGME49_211280)	TGME49_211290
TGME49_chrIV	243	1853238	1853604	-	305.72	1.81253	0.252393	7.18138	3.45e-13	9.12e-12	promoter-TSS (TGME49_211280)	TGME49_211290
TGME49_chrIV	244	1872741	1872938	+	13.5999	2.35787	0.883433	2.66898	0.00380405	0.0165458	exon (TGME49_211270, exon 8 of 12)	TGME49_211270
TGME49_chrIV	245	1888540	1888669	-	299.237	1.4314	0.26071	5.49037	2.01e-08	2.95e-07	exon (TGME49_211260, exon 1 of 2)	TGME49_211260
TGME49_chrIV	246	1888684	1888762	-	26.1351	3.4036	0.825503	4.12306	1.87e-05	0.000157134	exon (TGME49_211260, exon 1 of 2)	TGME49_211260
TGME49_chrIV	247	1888830	1888943	-	12.8469	2.50016	0.960893	2.60192	0.00463524	0.0195177	exon (TGME49_211260, exon 1 of 2)	TGME49_211260
TGME49_chrIV	248	1890702	1890792	+	3.22193	3.40227	1.55051	2.19428	0.0141075	0.0496365	promoter-TSS (TGME49_211250)	TGME49_211250
TGME49_chrIV	249	1891422	1891523	+	141.762	2.80248	0.376679	7.43996	5.04e-14	1.47e-12	promoter-TSS (TGME49_211250)	TGME49_211250
TGME49_chrIV	25	320158	320244	+	11.2977	4.2009	1.30841	3.21068	0.00066211	0.00370338	exon (TGME49_320470, exon 1 of 1)	TGME49_320470
TGME49_chrIV	250	1892492	1892591	+	14.6369	5.57262	1.28294	4.34364	7.01e-06	6.49e-05	exon (TGME49_211250, exon 3 of 6)	TGME49_211250
TGME49_chrIV	251	1897598	1897835	+	38.5405	3.48088	0.691999	5.03018	2.45e-07	3.01e-06	promoter-TSS (TGME49_211240)	TGME49_211240
TGME49_chrIV	252	1909718	1909808	-	29.8864	1.74789	0.55224	3.1651	0.000775161	0.00425914	promoter-TSS (TGME49_211230)	TGME49_211230
TGME49_chrIV	253	1917794	1917887	-	7.84017	3.65091	1.32034	2.76512	0.00284508	0.0129205	exon (TGME49_211220, exon 1 of 5)	TGME49_211220
TGME49_chrIV	254	1917918	1918072	-	24.8181	2.06907	0.637868	3.24372	0.000589893	0.00334303	exon (TGME49_211220, exon 1 of 5)	TGME49_211220
TGME49_chrIV	255	1933416	1933517	-	12.5053	1.88179	0.835538	2.25219	0.0121551	0.0439467	exon (TGME49_211150, exon 1 of 10)	TGME49_211150
TGME49_chrIV	256	1933574	1933773	-	29.4342	1.93832	0.571509	3.39157	0.000347461	0.00212218	promoter-TSS (TGME49_211150)	TGME49_211150
TGME49_chrIV	257	1943499	1943669	+	301.892	3.87827	0.344821	11.2472	1.2e-29	1.33e-27	promoter-TSS (TGME49_211060)	TGME49_211070
TGME49_chrIV	258	1943695	1943772	+	25.5461	3.43509	0.831883	4.1293	1.82e-05	0.000153502	promoter-TSS (TGME49_211060)	TGME49_211060
TGME49_chrIV	259	1943789	1943868	+	19.4103	2.41543	0.760882	3.17452	0.000750431	0.00413864	promoter-TSS (TGME49_211060)	TGME49_211060
TGME49_chrIV	26	339398	339487	-	16.5631	3.96939	1.15269	3.44359	0.000287024	0.00179345	promoter-TSS (TGME49_320460)	TGME49_320460
TGME49_chrIV	260	1955656	1955862	+	587.842	1.7232	0.231517	7.44308	4.92e-14	1.44e-12	exon (TGME49_211040, exon 1 of 4)	TGME49_211040
TGME49_chrIV	261	1959246	1962479	-	615.511	1.10372	0.213438	5.17117	1.16e-07	1.51e-06	intron (TGME49_211030, intron 2 of 4)	TGME49_211030
TGME49_chrIV	262	1960971	1961063	-	63.3051	0.851639	0.377885	2.2537	0.0121075	0.0438109	exon (TGME49_211030, exon 2 of 5)	TGME49_211030
TGME49_chrIV	263	1961896	1961954	-	41.193	2.26919	0.526731	4.30807	8.23e-06	7.5e-05	exon (TGME49_211030, exon 1 of 5)	TGME49_211030
TGME49_chrIV	264	1961984	1962125	-	137.516	1.20358	0.298305	4.03473	2.73e-05	0.000221081	exon (TGME49_211030, exon 1 of 5)	TGME49_211030
TGME49_chrIV	265	1962201	1962613	-	262.497	2.69135	0.28937	9.30073	6.97e-21	3.96e-19	exon (TGME49_211030, exon 1 of 5)	TGME49_211030
TGME49_chrIV	266	1970039	1970665	-	68.5593	1.1348	0.366311	3.09793	0.000974391	0.00517673	promoter-TSS (TGME49_211010)	TGME49_211015
TGME49_chrIV	267	1970644	1970766	+	14.4127	2.60795	0.892776	2.92117	0.00174362	0.00852483	promoter-TSS (TGME49_211010)	TGME49_211010
TGME49_chrIV	268	1970796	1971242	+	52.4595	1.98392	0.458379	4.32812	7.52e-06	6.9e-05	promoter-TSS (TGME49_211015)	TGME49_211010
TGME49_chrIV	269	1997976	1998096	-	54.8096	2.02953	0.444791	4.56289	2.52e-06	2.54e-05	promoter-TSS (TGME49_210960)	TGME49_210980
TGME49_chrIV	27	346434	346518	-	12.9234	4.31702	1.29233	3.3405	0.00041814	0.00249156	promoter-TSS (TGME49_320440)	TGME49_320450
TGME49_chrIV	270	1999854	1999927	+	14.4447	5.55781	1.28392	4.32879	7.5e-06	6.89e-05	promoter-TSS (TGME49_210960)	TGME49_210960
TGME49_chrIV	271	1999944	2000089	+	44.1605	3.44785	0.645377	5.34239	4.59e-08	6.4e-07	promoter-TSS (TGME49_210960)	TGME49_210960
TGME49_chrIV	272	2000139	2000237	+	13.135	2.89191	0.996618	2.90172	0.00185561	0.00898028	exon (TGME49_210960, exon 1 of 8)	TGME49_210960
TGME49_chrIV	273	2021666	2022181	-	87.7023	2.59242	0.406967	6.3701	9.45e-11	1.93e-09	promoter-TSS (TGME49_210830)	TGME49_210840
TGME49_chrIV	274	2022234	2022339	+	11.5038	4.23135	1.29204	3.27493	0.000528442	0.00304031	promoter-TSS (TGME49_210830)	TGME49_210830
TGME49_chrIV	275	2032578	2034706	-	177.226	1.37783	0.281911	4.88744	5.11e-07	5.86e-06	exon (TGME49_210820, exon 1 of 3)	TGME49_210820
TGME49_chrIV	276	2034533	2034651	-	110.099	2.91474	0.39999	7.28702	1.58e-13	4.34e-12	exon (TGME49_210820, exon 1 of 3)	TGME49_210820
TGME49_chrIV	277	2037924	2038233	+	95.2899	3.00055	0.423756	7.08086	7.16e-13	1.84e-11	promoter-TSS (TGME49_210815)	TGME49_210815
TGME49_chrIV	278	2046690	2047828	-	26.1426	1.47656	0.562828	2.62347	0.00435193	0.0185146	intron (TGME49_210800, intron 1 of 6)	TGME49_210800
TGME49_chrIV	279	2047706	2047796	-	18.1264	2.18757	0.744616	2.93785	0.00165247	0.00813709	promoter-TSS (TGME49_210800)	TGME49_210800
TGME49_chrIV	28	346719	346888	+	13.9864	2.90662	0.973396	2.98606	0.00141298	0.00712274	promoter-TSS (TGME49_320440)	TGME49_320440
TGME49_chrIV	280	2060762	2060834	-	7.7616	3.5626	1.3445	2.64975	0.00402757	0.0173546	promoter-TSS (TGME49_210787)	TGME49_210790
TGME49_chrIV	281	2065401	2065642	+	24.2526	1.38124	0.572559	2.41241	0.00792378	0.030693	promoter-TSS (TGME49_210781)	TGME49_210781
TGME49_chrIV	282	2065665	2065746	+	12.1722	2.24059	0.909189	2.46439	0.00686241	0.027093	promoter-TSS (TGME49_210783)	TGME49_210781
TGME49_chrIV	283	2080314	2080497	+	48.1663	2.74963	0.532629	5.16238	1.22e-07	1.58e-06	promoter-TSS (TGME49_210778)	TGME49_210778
TGME49_chrIV	284	2089343	2089491	+	28.0011	3.21663	0.763952	4.21051	1.27e-05	0.000111383	promoter-TSS (TGME49_210760)	TGME49_210760
TGME49_chrIV	285	2097224	2097707	-	13.2068	1.93125	0.824165	2.34328	0.00955745	0.0359803	exon (TGME49_210750, exon 2 of 2)	TGME49_210750
TGME49_chrIV	286	2097595	2097703	-	5.89743	4.26998	1.40121	3.04734	0.00115437	0.00598971	intron (TGME49_210750, intron 1 of 1)	TGME49_210750
TGME49_chrIV	287	2120240	2120345	+	21.2382	1.36487	0.608748	2.2421	0.0124775	0.0448521	promoter-TSS (TGME49_210700)	TGME49_210700
TGME49_chrIV	288	2155531	2157782	+	5309.67	3.28135	0.200125	16.3965	1.01e-60	1.58e-57	intron (TGME49_210690, intron 1 of 1)	TGME49_210690
TGME49_chrIV	289	2157260	2157367	+	4473.79	3.91756	0.218182	17.9555	2.17e-72	2.14e-68	exon (TGME49_210690, exon 2 of 2)	TGME49_210690
TGME49_chrIV	29	365180	365280	+	30.9544	1.85821	0.550004	3.37854	0.000364365	0.00220854	promoter-TSS (TGME49_320430)	TGME49_320430
TGME49_chrIV	290	2157370	2158012	+	1044.52	1.27721	0.204418	6.24802	2.08e-10	4.1e-09	exon (TGME49_210690, exon 2 of 2)	TGME49_210690
TGME49_chrIV	291	2216007	2216314	+	8.21952	3.65645	1.35261	2.70325	0.00343326	0.0151493	Intergenic	TGME49_300980
TGME49_chrIV	292	2266617	2267186	+	38.4216	1.0515	0.451284	2.33002	0.0099026	0.0370658	promoter-TSS (TGME49_301000)	TGME49_301010
TGME49_chrIV	293	2280620	2280731	-	16.172	2.37436	0.854049	2.78012	0.00271696	0.0124226	promoter-TSS (TGME49_301130)	TGME49_301120
TGME49_chrIV	294	2281337	2281446	+	98.2975	3.68268	0.485315	7.58823	1.62e-14	4.99e-13	promoter-TSS (TGME49_301120)	TGME49_301120
TGME49_chrIV	295	2281512	2281620	+	17.5473	2.39167	0.799924	2.98987	0.00139549	0.00704778	promoter-TSS (TGME49_301120)	TGME49_301120
TGME49_chrIV	296	2288399	2288494	-	10.5703	3.1254	1.17881	2.65131	0.00400896	0.017287	exon (TGME49_301150, exon 1 of 1)	TGME49_301150
TGME49_chrIV	297	2288500	2288694	-	44.7626	2.80375	0.598304	4.68617	1.39e-06	1.47e-05	promoter-TSS (TGME49_301150)	TGME49_301150
TGME49_chrIV	298	2291037	2291137	-	40.2088	1.24018	0.453752	2.73317	0.00313636	0.0140651	promoter-TSS (TGME49_301160)	TGME49_301160
TGME49_chrIV	299	2293957	2294596	-	32.2915	1.51037	0.520208	2.9034	0.00184566	0.00894342	promoter-TSS (TGME49_301170)	TGME49_301170
TGME49_chrIV	3	114445	114549	+	8.70555	2.79187	1.20348	2.31983	0.010175	0.0379508	promoter-TSS (TGME49_320720)	TGME49_320720
TGME49_chrIV	30	365284	365389	+	25.0644	1.63907	0.588563	2.78487	0.00267745	0.0122742	exon (TGME49_320430, exon 1 of 14)	TGME49_320430
TGME49_chrIV	300	2300446	2300787	-	93.6035	1.85267	0.35809	5.17375	1.15e-07	1.49e-06	promoter-TSS (TGME49_301180)	TGME49_301180
TGME49_chrIV	301	2308874	2308976	+	19.0377	1.93322	0.702649	2.75133	0.00296768	0.013399	promoter-TSS (TGME49_301210)	TGME49_301210
TGME49_chrIV	302	2324780	2324879	+	8.10118	3.64672	1.3443	2.71272	0.00333672	0.0147851	promoter-TSS (TGME49_301216)	TGME49_301222
TGME49_chrIV	303	2346675	2346765	+	44.8447	2.51902	0.531411	4.74024	1.07e-06	1.15e-05	promoter-TSS (TGME49_301250)	TGME49_301250
TGME49_chrIV	304	2346789	2346861	+	37.5415	1.52881	0.485211	3.15081	0.000814105	0.00444009	exon (TGME49_301250, exon 1 of 2)	TGME49_301250
TGME49_chrIV	305	2354503	2354598	-	13.4012	2.29413	0.890135	2.57728	0.0049791	0.0207176	TTS (TGME49_301260)	TGME49_301260
TGME49_chrIV	306	2354859	2354956	+	6.62925	4.42443	1.38001	3.20609	0.000672758	0.00375531	exon (TGME49_301260, exon 1 of 1)	TGME49_301260
TGME49_chrIV	307	2354962	2355068	+	15.0114	2.30272	0.829908	2.77467	0.00276287	0.0126091	exon (TGME49_301260, exon 1 of 1)	TGME49_301260
TGME49_chrIV	308	2379085	2379172	+	4.35929	3.81856	1.46597	2.60481	0.00459629	0.019384	promoter-TSS (TGME49_301290)	TGME49_301300
TGME49_chrIV	309	2387593	2387677	-	11.6666	2.68967	1.0108	2.66093	0.00389627	0.0168774	promoter-TSS (TGME49_301310)	TGME49_301330
TGME49_chrIV	31	393756	394295	-	77.6296	2.08511	0.396875	5.25383	7.45e-08	1e-06	exon (TGME49_320300, exon 1 of 18)	TGME49_320300
TGME49_chrIV	310	2387680	2387754	-	12.2166	2.69249	0.989203	2.72188	0.00324559	0.0144594	promoter-TSS (TGME49_301310)	TGME49_301330
TGME49_chrIV	311	2387915	2388131	+	68.3398	2.23356	0.420831	5.3075	5.56e-08	7.65e-07	promoter-TSS (TGME49_301310)	TGME49_301330
TGME49_chrIV	312	2388247	2388328	+	5.65566	3.11021	1.4076	2.20958	0.013567	0.0480322	promoter-TSS (TGME49_301310)	TGME49_301330
TGME49_chrIV	313	2388364	2388461	+	6.24959	3.21879	1.39411	2.30885	0.010476	0.0388821	promoter-TSS (TGME49_301310)	TGME49_301330
TGME49_chrIV	314	2391661	2391754	+	5.90456	3.13829	1.40292	2.23698	0.0126439	0.0453233	exon (TGME49_301340, exon 5 of 5)	TGME49_301350
TGME49_chrIV	315	2395631	2395747	+	15.1295	2.57093	0.885672	2.90281	0.00184917	0.0089535	exon (TGME49_301350, exon 1 of 7)	TGME49_301350
TGME49_chrIV	316	2416160	2416240	+	6.99501	4.52064	1.37097	3.29741	0.00048791	0.00284759	Intergenic	TGME49_301370
TGME49_chrIV	317	2432096	2432205	-	16.6345	2.29911	0.796648	2.88598	0.00195097	0.00938493	promoter-TSS (TGME49_301380)	TGME49_301380
TGME49_chrIV	318	2432393	2432749	+	16.7685	3.28684	0.972285	3.38053	0.000361725	0.00219547	promoter-TSS (TGME49_301380)	TGME49_301390
TGME49_chrIV	319	2454276	2454544	+	61.5549	2.33248	0.454853	5.12799	1.46e-07	1.87e-06	exon (TGME49_301400, exon 1 of 3)	TGME49_301400
TGME49_chrIV	32	412548	413893	-	40.8413	1.90083	0.491347	3.8686	5.47e-05	0.000414128	intron (TGME49_320260, intron 1 of 6)	TGME49_320260
TGME49_chrIV	320	2457969	2458212	+	20.723	1.54579	0.668651	2.31181	0.0103941	0.038619	promoter-TSS (TGME49_301400)	TGME49_301410
TGME49_chrIV	321	2466678	2467572	+	220.513	1.69175	0.266348	6.35166	1.07e-10	2.16e-09	TTS (TGME49_301415)	TGME49_301420
TGME49_chrIV	322	2472423	2472511	+	5.03506	4.00833	1.43328	2.79662	0.00258202	0.0118902	promoter-TSS (TGME49_301430)	TGME49_301430
TGME49_chrIV	323	2479328	2479953	+	536.648	2.95541	0.251074	11.771	2.75e-32	3.82e-30	exon (TGME49_301440, exon 2 of 10)	TGME49_301440
TGME49_chrIV	324	2519258	2519467	+	71.4377	1.67445	0.386122	4.33657	7.24e-06	6.67e-05	promoter-TSS (TGME49_301480)	TGME49_301480
TGME49_chrIV	325	2527610	2527757	+	34.8114	2.41145	0.584479	4.12581	1.85e-05	0.000155625	promoter-TSS (TGME49_301690)	TGME49_301690
TGME49_chrIV	326	2534199	2534285	+	33.4579	2.26863	0.586588	3.86749	5.5e-05	0.000415902	promoter-TSS (TGME49_212410)	TGME49_212410
TGME49_chrIV	327	2543563	2543659	+	6.18236	3.1943	1.39847	2.28414	0.0111816	0.0410475	promoter-TSS (TGME49_237800)	TGME49_237800
TGME49_chrIV	328	2554006	2554118	-	4.3214	3.70135	1.47123	2.51583	0.0059377	0.0239739	Intergenic	TGME49_237820
TGME49_chrIV	329	2558954	2559068	+	12.8896	2.79119	0.984678	2.83462	0.00229403	0.0107608	promoter-TSS (TGME49_237820)	TGME49_237820
TGME49_chrIV	33	413623	413727	-	15.5853	1.93327	0.787494	2.45496	0.00704498	0.0277397	exon (TGME49_320260, exon 1 of 7)	TGME49_320260
TGME49_chrIV	330	2559150	2559428	+	110.653	1.69451	0.32865	5.15597	1.26e-07	1.63e-06	promoter-TSS (TGME49_237820)	TGME49_237820
TGME49_chrIV	331	2559440	2559535	+	37.2037	1.82351	0.528458	3.45063	0.000279642	0.00175386	exon (TGME49_237820, exon 1 of 2)	TGME49_237820
TGME49_chrIV	332	2613840	2613936	+	4.39362	3.77948	1.46597	2.57815	0.0049666	0.0206772	promoter-TSS (TGME49_237870)	TGME49_237870
TGME49_chrIV	333	2613937	2614026	+	7.33753	4.56817	1.36353	3.35026	0.000403676	0.00241903	promoter-TSS (TGME49_237870)	TGME49_237870
TGME49_chrIV	334	2626387	2626478	-	174.562	1.72957	0.284607	6.07704	6.12e-10	1.14e-08	exon (TGME49_237880, exon 1 of 1)	TGME49_237880
TGME49_chrIV	335	2626526	2626606	-	299.857	2.01496	0.256925	7.84258	2.21e-15	7.33e-14	exon (TGME49_237880, exon 1 of 1)	TGME49_237880
TGME49_chrIV	336	2626628	2626875	-	1236.15	2.66047	0.212296	12.5319	2.5e-36	4.67e-34	exon (TGME49_237880, exon 1 of 1)	TGME49_237880
TGME49_chrIV	337	2629525	2630114	+	46.7427	1.54993	0.449768	3.44606	0.000284409	0.00177786	promoter-TSS (TGME49_237890)	TGME49_237890
TGME49_chrIV	338	2664215	2664320	+	19.262	1.60643	0.668964	2.40137	0.00816689	0.0314656	promoter-TSS (TGME49_317705)	TGME49_317705
TGME49_chrIV	339	2669124	2669236	+	353.114	2.11298	0.272749	7.74696	4.71e-15	1.52e-13	promoter-TSS (TGME49_317720)	TGME49_317720
TGME49_chrIV	34	413733	413853	-	18.7181	4.06099	1.10454	3.67661	0.000118175	0.00082357	exon (TGME49_320260, exon 1 of 7)	TGME49_320260
TGME49_chrIV	35	425622	425711	-	6.42696	4.34905	1.38591	3.13806	0.000850353	0.00460465	promoter-TSS (TGME49_320230)	TGME49_320230
TGME49_chrIV	36	427498	431691	-	834.498	1.28376	0.206348	6.22132	2.47e-10	4.81e-09	intron (TGME49_320220, intron 2 of 4)	TGME49_320220
TGME49_chrIV	37	430773	430861	-	7.29534	3.50312	1.36093	2.57405	0.00502574	0.0208618	promoter-TSS (TGME49_320210)	TGME49_320220
TGME49_chrIV	38	431095	431441	-	161.216	0.989381	0.284383	3.47904	0.000251602	0.00159882	promoter-TSS (TGME49_320210)	TGME49_320220
TGME49_chrIV	39	431489	431729	-	493.185	3.54674	0.27089	13.0929	1.81e-39	3.96e-37	promoter-TSS (TGME49_320210)	TGME49_320220
TGME49_chrIV	4	114554	114659	+	38.1054	1.61499	0.512353	3.15211	0.000810473	0.00442437	promoter-TSS (TGME49_320720)	TGME49_320720
TGME49_chrIV	40	431967	432070	+	15.3158	3.23592	1.00226	3.22863	0.000621916	0.00350243	promoter-TSS (TGME49_320210)	TGME49_320210
TGME49_chrIV	41	432089	432127	+	27.2527	3.39313	0.80588	4.21047	1.27e-05	0.000111383	promoter-TSS (TGME49_320220)	TGME49_320210
TGME49_chrIV	42	432129	432223	+	87.7288	3.00136	0.444067	6.75881	6.96e-12	1.59e-10	promoter-TSS (TGME49_320220)	TGME49_320210
TGME49_chrIV	43	432281	432499	+	28.4375	1.16597	0.525259	2.21981	0.0132159	0.046975	promoter-TSS (TGME49_320220)	TGME49_320210
TGME49_chrIV	44	443600	443721	-	211.932	2.97992	0.333295	8.94078	1.93e-19	9.63e-18	promoter-TSS (TGME49_320190)	TGME49_320190
TGME49_chrIV	45	446751	446865	-	45.466	1.47736	0.450378	3.28028	0.000518522	0.00299315	exon (TGME49_320180, exon 1 of 1)	TGME49_320180
TGME49_chrIV	46	446991	447081	-	51.831	3.02759	0.566089	5.34826	4.44e-08	6.21e-07	promoter-TSS (TGME49_320180)	TGME49_320180
TGME49_chrIV	47	476363	478952	-	322.769	1.29813	0.238993	5.43165	2.79e-08	4.03e-07	promoter-TSS (TGME49_320135)	TGME49_320140
TGME49_chrIV	48	477522	478953	-	261.376	2.12429	0.267882	7.92995	1.1e-15	3.75e-14	promoter-TSS (TGME49_320135)	TGME49_320140
TGME49_chrIV	49	478545	478781	-	101.923	1.6007	0.336357	4.75892	9.73e-07	1.06e-05	promoter-TSS (TGME49_320135)	TGME49_320140
TGME49_chrIV	5	132978	133226	-	32.914	2.56498	0.607202	4.22427	1.2e-05	0.000105461	promoter-TSS (TGME49_320700)	TGME49_320700
TGME49_chrIV	50	478788	478843	-	49.7844	3.19163	0.5801	5.50187	1.88e-08	2.78e-07	promoter-TSS (TGME49_320135)	TGME49_320140
TGME49_chrIV	51	478866	478988	-	153.252	3.20906	0.367773	8.72563	1.32e-18	6.17e-17	promoter-TSS (TGME49_320135)	TGME49_320135
TGME49_chrIV	52	482692	483098	-	21.4833	2.56323	0.740217	3.46281	0.000267287	0.00168616	promoter-TSS (TGME49_320120)	TGME49_320130
TGME49_chrIV	53	483124	483215	-	6.02658	3.15065	1.39117	2.26476	0.0117638	0.0428315	promoter-TSS (TGME49_320120)	TGME49_320120
TGME49_chrIV	54	483235	483345	+	13.4269	3.44802	1.14473	3.01208	0.00129731	0.0066187	promoter-TSS (TGME49_320130)	TGME49_320120
TGME49_chrIV	55	483369	483482	+	36.9388	2.57025	0.586125	4.38516	5.8e-06	5.47e-05	promoter-TSS (TGME49_320130)	TGME49_320120
TGME49_chrIV	56	491698	491802	-	75.6674	1.4766	0.37067	3.9836	3.39e-05	0.000268207	exon (TGME49_320110, exon 1 of 5)	TGME49_320110
TGME49_chrIV	57	491807	491860	-	28.7717	2.47325	0.641757	3.85387	5.81e-05	0.000437059	exon (TGME49_320110, exon 1 of 5)	TGME49_320110
TGME49_chrIV	58	491898	492112	-	77.7013	1.53678	0.366322	4.19517	1.36e-05	0.000118408	promoter-TSS (TGME49_320110)	TGME49_320110
TGME49_chrIV	59	494057	494131	+	33.6822	2.8949	0.666804	4.34145	7.08e-06	6.54e-05	intron (TGME49_320105, intron 1 of 2)	TGME49_320105
TGME49_chrIV	6	137568	137697	-	41.4587	1.62617	0.50068	3.24793	0.000581248	0.00329854	promoter-TSS (TGME49_320680)	TGME49_320690
TGME49_chrIV	60	497352	498544	+	155.346	0.883212	0.273187	3.23299	0.000612501	0.00345467	exon (TGME49_320100, exon 1 of 6)	TGME49_320100
TGME49_chrIV	61	522624	522855	+	129.515	1.76542	0.315185	5.60122	1.06e-08	1.64e-07	promoter-TSS (TGME49_320080)	TGME49_320080
TGME49_chrIV	62	541175	543596	-	201.354	0.901413	0.25638	3.51593	0.000219108	0.00141608	promoter-TSS (TGME49_320060)	TGME49_320070
TGME49_chrIV	63	543343	543675	-	143.711	2.30421	0.324844	7.09329	6.55e-13	1.68e-11	promoter-TSS (TGME49_320060)	TGME49_320070
TGME49_chrIV	64	543763	543957	+	25.9994	1.45639	0.562847	2.58753	0.00483328	0.0201905	promoter-TSS (TGME49_320060)	TGME49_320060
TGME49_chrIV	65	550781	550872	+	75.4435	4.00731	0.591747	6.772	6.35e-12	1.46e-10	promoter-TSS (TGME49_320050)	TGME49_320050
TGME49_chrIV	66	550874	551021	+	1388.77	3.2474	0.214693	15.1258	5.47e-52	4.05e-49	promoter-TSS (TGME49_320050)	TGME49_320050
TGME49_chrIV	67	551904	551987	+	454.894	2.25304	0.240065	9.3851	3.14e-21	1.82e-19	intron (TGME49_320050, intron 1 of 3)	TGME49_320050
TGME49_chrIV	68	552286	552547	+	820.759	1.78551	0.217325	8.21585	1.05e-16	4.02e-15	exon (TGME49_320050, exon 2 of 4)	TGME49_320050
TGME49_chrIV	69	567710	567831	+	30.2036	2.62506	0.652607	4.02241	2.88e-05	0.000231759	promoter-TSS (TGME49_320030)	TGME49_320030
TGME49_chrIV	7	147726	147804	-	5.66686	4.10945	1.41045	2.91358	0.00178658	0.0086946	promoter-TSS (TGME49_320670)	TGME49_320670
TGME49_chrIV	70	567835	567924	+	15.3511	2.58354	0.870315	2.96851	0.00149621	0.00747853	exon (TGME49_320030, exon 1 of 1)	TGME49_320030
TGME49_chrIV	71	567936	568008	+	26.2837	1.61886	0.575716	2.8119	0.00246246	0.0114251	exon (TGME49_320030, exon 1 of 1)	TGME49_320030
TGME49_chrIV	72	576424	576739	-	329.659	1.4477	0.248896	5.81649	3e-09	5.09e-08	exon (TGME49_320020, exon 1 of 1)	TGME49_320020
TGME49_chrIV	73	576760	576867	-	8.50682	3.69237	1.34734	2.74048	0.00306747	0.0138032	exon (TGME49_320020, exon 1 of 1)	TGME49_320020
TGME49_chrIV	74	576895	577118	-	3.37597	3.44879	1.53671	2.24427	0.0124076	0.0446657	exon (TGME49_320020, exon 1 of 1)	TGME49_320020
TGME49_chrIV	75	593821	594412	-	50.6316	2.25464	0.483612	4.66209	1.57e-06	1.64e-05	promoter-TSS (TGME49_320005)	TGME49_320010
TGME49_chrIV	76	594392	594814	+	22.4917	2.86565	0.769372	3.72467	9.78e-05	0.000695728	promoter-TSS (TGME49_320010)	TGME49_320005
TGME49_chrIV	77	607368	608217	-	26.4117	2.23914	0.673223	3.326	0.000440506	0.0026101	exon (TGME49_320000, exon 1 of 10)	TGME49_320000
TGME49_chrIV	78	608123	608242	-	18.3945	4.8991	1.27288	3.84885	5.93e-05	0.000444654	promoter-TSS (TGME49_320000)	TGME49_320000
TGME49_chrIV	79	629670	629719	+	6.14506	4.23656	1.39478	3.03743	0.00119302	0.00617077	promoter-TSS (TGME49_319960)	TGME49_319960
TGME49_chrIV	8	147954	148014	+	8.2323	3.59024	1.34366	2.67199	0.00377016	0.016425	promoter-TSS (TGME49_320670)	TGME49_320670
TGME49_chrIV	80	629737	629819	+	11.254	5.13665	1.30823	3.92643	4.31e-05	0.000332481	promoter-TSS (TGME49_319960)	TGME49_319960
TGME49_chrIV	81	637703	637805	-	11.6974	2.11896	0.909453	2.32993	0.00990502	0.0370687	exon (TGME49_319950, exon 1 of 6)	TGME49_319950
TGME49_chrIV	82	637837	637888	-	8.93833	4.84483	1.3352	3.62854	0.000142516	0.000970298	promoter-TSS (TGME49_319950)	TGME49_319950
TGME49_chrIV	83	641456	641564	+	19.527	4.10837	1.14601	3.58494	0.000168581	0.0011247	promoter-TSS (TGME49_319940)	TGME49_319940
TGME49_chrIV	84	657361	657463	-	11.5196	2.58977	0.995843	2.60058	0.0046533	0.0195735	exon (TGME49_319930, exon 1 of 11)	TGME49_319930
TGME49_chrIV	85	657466	657588	-	36.1647	3.08654	0.650885	4.74206	1.06e-06	1.14e-05	exon (TGME49_319930, exon 1 of 11)	TGME49_319930
TGME49_chrIV	86	667155	667259	-	36.0871	1.31451	0.494921	2.656	0.00395373	0.0170887	exon (TGME49_319920, exon 1 of 9)	TGME49_319920
TGME49_chrIV	87	667430	667623	-	141.624	2.20609	0.336056	6.56464	2.61e-11	5.61e-10	promoter-TSS (TGME49_319920)	TGME49_319920
TGME49_chrIV	88	667628	667775	-	4.90636	4.0056	1.43828	2.78499	0.00267643	0.0122715	promoter-TSS (TGME49_319920)	TGME49_319920
TGME49_chrIV	89	677004	677380	-	28.4059	2.09073	0.597503	3.49911	0.000233407	0.00149997	exon (TGME49_319910, exon 1 of 10)	TGME49_319910
TGME49_chrIV	9	148029	148120	+	48.2105	2.775	0.543555	5.10527	1.65e-07	2.08e-06	promoter-TSS (TGME49_320670)	TGME49_320670
TGME49_chrIV	90	692336	692399	-	3.70546	3.55953	1.50956	2.358	0.00918694	0.0348103	promoter-TSS (TGME49_319900)	TGME49_319900
TGME49_chrIV	91	711864	716558	-	1201.9	1.48663	0.211843	7.01763	1.13e-12	2.83e-11	intron (TGME49_319870, intron 4 of 5)	TGME49_319870
TGME49_chrIV	92	715216	716615	-	1024.87	2.41954	0.21314	11.3518	3.63e-30	4.18e-28	intron (TGME49_319870, intron 2 of 5)	TGME49_319870
TGME49_chrIV	93	716365	716515	-	848.826	2.89677	0.226962	12.7633	1.31e-37	2.63e-35	exon (TGME49_319870, exon 2 of 6)	TGME49_319870
TGME49_chrIV	94	716551	716642	-	97.9251	2.41138	0.380846	6.33165	1.21e-10	2.45e-09	intron (TGME49_319870, intron 1 of 5)	TGME49_319870
TGME49_chrIV	95	716956	717048	-	77.4855	2.4236	0.414108	5.85258	2.42e-09	4.15e-08	intron (TGME49_319870, intron 1 of 5)	TGME49_319870
TGME49_chrIV	96	717235	717311	-	176.76	2.93507	0.331953	8.84184	4.71e-19	2.28e-17	exon (TGME49_319870, exon 1 of 6)	TGME49_319870
TGME49_chrIV	97	743888	744566	-	54.7731	1.29611	0.411519	3.14957	0.000817544	0.00445803	promoter-TSS (TGME49_319850)	TGME49_319860
TGME49_chrIV	98	744922	745563	+	107.424	1.59834	0.32722	4.88461	5.18e-07	5.94e-06	promoter-TSS (TGME49_319860)	TGME49_319850
TGME49_chrIV	99	745795	746526	+	22.842	1.46158	0.600604	2.43352	0.0074764	0.0291626	promoter-TSS (TGME49_319860)	TGME49_319850
TGME49_chrIX	1	159822	159920	-	17.351	2.3857	0.794399	3.00316	0.00133598	0.00678549	Intergenic	TGME49_274280
TGME49_chrIX	10	212713	212797	-	87.4639	2.58412	0.409918	6.304	1.45e-10	2.9e-09	promoter-TSS (TGME49_279380)	TGME49_279390
TGME49_chrIX	100	797339	797429	-	53.9332	1.24738	0.403198	3.09372	0.00098832	0.00523661	promoter-TSS (TGME49_267060)	TGME49_267070
TGME49_chrIX	101	797443	797490	-	33.5966	3.16373	0.714903	4.42539	4.81e-06	4.6e-05	promoter-TSS (TGME49_267060)	TGME49_267070
TGME49_chrIX	102	797504	797965	-	306.922	3.67959	0.316361	11.631	1.43e-31	1.85e-29	promoter-TSS (TGME49_267060)	TGME49_267070
TGME49_chrIX	103	798217	799370	+	1218.01	2.05497	0.204979	10.0253	5.9e-24	4.3e-22	promoter-TSS (TGME49_267070)	TGME49_267060
TGME49_chrIX	104	799301	800139	+	841.376	1.26888	0.21839	5.81013	3.12e-09	5.27e-08	promoter-TSS (TGME49_267050)	TGME49_267060
TGME49_chrIX	105	799944	800034	+	387.636	1.01525	0.231418	4.38711	5.74e-06	5.43e-05	promoter-TSS (TGME49_267050)	TGME49_267050
TGME49_chrIX	106	801667	801861	+	76.0411	2.71431	0.445013	6.09939	5.32e-10	1e-08	promoter-TSS (TGME49_267050)	TGME49_267050
TGME49_chrIX	107	816842	816916	-	18.4147	2.92699	0.873885	3.3494	0.000404933	0.00242496	promoter-TSS (TGME49_267030)	TGME49_267040
TGME49_chrIX	108	842425	842795	+	20.5598	3.09433	0.85159	3.63359	0.000139751	0.000954113	promoter-TSS (TGME49_267020)	TGME49_267020
TGME49_chrIX	109	850295	850524	+	146.446	2.31896	0.327389	7.0832	7.04e-13	1.81e-11	promoter-TSS (TGME49_266990)	TGME49_266990
TGME49_chrIX	11	212818	212906	-	295.416	3.20598	0.306061	10.475	5.63e-26	4.86e-24	promoter-TSS (TGME49_279380)	TGME49_279390
TGME49_chrIX	110	850574	850691	+	39.5064	1.45184	0.470215	3.08762	0.00100884	0.00532341	exon (TGME49_266990, exon 1 of 19)	TGME49_266990
TGME49_chrIX	111	864248	864727	+	122.187	1.80807	0.331854	5.44839	2.54e-08	3.69e-07	promoter-TSS (TGME49_266980)	TGME49_266980
TGME49_chrIX	112	870285	871705	-	2000.28	1.94872	0.199977	9.74476	9.71e-23	6.51e-21	promoter-TSS (TGME49_266950)	TGME49_266950
TGME49_chrIX	113	871284	871351	-	365.706	1.41031	0.235446	5.98994	1.05e-09	1.9e-08	promoter-TSS (TGME49_266950)	TGME49_266950
TGME49_chrIX	114	871374	871824	-	1463.14	3.08304	0.22135	13.9284	2.13e-44	6.49e-42	promoter-TSS (TGME49_266950)	TGME49_266950
TGME49_chrIX	115	880485	880721	-	63.8404	2.86864	0.487065	5.88964	1.94e-09	3.36e-08	intron (TGME49_266950, intron 5 of 7)	TGME49_266960
TGME49_chrIX	116	880667	881263	+	68.9675	1.80508	0.403861	4.46957	3.92e-06	3.8e-05	intron (TGME49_266950, intron 6 of 7)	TGME49_266960
TGME49_chrIX	117	889422	889637	-	29.2679	2.61302	0.645285	4.04941	2.57e-05	0.000209373	promoter-TSS (TGME49_266930)	TGME49_266940
TGME49_chrIX	118	889756	889893	+	28.6584	3.01291	0.707275	4.25989	1.02e-05	9.11e-05	promoter-TSS (TGME49_266930)	TGME49_266940
TGME49_chrIX	119	897132	897206	+	9.97526	3.95458	1.31863	2.99902	0.00135427	0.00686896	exon (TGME49_266920, exon 1 of 18)	TGME49_266920
TGME49_chrIX	12	212924	212993	-	22.6496	3.63269	0.934317	3.88807	5.05e-05	0.000384352	promoter-TSS (TGME49_279380)	TGME49_279390
TGME49_chrIX	120	897225	897459	-	36.4665	1.80772	0.514991	3.5102	0.000223889	0.00144382	exon (TGME49_266920, exon 1 of 18)	TGME49_266920
TGME49_chrIX	121	897527	897653	-	83.9194	2.13756	0.393824	5.4277	2.85e-08	4.11e-07	exon (TGME49_266920, exon 1 of 18)	TGME49_266920
TGME49_chrIX	122	897595	898101	+	328.617	1.69554	0.243008	6.97727	1.5e-12	3.7e-11	exon (TGME49_266920, exon 1 of 18)	TGME49_266920
TGME49_chrIX	123	907641	907764	-	24.0314	1.74381	0.626923	2.78153	0.00270518	0.0123745	promoter-TSS (TGME49_266900)	TGME49_266900
TGME49_chrIX	124	910647	910758	+	33.9988	2.02696	0.59867	3.38578	0.000354886	0.00215949	TTS (TGME49_266900)	TGME49_266890
TGME49_chrIX	125	910869	910957	+	14.9703	2.2337	0.816905	2.73435	0.00312522	0.0140203	TTS (TGME49_266900)	TGME49_266890
TGME49_chrIX	126	926137	926247	+	24.0181	4.38743	1.10823	3.95894	3.76e-05	0.000294133	promoter-TSS (TGME49_266850)	TGME49_266850
TGME49_chrIX	127	932406	932508	-	17.4167	1.54156	0.682592	2.25839	0.0119608	0.043385	promoter-TSS (TGME49_266840)	TGME49_266840
TGME49_chrIX	128	952157	952226	-	14.2169	2.88737	0.978204	2.9517	0.00158013	0.00784227	promoter-TSS (TGME49_266810)	TGME49_266820
TGME49_chrIX	129	952465	952964	+	76.6399	2.02051	0.391099	5.16624	1.19e-07	1.55e-06	promoter-TSS (TGME49_266820)	TGME49_266810
TGME49_chrIX	13	214188	214298	+	255.492	4.45235	0.399427	11.1469	3.71e-29	3.94e-27	promoter-TSS (TGME49_279390)	TGME49_279380
TGME49_chrIX	130	958626	959223	+	123.205	1.21435	0.300327	4.04342	2.63e-05	0.000214329	exon (TGME49_266800, exon 1 of 7)	TGME49_266800
TGME49_chrIX	131	978806	978942	-	28.9444	1.53159	0.547779	2.796	0.002587	0.0119113	exon (TGME49_266760, exon 1 of 7)	TGME49_266760
TGME49_chrIX	132	978994	979227	-	112.201	2.85855	0.421269	6.78557	5.78e-12	1.33e-10	promoter-TSS (TGME49_266760)	TGME49_266760
TGME49_chrIX	133	981730	981938	+	185.636	2.67498	0.319343	8.37649	2.73e-17	1.11e-15	promoter-TSS (TGME49_266750)	TGME49_266750
TGME49_chrIX	134	1018323	1018755	-	20.0813	2.41943	0.754227	3.20783	0.000668703	0.00373601	promoter-TSS (TGME49_266680)	TGME49_266690
TGME49_chrIX	135	1019102	1019320	+	27.5051	1.75285	0.576416	3.04094	0.00117919	0.00610672	promoter-TSS (TGME49_266680)	TGME49_266690
TGME49_chrIX	136	1049517	1049735	+	34.6614	1.42696	0.499033	2.85945	0.0021219	0.0100792	promoter-TSS (TGME49_266640)	TGME49_266640
TGME49_chrIX	137	1049743	1049850	+	23.5698	1.70297	0.609673	2.79325	0.00260906	0.0120017	promoter-TSS (TGME49_266640)	TGME49_266640
TGME49_chrIX	138	1049866	1049959	+	133.662	2.40669	0.339171	7.0958	6.43e-13	1.66e-11	promoter-TSS (TGME49_266640)	TGME49_266640
TGME49_chrIX	139	1062689	1062994	+	80.2479	2.69105	0.425919	6.31822	1.32e-10	2.66e-09	promoter-TSS (TGME49_266630)	TGME49_266630
TGME49_chrIX	14	221648	222709	+	83.3328	1.24873	0.34893	3.57873	0.000172631	0.00114526	exon (TGME49_279370, exon 1 of 7)	TGME49_279370
TGME49_chrIX	140	1073195	1073439	-	20.2161	3.11089	0.862471	3.60695	0.000154908	0.0010429	exon (TGME49_266620, exon 1 of 4)	TGME49_266620
TGME49_chrIX	141	1073477	1073564	-	25.4602	4.5302	1.13976	3.97471	3.52e-05	0.00027731	exon (TGME49_266620, exon 1 of 4)	TGME49_266620
TGME49_chrIX	142	1073849	1073950	-	3.54231	3.51066	1.52236	2.30606	0.0105537	0.039141	promoter-TSS (TGME49_266620)	TGME49_266620
TGME49_chrIX	143	1109181	1109379	-	5.68285	3.16606	1.38122	2.29222	0.0109466	0.0403678	promoter-TSS (TGME49_266470)	TGME49_266480
TGME49_chrIX	144	1109311	1109406	-	4.6764	3.93262	1.44934	2.71338	0.00333002	0.0147665	promoter-TSS (TGME49_266470)	TGME49_266480
TGME49_chrIX	145	1109619	1109700	+	37.0738	4.04123	0.837924	4.8229	7.07e-07	7.91e-06	promoter-TSS (TGME49_266470)	TGME49_266470
TGME49_chrIX	146	1109720	1109815	+	21.7718	2.53178	0.770193	3.2872	0.000505936	0.00293713	promoter-TSS (TGME49_266480)	TGME49_266470
TGME49_chrIX	147	1114444	1114665	-	499.486	2.60805	0.259128	10.0647	3.96e-24	2.97e-22	promoter-TSS (TGME49_266460)	TGME49_266460
TGME49_chrIX	148	1117938	1118154	+	74.3738	2.42269	0.422822	5.72981	5.03e-09	8.17e-08	promoter-TSS (TGME49_266450)	TGME49_266450
TGME49_chrIX	149	1122851	1122951	+	25.1349	1.86507	0.616063	3.0274	0.00123333	0.00633933	promoter-TSS (TGME49_266435)	TGME49_266435
TGME49_chrIX	15	228777	228931	+	144.997	1.58698	0.317284	5.00175	2.84e-07	3.45e-06	promoter-TSS (TGME49_279360)	TGME49_279360
TGME49_chrIX	150	1155088	1155187	-	16.5675	2.29108	0.798866	2.86791	0.00206594	0.00985139	promoter-TSS (TGME49_266400)	TGME49_266410
TGME49_chrIX	151	1175586	1175783	-	6.39238	3.23513	1.37417	2.35425	0.00928007	0.0351046	exon (TGME49_266390, exon 1 of 6)	TGME49_266390
TGME49_chrIX	152	1194965	1195817	+	1473.88	3.18804	0.216306	14.7385	1.82e-49	1.05e-46	promoter-TSS (TGME49_266366)	TGME49_266368
TGME49_chrIX	153	1223502	1224684	-	49.5325	3.20663	0.586881	5.46385	2.33e-08	3.39e-07	promoter-TSS (TGME49_266310)	TGME49_266320
TGME49_chrIX	154	1224384	1224484	+	23.7783	3.05464	0.778127	3.92564	4.33e-05	0.000333245	promoter-TSS (TGME49_266310)	TGME49_266320
TGME49_chrIX	155	1235591	1235673	-	68.4224	0.932764	0.359319	2.59592	0.00471687	0.0197877	exon (TGME49_266300, exon 1 of 2)	TGME49_266300
TGME49_chrIX	156	1235785	1235883	-	116.928	3.00467	0.399776	7.51589	2.83e-14	8.51e-13	promoter-TSS (TGME49_266300)	TGME49_266300
TGME49_chrIX	157	1238252	1238634	+	32.4175	1.99528	0.5572	3.58092	0.000171196	0.00113726	promoter-TSS (TGME49_266280)	TGME49_266280
TGME49_chrIX	158	1262472	1262593	+	26.6907	3.92849	0.951893	4.12703	1.84e-05	0.000154887	promoter-TSS (TGME49_266260)	TGME49_266260
TGME49_chrIX	159	1278663	1279039	-	98.6152	1.31674	0.330452	3.98466	3.38e-05	0.000267189	exon (TGME49_266140, exon 1 of 9)	TGME49_266140
TGME49_chrIX	16	248785	248860	-	14.2269	1.78909	0.814603	2.19627	0.0140362	0.0494285	promoter-TSS (TGME49_279350)	TGME49_279350
TGME49_chrIX	160	1279040	1279099	-	37.0562	1.34067	0.496792	2.69865	0.0034811	0.0153307	exon (TGME49_266140, exon 1 of 9)	TGME49_266140
TGME49_chrIX	161	1279118	1279208	-	9.49198	3.13356	1.21947	2.56961	0.00509068	0.021084	exon (TGME49_266140, exon 1 of 9)	TGME49_266140
TGME49_chrIX	162	1279295	1279389	-	12.4416	2.67808	1.00876	2.65481	0.00396762	0.0171412	promoter-TSS (TGME49_266140)	TGME49_266140
TGME49_chrIX	163	1288598	1292809	-	125.278	0.645989	0.290855	2.221	0.0131755	0.0468706	intron (TGME49_266120, intron 2 of 4)	TGME49_266120
TGME49_chrIX	164	1290254	1292829	-	110.684	0.891726	0.311645	2.86136	0.00210917	0.0100268	promoter-TSS (TGME49_266110)	TGME49_266120
TGME49_chrIX	165	1292068	1292793	-	84.8296	1.87387	0.386248	4.85148	6.13e-07	6.93e-06	promoter-TSS (TGME49_266110)	TGME49_266120
TGME49_chrIX	166	1306419	1306543	-	59.3924	2.23457	0.463626	4.81977	7.19e-07	8.01e-06	exon (TGME49_266100, exon 1 of 1)	TGME49_266100
TGME49_chrIX	167	1306660	1306762	-	44.943	3.13204	0.620136	5.05057	2.2e-07	2.72e-06	exon (TGME49_266100, exon 1 of 1)	TGME49_266100
TGME49_chrIX	168	1312439	1312563	-	39.1221	2.82784	0.592246	4.77477	9e-07	9.86e-06	promoter-TSS (TGME49_266090)	TGME49_266090
TGME49_chrIX	169	1314921	1314985	+	96.3474	4.18672	0.552761	7.57419	1.81e-14	5.55e-13	exon (TGME49_266080, exon 1 of 1)	TGME49_266080
TGME49_chrIX	17	255088	255195	-	64.0391	2.6152	0.469797	5.56665	1.3e-08	1.97e-07	promoter-TSS (TGME49_279330)	TGME49_279330
TGME49_chrIX	170	1314986	1315163	+	229.943	1.5533	0.277583	5.59579	1.1e-08	1.69e-07	exon (TGME49_266080, exon 1 of 1)	TGME49_266080
TGME49_chrIX	171	1319751	1319835	+	304.489	4.29909	0.358151	12.0035	1.7e-33	2.55e-31	TTS (TGME49_266080)	TGME49_266070
TGME49_chrIX	172	1319864	1319966	+	524.614	3.30929	0.263052	12.5804	1.35e-36	2.56e-34	TTS (TGME49_266080)	TGME49_266070
TGME49_chrIX	173	1320591	1320697	+	264.229	1.96251	0.262359	7.48024	3.71e-14	1.1e-12	exon (TGME49_266070, exon 2 of 3)	TGME49_266070
TGME49_chrIX	174	1325346	1328262	-	2280.16	1.54161	0.19432	7.93337	1.07e-15	3.65e-14	promoter-TSS (TGME49_266050)	TGME49_266060
TGME49_chrIX	175	1327959	1328294	-	1750.58	2.51122	0.20809	12.068	7.79e-34	1.2e-31	promoter-TSS (TGME49_266050)	TGME49_266060
TGME49_chrIX	176	1328511	1329039	+	51.6731	1.70323	0.457805	3.72042	9.94e-05	0.00070602	promoter-TSS (TGME49_266060)	TGME49_266050
TGME49_chrIX	177	1349173	1349350	-	19.39	1.54625	0.659162	2.34578	0.00949364	0.0357751	promoter-TSS (TGME49_266010)	TGME49_266030
TGME49_chrIX	178	1349391	1349460	-	23.1024	2.29923	0.681799	3.3723	0.000372713	0.00225128	promoter-TSS (TGME49_266010)	TGME49_266030
TGME49_chrIX	179	1390155	1390288	-	56.8106	3.58943	0.59589	6.02363	8.53e-10	1.56e-08	promoter-TSS (TGME49_265990)	TGME49_265990
TGME49_chrIX	18	255374	255469	+	21.6305	2.49201	0.758801	3.28415	0.000511461	0.00296164	promoter-TSS (TGME49_279330)	TGME49_279330
TGME49_chrIX	180	1397570	1397647	-	12.3977	2.19175	0.897053	2.44328	0.00727727	0.0285062	intron (TGME49_265870, intron 2 of 5)	TGME49_265870
TGME49_chrIX	181	1397649	1397855	-	55.4613	2.59487	0.497753	5.21318	9.28e-08	1.23e-06	intron (TGME49_265870, intron 2 of 5)	TGME49_265870
TGME49_chrIX	182	1404650	1404758	+	15.078	2.27262	0.834918	2.72197	0.00324474	0.0144578	promoter-TSS (TGME49_265860)	TGME49_265850
TGME49_chrIX	183	1417454	1417695	+	29.2237	1.44051	0.539935	2.66793	0.00381604	0.0165882	promoter-TSS (TGME49_265840)	TGME49_265840
TGME49_chrIX	184	1434694	1434900	-	36.8429	1.92195	0.518373	3.70766	0.00010459	0.000738454	exon (TGME49_265830, exon 1 of 8)	TGME49_265830
TGME49_chrIX	185	1442298	1442395	-	17.97	2.45316	0.789439	3.10747	0.000943478	0.00503058	promoter-TSS (TGME49_265810)	TGME49_265810
TGME49_chrIX	186	1448666	1448773	+	27.8676	4.01457	0.925523	4.33762	7.2e-06	6.64e-05	promoter-TSS (TGME49_265790)	TGME49_265790
TGME49_chrIX	187	1448807	1448917	+	48.3823	4.39238	0.798319	5.50203	1.88e-08	2.77e-07	exon (TGME49_265790, exon 1 of 1)	TGME49_265790
TGME49_chrIX	188	1448944	1449092	+	248.886	1.95977	0.270441	7.24658	2.14e-13	5.79e-12	exon (TGME49_265790, exon 1 of 1)	TGME49_265790
TGME49_chrIX	189	1480992	1481085	-	35.9609	4.01027	0.812138	4.93791	3.95e-07	4.64e-06	exon (TGME49_265770, exon 1 of 13)	TGME49_265770
TGME49_chrIX	19	280897	281179	-	44.0433	1.64597	0.468691	3.51185	0.000222503	0.00143582	intron (TGME49_279315, intron 1 of 2)	TGME49_279315
TGME49_chrIX	190	1481126	1481196	-	11.8046	3.218	1.12571	2.85864	0.00212729	0.0101032	promoter-TSS (TGME49_265770)	TGME49_265770
TGME49_chrIX	191	1483533	1483808	+	104.396	3.10576	0.437165	7.10433	6.05e-13	1.57e-11	exon (TGME49_265650, exon 1 of 1)	TGME49_265650
TGME49_chrIX	192	1497336	1502022	-	490.619	0.527797	0.220004	2.39903	0.00821925	0.0316384	intron (TGME49_265530, intron 3 of 5)	TGME49_265530
TGME49_chrIX	193	1500164	1502022	-	416.045	0.905247	0.226615	3.99465	3.24e-05	0.000257307	promoter-TSS (TGME49_265520)	TGME49_265530
TGME49_chrIX	194	1501558	1502417	-	313.22	1.67155	0.250679	6.66811	1.3e-11	2.88e-10	promoter-TSS (TGME49_265520)	TGME49_265530
TGME49_chrIX	195	1502796	1502885	-	30.8957	2.59608	0.630188	4.11953	1.9e-05	0.000159334	promoter-TSS (TGME49_265520)	TGME49_265530
TGME49_chrIX	196	1503036	1503260	+	23.2075	1.59668	0.601822	2.65308	0.00398804	0.017217	promoter-TSS (TGME49_265530)	TGME49_265520
TGME49_chrIX	197	1503295	1503402	+	27.4547	1.39154	0.549795	2.53102	0.00568654	0.0231177	promoter-TSS (TGME49_265530)	TGME49_265520
TGME49_chrIX	198	1515278	1515395	+	75.4294	2.81376	0.457622	6.14864	3.91e-10	7.46e-09	promoter-TSS (TGME49_265510)	TGME49_265510
TGME49_chrIX	199	1515651	1515728	+	20.8745	2.32391	0.716444	3.24367	0.000589994	0.00334303	exon (TGME49_265510, exon 1 of 4)	TGME49_265510
TGME49_chrIX	2	182728	182852	+	29.5356	2.30822	0.611671	3.77363	8.04e-05	0.000585162	promoter-TSS (TGME49_279450)	TGME49_279450
TGME49_chrIX	20	282920	283470	+	34.5493	1.44455	0.494029	2.92401	0.00172777	0.00845713	promoter-TSS (TGME49_279315)	TGME49_279310
TGME49_chrIX	200	1515745	1516664	+	81.9429	0.985658	0.336609	2.9282	0.00170467	0.00836207	exon (TGME49_265510, exon 1 of 4)	TGME49_265510
TGME49_chrIX	201	1529968	1530848	-	41.4707	1.34157	0.454322	2.95292	0.00157394	0.00781678	promoter-TSS (TGME49_265470)	TGME49_265480
TGME49_chrIX	202	1530603	1530895	-	29.7865	2.76999	0.671022	4.12801	1.83e-05	0.000154273	promoter-TSS (TGME49_265470)	TGME49_265480
TGME49_chrIX	203	1531004	1531231	+	58.2134	2.85749	0.510209	5.60062	1.07e-08	1.64e-07	promoter-TSS (TGME49_265470)	TGME49_265480
TGME49_chrIX	204	1531255	1531334	+	28.7061	2.76774	0.673851	4.10736	2e-05	0.000167398	promoter-TSS (TGME49_265470)	TGME49_265470
TGME49_chrIX	205	1540351	1540597	-	23.6831	1.74981	0.613833	2.85063	0.00218163	0.0103214	promoter-TSS (TGME49_265455)	TGME49_265460
TGME49_chrIX	206	1545854	1548995	-	301.995	1.06008	0.25425	4.16944	1.53e-05	0.000130828	intron (TGME49_265450, intron 3 of 9)	TGME49_265450
TGME49_chrIX	207	1548368	1548919	-	119.203	1.56837	0.320651	4.89119	5.01e-07	5.77e-06	intron (TGME49_265450, intron 1 of 9)	TGME49_265450
TGME49_chrIX	208	1548837	1548892	-	42.7236	1.21711	0.446195	2.72774	0.00318846	0.0142564	exon (TGME49_265450, exon 1 of 10)	TGME49_265450
TGME49_chrIX	209	1548895	1549013	-	193.085	3.63801	0.383739	9.48042	1.27e-21	7.68e-20	promoter-TSS (TGME49_265450)	TGME49_265450
TGME49_chrIX	21	303945	304063	+	28.0133	3.6718	0.832828	4.40883	5.2e-06	4.94e-05	promoter-TSS (TGME49_267855)	TGME49_267855
TGME49_chrIX	210	1551630	1551839	+	51.0894	2.5686	0.52817	4.86321	5.77e-07	6.56e-06	promoter-TSS (TGME49_265440)	TGME49_265440
TGME49_chrIX	211	1564193	1564383	+	214.839	2.42055	0.296613	8.16062	1.67e-16	6.26e-15	exon (TGME49_265420, exon 1 of 9)	TGME49_265420
TGME49_chrIX	212	1572273	1572362	+	28.0382	5.51547	1.22773	4.49242	3.52e-06	3.45e-05	exon (TGME49_265410, exon 1 of 1)	TGME49_265410
TGME49_chrIX	213	1572365	1572453	+	14.6774	3.17629	0.998609	3.18072	0.000734557	0.00406095	exon (TGME49_265410, exon 1 of 1)	TGME49_265410
TGME49_chrIX	214	1581120	1581556	-	42.3068	2.62465	0.580336	4.52264	3.05e-06	3.03e-05	promoter-TSS (TGME49_265390)	TGME49_265400
TGME49_chrIX	215	1583409	1583506	+	25.748	2.7448	0.718369	3.82088	6.65e-05	0.000492991	promoter-TSS (TGME49_265400)	TGME49_265390
TGME49_chrIX	216	1583626	1583672	+	4.44163	3.86676	1.46138	2.64597	0.0040728	0.0175188	promoter-TSS (TGME49_265400)	TGME49_265390
TGME49_chrIX	217	1594147	1594225	+	5.1047	4.06766	1.42955	2.84541	0.00221774	0.0104588	promoter-TSS (TGME49_265380)	TGME49_265380
TGME49_chrIX	218	1603353	1603697	+	425.839	1.2277	0.242123	5.07057	1.98e-07	2.47e-06	exon (TGME49_265370, exon 1 of 2)	TGME49_265370
TGME49_chrIX	219	1607118	1607190	+	11.9167	3.35082	1.19009	2.8156	0.00243435	0.0113142	promoter-TSS (TGME49_265360)	TGME49_265360
TGME49_chrIX	22	323339	327375	-	100.113	1.02789	0.315458	3.25841	0.000560199	0.00319689	exon (TGME49_267840, exon 3 of 8)	TGME49_267840
TGME49_chrIX	220	1607550	1607705	+	55.266	3.02522	0.549436	5.50606	1.83e-08	2.72e-07	promoter-TSS (TGME49_265360)	TGME49_265360
TGME49_chrIX	221	1614831	1615507	-	137.736	1.6933	0.336582	5.03087	2.44e-07	3e-06	exon (TGME49_265330, exon 1 of 6)	TGME49_265330
TGME49_chrIX	222	1621795	1621958	+	118.348	3.40757	0.488136	6.98078	1.47e-12	3.62e-11	promoter-TSS (TGME49_265310)	TGME49_265310
TGME49_chrIX	223	1621966	1622043	+	73.4045	2.48141	0.431364	5.75247	4.4e-09	7.22e-08	exon (TGME49_265310, exon 1 of 12)	TGME49_265310
TGME49_chrIX	224	1622075	1622196	+	118.881	1.45996	0.327818	4.45358	4.22e-06	4.08e-05	exon (TGME49_265310, exon 1 of 12)	TGME49_265310
TGME49_chrIX	225	1642830	1642934	-	8.75767	4.82568	1.33773	3.60736	0.000154664	0.00104173	promoter-TSS (TGME49_265260)	TGME49_265270
TGME49_chrIX	226	1643088	1643218	-	21.3566	3.59397	0.936834	3.83629	6.25e-05	0.000464699	promoter-TSS (TGME49_265260)	TGME49_265270
TGME49_chrIX	227	1645227	1645325	+	12.427	2.68664	1.01101	2.65738	0.0039375	0.017026	promoter-TSS (TGME49_265270)	TGME49_265260
TGME49_chrIX	228	1645602	1645720	+	33.0866	3.19821	0.7275	4.39617	5.51e-06	5.23e-05	exon (TGME49_265260, exon 1 of 5)	TGME49_265260
TGME49_chrIX	229	1658459	1658924	+	90.3692	0.961348	0.329011	2.92194	0.00173932	0.00850662	promoter-TSS (TGME49_265250)	TGME49_265250
TGME49_chrIX	23	327065	327536	-	62.6666	2.40616	0.452084	5.32237	5.12e-08	7.09e-07	promoter-TSS (TGME49_267820)	TGME49_267820
TGME49_chrIX	230	1673125	1673388	+	11.9435	2.11484	0.897938	2.35521	0.009256	0.0350258	promoter-TSS (TGME49_265240)	TGME49_265240
TGME49_chrIX	231	1689940	1690153	+	38.7754	3.51177	0.725059	4.84342	6.38e-07	7.19e-06	promoter-TSS (TGME49_265220)	TGME49_265220
TGME49_chrIX	232	1710934	1711080	+	7.90155	4.63275	1.35281	3.42453	0.000307931	0.00191155	promoter-TSS (TGME49_265190)	TGME49_265190
TGME49_chrIX	233	1711157	1711283	+	41.3268	1.6342	0.474097	3.44698	0.000283446	0.00177259	promoter-TSS (TGME49_265190)	TGME49_265190
TGME49_chrIX	234	1731077	1731598	-	25.3064	2.21106	0.653003	3.38599	0.000354612	0.00215866	promoter-TSS (TGME49_265180)	TGME49_265180
TGME49_chrIX	235	1733919	1734027	+	35.4306	1.63231	0.503689	3.24071	0.000596164	0.00337541	promoter-TSS (TGME49_265170)	TGME49_265170
TGME49_chrIX	236	1793566	1793685	-	104.751	1.68067	0.332859	5.04919	2.22e-07	2.74e-06	exon (TGME49_265090, exon 1 of 12)	TGME49_265090
TGME49_chrIX	237	1806097	1806299	+	49.382	1.72588	0.446052	3.86924	5.46e-05	0.000413144	promoter-TSS (TGME49_265070)	TGME49_265070
TGME49_chrIX	238	1825736	1825796	-	24.1631	2.50321	0.71398	3.50599	0.000227456	0.00146459	promoter-TSS (TGME49_265040)	TGME49_265040
TGME49_chrIX	239	1828518	1828625	+	21.142	4.29744	1.14116	3.76584	8.3e-05	0.000601356	exon (TGME49_265030, exon 1 of 1)	TGME49_265030
TGME49_chrIX	24	338735	338886	+	48.3221	2.21007	0.482255	4.58279	2.29e-06	2.33e-05	exon (TGME49_267810, exon 1 of 6)	TGME49_267810
TGME49_chrIX	240	1828643	1828773	+	7.32385	3.48116	1.35861	2.5623	0.00519911	0.0214413	exon (TGME49_265030, exon 1 of 1)	TGME49_265030
TGME49_chrIX	241	1832346	1832447	+	18.9708	2.60468	0.812478	3.20584	0.000673341	0.00375767	promoter-TSS (TGME49_265020)	TGME49_265020
TGME49_chrIX	242	1851388	1851658	+	7.24022	4.56871	1.3654	3.34606	0.000409842	0.00244902	promoter-TSS (TGME49_265000)	TGME49_265000
TGME49_chrIX	243	1861326	1861758	+	383.206	1.71331	0.241427	7.09659	6.39e-13	1.65e-11	exon (TGME49_264990, exon 1 of 4)	TGME49_264990
TGME49_chrIX	244	1874110	1874179	+	5.31152	3.07615	1.38493	2.22116	0.0131699	0.0468568	exon (TGME49_264970, exon 1 of 7)	TGME49_264970
TGME49_chrIX	245	1886527	1886614	-	11.6017	4.23745	1.2693	3.33841	0.000421289	0.00250729	promoter-TSS (TGME49_264950)	TGME49_264950
TGME49_chrIX	246	1886831	1887217	+	14.8641	1.70689	0.755391	2.25961	0.0119227	0.0432842	promoter-TSS (TGME49_264950)	TGME49_264950
TGME49_chrIX	247	1895001	1895098	+	24.8284	3.35223	0.858911	3.90289	4.75e-05	0.000363139	promoter-TSS (TGME49_264940)	TGME49_264940
TGME49_chrIX	248	1914185	1914290	-	16.9281	2.08685	0.75206	2.77484	0.00276143	0.0126045	exon (TGME49_264900, exon 1 of 5)	TGME49_264900
TGME49_chrIX	249	1927114	1927249	-	45.5404	5.34275	1.08522	4.92321	4.26e-07	4.97e-06	TTS (TGME49_264880)	TGME49_264890
TGME49_chrIX	25	345716	345859	+	44.454	2.37836	0.520095	4.57293	2.4e-06	2.43e-05	promoter-TSS (TGME49_267800)	TGME49_267800
TGME49_chrIX	250	1927283	1927390	-	10.4853	2.42135	1.02831	2.3547	0.00926883	0.0350666	promoter-TSS (TGME49_264890)	TGME49_264890
TGME49_chrIX	251	1941799	1941876	+	62.7476	3.44546	0.557276	6.18268	3.15e-10	6.09e-09	promoter-TSS (TGME49_264875)	TGME49_264875
TGME49_chrIX	252	1941880	1941933	+	16.7827	3.83413	1.131	3.39003	0.00034942	0.00213238	promoter-TSS (TGME49_264875)	TGME49_264875
TGME49_chrIX	253	1962342	1962417	-	3.75871	3.58434	1.50539	2.38101	0.00863264	0.0329732	promoter-TSS (TGME49_264840)	TGME49_264850
TGME49_chrIX	254	1962553	1962733	+	18.9104	1.4645	0.654479	2.23766	0.0126217	0.0452658	promoter-TSS (TGME49_264840)	TGME49_264850
TGME49_chrIX	255	1982796	1982919	+	23.4362	2.67843	0.734042	3.64888	0.000131693	0.000906211	promoter-TSS (TGME49_264830)	TGME49_264830
TGME49_chrIX	256	1982942	1983071	+	15.1548	2.24895	0.831702	2.70403	0.0034252	0.0151228	promoter-TSS (TGME49_264830)	TGME49_264830
TGME49_chrIX	257	2010185	2010283	+	10.2769	2.37199	1.00895	2.35095	0.00936265	0.0353704	promoter-TSS (TGME49_264790)	TGME49_264790
TGME49_chrIX	258	2035800	2035901	-	20.0913	1.57275	0.645521	2.4364	0.00741716	0.0289736	promoter-TSS (TGME49_264770)	TGME49_264780
TGME49_chrIX	259	2036077	2036251	+	143.245	2.532	0.339066	7.46756	4.08e-14	1.21e-12	promoter-TSS (TGME49_264770)	TGME49_264770
TGME49_chrIX	26	363258	363457	+	13.2884	1.84668	0.831034	2.22214	0.0131368	0.0467669	promoter-TSS (TGME49_267775)	TGME49_267775
TGME49_chrIX	260	2036443	2036528	+	33.5908	1.2491	0.4935	2.5311	0.0056852	0.0231154	promoter-TSS (TGME49_264780)	TGME49_264770
TGME49_chrIX	261	2036552	2036669	+	64.7434	2.05841	0.427554	4.81438	7.38e-07	8.21e-06	promoter-TSS (TGME49_264780)	TGME49_264770
TGME49_chrIX	262	2036824	2036922	+	12.2961	2.15929	0.900533	2.39779	0.0082472	0.0317254	promoter-TSS (TGME49_264780)	TGME49_264770
TGME49_chrIX	263	2042245	2042328	+	17.9002	2.42763	0.827692	2.93302	0.00167843	0.00824981	promoter-TSS (TGME49_264760)	TGME49_264760
TGME49_chrIX	264	2071706	2071770	-	7.72554	2.71377	1.21657	2.23068	0.0128512	0.0459549	promoter-TSS (TGME49_264752)	TGME49_264745
TGME49_chrIX	265	2073865	2074601	+	111.153	1.01307	0.31661	3.19975	0.000687741	0.0038308	exon (TGME49_264740, exon 4 of 4)	TGME49_264745
TGME49_chrIX	266	2083854	2083935	-	6.33644	3.33927	1.366	2.44457	0.00725133	0.028431	exon (TGME49_264740, exon 1 of 4)	TGME49_264740
TGME49_chrIX	267	2088032	2088163	-	34.2845	2.17819	0.583387	3.73369	9.43e-05	0.000673862	promoter-TSS (TGME49_264730)	TGME49_264730
TGME49_chrIX	268	2112992	2113099	-	10.585	2.10234	0.938304	2.24057	0.0125269	0.0449818	promoter-TSS (TGME49_264690)	TGME49_264680
TGME49_chrIX	269	2113180	2113275	-	20.2291	2.06029	0.6946	2.96615	0.00150777	0.00752993	promoter-TSS (TGME49_264680)	TGME49_264680
TGME49_chrIX	27	373450	373750	+	30.6647	1.64428	0.539919	3.04542	0.00116178	0.00602287	promoter-TSS (TGME49_267760)	TGME49_267760
TGME49_chrIX	270	2135457	2136037	+	210.459	1.99142	0.292732	6.80289	5.13e-12	1.19e-10	exon (TGME49_264660, exon 1 of 2)	TGME49_264660
TGME49_chrIX	271	2160006	2160087	-	27.7464	1.84649	0.582741	3.16863	0.000765786	0.0042131	promoter-TSS (TGME49_264640)	TGME49_264640
TGME49_chrIX	272	2160106	2160189	-	53.9977	2.74126	0.527038	5.20126	9.9e-08	1.3e-06	promoter-TSS (TGME49_264640)	TGME49_264640
TGME49_chrIX	273	2178909	2179088	-	245.206	2.65342	0.28878	9.18838	1.99e-20	1.09e-18	exon (TGME49_264610, exon 1 of 8)	TGME49_264610
TGME49_chrIX	274	2181981	2182710	+	149.301	1.09209	0.286531	3.81143	6.91e-05	0.000510554	promoter-TSS (TGME49_264610)	TGME49_264600
TGME49_chrIX	275	2206624	2206716	-	13.6153	2.21011	0.865227	2.55437	0.00531895	0.0218518	promoter-TSS (TGME49_264460)	TGME49_264472
TGME49_chrIX	276	2206925	2207061	+	34.8576	1.79969	0.523373	3.43864	0.000292325	0.00182446	promoter-TSS (TGME49_264460)	TGME49_264468
TGME49_chrIX	277	2218310	2218417	+	34.7419	2.48495	0.584452	4.25176	1.06e-05	9.43e-05	promoter-TSS (TGME49_264450)	TGME49_264450
TGME49_chrIX	278	2242886	2243013	-	69.7687	3.86568	0.597663	6.46799	4.97e-11	1.04e-09	exon (TGME49_264440, exon 1 of 7)	TGME49_264440
TGME49_chrIX	279	2243380	2243486	-	4.02253	3.71389	1.48638	2.49862	0.00623391	0.0249551	promoter-TSS (TGME49_264440)	TGME49_264440
TGME49_chrIX	28	395420	395535	+	61.2025	4.73353	0.786029	6.02208	8.61e-10	1.57e-08	promoter-TSS (TGME49_267740)	TGME49_267740
TGME49_chrIX	280	2245739	2246160	+	57.0719	1.0311	0.384925	2.6787	0.00369547	0.0161365	promoter-TSS (TGME49_264430)	TGME49_264430
TGME49_chrIX	281	2288048	2288318	-	19.1818	1.52804	0.664318	2.30016	0.0107195	0.0396663	promoter-TSS (TGME49_288000)	TGME49_287980
TGME49_chrIX	282	2291409	2291520	+	21.6029	2.46437	0.730939	3.37152	0.000373778	0.00225633	exon (TGME49_288000, exon 1 of 6)	TGME49_288000
TGME49_chrIX	283	2305524	2305607	+	15.7487	2.23642	0.814234	2.74665	0.00301037	0.0135751	promoter-TSS (TGME49_288020)	TGME49_288020
TGME49_chrIX	284	2308672	2309287	+	85.4494	3.22157	0.466531	6.90539	2.5e-12	6.03e-11	exon (TGME49_288030, exon 1 of 1)	TGME49_288030
TGME49_chrIX	285	2323806	2324003	+	16.3944	2.30953	0.799085	2.89021	0.00192491	0.00927617	promoter-TSS (TGME49_288040)	TGME49_288045
TGME49_chrIX	286	2405465	2405557	+	8.34587	4.76576	1.34426	3.54526	0.000196111	0.00128573	promoter-TSS (TGME49_288230)	TGME49_288240
TGME49_chrIX	287	2410758	2411009	-	206.468	1.29819	0.267634	4.85059	6.15e-07	6.96e-06	exon (TGME49_288245, exon 1 of 1)	TGME49_288245
TGME49_chrIX	288	2421905	2422030	+	47.6965	3.42375	0.668627	5.12058	1.52e-07	1.93e-06	promoter-TSS (TGME49_288260)	TGME49_288260
TGME49_chrIX	289	2433268	2433323	-	4.06065	3.71193	1.48439	2.50064	0.00619844	0.0248333	promoter-TSS (TGME49_288270)	TGME49_288270
TGME49_chrIX	29	395543	395643	+	110.61	1.71382	0.344195	4.97921	3.19e-07	3.83e-06	exon (TGME49_267730, exon 2 of 2)	TGME49_267740
TGME49_chrIX	290	2433506	2433621	+	5.75377	4.22503	1.40521	3.00668	0.00132058	0.00671652	promoter-TSS (TGME49_288270)	TGME49_288280
TGME49_chrIX	291	2445810	2445885	+	5.83864	3.0978	1.39633	2.21853	0.0132593	0.0471008	promoter-TSS (TGME49_288310)	TGME49_288330
TGME49_chrIX	292	2470360	2470430	-	19.399	1.84395	0.6865	2.68602	0.00361548	0.0158302	exon (TGME49_288350, exon 1 of 7)	TGME49_288350
TGME49_chrIX	293	2473249	2473348	+	704.863	3.61174	0.256514	14.0801	2.52e-45	8.27e-43	promoter-TSS (TGME49_288360)	TGME49_288360
TGME49_chrIX	294	2473485	2473575	+	39.3276	1.1467	0.479695	2.39049	0.00841302	0.032275	exon (TGME49_288360, exon 1 of 10)	TGME49_288360
TGME49_chrIX	295	2482804	2482919	-	40.3038	2.84435	0.588515	4.8331	6.72e-07	7.54e-06	promoter-TSS (TGME49_288370)	TGME49_288370
TGME49_chrIX	296	2483222	2483350	+	1131.18	2.35547	0.210908	11.1682	2.92e-29	3.17e-27	promoter-TSS (TGME49_288370)	TGME49_288370
TGME49_chrIX	297	2483359	2483457	+	613.987	0.54633	0.213364	2.56055	0.00522532	0.0215299	promoter-TSS (TGME49_288370)	TGME49_288370
TGME49_chrIX	298	2484323	2484438	+	179.509	1.89465	0.298392	6.34952	1.08e-10	2.19e-09	promoter-TSS (TGME49_288370)	TGME49_288370
TGME49_chrIX	299	2484510	2484618	+	130.945	1.20385	0.311811	3.86084	5.65e-05	0.000425976	promoter-TSS (TGME49_288370)	TGME49_288370
TGME49_chrIX	3	189729	189807	-	101.374	4.25647	0.549633	7.74422	4.81e-15	1.55e-13	promoter-TSS (TGME49_279420)	TGME49_279430
TGME49_chrIX	30	395660	395776	+	57.6812	1.71679	0.420058	4.08704	2.18e-05	0.000181006	exon (TGME49_267730, exon 2 of 2)	TGME49_267740
TGME49_chrIX	300	2484626	2484669	+	96.3302	1.65935	0.363566	4.56408	2.51e-06	2.53e-05	promoter-TSS (TGME49_288370)	TGME49_288370
TGME49_chrIX	301	2484826	2484918	+	84.5328	2.29295	0.393485	5.82728	2.82e-09	4.79e-08	exon (TGME49_288380, exon 2 of 4)	TGME49_288370
TGME49_chrIX	302	2484932	2485063	+	158.574	1.70781	0.299589	5.70049	5.97e-09	9.54e-08	exon (TGME49_288380, exon 2 of 4)	TGME49_288370
TGME49_chrIX	303	2506987	2508350	-	43.9992	1.55068	0.456005	3.40059	0.000336207	0.00206368	exon (TGME49_288400, exon 1 of 14)	TGME49_288400
TGME49_chrIX	304	2521192	2521982	-	36.334	1.94759	0.520161	3.7442	9.05e-05	0.000649591	exon (TGME49_288420, exon 1 of 7)	TGME49_288420
TGME49_chrIX	305	2546811	2546870	-	5.22779	4.09598	1.42449	2.87539	0.00201763	0.00965386	promoter-TSS (TGME49_288450)	TGME49_288440
TGME49_chrIX	306	2546905	2547017	-	34.744	5.05346	1.07016	4.72213	1.17e-06	1.25e-05	promoter-TSS (TGME49_288440)	TGME49_288440
TGME49_chrIX	307	2555754	2555839	+	36.475	2.20189	0.546206	4.03125	2.77e-05	0.000224006	promoter-TSS (TGME49_288460)	TGME49_288460
TGME49_chrIX	308	2555860	2555963	+	23.7249	1.4307	0.598681	2.38975	0.00843001	0.032336	TTS (TGME49_288455)	TGME49_288460
TGME49_chrIX	309	2585785	2585957	-	82.3108	3.52315	0.501572	7.02423	1.08e-12	2.7e-11	promoter-TSS (TGME49_288500)	TGME49_288500
TGME49_chrIX	31	402181	402295	-	10.6611	2.47859	1.02511	2.41787	0.00780575	0.0302834	exon (TGME49_267730, exon 1 of 2)	TGME49_267730
TGME49_chrIX	310	2593970	2594098	-	15.5708	3.04341	0.986454	3.0852	0.00101707	0.00536201	exon (TGME49_288510, exon 1 of 4)	TGME49_288510
TGME49_chrIX	311	2598317	2598463	+	52.1722	2.51222	0.499778	5.02668	2.5e-07	3.06e-06	promoter-TSS (TGME49_288520)	TGME49_288530
TGME49_chrIX	312	2605910	2606056	+	60.579	2.12108	0.452353	4.68901	1.37e-06	1.45e-05	exon (TGME49_288540, exon 1 of 2)	TGME49_288540
TGME49_chrIX	313	2614332	2614466	-	19.0853	1.71145	0.679858	2.51736	0.00591182	0.0238922	promoter-TSS (TGME49_288560)	TGME49_288550
TGME49_chrIX	314	2614612	2614726	+	57.5168	1.24066	0.406646	3.05094	0.00114062	0.00592459	promoter-TSS (TGME49_288550)	TGME49_288560
TGME49_chrIX	315	2626020	2626094	+	10.9757	4.11433	1.31034	3.13989	0.000845057	0.00458185	promoter-TSS (TGME49_288570)	TGME49_288580
TGME49_chrIX	316	2626103	2626199	+	33.3199	2.5074	0.603302	4.15612	1.62e-05	0.000138048	promoter-TSS (TGME49_288570)	TGME49_288580
TGME49_chrIX	317	2632285	2632441	-	51.216	1.54471	0.442203	3.49321	0.000238623	0.00152784	promoter-TSS (TGME49_288600)	TGME49_288600
TGME49_chrIX	318	2635428	2635522	+	11.7943	2.10375	0.901414	2.33383	0.00980223	0.0367366	promoter-TSS (TGME49_288610)	TGME49_288610
TGME49_chrIX	319	2643487	2643624	-	106.496	3.59825	0.489591	7.3495	9.95e-14	2.8e-12	promoter-TSS (TGME49_288630)	TGME49_288630
TGME49_chrIX	32	402298	402385	-	12.9565	2.373	0.924331	2.56726	0.00512528	0.0211887	promoter-TSS (TGME49_267730)	TGME49_267730
TGME49_chrIX	320	2643630	2643717	-	15.3731	4.56296	1.29558	3.52193	0.000214208	0.00138714	promoter-TSS (TGME49_288630)	TGME49_288630
TGME49_chrIX	321	2643940	2644437	+	589.466	2.70945	0.239501	11.3129	5.66e-30	6.46e-28	promoter-TSS (TGME49_288620)	TGME49_288620
TGME49_chrIX	322	2644553	2644639	+	36.5367	1.4474	0.507879	2.84989	0.00218675	0.0103374	promoter-TSS (TGME49_288620)	TGME49_288620
TGME49_chrIX	323	2659272	2659516	-	2237.69	1.99688	0.21014	9.50265	1.02e-21	6.31e-20	exon (TGME49_288650, exon 1 of 3)	TGME49_288650
TGME49_chrIX	324	2671880	2673513	-	192.83	1.00903	0.261276	3.86192	5.62e-05	0.000424421	promoter-TSS (TGME49_288685)	TGME49_288685
TGME49_chrIX	325	2673311	2673416	-	93.2532	1.01733	0.326222	3.11852	0.000908811	0.0048721	promoter-TSS (TGME49_288685)	TGME49_288685
TGME49_chrIX	326	2673419	2673572	-	102.122	2.47058	0.37677	6.55728	2.74e-11	5.89e-10	promoter-TSS (TGME49_288685)	TGME49_288685
TGME49_chrIX	327	2673685	2673779	+	30.83	2.09892	0.586261	3.58018	0.000171676	0.00113995	promoter-TSS (TGME49_288680)	TGME49_288680
TGME49_chrIX	328	2674142	2674228	+	8.37852	2.7662	1.18965	2.32521	0.0100303	0.0374727	promoter-TSS (TGME49_288680)	TGME49_288680
TGME49_chrIX	329	2682858	2682981	+	30.8821	1.46286	0.57681	2.53612	0.00560436	0.0228433	promoter-TSS (TGME49_288700)	TGME49_288700
TGME49_chrIX	33	408690	409132	+	38.185	2.46434	0.562482	4.38119	5.9e-06	5.56e-05	exon (TGME49_267720, exon 1 of 13)	TGME49_267720
TGME49_chrIX	330	2706249	2706745	-	24.4153	3.01493	0.783374	3.84865	5.94e-05	0.000444904	exon (TGME49_288710, exon 1 of 7)	TGME49_288710
TGME49_chrIX	331	2708622	2711363	-	1691.13	0.866871	0.194462	4.45778	4.14e-06	4.01e-05	promoter-TSS (TGME49_288730)	TGME49_288730
TGME49_chrIX	332	2710239	2711236	-	964.069	0.655659	0.201513	3.25368	0.000569604	0.00324341	promoter-TSS (TGME49_288730)	TGME49_288730
TGME49_chrIX	333	2710970	2711131	-	254.232	1.16296	0.279904	4.15485	1.63e-05	0.000138618	promoter-TSS (TGME49_288730)	TGME49_288730
TGME49_chrIX	334	2711167	2711401	-	1211.98	1.34461	0.20492	6.56164	2.66e-11	5.72e-10	promoter-TSS (TGME49_288730)	TGME49_288730
TGME49_chrIX	335	2722497	2722641	-	33.8462	2.51663	0.623288	4.03767	2.7e-05	0.00021899	promoter-TSS (TGME49_288750)	TGME49_288740
TGME49_chrIX	336	2724262	2724579	+	346.089	3.72444	0.314751	11.833	1.32e-32	1.88e-30	promoter-TSS (TGME49_288740)	TGME49_288750
TGME49_chrIX	337	2742222	2742325	-	12.5108	1.98464	0.8856	2.24101	0.0125127	0.044951	promoter-TSS (TGME49_288800)	TGME49_288800
TGME49_chrIX	338	2750110	2751055	-	41.3063	1.41134	0.456254	3.09332	0.000989642	0.0052408	exon (TGME49_288820, exon 1 of 1)	TGME49_288820
TGME49_chrIX	339	2750576	2750741	-	16.9719	1.62401	0.694808	2.33736	0.00971028	0.0364336	exon (TGME49_288820, exon 1 of 1)	TGME49_288820
TGME49_chrIX	34	409504	409609	+	30.3304	2.12446	0.586948	3.61951	0.00014758	0.00100109	exon (TGME49_267720, exon 1 of 13)	TGME49_267720
TGME49_chrIX	340	2753906	2754034	+	139.375	2.86769	0.357668	8.01773	5.39e-16	1.91e-14	promoter-TSS (TGME49_288830)	TGME49_288830
TGME49_chrIX	341	2754041	2754162	+	27.0584	2.53402	0.68647	3.69137	0.000111523	0.000783658	exon (TGME49_288830, exon 1 of 11)	TGME49_288830
TGME49_chrIX	342	2764665	2764819	+	172.228	1.55147	0.296564	5.23149	8.41e-08	1.12e-06	promoter-TSS (TGME49_288840)	TGME49_288840
TGME49_chrIX	343	2774571	2774679	-	82.8819	4.37982	0.620381	7.05988	8.33e-13	2.11e-11	promoter-TSS (TGME49_288850)	TGME49_288850
TGME49_chrIX	344	2786222	2786268	-	4.45608	3.86922	1.46059	2.64909	0.00403541	0.0173833	promoter-TSS (TGME49_288860)	TGME49_288880
TGME49_chrIX	345	2786283	2786399	-	42.52	2.08388	0.50399	4.13475	1.78e-05	0.000150113	promoter-TSS (TGME49_288860)	TGME49_288880
TGME49_chrIX	346	2801473	2801580	-	18.8949	1.93952	0.702634	2.76036	0.00288691	0.0130883	promoter-TSS (TGME49_288890)	TGME49_288910
TGME49_chrIX	347	2801595	2801702	-	55.4881	2.78362	0.527473	5.27728	6.56e-08	8.93e-07	promoter-TSS (TGME49_288890)	TGME49_288910
TGME49_chrIX	348	2801834	2801929	+	17.4797	2.35866	0.794027	2.9705	0.00148657	0.00743409	promoter-TSS (TGME49_288910)	TGME49_288910
TGME49_chrIX	349	2801938	2802271	+	59.099	1.53495	0.408897	3.75388	8.71e-05	0.000627259	exon (TGME49_288900, exon 1 of 2)	TGME49_288900
TGME49_chrIX	35	426862	426954	+	51.5539	1.10847	0.409652	2.70588	0.00340616	0.0150522	promoter-TSS (TGME49_267710)	TGME49_267710
TGME49_chrIX	350	2814675	2816353	-	303.725	1.25595	0.240624	5.21954	8.97e-08	1.19e-06	exon (TGME49_288920, exon 1 of 7)	TGME49_288920
TGME49_chrIX	351	2815993	2816098	-	32.2286	2.32866	0.60381	3.85661	5.75e-05	0.000432757	exon (TGME49_288920, exon 1 of 7)	TGME49_288920
TGME49_chrIX	352	2816253	2816354	-	194.312	2.63116	0.318125	8.27083	6.65e-17	2.6e-15	exon (TGME49_288920, exon 1 of 7)	TGME49_288920
TGME49_chrIX	353	2819271	2819333	+	11.4364	3.1751	1.19604	2.65468	0.00396914	0.0171453	promoter-TSS (TGME49_288930)	TGME49_288930
TGME49_chrIX	354	2819349	2819417	+	31.7634	2.86647	0.66222	4.32858	7.5e-06	6.89e-05	promoter-TSS (TGME49_288930)	TGME49_288930
TGME49_chrIX	355	2836319	2836440	+	41.3525	2.86132	0.586715	4.87685	5.39e-07	6.17e-06	promoter-TSS (TGME49_288940)	TGME49_288940
TGME49_chrIX	356	2867639	2867719	-	5.71832	3.15419	1.40494	2.24507	0.0123818	0.0445947	promoter-TSS (TGME49_288945)	TGME49_288945
TGME49_chrIX	357	2869590	2869677	+	16.8699	2.80344	0.878729	3.19034	0.000710531	0.0039414	promoter-TSS (TGME49_288945)	TGME49_288950
TGME49_chrIX	358	2900072	2900168	-	15.7146	2.16837	0.80223	2.70293	0.00343654	0.015155	promoter-TSS (TGME49_288990)	TGME49_288990
TGME49_chrIX	359	2908535	2908632	-	10.2052	3.00926	1.17271	2.56607	0.00514289	0.0212553	promoter-TSS (TGME49_289000)	TGME49_289010
TGME49_chrIX	36	445772	446012	-	12.1531	3.35375	1.16394	2.88137	0.00197975	0.00950171	promoter-TSS (TGME49_267690)	TGME49_267690
TGME49_chrIX	360	2908773	2908882	-	15.7717	3.15329	0.984832	3.20186	0.000682713	0.00380637	promoter-TSS (TGME49_289000)	TGME49_289010
TGME49_chrIX	361	2909105	2909394	+	22.3311	1.78433	0.634492	2.81221	0.00246009	0.0114177	promoter-TSS (TGME49_289000)	TGME49_289010
TGME49_chrIX	362	2946634	2947214	-	51.8437	1.81998	0.443738	4.10149	2.05e-05	0.000171217	exon (TGME49_289050, exon 2 of 10)	TGME49_289050
TGME49_chrIX	363	2947256	2947413	+	15.2717	2.66695	0.906425	2.94227	0.00162907	0.00803827	exon (TGME49_289050, exon 2 of 10)	TGME49_289050
TGME49_chrIX	364	2957086	2957225	+	71.9718	1.53195	0.421287	3.63635	0.000138265	0.000945491	promoter-TSS (TGME49_289060)	TGME49_289070
TGME49_chrIX	365	3001510	3001592	+	22.8506	2.01243	0.66536	3.02457	0.00124493	0.00639116	promoter-TSS (TGME49_289110)	TGME49_289120
TGME49_chrIX	366	3020201	3020438	+	59.0675	2.93848	0.508026	5.78411	3.64e-09	6.07e-08	promoter-TSS (TGME49_289140)	TGME49_289130
TGME49_chrIX	367	3020610	3020718	+	11.9177	4.26488	1.22789	3.47335	0.000256998	0.00162995	promoter-TSS (TGME49_289140)	TGME49_289130
TGME49_chrIX	368	3021340	3021454	+	9.62915	2.90458	1.17594	2.47	0.00675559	0.0267428	promoter-TSS (TGME49_289140)	TGME49_289140
TGME49_chrIX	369	3032535	3032679	-	20.9036	2.80478	0.804794	3.48509	0.000245981	0.00156951	promoter-TSS (TGME49_289150)	TGME49_289150
TGME49_chrIX	37	446088	446272	+	15.1518	2.30768	0.821734	2.8083	0.00249016	0.0115283	promoter-TSS (TGME49_267690)	TGME49_267690
TGME49_chrIX	370	3038359	3038482	-	243.523	3.3128	0.332035	9.97726	9.58e-24	6.86e-22	intron (TGME49_289170, intron 1 of 3)	TGME49_289170
TGME49_chrIX	371	3048591	3049306	-	56.9566	0.850964	0.387044	2.19862	0.0139524	0.0491845	exon (TGME49_289180, exon 1 of 4)	TGME49_289180
TGME49_chrIX	372	3049003	3049210	-	24.4479	1.25483	0.563382	2.22732	0.0129629	0.0462814	exon (TGME49_289180, exon 1 of 4)	TGME49_289180
TGME49_chrIX	373	3049218	3049372	-	15.5219	3.05033	0.961793	3.1715	0.000758267	0.00417641	promoter-TSS (TGME49_289180)	TGME49_289180
TGME49_chrIX	374	3082257	3086352	-	144.217	1.50276	0.299843	5.01181	2.7e-07	3.29e-06	promoter-TSS (TGME49_289210)	TGME49_289210
TGME49_chrIX	375	3102480	3102746	-	30.9724	1.67361	0.548369	3.05198	0.00113668	0.00590728	exon (TGME49_289230, exon 1 of 1)	TGME49_289230
TGME49_chrIX	376	3113429	3113614	+	47.1207	3.25521	0.617271	5.27354	6.69e-08	9.08e-07	promoter-TSS (TGME49_289250)	TGME49_289250
TGME49_chrIX	377	3151651	3154127	-	168.186	1.06082	0.271708	3.90427	4.73e-05	0.000361256	exon (TGME49_289290, exon 1 of 4)	TGME49_289290
TGME49_chrIX	378	3153786	3153884	-	28.3602	1.48997	0.544132	2.73826	0.0030883	0.0138758	exon (TGME49_289290, exon 1 of 4)	TGME49_289290
TGME49_chrIX	379	3153939	3154030	-	39.5002	2.6211	0.609039	4.30367	8.4e-06	7.63e-05	exon (TGME49_289290, exon 1 of 4)	TGME49_289290
TGME49_chrIX	38	459610	460168	+	136.358	2.87648	0.360709	7.97452	7.65e-16	2.66e-14	promoter-TSS (TGME49_267680)	TGME49_267680
TGME49_chrIX	380	3154063	3154153	-	57.1685	4.63507	0.788056	5.88166	2.03e-09	3.52e-08	promoter-TSS (TGME49_289290)	TGME49_289290
TGME49_chrIX	381	3157948	3158041	+	57.0192	3.24035	0.598498	5.41414	3.08e-08	4.42e-07	promoter-TSS (TGME49_289300)	TGME49_289300
TGME49_chrIX	382	3176474	3176757	-	37.3386	2.5669	0.575314	4.46173	4.07e-06	3.94e-05	promoter-TSS (TGME49_289310)	TGME49_289310
TGME49_chrIX	383	3182891	3183502	+	227.278	2.1715	0.294484	7.37393	8.28e-14	2.35e-12	promoter-TSS (TGME49_289320)	TGME49_289320
TGME49_chrIX	384	3183579	3183678	+	9.76532	2.34017	1.03383	2.2636	0.0117994	0.042905	exon (TGME49_289320, exon 1 of 13)	TGME49_289320
TGME49_chrIX	385	3194802	3195051	+	64.8966	2.4834	0.489782	5.07041	1.98e-07	2.47e-06	exon (TGME49_289330, exon 1 of 15)	TGME49_289330
TGME49_chrIX	386	3195069	3195178	+	28.3564	1.57604	0.553988	2.84489	0.00222133	0.010471	exon (TGME49_289330, exon 1 of 15)	TGME49_289330
TGME49_chrIX	387	3213181	3213258	-	12.9954	2.88135	1.00104	2.87835	0.0019988	0.00958068	exon (TGME49_289340, exon 1 of 6)	TGME49_289340
TGME49_chrIX	388	3217309	3217456	+	24.2964	2.33062	0.682144	3.41661	0.000317026	0.00196101	promoter-TSS (TGME49_289350)	TGME49_289350
TGME49_chrIX	389	3226058	3226412	+	145.485	1.59706	0.29879	5.3451	4.52e-08	6.31e-07	intron (TGME49_289350, intron 13 of 18)	TGME49_289350
TGME49_chrIX	39	460217	460308	+	17.9075	1.91435	0.714243	2.68024	0.00367842	0.016076	TTS (TGME49_267690)	TGME49_267680
TGME49_chrIX	390	3235827	3235899	-	12.6357	2.26702	0.898577	2.5229	0.00581961	0.0235776	exon (TGME49_289360, exon 1 of 6)	TGME49_289360
TGME49_chrIX	391	3235902	3235971	-	9.35386	3.8966	1.33398	2.92104	0.0017443	0.00852677	exon (TGME49_289360, exon 1 of 6)	TGME49_289360
TGME49_chrIX	392	3236076	3236187	-	12.0587	2.60348	0.989717	2.63053	0.0042626	0.0182093	exon (TGME49_289360, exon 1 of 6)	TGME49_289360
TGME49_chrIX	393	3239647	3239752	+	357.044	2.7397	0.263615	10.3928	1.34e-25	1.11e-23	exon (TGME49_289370, exon 1 of 1)	TGME49_289370
TGME49_chrIX	394	3240451	3240642	+	36.9106	2.16406	0.535616	4.04031	2.67e-05	0.000217126	exon (TGME49_289370, exon 1 of 1)	TGME49_289370
TGME49_chrIX	395	3240662	3240769	+	94.1936	1.61817	0.341634	4.73655	1.09e-06	1.17e-05	exon (TGME49_289370, exon 1 of 1)	TGME49_289370
TGME49_chrIX	396	3243271	3243933	+	330.695	1.4326	0.240639	5.95331	1.31e-09	2.35e-08	exon (TGME49_289380, exon 1 of 6)	TGME49_289380
TGME49_chrIX	397	3253868	3253947	+	49.1194	3.97272	1.22273	3.24906	0.000578942	0.00328861	promoter-TSS (TGME49_289490)	TGME49_289490
TGME49_chrIX	398	3254042	3254288	+	7.02559	4.51674	1.37036	3.29602	0.000490323	0.00285885	exon (TGME49_289490, exon 1 of 3)	TGME49_289490
TGME49_chrIX	399	3262856	3263101	+	15.9909	2.61034	0.865747	3.01513	0.00128435	0.00656504	exon (TGME49_289510, exon 1 of 5)	TGME49_289510
TGME49_chrIX	4	189811	189919	-	141.259	4.76561	0.571235	8.34264	3.63e-17	1.46e-15	promoter-TSS (TGME49_279420)	TGME49_279430
TGME49_chrIX	40	471183	471379	+	20.5852	1.51429	0.627177	2.41446	0.00787929	0.0305406	promoter-TSS (TGME49_267670)	TGME49_267670
TGME49_chrIX	400	3285398	3285506	-	31.0607	1.5465	0.527799	2.9301	0.00169429	0.0083197	promoter-TSS (TGME49_289520)	TGME49_289520
TGME49_chrIX	401	3285521	3285614	-	17.1249	2.52447	0.811483	3.11093	0.000932486	0.00497916	promoter-TSS (TGME49_289520)	TGME49_289520
TGME49_chrIX	402	3288298	3288416	-	626.758	2.68054	0.232514	11.5285	4.74e-31	5.84e-29	exon (TGME49_289530, exon 3 of 4)	TGME49_289540
TGME49_chrIX	403	3288508	3291310	-	2191.97	2.29454	0.205751	11.1521	3.5e-29	3.75e-27	promoter-TSS (TGME49_289540)	TGME49_289540
TGME49_chrIX	404	3290278	3290314	-	1217.09	2.71092	0.217309	12.475	5.11e-36	9.27e-34	promoter-TSS (TGME49_289540)	TGME49_289540
TGME49_chrIX	405	3290326	3290447	-	957.807	3.36083	0.228583	14.7029	3.09e-49	1.69e-46	promoter-TSS (TGME49_289540)	TGME49_289540
TGME49_chrIX	406	3290621	3290812	+	7.701	4.5949	1.35665	3.38694	0.000353382	0.002153	promoter-TSS (TGME49_289540)	TGME49_289540
TGME49_chrIX	407	3291160	3291596	+	163.797	1.89962	0.303851	6.2518	2.03e-10	4.01e-09	promoter-TSS (TGME49_289530)	TGME49_289530
TGME49_chrIX	408	3301064	3303044	-	114.805	1.92266	0.352237	5.45842	2.4e-08	3.5e-07	promoter-TSS (TGME49_289560)	TGME49_289550
TGME49_chrIX	409	3302884	3303045	-	85.5064	3.04418	0.47417	6.42001	6.81e-11	1.41e-09	promoter-TSS (TGME49_289560)	TGME49_289550
TGME49_chrIX	41	478744	479343	+	64.9713	0.889583	0.365928	2.43104	0.00752787	0.0293401	exon (TGME49_267660, exon 1 of 18)	TGME49_267660
TGME49_chrIX	410	3303227	3303326	+	32.6844	4.32382	0.933734	4.63068	1.82e-06	1.89e-05	promoter-TSS (TGME49_289550)	TGME49_289560
TGME49_chrIX	411	3309508	3309607	+	31.0041	1.31167	0.513143	2.55616	0.00529179	0.0217674	promoter-TSS (TGME49_289570)	TGME49_289570
TGME49_chrIX	412	3338177	3338238	-	55.7538	2.32627	0.467078	4.98048	3.17e-07	3.81e-06	promoter-TSS (TGME49_289580)	TGME49_289580
TGME49_chrIX	413	3340407	3342117	-	332.386	0.621796	0.232325	2.6764	0.00372084	0.0162293	promoter-TSS (TGME49_289590)	TGME49_289600
TGME49_chrIX	414	3341666	3342061	-	224.04	1.71096	0.266704	6.4152	7.03e-11	1.45e-09	promoter-TSS (TGME49_289590)	TGME49_289600
TGME49_chrIX	415	3342317	3342404	+	8.23156	3.65733	1.35202	2.70509	0.00341433	0.0150815	promoter-TSS (TGME49_289600)	TGME49_289610
TGME49_chrIX	416	3346207	3346277	+	7.29144	3.52081	1.36527	2.57884	0.00495667	0.0206446	promoter-TSS (TGME49_289615)	TGME49_289615
TGME49_chrIX	417	3354097	3357033	-	280.04	1.54985	0.250888	6.17744	3.26e-10	6.28e-09	promoter-TSS (TGME49_289630)	TGME49_289620
TGME49_chrIX	418	3356769	3356830	-	24.0986	1.98413	0.62749	3.16201	0.000783409	0.00429886	promoter-TSS (TGME49_289630)	TGME49_289620
TGME49_chrIX	419	3356835	3356942	-	66.3811	2.66923	0.477426	5.59089	1.13e-08	1.73e-07	promoter-TSS (TGME49_289630)	TGME49_289620
TGME49_chrIX	42	507467	507582	-	8.87231	2.8353	1.19753	2.36762	0.00895152	0.0340404	promoter-TSS (TGME49_267650)	TGME49_267650
TGME49_chrIX	420	3356961	3357081	-	165.959	3.9525	0.438548	9.01269	1.01e-19	5.18e-18	promoter-TSS (TGME49_289630)	TGME49_289620
TGME49_chrIX	421	3364555	3364983	-	43.3541	1.74155	0.469403	3.71013	0.000103577	0.000731825	promoter-TSS (TGME49_289640)	TGME49_289640
TGME49_chrIX	422	3364897	3365493	+	235.225	1.10015	0.251721	4.37052	6.2e-06	5.81e-05	promoter-TSS (TGME49_289640)	TGME49_289650
TGME49_chrIX	423	3370077	3370188	+	22.0619	1.52141	0.622347	2.44463	0.00724999	0.0284295	promoter-TSS (TGME49_289660)	TGME49_289670
TGME49_chrIX	424	3377650	3377903	-	132.136	1.22905	0.307994	3.99051	3.3e-05	0.000261559	exon (TGME49_289680, exon 1 of 7)	TGME49_289680
TGME49_chrIX	425	3377943	3378068	-	157.788	1.5775	0.294155	5.36284	4.1e-08	5.77e-07	exon (TGME49_289680, exon 1 of 7)	TGME49_289680
TGME49_chrIX	426	3381575	3382749	-	3658.58	1.13647	0.195376	5.81683	3e-09	5.08e-08	promoter-TSS (TGME49_289700)	TGME49_289700
TGME49_chrIX	427	3382418	3382672	-	3160.59	1.56274	0.197942	7.89495	1.45e-15	4.92e-14	promoter-TSS (TGME49_289700)	TGME49_289700
TGME49_chrIX	428	3382713	3382819	-	4.26936	3.79918	1.47138	2.58206	0.00491063	0.0204789	promoter-TSS (TGME49_289700)	TGME49_289700
TGME49_chrIX	429	3383020	3383212	+	23.0764	2.84702	0.778735	3.65595	0.000128115	0.000884683	promoter-TSS (TGME49_289690)	TGME49_289690
TGME49_chrIX	43	511462	511579	+	69.8229	2.76018	0.467747	5.90102	1.81e-09	3.16e-08	promoter-TSS (TGME49_267620)	TGME49_267620
TGME49_chrIX	430	3388310	3388855	+	112.119	1.76691	0.334766	5.27803	6.53e-08	8.9e-07	promoter-TSS (TGME49_289710)	TGME49_289710
TGME49_chrIX	431	3388921	3389055	+	34.3526	1.05971	0.481748	2.19971	0.0139136	0.049077	promoter-TSS (TGME49_289710)	TGME49_289710
TGME49_chrIX	432	3413700	3413803	-	104.412	3.2314	0.437419	7.38742	7.49e-14	2.13e-12	promoter-TSS (TGME49_289730)	TGME49_289730
TGME49_chrIX	433	3413937	3414085	+	237.733	2.5927	0.292662	8.85903	4.04e-19	1.98e-17	promoter-TSS (TGME49_289730)	TGME49_289730
TGME49_chrIX	434	3414128	3414223	+	44.5503	1.04792	0.439602	2.3838	0.00856741	0.0327568	promoter-TSS (TGME49_289730)	TGME49_289730
TGME49_chrIX	435	3422729	3422790	-	9.84907	3.92619	1.31973	2.97501	0.00146492	0.00733824	promoter-TSS (TGME49_289740)	TGME49_289740
TGME49_chrIX	436	3427531	3427814	+	1073.34	3.04384	0.221866	13.7192	3.89e-43	1.09e-40	promoter-TSS (TGME49_289750)	TGME49_289750
TGME49_chrIX	437	3427861	3427959	+	303.73	1.43221	0.261971	5.46707	2.29e-08	3.34e-07	TTS (TGME49_289745)	TGME49_289750
TGME49_chrIX	438	3427978	3428056	+	132.426	1.19278	0.29548	4.03674	2.71e-05	0.000219489	TTS (TGME49_289745)	TGME49_289750
TGME49_chrIX	439	3428874	3428900	+	89.5162	1.52158	0.350625	4.33962	7.14e-06	6.59e-05	exon (TGME49_289750, exon 2 of 2)	TGME49_289750
TGME49_chrIX	44	511613	511841	+	58.1821	1.56531	0.428553	3.65255	0.000129825	0.000895236	promoter-TSS (TGME49_267642)	TGME49_267620
TGME49_chrIX	440	3434630	3435157	-	36.4524	1.17065	0.467889	2.50199	0.00617481	0.024752	promoter-TSS (TGME49_289770)	TGME49_289760
TGME49_chrIX	441	3435204	3435283	-	6.31811	3.24112	1.39446	2.32428	0.0100552	0.0375561	promoter-TSS (TGME49_289760)	TGME49_289760
[truncated: 6,419 more rows]

## Sheet: Table S1B - eIF4E2-CLIP
Table S1B. eIF4E2 CLIP peak annotations
Chromosome	peak_id	peak_start	peak_end	peak_strand	baseMean	log2FoldChange	lfcSE	stat	pvalue	padj	feature_type	nearest_gene
KE138857	KE138857_1	389	645	+	371.711	1.5225	0.219523	6.9355	2.02394e-12	6.95871e-11	exon (TGME49_321900, exon 1 of 1)	TGME49_321900
KE138857	KE138857_2	658	838	+	247.979	1.51544	0.210623	7.19503	3.12242e-13	1.1514e-11	exon (TGME49_321900, exon 1 of 1)	TGME49_321900
KE138857	KE138857_3	864	956	+	124	1.41333	0.271527	5.2051	9.69469e-08	2.01133e-06	exon (TGME49_321900, exon 1 of 1)	TGME49_321900
KE138857	KE138857_4	1006	1058	+	12.2298	3.47243	0.910357	3.81436	6.82671e-05	0.000880186	TTS (TGME49_321900)	TGME49_321900
KE138861	KE138861_1	1329	1407	-	6.95403	4.62553	1.36712	3.3834	0.000357967	0.00383897	exon (TGME49_253180, exon 1 of 1)	TGME49_253180
KE138861	KE138861_2	1420	1493	-	27.9224	2.22206	0.486178	4.57047	2.43315e-06	4.0959e-05	exon (TGME49_253180, exon 1 of 1)	TGME49_253180
KE138861	KE138861_3	1495	1577	-	22.8922	1.17625	0.476136	2.47042	0.00674778	0.0443371	exon (TGME49_253180, exon 1 of 1)	TGME49_253180
KE138861	KE138861_4	1715	1783	-	25.7746	1.80754	0.481568	3.75345	8.72077e-05	0.00109094	exon (TGME49_253180, exon 1 of 1)	TGME49_253180
KE138861	KE138861_5	1784	1895	-	43.0078	2.21228	0.3999	5.53209	1.58219e-08	3.6457e-07	exon (TGME49_253180, exon 1 of 1)	TGME49_253180
KE138861	KE138861_6	1996	2033	-	5.64952	3.32316	1.27107	2.61445	0.00446853	0.0319116	exon (TGME49_253180, exon 1 of 1)	TGME49_253180
KE138861	KE138861_7	2252	2328	-	29.6297	1.48496	0.440847	3.36842	0.000377997	0.00402613	exon (TGME49_253180, exon 1 of 1)	TGME49_253180
KE138861	KE138861_8	2329	2412	-	24.5993	2.26228	0.524395	4.31408	8.01331e-06	0.000124011	exon (TGME49_253180, exon 1 of 1)	TGME49_253180
KE138861	KE138861_9	2543	2786	-	131.847	1.24671	0.243617	5.11751	1.54802e-07	3.13431e-06	exon (TGME49_253180, exon 1 of 1)	TGME49_253180
KE138866	KE138866_1	7752	7839	+	9.93265	2.15284	0.804745	2.67518	0.00373444	0.0277287	promoter-TSS (TGME49_322010)	TGME49_322010
KE138866	KE138866_2	7854	7952	+	14.5156	2.24526	0.684993	3.27779	0.000523123	0.00533685	promoter-TSS (TGME49_322010)	TGME49_322010
KE138874	KE138874_1	7076	7171	-	8.66495	2.25965	0.850753	2.65606	0.00395299	0.0289578	promoter-TSS (TGME49_250955)	TGME49_250955
KE139135	KE139135_1	777	880	+	61.1951	1.02434	0.320921	3.19189	0.000706736	0.00690536	promoter-TSS (TGME49_323110)	TGME49_323100
KE139135	KE139135_2	881	928	+	34.1473	0.975601	0.398804	2.44632	0.00721623	0.0466304	promoter-TSS (TGME49_323110)	TGME49_323100
KE139135	KE139135_3	1191	1291	+	191.821	0.677843	0.210117	3.22603	0.000627604	0.00621268	promoter-TSS (TGME49_323110)	TGME49_323100
KE139135	KE139135_4	1392	1658	+	130.21	0.873359	0.241937	3.60986	0.000153181	0.00181452	promoter-TSS (TGME49_323110)	TGME49_323110
KE139140	KE139140_1	18194	18281	+	9.93265	2.15284	0.804745	2.67518	0.00373444	0.0277287	promoter-TSS (TGME49_323330)	TGME49_323330
KE139140	KE139140_2	18296	18394	+	14.5156	2.24526	0.684993	3.27779	0.000523123	0.00533685	promoter-TSS (TGME49_323330)	TGME49_323330
KE139147	KE139147_1	116	219	+	86.6967	1.10412	0.286293	3.85661	5.7486e-05	0.000759087	NA
KE139147	KE139147_2	221	301	+	36.7932	1.56372	0.401126	3.89834	4.84272e-05	0.000648474	NA
KE139147	KE139147_3	490	573	+	24.7964	2.27153	0.524634	4.32975	7.46381e-06	0.000116247	NA
KE139147	KE139147_4	574	650	+	36.1538	1.43998	0.397347	3.62399	0.000145049	0.00172849	NA
KE139147	KE139147_5	1007	1118	+	42.8955	2.21055	0.400147	5.52435	1.65351e-08	3.80203e-07	NA
KE139147	KE139147_6	1120	1198	+	32.1137	2.11137	0.451096	4.68053	1.43069e-06	2.4948e-05	NA
KE139147	KE139147_7	1253	1559	+	63.5186	1.65397	0.320418	5.1619	1.22226e-07	2.50255e-06	NA
KE139199	KE139199_1	472	1162	-	2.56397	4.22032	1.64584	2.56424	0.00517013	0.0356866	promoter-TSS (TGME49_460590)	TGME49_460590
KE139472	KE139472_1	83	380	+	239.317	0.49713	0.201464	2.46759	0.00680132	0.0446218	intron (TGME49_324600, intron 1 of 2)	TGME49_324600
KE139472	KE139472_2	421	924	+	234.939	0.98322	0.206234	4.7675	9.32634e-07	1.67851e-05	exon (TGME49_324600, exon 2 of 3)	TGME49_324600
KE139547	KE139547_1	699	808	+	188.634	2.104	0.225713	9.32157	5.73149e-21	3.75241e-19	promoter-TSS (TGME49_325400)	TGME49_325400
KE139555	KE139555_1	50	586	-	592.39	0.476606	0.174353	2.73357	0.00313255	0.0239425	exon (TGME49_325800, exon 1 of 1)	TGME49_325800
KE139606	KE139606_1	930	1025	-	39.446	1.03225	0.375994	2.7454	0.00302187	0.023202	NA
KE139614	KE139614_1	827	935	-	69.6785	0.816657	0.289498	2.82095	0.00239411	0.0191345	NA
KE139630	KE139630_1	158	248	+	4.64466	3.34935	1.33346	2.51177	0.00600628	0.0404121	exon (TGME49_326600, exon 1 of 2)	TGME49_326600
KE139635	KE139635_1	674	772	-	90.858	0.819744	0.307738	2.66377	0.00386352	0.0285032	NA
KE139635	KE139635_2	961	1057	-	30.4616	3.16395	0.568786	5.56265	1.32856e-08	3.09389e-07	NA
KE139636	KE139636_1	12	158	-	57.401	1.69929	0.336227	5.054	2.16323e-07	4.31207e-06	TTS (TGME49_326800)	TGME49_326800
KE139636	KE139636_2	351	709	-	74.5022	1.6545	0.301723	5.48352	2.08474e-08	4.75856e-07	exon (TGME49_326800, exon 1 of 1)	TGME49_326800
KE139636	KE139636_3	724	801	-	32.7411	2.11628	0.447947	4.72439	1.15401e-06	2.05179e-05	exon (TGME49_326800, exon 1 of 1)	TGME49_326800
KE139645	KE139645_1	390	480	-	5.07335	3.17205	1.29956	2.44087	0.00732603	0.0471865	NA
KE139648	KE139648_1	8	43	-	136.02	3.87104	0.32768	11.8135	1.66241e-32	2.45621e-30	NA
KE139648	KE139648_2	70	222	-	429.049	2.65195	0.212568	12.4757	5.06404e-36	9.88709e-34	NA
KE139775	KE139775_1	316	425	+	54.1069	2.0264	0.361677	5.60279	1.05463e-08	2.47974e-07	NA
KE139775	KE139775_2	446	543	+	34.8511	1.20715	0.397841	3.03426	0.00120565	0.0109122	NA
KE139775	KE139775_3	572	657	+	23.405	1.77385	0.504421	3.5166	0.000218558	0.00248013	NA
KE139801	KE139801_1	105	187	-	18.6868	2.64258	0.621489	4.25202	1.05924e-05	0.00015974	TTS (TGME49_328700)	TGME49_328700
KE139801	KE139801_2	206	287	-	34.8374	2.49998	0.462056	5.41055	3.14149e-08	6.99542e-07	exon (TGME49_328700, exon 2 of 2)	TGME49_328700
KE139801	KE139801_3	512	823	-	247.603	0.567616	0.195585	2.90215	0.00185306	0.0156632	exon (TGME49_328700, exon 1 of 2)	TGME49_328700
KE139885	KE139885_1	613	681	-	130.144	1.29875	0.25768	5.04018	2.32547e-07	4.60191e-06	NA
KE139885	KE139885_2	945	1020	-	87.7272	0.754567	0.267353	2.82236	0.00238361	0.0190715	NA
KE139902	KE139902_1	1133	1346	-	24.1371	1.92109	0.499553	3.84563	6.01226e-05	0.000788663	NA
KE139902	KE139902_2	1833	1911	-	81.892	1.75095	0.315649	5.54716	1.45175e-08	3.36643e-07	NA
KE139902	KE139902_3	1941	2033	-	271.318	1.8048	0.219438	8.22463	9.78932e-17	4.62339e-15	NA
KE139902	KE139902_4	2062	2107	-	115.651	2.5643	0.292311	8.77251	8.73668e-19	4.75236e-17	NA
KE139902	KE139902_5	2137	2199	-	16.9086	2.43428	0.63095	3.85812	5.71304e-05	0.000754846	NA
KE139902	KE139902_6	2220	2526	-	112.509	2.45891	0.294848	8.33961	3.72688e-17	1.83136e-15	NA
KE139902	KE139902_7	2491	2536	-	12.8418	3.06618	0.813874	3.76739	8.24825e-05	0.00104169	NA
KE139943	KE139943_1	1445	1572	-	30.6692	1.48839	0.436834	3.40721	0.000328148	0.00357173	NA
KE140053	KE140053_1	837	924	-	3.19688	4.53384	1.56616	2.89488	0.00189653	0.0159732	NA
KE140087	KE140087_1	518	637	+	188.279	0.69641	0.216996	3.20933	0.000665224	0.00654362	NA
KE140087	KE140087_2	1221	1295	+	16.4354	1.46494	0.571399	2.56377	0.0051771	0.0357056	NA
KE140087	KE140087_3	1332	1423	+	21.9277	2.41055	0.562026	4.28904	8.9724e-06	0.000137587	NA
KE140087	KE140087_4	1429	1703	+	53.1496	2.22383	0.366475	6.06815	6.46974e-10	1.75308e-08	NA
KE140104	KE140104_1	288	495	-	242.701	1.78535	0.207162	8.61813	3.40284e-18	1.76746e-16	NA
KE140104	KE140104_2	461	514	-	89.8834	3.08218	0.34699	8.88262	3.26513e-19	1.88387e-17	NA
KE140104	KE140104_3	516	601	-	55.9907	3.1169	0.409278	7.61561	1.31227e-14	5.38377e-13	NA
KE140104	KE140104_4	616	727	-	85.9575	2.3643	0.30717	7.69705	6.96237e-15	2.95051e-13	NA
KE140162	KE140162_1	105	179	+	66.5702	0.78605	0.298104	2.63683	0.00418424	0.030187	NA
KE140211	KE140211_1	105	198	-	8.27641	3.38987	1.06175	3.19273	0.000704679	0.00688834	NA
KE140234	KE140234_1	1308	1376	-	130.271	1.3002	0.257933	5.04083	2.31764e-07	4.59056e-06	NA
KE140269	KE140269_1	541	618	-	119.255	0.652508	0.244069	2.67346	0.00375365	0.0278495	NA
KE140269	KE140269_2	627	780	-	295.512	0.648975	0.193677	3.35081	0.000402871	0.00425584	NA
KE140281	KE140281_1	310	389	+	13.766	1.76738	0.640631	2.7588	0.00290068	0.0224499	NA
KE140281	KE140281_2	489	600	+	26.7789	3.65609	0.659668	5.54232	1.49247e-08	3.45718e-07	NA
KE140314	KE140314_1	300	395	+	4.42665	3.93868	1.45855	2.70041	0.00346273	0.0260026	NA
KE140372	KE140372_1	33	148	-	59.3824	1.929	0.340819	5.65991	7.5728e-09	1.81573e-07	NA
KE140517	KE140517_1	128	1510	-	4885.11	1.45519	0.147589	9.85972	3.11111e-23	2.354e-21	NA
KE140517	KE140517_2	1605	1896	-	504.676	0.603217	0.183098	3.2945	0.000492985	0.00508256	NA
KE140606	KE140606_1	125	178	-	21.4078	1.53101	0.509054	3.00756	0.00131677	0.011743	NA
KE140606	KE140606_2	513	594	-	4.40095	3.92494	1.44228	2.72135	0.00325081	0.0246568	NA
KE140610	KE140610_1	229	340	+	42.1912	2.18355	0.401532	5.43806	2.69318e-08	6.06507e-07	NA
KE140610	KE140610_2	342	420	+	31.4094	2.0755	0.453373	4.5779	2.3483e-06	3.96834e-05	NA
KE140610	KE140610_3	475	781	+	63.1938	1.64275	0.320805	5.12073	1.52175e-07	3.08398e-06	NA
KE140610	KE140610_4	915	990	+	38.1719	0.953401	0.393789	2.4211	0.00773684	0.0492523	NA
KE140620	KE140620_1	333	399	-	6.6949	4.41063	1.24294	3.54854	0.000193688	0.00222798	NA
KE140635	KE140635_1	43	113	+	14.7716	1.47811	0.609648	2.42454	0.00766395	0.0488819	NA
KE140635	KE140635_2	141	241	+	13.1006	2.31208	0.710635	3.25354	0.000569883	0.00572685	NA
KE140704	KE140704_1	1	377	-	61.6186	1.60058	0.325877	4.9116	4.51686e-07	8.59619e-06	NA
KE140704	KE140704_2	380	438	-	26.5722	2.43857	0.512615	4.75711	9.81919e-07	1.76141e-05	NA
KE140704	KE140704_3	465	566	-	270.591	2.3534	0.21396	10.9993	1.92618e-28	2.10599e-26	NA
KE140704	KE140704_4	621	857	-	641.307	2.48485	0.185281	13.4113	2.59727e-41	7.18917e-39	NA
KE140704	KE140704_5	888	989	-	155.707	2.4572	0.25666	9.57377	5.15384e-22	3.65906e-20	NA
KE140704	KE140704_6	1027	1126	-	73.2155	1.99351	0.31291	6.37089	9.39678e-11	2.76182e-09	NA
KE140728	KE140728_1	141	236	-	141.827	1.39405	0.293808	4.74475	1.04383e-06	1.86634e-05	NA
KE140765	KE140765_1	1054	1137	+	20.6232	2.95198	0.629101	4.69238	1.35024e-06	2.37155e-05	NA
KE140801	KE140801_1	329	467	-	7.23219	2.29859	0.938966	2.448	0.00718253	0.0464676	NA
KE140806	KE140806_1	9	78	-	3.8073	4.69018	1.51618	3.09342	0.000989332	0.00922547	NA
KE140867	KE140867_1	1	59	-	41.1474	2.63759	0.447141	5.89879	1.83093e-09	4.71579e-08	NA
KE140867	KE140867_2	90	182	-	271.6	1.80656	0.21959	8.22695	9.6019e-17	4.54469e-15	NA
KE140867	KE140867_3	211	256	-	115.975	2.56983	0.292029	8.79994	6.84434e-19	3.7699e-17	NA
KE140867	KE140867_4	270	907	-	310.458	1.62309	0.194829	8.33081	4.01467e-17	1.96836e-15	NA
KE140867	KE140867_5	640	732	-	66.4259	2.31129	0.34966	6.61012	1.92008e-11	6.1294e-10	NA
KE140867	KE140867_6	807	901	-	119.237	0.811156	0.23993	3.3808	0.000361377	0.00386985	NA
KE140867	KE140867_7	935	1027	-	44.2993	1.95624	0.393768	4.968	3.38233e-07	6.54526e-06	NA
KE140867	KE140867_8	1289	1332	-	10.5811	1.87005	0.75329	2.4825	0.00652312	0.04312	NA
KE140867	KE140867_9	1390	1461	-	17.3587	1.45259	0.559505	2.59621	0.00471293	0.0332279	NA
KE140867	KE140867_10	1467	1571	-	43.638	1.47852	0.39276	3.76443	8.3466e-05	0.00105257	NA
KE140904	KE140904_1	301	428	-	30.754	1.49544	0.436682	3.42455	0.000307914	0.00337332	NA
KE140921	KE140921_1	472	540	-	131.469	1.31956	0.25726	5.12928	1.45424e-07	2.95264e-06	NA
KE140921	KE140921_2	552	619	-	44.6087	0.842302	0.348027	2.42022	0.00775552	0.0493425	NA
KE140921	KE140921_3	697	822	-	120.19	0.602335	0.248344	2.42541	0.00764554	0.0488274	NA
KE140921	KE140921_4	843	1109	-	850.067	1.00711	0.168732	5.96872	1.19562e-09	3.1386e-08	NA
KE140921	KE140921_5	1048	1150	-	426.996	1.04896	0.196135	5.34817	4.44252e-08	9.64714e-07	NA
KE140921	KE140921_6	1165	1287	-	395.7	2.76716	0.20083	13.7786	1.71358e-43	5.67741e-41	NA
KE140976	KE140976_1	937	1028	-	82.7518	1.0874	0.28564	3.80691	7.0358e-05	0.000902357	NA
KE141060	KE141060_1	926	1303	-	73.8566	1.44445	0.299839	4.81743	7.27101e-07	1.33834e-05	NA
KE141060	KE141060_2	1377	1594	-	363.002	2.1497	0.201346	10.6767	6.5448e-27	6.56122e-25	NA
KE141060	KE141060_3	1612	1707	-	147.096	1.79183	0.256827	6.9768	1.50992e-12	5.24918e-11	NA
KE141077	KE141077_1	716	800	-	4.34557	3.96163	1.41311	2.80348	0.00252773	0.0200413	NA
TGME49_chrIa	TGME49_chrIa_1	138583	139537	-	266.226	1.0355	0.192086	5.39081	3.50701e-08	7.75399e-07	exon (TGME49_293180, exon 7 of 7)	TGME49_293170
TGME49_chrIa	TGME49_chrIa_2	141773	141881	-	12.5774	1.8081	0.679112	2.66245	0.0038787	0.0285959	exon (TGME49_293180, exon 4 of 7)	TGME49_293180
TGME49_chrIa	TGME49_chrIa_3	243371	244033	+	17.3974	1.63878	0.569324	2.87847	0.00199804	0.0166633	TTS (TGME49_293310)	TGME49_293310
TGME49_chrIa	TGME49_chrIa_4	245143	245252	-	7.93403	2.17418	0.871191	2.49565	0.0062864	0.0419227	promoter-TSS (TGME49_293320)	TGME49_293310
TGME49_chrIa	TGME49_chrIa_5	245253	246163	-	51.1319	0.95081	0.34844	2.72876	0.00317861	0.0241931	promoter-TSS (TGME49_293320)	TGME49_293310
TGME49_chrIa	TGME49_chrIa_6	268625	268734	-	45.7631	4.12788	0.994943	4.14887	1.67063e-05	0.000242413	TTS (TGME49_293330)	TGME49_293340
TGME49_chrIa	TGME49_chrIa_7	269399	270028	-	27.3236	1.15827	0.443638	2.61085	0.00451584	0.0321445	TTS (TGME49_293330)	TGME49_293340
TGME49_chrIa	TGME49_chrIa_8	270009	271889	-	178.808	0.946874	0.215117	4.40168	5.37078e-06	8.53509e-05	promoter-TSS (TGME49_293350)	TGME49_293340
TGME49_chrIa	TGME49_chrIa_9	271369	271546	-	55.1027	0.821746	0.322791	2.54575	0.00545211	0.037245	promoter-TSS (TGME49_293350)	TGME49_293340
TGME49_chrIa	TGME49_chrIa_10	271565	271678	-	46.1398	0.867994	0.348633	2.4897	0.00639248	0.0424618	promoter-TSS (TGME49_293350)	TGME49_293340
TGME49_chrIa	TGME49_chrIa_11	271705	272005	-	106.813	1.02712	0.259052	3.96492	3.67109e-05	0.000506471	promoter-TSS (TGME49_293350)	TGME49_293340
TGME49_chrIa	TGME49_chrIa_12	277534	277638	-	19.5529	1.29843	0.537833	2.41419	0.00788514	0.0499926	TTS (TGME49_293350)	TGME49_293360
TGME49_chrIa	TGME49_chrIa_13	317194	318781	-	448.57	1.02409	0.180783	5.66475	7.36187e-09	1.77488e-07	exon (TGME49_293430, exon 1 of 1)	TGME49_293430
TGME49_chrIa	TGME49_chrIa_14	321234	321335	-	65.0777	1.05787	0.302306	3.49934	0.000233208	0.00263407	promoter-TSS (TGME49_293430)	TGME49_293430
TGME49_chrIa	TGME49_chrIa_15	321342	322195	-	113.01	0.86902	0.250871	3.46401	0.000266092	0.00295813	promoter-TSS (TGME49_293430)	TGME49_293430
TGME49_chrIa	TGME49_chrIa_16	347970	348913	-	69.6949	0.755093	0.292706	2.5797	0.00494432	0.0344915	TTS (TGME49_293460)	TGME49_293470
TGME49_chrIa	TGME49_chrIa_17	422533	422679	-	13.5972	2.25903	0.696982	3.24117	0.000595208	0.00594311	TTS (TGME49_293560)	TGME49_293570
TGME49_chrIa	TGME49_chrIa_18	422728	422832	-	9.64942	3.01453	0.915126	3.29411	0.000493665	0.00508717	exon (TGME49_293570, exon 11 of 11)	TGME49_293570
TGME49_chrIa	TGME49_chrIa_19	432461	434237	-	53.8988	1.13214	0.328339	3.44809	0.000282282	0.00312066	intron (TGME49_293580, intron 2 of 2)	TGME49_293580
TGME49_chrIa	TGME49_chrIa_20	448000	448088	+	53.0289	1.33589	0.34317	3.8928	4.95474e-05	0.000661045	TTS (TGME49_293600)	TGME49_293600
TGME49_chrIa	TGME49_chrIa_21	448101	448214	+	66.2183	1.48528	0.321163	4.62468	1.87587e-06	3.23243e-05	TTS (TGME49_293600)	TGME49_293600
TGME49_chrIa	TGME49_chrIa_22	501150	501255	+	15.3348	2.29861	0.661381	3.47548	0.000254974	0.00284756	exon (TGME49_293670, exon 1 of 1)	TGME49_293670
TGME49_chrIa	TGME49_chrIa_23	501297	501378	+	7.58756	2.85872	1.02096	2.80005	0.00255477	0.0202044	exon (TGME49_293670, exon 1 of 1)	TGME49_293670
TGME49_chrIa	TGME49_chrIa_24	511181	511609	-	1240.9	2.30405	0.16411	14.0397	4.45608e-45	1.83851e-42	promoter-TSS (TGME49_293700)	TGME49_293700
TGME49_chrIa	TGME49_chrIa_25	511900	512884	-	762.224	1.58317	0.165854	9.54556	6.76879e-22	4.79007e-20	promoter-TSS (TGME49_293700)	TGME49_293700
TGME49_chrIa	TGME49_chrIa_26	512688	512719	-	132.263	1.59872	0.257125	6.21767	2.52293e-10	7.13698e-09	promoter-TSS (TGME49_293700)	TGME49_293700
TGME49_chrIa	TGME49_chrIa_27	542574	542640	+	30.6658	1.26494	0.424234	2.98172	0.00143318	0.0126052	promoter-TSS (TGME49_293750)	TGME49_293740
TGME49_chrIa	TGME49_chrIa_28	542871	542951	+	28.5661	1.33379	0.442289	3.01564	0.00128218	0.0114766	promoter-TSS (TGME49_293750)	TGME49_293750
TGME49_chrIa	TGME49_chrIa_29	543148	543226	+	20.2172	1.47384	0.51917	2.83885	0.00226384	0.0183346	promoter-TSS (TGME49_293750)	TGME49_293750
TGME49_chrIa	TGME49_chrIa_30	546091	546437	-	41.6011	1.08967	0.372779	2.92309	0.0017329	0.0148543	TTS (TGME49_293750)	TGME49_293750
TGME49_chrIa	TGME49_chrIa_31	555561	555671	+	36.8375	0.954394	0.382553	2.49481	0.00630131	0.041971	promoter-TSS (TGME49_293780)	TGME49_293780
TGME49_chrIa	TGME49_chrIa_32	555891	556340	+	47.9737	0.855738	0.340186	2.5155	0.00594311	0.040061	promoter-TSS (TGME49_293780)	TGME49_293780
TGME49_chrIa	TGME49_chrIa_33	593741	593825	-	4.51962	3.38315	1.3187	2.56553	0.0051509	0.0355651	promoter-TSS (TGME49_293830)	TGME49_293830
TGME49_chrIa	TGME49_chrIa_34	614092	614186	-	6.36308	3.54135	1.24154	2.85239	0.00216962	0.0178003	TTS (TGME49_293850)	TGME49_293860
TGME49_chrIa	TGME49_chrIa_35	614334	615134	-	9.9921	2.31146	0.873304	2.6468	0.00406287	0.029565	TTS (TGME49_293850)	TGME49_293860
TGME49_chrIa	TGME49_chrIa_36	618943	619195	+	457.739	0.549368	0.193209	2.84338	0.00223187	0.0181025	promoter-TSS (TGME49_293860)	TGME49_293870
TGME49_chrIa	TGME49_chrIa_37	619701	620548	+	247.004	1.76102	0.208381	8.45097	1.44449e-17	7.27804e-16	promoter-TSS (TGME49_293860)	TGME49_293870
TGME49_chrIa	TGME49_chrIa_38	620337	620832	+	544.003	2.03273	0.175563	11.5784	2.65267e-31	3.60285e-29	TTS (TGME49_293880)	TGME49_293880
TGME49_chrIa	TGME49_chrIa_39	620944	621039	+	100.771	0.745549	0.263497	2.82944	0.00233149	0.0187574	TTS (TGME49_293880)	TGME49_293880
TGME49_chrIa	TGME49_chrIa_40	638858	638932	+	8.02338	2.59214	0.923517	2.80681	0.0025017	0.0198926	TTS (TGME49_294010)	TGME49_293900
TGME49_chrIa	TGME49_chrIa_41	664040	664316	-	24.2797	1.91568	0.509914	3.75687	8.60265e-05	0.00107925	TTS (TGME49_294040)	TGME49_294050
TGME49_chrIa	TGME49_chrIa_42	664509	664604	-	7.28879	2.65352	0.987947	2.68589	0.00361683	0.0269837	promoter-TSS (TGME49_294060)	TGME49_294050
TGME49_chrIa	TGME49_chrIa_43	704499	704931	+	70.2643	1.25642	0.302751	4.15002	1.66223e-05	0.000241355	intron (TGME49_294200, intron 15 of 15)	TGME49_294200
TGME49_chrIa	TGME49_chrIa_44	704871	705030	+	63.3073	2.0323	0.337122	6.02838	8.28048e-10	2.20547e-08	exon (TGME49_294200, exon 16 of 16)	TGME49_294200
TGME49_chrIa	TGME49_chrIa_45	705058	705367	+	289.667	1.0548	0.216161	4.87967	5.31319e-07	1.00158e-05	exon (TGME49_294200, exon 16 of 16)	TGME49_294200
TGME49_chrIa	TGME49_chrIa_46	726397	728240	-	339.208	1.32223	0.191872	6.89125	2.76523e-12	9.4628e-11	promoter-TSS (TGME49_294225)	TGME49_294230
TGME49_chrIa	TGME49_chrIa_47	728150	728222	-	115.693	1.19055	0.257728	4.61943	1.92401e-06	3.30497e-05	promoter-TSS (TGME49_294225)	TGME49_294230
TGME49_chrIa	TGME49_chrIa_48	879372	879479	-	11.7794	2.1675	0.728803	2.97406	0.00146944	0.0128735	promoter-TSS (TGME49_294390)	TGME49_294390
TGME49_chrIa	TGME49_chrIa_49	994269	994657	-	81.8884	0.907299	0.284315	3.19118	0.000708476	0.00691402	exon (TGME49_294610, exon 1 of 1)	TGME49_294600
TGME49_chrIa	TGME49_chrIa_50	1004022	1005111	-	157.939	0.926477	0.236801	3.91247	4.56781e-05	0.000615802	exon (TGME49_294620, exon 10 of 10)	TGME49_294610
TGME49_chrIa	TGME49_chrIa_51	1028329	1028425	+	22.7273	2.65542	0.577319	4.59957	2.11677e-06	3.61056e-05	exon (TGME49_294640, exon 1 of 8)	TGME49_294640
TGME49_chrIa	TGME49_chrIa_52	1033992	1034689	+	195.504	0.566544	0.205273	2.75995	0.0028905	0.0224137	TTS (TGME49_294651)	TGME49_294651
TGME49_chrIa	TGME49_chrIa_53	1054764	1054864	-	29.6551	2.13972	0.489045	4.37531	6.06301e-06	9.56564e-05	TTS (TGME49_294670)	TGME49_294660
TGME49_chrIa	TGME49_chrIa_54	1054870	1056458	-	131.103	1.0821	0.238215	4.54254	2.77901e-06	4.62594e-05	intron (TGME49_294670, intron 7 of 8)	TGME49_294670
TGME49_chrIa	TGME49_chrIa_55	1057465	1058080	-	18.7603	1.94219	0.573985	3.3837	0.000357586	0.00383677	intron (TGME49_294670, intron 4 of 8)	TGME49_294670
TGME49_chrIa	TGME49_chrIa_56	1059817	1059916	-	41.7564	1.17361	0.368358	3.18605	0.000721151	0.00701798	promoter-TSS (TGME49_294690)	TGME49_294670
TGME49_chrIa	TGME49_chrIa_57	1145641	1145725	-	31.6424	1.2878	0.429082	3.00129	0.00134421	0.0119536	promoter-TSS (TGME49_294785)	TGME49_294785
TGME49_chrIa	TGME49_chrIa_58	1145753	1147097	-	346.991	0.949301	0.191167	4.96582	3.42061e-07	6.61347e-06	TTS (TGME49_294800)	TGME49_294790
TGME49_chrIa	TGME49_chrIa_59	1147974	1148035	-	34.2221	1.21566	0.413543	2.93962	0.00164305	0.0142179	promoter-TSS (TGME49_294790)	TGME49_294790
TGME49_chrIa	TGME49_chrIa_60	1148051	1149873	-	4070.55	1.69131	0.155218	10.8963	5.99972e-28	6.46285e-26	promoter-TSS (TGME49_294790)	TGME49_294800
TGME49_chrIa	TGME49_chrIa_61	1149659	1149819	-	291.46	0.72449	0.186935	3.87561	5.31784e-05	0.000705186	promoter-TSS (TGME49_294805)	TGME49_294800
TGME49_chrIa	TGME49_chrIa_62	1213992	1214086	-	15.4343	1.41111	0.583775	2.41721	0.00781998	0.0496514	TTS (TGME49_294850)	TGME49_294850
TGME49_chrIa	TGME49_chrIa_63	1303031	1303142	+	29.8452	1.21855	0.427947	2.84742	0.00220374	0.0179371	promoter-TSS (TGME49_294990)	TGME49_294990
TGME49_chrIa	TGME49_chrIa_64	1303227	1303410	+	25.4881	1.85451	0.498108	3.72311	9.83934e-05	0.00121675	promoter-TSS (TGME49_294990)	TGME49_294990
TGME49_chrIa	TGME49_chrIa_65	1304061	1304432	+	26.2043	1.71766	0.473729	3.62584	0.000144014	0.00171804	TTS (TGME49_294980)	TGME49_294990
TGME49_chrIa	TGME49_chrIa_66	1389532	1389611	+	4.63891	3.82537	1.44973	2.63867	0.00416155	0.0301006	promoter-TSS (TGME49_295090)	TGME49_295090
TGME49_chrIa	TGME49_chrIa_67	1405743	1405846	-	84.1859	1.56111	0.287443	5.43104	2.80132e-08	6.27628e-07	exon (TGME49_295100, exon 4 of 4)	TGME49_295105
TGME49_chrIa	TGME49_chrIa_68	1405870	1406821	-	704.878	1.46973	0.180789	8.12954	2.15461e-16	1.00071e-14	exon (TGME49_295100, exon 4 of 4)	TGME49_295105
TGME49_chrIa	TGME49_chrIa_69	1408472	1408569	-	59.8216	2.17914	0.369976	5.88995	1.93157e-09	4.96329e-08	promoter-TSS (TGME49_295105)	TGME49_295105
TGME49_chrIa	TGME49_chrIa_70	1408572	1408789	-	393.022	2.13176	0.202051	10.5506	2.52251e-26	2.37757e-24	promoter-TSS (TGME49_295105)	TGME49_295105
TGME49_chrIa	TGME49_chrIa_71	1408829	1408948	-	553.463	2.53161	0.188514	13.4293	2.03584e-41	5.78151e-39	promoter-TSS (TGME49_295105)	TGME49_295105
TGME49_chrIa	TGME49_chrIa_72	1408969	1409084	-	248.661	2.37245	0.230541	10.2908	3.87618e-25	3.2726e-23	promoter-TSS (TGME49_295105)	TGME49_295105
TGME49_chrIa	TGME49_chrIa_73	1409148	1409247	-	120.522	2.09463	0.266392	7.86296	1.87587e-15	8.17125e-14	exon (TGME49_295110, exon 1 of 1)	TGME49_295110
TGME49_chrIa	TGME49_chrIa_74	1409263	1409356	-	86.6579	2.07122	0.31227	6.63276	1.64729e-11	5.28171e-10	exon (TGME49_295110, exon 1 of 1)	TGME49_295110
TGME49_chrIa	TGME49_chrIa_75	1409369	1409440	-	64.5548	2.00663	0.335495	5.9811	1.10815e-09	2.91598e-08	exon (TGME49_295110, exon 1 of 1)	TGME49_295110
TGME49_chrIa	TGME49_chrIa_76	1409485	1409769	-	168.292	0.820042	0.216893	3.78087	7.81415e-05	0.000991712	exon (TGME49_295110, exon 1 of 1)	TGME49_295110
TGME49_chrIa	TGME49_chrIa_77	1414219	1414292	-	41.0492	1.31729	0.38349	3.43499	0.000296288	0.00326066	exon (TGME49_295125, exon 1 of 2)	TGME49_295125
TGME49_chrIa	TGME49_chrIa_78	1423186	1424174	-	38.9792	0.960236	0.371045	2.58792	0.00482786	0.0338644	promoter-TSS (TGME49_296010)	TGME49_296015
TGME49_chrIa	TGME49_chrIa_79	1464161	1464228	-	11.4809	2.54651	0.806707	3.15667	0.000797909	0.00764922	TTS (TGME49_295950)	TGME49_295960
TGME49_chrIa	TGME49_chrIa_80	1470408	1471352	-	213.55	0.544435	0.208784	2.60765	0.00455832	0.0323941	promoter-TSS (TGME49_295950)	TGME49_295945
TGME49_chrIa	TGME49_chrIa_81	1471381	1471478	-	20.4275	2.06063	0.575248	3.58217	0.000170377	0.00199338	TTS (TGME49_295945)	TGME49_295945
TGME49_chrIa	TGME49_chrIa_82	1471488	1471571	-	23.2662	2.20092	0.537605	4.09393	2.12058e-05	0.000301696	TTS (TGME49_295945)	TGME49_295945
TGME49_chrIa	TGME49_chrIa_83	1472517	1472606	-	18.886	1.57291	0.540514	2.91002	0.001807	0.015357	exon (TGME49_295935, exon 5 of 6)	TGME49_295945
TGME49_chrIa	TGME49_chrIa_84	1478972	1479060	-	14.9698	2.52643	0.687946	3.67243	0.00012013	0.00145614	exon (TGME49_295935, exon 1 of 6)	TGME49_295935
TGME49_chrIa	TGME49_chrIa_85	1666809	1666902	-	12.015	2.90969	0.843217	3.4507	0.000279571	0.00309381	TTS (TGME49_295640)	TGME49_295630
TGME49_chrIa	TGME49_chrIa_86	1666972	1667063	-	5.36456	5.2022	1.42443	3.65212	0.000130043	0.00156331	exon (TGME49_295630, exon 3 of 3)	TGME49_295630
TGME49_chrIa	TGME49_chrIa_87	1746046	1746329	+	13.6075	1.62435	0.641124	2.5336	0.00564486	0.0383869	promoter-TSS (TGME49_295450)	TGME49_295460
TGME49_chrIa	TGME49_chrIa_88	1746349	1746433	+	10.3046	2.16532	0.801828	2.70049	0.00346191	0.0260026	promoter-TSS (TGME49_295450)	TGME49_295450
TGME49_chrIa	TGME49_chrIa_89	1748208	1748279	+	25.7704	1.95678	0.489295	3.9992	3.17791e-05	0.000440424	TTS (TGME49_295460)	TGME49_295450
TGME49_chrIa	TGME49_chrIa_90	1750250	1750341	+	16.7903	2.63635	0.697923	3.77742	7.92311e-05	0.00100325	TTS (TGME49_295440)	TGME49_295450
TGME49_chrIa	TGME49_chrIa_91	1750427	1750537	+	27.0113	1.30988	0.454514	2.88192	0.00197627	0.0165133	TTS (TGME49_295440)	TGME49_295430
TGME49_chrIa	TGME49_chrIa_92	1750539	1750611	+	12.5695	1.95778	0.686789	2.85062	0.0021817	0.0178679	TTS (TGME49_295440)	TGME49_295430
TGME49_chrIa	TGME49_chrIa_93	1809291	1809475	+	36.4227	1.16462	0.432214	2.69455	0.00352416	0.0263823	TTS (TGME49_295350)	TGME49_295360
TGME49_chrIa	TGME49_chrIa_94	1809959	1810068	+	54.7691	2.04996	0.360654	5.68402	6.57826e-09	1.59299e-07	TTS (TGME49_295350)	TGME49_295350
TGME49_chrIa	TGME49_chrIa_95	1810078	1810153	+	30.4327	1.20862	0.428372	2.82141	0.00239062	0.0191136	TTS (TGME49_295350)	TGME49_295350
TGME49_chrIa	TGME49_chrIa_96	1810215	1810300	+	23.7571	1.7994	0.502409	3.58155	0.000170782	0.00199706	TTS (TGME49_295350)	TGME49_295350
TGME49_chrIa	TGME49_chrIa_97	1810887	1811105	-	272.321	1.86515	0.244695	7.62235	1.24549e-14	5.13872e-13	promoter-TSS (TGME49_295340)	TGME49_295350
TGME49_chrIa	TGME49_chrIa_98	1811182	1811273	-	80.5331	2.5706	0.373652	6.87966	2.99976e-12	1.01699e-10	promoter-TSS (TGME49_295340)	TGME49_295350
TGME49_chrIa	TGME49_chrIa_99	1812214	1812330	-	131.289	2.32208	0.263883	8.79965	6.86205e-19	3.77016e-17	promoter-TSS (TGME49_295340)	TGME49_295350
TGME49_chrIa	TGME49_chrIa_100	1812381	1812629	-	209.863	0.867489	0.210553	4.12005	1.89394e-05	0.000272286	promoter-TSS (TGME49_295340)	TGME49_295350
TGME49_chrIa	TGME49_chrIa_101	1819076	1819166	+	17.7846	1.972	0.59534	3.31238	0.000462523	0.00479563	exon (TGME49_295340, exon 9 of 9)	TGME49_295330
TGME49_chrIa	TGME49_chrIa_102	1850808	1850898	+	9.49245	2.58954	0.880399	2.94132	0.00163407	0.0141556	promoter-TSS (TGME49_295320)	TGME49_295310
TGME49_chrIa	TGME49_chrIa_103	1850960	1851052	+	18.1355	1.97363	0.593284	3.32663	0.000439522	0.00458979	promoter-TSS (TGME49_295320)	TGME49_295310
TGME49_chrIb	TGME49_chrIb_1	35277	38029	-	174.69	0.608639	0.220678	2.75804	0.0029075	0.0224896	promoter-TSS (TGME49_207403)	TGME49_207403
TGME49_chrIb	TGME49_chrIb_2	47285	47364	-	11.8482	3.06687	0.836274	3.6673	0.000122561	0.00148232	promoter-TSS (TGME49_207430)	TGME49_207420
TGME49_chrIb	TGME49_chrIb_3	59281	62577	-	431.762	1.90058	0.204925	9.27454	8.91916e-21	5.77027e-19	TTS (TGME49_207430)	TGME49_207440
TGME49_chrIb	TGME49_chrIb_4	62283	62385	-	231.087	1.70935	0.249555	6.84961	3.70262e-12	1.24562e-10	TTS (TGME49_207430)	TGME49_207440
TGME49_chrIb	TGME49_chrIb_5	62393	62567	-	230.393	2.31753	0.231345	10.0176	6.3765e-24	5.10751e-22	TTS (TGME49_207430)	TGME49_207440
TGME49_chrIb	TGME49_chrIb_6	62575	62789	-	552.881	1.84366	0.173747	10.6112	1.32161e-26	1.26199e-24	exon (TGME49_207440, exon 5 of 5)	TGME49_207440
TGME49_chrIb	TGME49_chrIb_7	62820	62872	-	128.237	3.11957	0.296665	10.5155	3.66599e-26	3.29894e-24	exon (TGME49_207440, exon 5 of 5)	TGME49_207440
TGME49_chrIb	TGME49_chrIb_8	63309	63912	-	632.66	1.65996	0.183959	9.02354	9.10545e-20	5.44013e-18	intron (TGME49_207440, intron 3 of 4)	TGME49_207440
TGME49_chrIb	TGME49_chrIb_9	63913	63962	-	180.806	1.16957	0.228138	5.1266	1.47511e-07	2.99223e-06	exon (TGME49_207440, exon 3 of 5)	TGME49_207440
TGME49_chrIb	TGME49_chrIb_10	217513	217583	+	17.8048	1.39765	0.554256	2.52167	0.00583995	0.039463	TTS (TGME49_207700)	TGME49_207700
TGME49_chrIb	TGME49_chrIb_11	217611	217711	+	13.1708	2.32016	0.709799	3.26876	0.000540095	0.00547532	TTS (TGME49_207690)	TGME49_207700
TGME49_chrIb	TGME49_chrIb_12	277780	277878	-	31.9231	1.12497	0.415172	2.70964	0.00336778	0.025403	TTS (TGME49_207760)	TGME49_207770
TGME49_chrIb	TGME49_chrIb_13	327073	327153	-	160.524	1.25923	0.231844	5.43138	2.79595e-08	6.27067e-07	TTS (TGME49_207830)	TGME49_207840
TGME49_chrIb	TGME49_chrIb_14	327173	327287	-	477.133	1.78702	0.189894	9.4106	2.4666e-21	1.68028e-19	TTS (TGME49_207830)	TGME49_207840
TGME49_chrIb	TGME49_chrIb_15	327289	327382	-	285.739	2.48609	0.210741	11.7969	2.02458e-32	2.97124e-30	TTS (TGME49_207830)	TGME49_207840
TGME49_chrIb	TGME49_chrIb_16	327430	329125	-	698.732	1.68384	0.167473	10.0544	4.39357e-24	3.57153e-22	TTS (TGME49_207830)	TGME49_207840
TGME49_chrIb	TGME49_chrIb_17	328394	329103	-	455.72	1.5396	0.178372	8.63137	3.03113e-18	1.58949e-16	TTS (TGME49_207830)	TGME49_207840
TGME49_chrIb	TGME49_chrIb_18	329042	329137	-	202.043	1.51645	0.244457	6.20334	2.76389e-10	7.76839e-09	promoter-TSS (TGME49_207840)	TGME49_207840
TGME49_chrIb	TGME49_chrIb_19	533022	533967	+	627.172	1.35673	0.167745	8.08805	3.03141e-16	1.38388e-14	TTS (TGME49_208040)	TGME49_208030
TGME49_chrIb	TGME49_chrIb_20	641092	641179	+	6.97807	2.58133	0.991362	2.60383	0.00460946	0.032662	TTS (TGME49_208380)	TGME49_208380
TGME49_chrIb	TGME49_chrIb_21	710014	710907	+	174.461	1.1026	0.21962	5.02052	2.57662e-07	5.07138e-06	promoter-TSS (TGME49_208430)	TGME49_208440
TGME49_chrIb	TGME49_chrIb_22	710964	711469	+	165.282	1.24154	0.221551	5.60387	1.04812e-08	2.46708e-07	promoter-TSS (TGME49_208430)	TGME49_208440
TGME49_chrIb	TGME49_chrIb_23	712178	712301	-	104.562	0.903007	0.253599	3.56077	0.000184886	0.00214024	TTS (TGME49_208440)	TGME49_208440
TGME49_chrIb	TGME49_chrIb_24	712302	712420	-	159.025	1.54145	0.23942	6.43829	6.04127e-11	1.81462e-09	TTS (TGME49_208440)	TGME49_208440
TGME49_chrIb	TGME49_chrIb_25	712444	712552	-	58.8724	1.65528	0.336309	4.92189	4.28562e-07	8.2061e-06	TTS (TGME49_208440)	TGME49_208440
TGME49_chrIb	TGME49_chrIb_26	712768	713358	-	39.5892	1.2663	0.388565	3.25893	0.000559174	0.00564518	TTS (TGME49_208440)	TGME49_208450
TGME49_chrIb	TGME49_chrIb_27	713698	713779	-	26.1039	1.31347	0.466397	2.8162	0.00242973	0.0193697	exon (TGME49_208450, exon 5 of 9)	TGME49_208450
TGME49_chrIb	TGME49_chrIb_28	714129	714530	-	19.9375	1.82754	0.558644	3.27138	0.000535122	0.00543246	intron (TGME49_208450, intron 3 of 8)	TGME49_208450
TGME49_chrIb	TGME49_chrIb_29	909045	909169	+	20.9713	1.70079	0.527769	3.22261	0.000635151	0.00627886	promoter-TSS (TGME49_208910)	TGME49_208910
TGME49_chrIb	TGME49_chrIb_30	998394	999586	+	1871.85	1.14532	0.150449	7.61268	1.34235e-14	5.49685e-13	exon (TGME49_209030, exon 1 of 2)	TGME49_209030
TGME49_chrIb	TGME49_chrIb_31	999640	1000647	+	3601.01	1.20254	0.159581	7.53561	2.43033e-14	9.75121e-13	TTS (TGME49_209040)	TGME49_209030
TGME49_chrIb	TGME49_chrIb_32	1034535	1035687	+	210.658	1.45086	0.213922	6.78221	5.91767e-12	1.95176e-10	promoter-TSS (TGME49_209080)	TGME49_209090
TGME49_chrIb	TGME49_chrIb_33	1035813	1035898	+	18.1124	1.74834	0.566841	3.08436	0.00101996	0.00947064	promoter-TSS (TGME49_209080)	TGME49_209095
TGME49_chrIb	TGME49_chrIb_34	1054156	1054213	+	12.6978	1.87186	0.670595	2.79135	0.00262447	0.020666	promoter-TSS (TGME49_209112)	TGME49_209112
TGME49_chrIb	TGME49_chrIb_35	1055452	1055567	+	25.1229	2.13737	0.503992	4.24089	1.11318e-05	0.000167529	promoter-TSS (TGME49_209112)	TGME49_209112
TGME49_chrIb	TGME49_chrIb_36	1076353	1076422	+	6.50905	2.70175	1.05113	2.57034	0.00507997	0.0351865	promoter-TSS (TGME49_209140)	TGME49_209150
TGME49_chrIb	TGME49_chrIb_37	1079190	1079282	+	11.4235	4.11431	1.08758	3.78299	7.74776e-05	0.000984429	TTS (TGME49_209160)	TGME49_209150
TGME49_chrIb	TGME49_chrIb_38	1080771	1080947	-	40.9871	1.40062	0.376372	3.72138	9.90671e-05	0.00122183	TTS (TGME49_209150)	TGME49_209150
TGME49_chrIb	TGME49_chrIb_39	1150275	1150845	+	14.5419	1.90706	0.631789	3.0185	0.00127014	0.0113922	intron (TGME49_209250, intron 9 of 9)	TGME49_209260
TGME49_chrIb	TGME49_chrIb_40	1153619	1153881	-	122.359	1.15718	0.28605	4.04537	2.61206e-05	0.000366846	TTS (TGME49_209250)	TGME49_209260
TGME49_chrIb	TGME49_chrIb_41	1153907	1154001	-	28.9012	2.70489	0.514734	5.25493	7.40413e-08	1.55679e-06	TTS (TGME49_209250)	TGME49_209260
TGME49_chrIb	TGME49_chrIb_42	1154503	1154572	-	44.1824	1.84046	0.381703	4.82171	7.1167e-07	1.31215e-05	exon (TGME49_209260, exon 5 of 6)	TGME49_209260
TGME49_chrIb	TGME49_chrIb_43	1155283	1155350	-	44.5471	2.23733	0.409719	5.46064	2.37216e-08	5.3921e-07	exon (TGME49_209260, exon 4 of 6)	TGME49_209260
TGME49_chrIb	TGME49_chrIb_44	1155372	1158248	-	173.919	0.940964	0.221109	4.25566	1.04217e-05	0.000157601	intron (TGME49_209260, intron 1 of 5)	TGME49_209260
TGME49_chrIb	TGME49_chrIb_45	1190418	1190524	-	146.732	0.944357	0.241054	3.91762	4.47139e-05	0.000605049	TTS (TGME49_209290)	TGME49_209290
TGME49_chrIb	TGME49_chrIb_46	1190664	1190761	-	59.9111	0.969315	0.315108	3.07613	0.00104852	0.00969467	exon (TGME49_209290, exon 1 of 1)	TGME49_209290
TGME49_chrIb	TGME49_chrIb_47	1190809	1190907	-	101.881	2.23109	0.289437	7.70838	6.37143e-15	2.71587e-13	exon (TGME49_209290, exon 1 of 1)	TGME49_209290
TGME49_chrIb	TGME49_chrIb_48	1190952	1191525	-	2685.22	2.26277	0.14838	15.2499	8.24791e-53	7.84161e-50	exon (TGME49_209290, exon 1 of 1)	TGME49_209290
TGME49_chrIb	TGME49_chrIb_49	1208205	1208299	-	68.2188	1.14169	0.301726	3.78387	7.72043e-05	0.000982098	promoter-TSS (TGME49_209410)	TGME49_209410
TGME49_chrIb	TGME49_chrIb_50	1208512	1208975	-	103.741	3.13983	0.348053	9.02111	9.30924e-20	5.54674e-18	promoter-TSS (TGME49_209410)	TGME49_209420
TGME49_chrIb	TGME49_chrIb_51	1208987	1209087	-	9.88325	3.41175	0.963347	3.54156	0.000198885	0.00227578	promoter-TSS (TGME49_209410)	TGME49_209420
TGME49_chrIb	TGME49_chrIb_52	1209141	1209240	-	27.8789	2.38506	0.498277	4.78662	8.48087e-07	1.54285e-05	promoter-TSS (TGME49_209430)	TGME49_209420
TGME49_chrIb	TGME49_chrIb_53	1210060	1210102	-	9.15494	3.21079	0.962687	3.33523	0.000426141	0.00446071	promoter-TSS (TGME49_209430)	TGME49_209420
TGME49_chrIb	TGME49_chrIb_54	1356369	1356448	-	24.4635	1.44829	0.479879	3.01802	0.00127214	0.0114055	promoter-TSS (TGME49_209585)	TGME49_209590
TGME49_chrIb	TGME49_chrIb_55	1356578	1357184	-	218.053	0.774788	0.201011	3.85446	5.7993e-05	0.000764396	TTS (TGME49_209590)	TGME49_209590
TGME49_chrIb	TGME49_chrIb_56	1406566	1406667	+	6.02546	2.79505	1.1018	2.5368	0.00559361	0.0380926	promoter-TSS (TGME49_209705)	TGME49_209705
TGME49_chrIb	TGME49_chrIb_57	1411790	1411892	+	60.6734	1.85174	0.339495	5.45441	2.45685e-08	5.56724e-07	promoter-TSS (TGME49_209710)	TGME49_209720
TGME49_chrIb	TGME49_chrIb_58	1412399	1412504	+	29.9258	2.57751	0.502074	5.13373	1.42029e-07	2.88638e-06	promoter-TSS (TGME49_209710)	TGME49_209720
TGME49_chrIb	TGME49_chrIb_59	1412563	1412657	+	97.653	3.59874	0.373281	9.64082	2.68792e-22	1.94625e-20	promoter-TSS (TGME49_209710)	TGME49_209720
TGME49_chrIb	TGME49_chrIb_60	1412672	1412761	+	75.5914	2.48051	0.346584	7.15704	4.1218e-13	1.50721e-11	promoter-TSS (TGME49_209710)	TGME49_209720
TGME49_chrIb	TGME49_chrIb_61	1412817	1412908	+	57.2285	2.37769	0.364458	6.52391	3.42481e-11	1.06077e-09	promoter-TSS (TGME49_209710)	TGME49_209720
TGME49_chrIb	TGME49_chrIb_62	1461067	1463943	+	245.971	0.566727	0.197708	2.86649	0.00207527	0.0172024	TTS (TGME49_209810)	TGME49_209800
TGME49_chrIb	TGME49_chrIb_63	1535038	1535089	-	15.8033	1.56296	0.594013	2.63118	0.00425443	0.0306025	exon (TGME49_209890, exon 4 of 4)	TGME49_209890
TGME49_chrIb	TGME49_chrIb_64	1546911	1547002	+	83.5652	1.36005	0.287728	4.72685	1.14017e-06	2.0303e-05	exon (TGME49_209910, exon 2 of 2)	TGME49_209910
TGME49_chrIb	TGME49_chrIb_65	1547004	1547257	+	441.606	1.91807	0.192887	9.94402	1.33892e-23	1.05697e-21	promoter-TSS (TGME49_209920)	TGME49_209910
TGME49_chrIb	TGME49_chrIb_66	1547264	1547583	+	1301.13	0.826612	0.153326	5.39119	3.49963e-08	7.74558e-07	promoter-TSS (TGME49_209920)	TGME49_209910
TGME49_chrIb	TGME49_chrIb_67	1566417	1567473	+	272.818	0.911472	0.193139	4.71925	1.18356e-06	2.09902e-05	TTS (TGME49_209945)	TGME49_209945
TGME49_chrIb	TGME49_chrIb_68	1569683	1569878	-	120.842	1.61007	0.253222	6.35831	1.01991e-10	2.99362e-09	exon (TGME49_209950, exon 7 of 7)	TGME49_209945
TGME49_chrIb	TGME49_chrIb_69	1612690	1612776	-	5.86634	2.84464	1.13249	2.51186	0.0060049	0.0404121	TTS (TGME49_209970)	TGME49_209985
TGME49_chrIb	TGME49_chrIb_70	1639299	1639734	-	243.062	1.80733	0.224379	8.0548	3.98037e-16	1.79832e-14	TTS (TGME49_321685)	TGME49_321690
TGME49_chrIb	TGME49_chrIb_71	1640126	1640227	-	44.6058	2.49655	0.41566	6.00623	9.49446e-10	2.51046e-08	TTS (TGME49_321685)	TGME49_321690
TGME49_chrIb	TGME49_chrIb_72	1640260	1640371	-	56.4142	2.94599	0.397787	7.40596	6.51044e-14	2.52867e-12	TTS (TGME49_321685)	TGME49_321680
TGME49_chrIb	TGME49_chrIb_73	1640410	1640483	-	40.5613	2.62819	0.441079	5.95855	1.27245e-09	3.32832e-08	TTS (TGME49_321685)	TGME49_321680
TGME49_chrIb	TGME49_chrIb_74	1641219	1641328	-	28.3251	2.86455	0.546111	5.24537	7.79864e-08	1.63189e-06	exon (TGME49_321680, exon 2 of 4)	TGME49_321680
TGME49_chrIb	TGME49_chrIb_75	1641421	1641517	-	13.4995	3.88456	0.92659	4.19232	1.3806e-05	0.000203846	exon (TGME49_321680, exon 2 of 4)	TGME49_321680
TGME49_chrIb	TGME49_chrIb_76	1642892	1642984	-	54.4208	0.831667	0.322277	2.5806	0.00493151	0.0344198	promoter-TSS (TGME49_321660)	TGME49_321680
TGME49_chrIb	TGME49_chrIb_77	1665938	1666024	-	5.6987	3.61584	1.30126	2.77872	0.00272865	0.021287	TTS (TGME49_321650)	TGME49_321640
TGME49_chrIb	TGME49_chrIb_78	1700188	1700271	+	7.87048	3.03861	1.06682	2.8483	0.00219769	0.0179116	exon (TGME49_321620, exon 17 of 17)	TGME49_321610
TGME49_chrIb	TGME49_chrIb_79	1723678	1724577	+	128.414	1.69539	0.265121	6.39478	8.03876e-11	2.39161e-09	promoter-TSS (TGME49_321580)	TGME49_321580
TGME49_chrIb	TGME49_chrIb_80	1724367	1724582	+	90.9133	1.97826	0.29863	6.62447	1.7425e-11	5.57881e-10	promoter-TSS (TGME49_321580)	TGME49_321580
TGME49_chrIb	TGME49_chrIb_81	1724643	1724738	+	28.825	2.35355	0.49366	4.76754	9.32436e-07	1.67851e-05	promoter-TSS (TGME49_321580)	TGME49_321580
TGME49_chrIb	TGME49_chrIb_82	1726256	1726534	-	54.9842	1.26466	0.339792	3.72187	9.88766e-05	0.00122017	promoter-TSS (TGME49_321560)	TGME49_321560
TGME49_chrIb	TGME49_chrIb_83	1726640	1726714	-	9.53082	2.64614	0.892861	2.96367	0.00151998	0.0132737	promoter-TSS (TGME49_321560)	TGME49_321560
TGME49_chrIb	TGME49_chrIb_84	1739050	1739455	-	25.6214	3.40886	0.634969	5.36854	3.96883e-08	8.67863e-07	TTS (TGME49_321560)	TGME49_321550
TGME49_chrIb	TGME49_chrIb_85	1753006	1753332	-	67.4895	2.38766	0.369959	6.45386	5.45192e-11	1.66041e-09	TTS (TGME49_321540)	TGME49_321530
TGME49_chrIb	TGME49_chrIb_86	1753397	1753927	-	29.9839	2.39007	0.491533	4.86248	5.79628e-07	1.08609e-05	TTS (TGME49_321540)	TGME49_321530
TGME49_chrIb	TGME49_chrIb_87	1756654	1756741	-	22.1777	1.49802	0.497649	3.01019	0.00130542	0.0116656	promoter-TSS (TGME49_321520)	TGME49_321530
TGME49_chrIb	TGME49_chrIb_88	1757504	1759651	+	407.442	0.905157	0.176263	5.13526	1.40875e-07	2.86559e-06	promoter-TSS (TGME49_321530)	TGME49_321520
TGME49_chrIb	TGME49_chrIb_89	1758849	1759013	+	130.959	0.61431	0.232032	2.64752	0.00405418	0.0295214	promoter-TSS (TGME49_321530)	TGME49_321520
TGME49_chrIb	TGME49_chrIb_90	1759459	1759568	+	157.986	1.32892	0.233082	5.70151	5.9374e-09	1.44903e-07	exon (TGME49_321520, exon 4 of 4)	TGME49_321520
TGME49_chrIb	TGME49_chrIb_91	1759628	1759824	+	187.197	3.58888	0.292594	12.2657	6.91904e-35	1.18202e-32	exon (TGME49_321520, exon 4 of 4)	TGME49_321520
TGME49_chrIb	TGME49_chrIb_92	1759941	1760362	+	337.687	1.49233	0.224302	6.65322	1.43371e-11	4.61722e-10	exon (TGME49_321520, exon 4 of 4)	TGME49_321520
TGME49_chrIb	TGME49_chrIb_93	1766450	1767797	+	324.197	1.16231	0.197428	5.88724	1.96354e-09	5.03951e-08	TTS (TGME49_321490)	TGME49_321510
TGME49_chrIb	TGME49_chrIb_94	1767585	1767663	+	18.1529	1.9214	0.578982	3.31858	0.000452374	0.00470827	TTS (TGME49_321490)	TGME49_321510
TGME49_chrIb	TGME49_chrIb_95	1840244	1840336	+	12.1903	2.41129	0.733795	3.28605	0.000508011	0.00522024	promoter-TSS (TGME49_321390)	TGME49_321400
TGME49_chrIb	TGME49_chrIb_96	1840487	1840907	+	48.17	1.52153	0.35636	4.26963	9.78966e-06	0.000149282	promoter-TSS (TGME49_321390)	TGME49_321410
TGME49_chrIb	TGME49_chrIb_97	1840946	1841047	+	56.3037	1.15251	0.322669	3.57179	0.000177277	0.00206308	promoter-TSS (TGME49_321390)	TGME49_321410
TGME49_chrIb	TGME49_chrIb_98	1866539	1866880	-	20.5931	1.85156	0.535407	3.45823	0.000271867	0.00301772	exon (TGME49_321360, exon 1 of 8)	TGME49_321360
TGME49_chrIb	TGME49_chrIb_99	1866936	1867020	-	5.63545	4.32073	1.40663	3.07168	0.00106428	0.00981555	exon (TGME49_321360, exon 1 of 8)	TGME49_321360
TGME49_chrII	TGME49_chrII_1	38664	38756	-	20.1415	2.00134	0.56333	3.5527	0.000190649	0.00219879	TTS (TGME49_220880)	TGME49_220890
TGME49_chrII	TGME49_chrII_2	45031	45752	+	276.224	0.534618	0.193947	2.75652	0.00292098	0.022564	TTS (TGME49_220910)	TGME49_220900
TGME49_chrII	TGME49_chrII_3	69025	69439	-	33.5594	1.01463	0.396936	2.55616	0.00529178	0.0363542	TTS (TGME49_220920)	TGME49_220920
TGME49_chrII	TGME49_chrII_4	86673	86778	+	129.936	1.03455	0.244438	4.23236	1.15628e-05	0.000173538	TTS (TGME49_220940)	TGME49_220950
TGME49_chrII	TGME49_chrII_5	87447	88773	+	220.92	0.742437	0.201612	3.68251	0.000115475	0.00140439	TTS (TGME49_220940)	TGME49_220950
TGME49_chrII	TGME49_chrII_6	88749	89068	+	328.944	1.91948	0.20748	9.25141	1.10777e-20	7.10371e-19	exon (TGME49_220950, exon 3 of 3)	TGME49_279100
TGME49_chrII	TGME49_chrII_7	89072	89156	+	62.2965	1.60445	0.358263	4.47842	3.75987e-06	6.08115e-05	exon (TGME49_220950, exon 3 of 3)	TGME49_279100
TGME49_chrII	TGME49_chrII_8	89184	89287	+	30.0704	1.19616	0.433751	2.75772	0.00291032	0.0224955	exon (TGME49_220950, exon 3 of 3)	TGME49_279100
TGME49_chrII	TGME49_chrII_9	92960	93911	+	639.158	0.464801	0.162273	2.86432	0.00208951	0.0172811	exon (TGME49_279100, exon 2 of 3)	TGME49_279100
TGME49_chrII	TGME49_chrII_10	135691	136219	+	508.249	0.466834	0.181787	2.56803	0.00511391	0.0353879	intron (TGME49_221210, intron 1 of 4)	TGME49_221210
TGME49_chrII	TGME49_chrII_11	136162	136476	+	574.766	0.593181	0.169168	3.50647	0.00022705	0.00256982	intron (TGME49_221210, intron 2 of 4)	TGME49_221210
TGME49_chrII	TGME49_chrII_12	136413	137118	+	633.661	1.22649	0.169589	7.2321	2.3779e-13	8.87331e-12	intron (TGME49_221210, intron 3 of 4)	TGME49_221210
TGME49_chrII	TGME49_chrII_13	137011	137689	+	803.425	2.08836	0.167577	12.4621	6.0083e-36	1.16269e-33	promoter-TSS (TGME49_221220)	TGME49_221220
TGME49_chrII	TGME49_chrII_14	137480	137808	+	837.209	1.93876	0.162255	11.9489	3.29087e-33	5.1401e-31	promoter-TSS (TGME49_221220)	TGME49_221220
TGME49_chrII	TGME49_chrII_15	196492	196566	-	14.6271	2.44574	0.687678	3.55653	0.000187895	0.0021698	promoter-TSS (TGME49_221265)	TGME49_221265
TGME49_chrII	TGME49_chrII_16	298297	298409	-	41.1139	1.01557	0.385947	2.63137	0.00425205	0.0305954	TTS (TGME49_221370)	TGME49_221380
TGME49_chrII	TGME49_chrII_17	298458	298556	-	66.6203	2.22232	0.351363	6.32485	1.26743e-10	3.69041e-09	TTS (TGME49_221370)	TGME49_221380
TGME49_chrII	TGME49_chrII_18	298963	299074	-	35.2971	3.81836	0.57842	6.60136	2.03698e-11	6.47423e-10	TTS (TGME49_221370)	TGME49_221380
TGME49_chrII	TGME49_chrII_19	300168	301179	-	193.12	0.68471	0.212006	3.22967	0.000619666	0.00614245	intron (TGME49_221380, intron 1 of 3)	TGME49_221380
TGME49_chrII	TGME49_chrII_20	301052	301166	-	148.141	0.977941	0.232629	4.20387	1.31197e-05	0.000194897	exon (TGME49_221380, exon 1 of 4)	TGME49_221380
TGME49_chrII	TGME49_chrII_21	384069	385376	+	148.133	0.610122	0.232684	2.6221	0.00436945	0.031296	TTS (TGME49_221480)	TGME49_221470
TGME49_chrII	TGME49_chrII_22	405062	405468	+	134.674	1.65913	0.244165	6.79513	5.41056e-12	1.7872e-10	promoter-TSS (TGME49_221500)	TGME49_221500
TGME49_chrII	TGME49_chrII_23	406335	406909	+	64.6308	1.57329	0.340494	4.6206	1.91312e-06	3.28885e-05	promoter-TSS (TGME49_221500)	TGME49_221518
TGME49_chrII	TGME49_chrII_24	407067	407162	+	121.436	0.822984	0.245215	3.35617	0.000395152	0.0041844	promoter-TSS (TGME49_221518)	TGME49_221518
TGME49_chrII	TGME49_chrII_25	467581	467696	+	13.0013	1.78235	0.656587	2.71457	0.00331807	0.0250886	promoter-TSS (TGME49_221585)	TGME49_221585
TGME49_chrII	TGME49_chrII_26	489013	489102	-	168.095	0.64077	0.224705	2.8516	0.00217496	0.0178261	exon (TGME49_221620, exon 4 of 4)	TGME49_221620
TGME49_chrII	TGME49_chrII_27	489145	490532	-	468.497	1.73494	0.196997	8.80696	6.42939e-19	3.55029e-17	exon (TGME49_221620, exon 2 of 4)	TGME49_221620
TGME49_chrII	TGME49_chrII_28	690371	690434	+	16.9002	1.39959	0.559041	2.50357	0.00614745	0.0411464	TTS (TGME49_221905)	TGME49_221910
TGME49_chrII	TGME49_chrII_29	690452	690549	+	7.78145	2.91297	1.02023	2.8552	0.00215049	0.0176718	TTS (TGME49_221905)	TGME49_221910
TGME49_chrII	TGME49_chrII_30	690857	691002	+	10.9579	2.88358	0.85179	3.38532	0.000355481	0.0038282	TTS (TGME49_221818)	TGME49_221910
TGME49_chrII	TGME49_chrII_31	690967	691017	+	7.27418	3.63479	1.147	3.16896	0.000764918	0.00737173	TTS (TGME49_221818)	TGME49_221910
TGME49_chrII	TGME49_chrII_32	691039	691119	+	5.9292	2.99176	1.1527	2.59544	0.00472355	0.0332673	TTS (TGME49_221818)	TGME49_221910
TGME49_chrII	TGME49_chrII_33	867892	867979	+	9.83865	3.1579	0.927281	3.40555	0.000330158	0.00358825	TTS (TGME49_222100)	TGME49_222090
TGME49_chrII	TGME49_chrII_34	894435	895359	+	27.5837	1.58787	0.490496	3.23726	0.000603409	0.00600854	promoter-TSS (TGME49_222120)	TGME49_222130
TGME49_chrII	TGME49_chrII_35	895145	895218	+	2.48032	4.12804	1.65822	2.48944	0.00639721	0.0424804	promoter-TSS (TGME49_222120)	TGME49_222130
TGME49_chrII	TGME49_chrII_36	918005	918050	-	7.73418	3.14935	1.05589	2.98265	0.00142884	0.0125834	TTS (TGME49_222160)	TGME49_222155
TGME49_chrII	TGME49_chrII_37	918125	918203	-	5.79571	4.40368	1.36153	3.23436	0.000609574	0.00606164	exon (TGME49_222155, exon 2 of 2)	TGME49_222155
TGME49_chrII	TGME49_chrII_38	918439	918524	-	8.32631	2.37843	0.906065	2.62501	0.0043323	0.0310401	exon (TGME49_222155, exon 2 of 2)	TGME49_222155
TGME49_chrII	TGME49_chrII_39	929747	930817	+	138.927	1.19127	0.238032	5.00466	2.79806e-07	5.46296e-06	exon (TGME49_222170, exon 2 of 2)	TGME49_222170
TGME49_chrII	TGME49_chrII_40	966726	966833	+	109.767	0.644984	0.251292	2.56668	0.00513391	0.0354814	exon (TGME49_222220, exon 1 of 5)	TGME49_222220
TGME49_chrII	TGME49_chrII_41	966834	966880	+	36.0427	1.33571	0.393373	3.39554	0.000342468	0.0037018	exon (TGME49_222220, exon 1 of 5)	TGME49_222220
TGME49_chrII	TGME49_chrII_42	967732	967798	+	38.0722	1.64688	0.39814	4.13643	1.76372e-05	0.000254569	exon (TGME49_222220, exon 2 of 5)	TGME49_222220
TGME49_chrII	TGME49_chrII_43	967843	969485	+	290.886	1.09443	0.222022	4.92939	4.12433e-07	7.90418e-06	exon (TGME49_222220, exon 3 of 5)	TGME49_222220
TGME49_chrII	TGME49_chrII_44	969971	971273	+	446.151	1.53635	0.178153	8.62375	3.23969e-18	1.69051e-16	exon (TGME49_222220, exon 5 of 5)	TGME49_222220
TGME49_chrII	TGME49_chrII_45	1005343	1005786	+	38.7495	1.34753	0.382604	3.522	0.000214151	0.00243391	exon (TGME49_222270, exon 1 of 5)	TGME49_222270
TGME49_chrII	TGME49_chrII_46	1256147	1256232	+	15.0427	1.65095	0.620387	2.66116	0.00389357	0.0286766	promoter-TSS (TGME49_222840)	TGME49_222840
TGME49_chrII	TGME49_chrII_47	1259674	1260248	-	52.966	1.05996	0.348226	3.0439	0.00116767	0.0106212	TTS (TGME49_222850)	TGME49_222840
TGME49_chrII	TGME49_chrII_48	1315082	1315167	+	12.5039	1.87438	0.692222	2.70778	0.00338679	0.0255288	TTS (TGME49_222920)	TGME49_222930
TGME49_chrII	TGME49_chrII_49	1369618	1370492	+	296.325	1.41644	0.190326	7.44218	4.95202e-14	1.93368e-12	promoter-TSS (TGME49_223010)	TGME49_223010
TGME49_chrII	TGME49_chrII_50	1371767	1371908	-	9.80613	2.17811	0.790631	2.7549	0.0029355	0.0226422	TTS (TGME49_223000)	TGME49_223010
TGME49_chrII	TGME49_chrII_51	1371910	1371985	-	8.96669	2.53869	0.884974	2.86866	0.0020611	0.0171109	TTS (TGME49_223000)	TGME49_223010
TGME49_chrII	TGME49_chrII_52	1379930	1380026	-	30.1098	1.10879	0.418157	2.65161	0.0040054	0.0292441	promoter-TSS (TGME49_223030)	TGME49_223030
TGME49_chrII	TGME49_chrII_53	1380095	1380448	-	137.735	1.08003	0.240332	4.49392	3.49611e-06	5.67133e-05	promoter-TSS (TGME49_223030)	TGME49_223030
TGME49_chrII	TGME49_chrII_54	1381356	1381446	-	20.4189	3.03716	0.638182	4.75908	9.72385e-07	1.74574e-05	promoter-TSS (TGME49_223045)	TGME49_223040
TGME49_chrII	TGME49_chrII_55	1381447	1381546	-	13.4596	2.65293	0.745946	3.55647	0.000187936	0.0021698	promoter-TSS (TGME49_223045)	TGME49_223040
TGME49_chrII	TGME49_chrII_56	1381725	1382172	-	73.7261	1.03632	0.303378	3.41595	0.0003178	0.00346946	promoter-TSS (TGME49_223045)	TGME49_223040
TGME49_chrII	TGME49_chrII_57	1385265	1387308	+	1786.35	2.57879	0.162142	15.9045	2.9481e-57	5.86055e-54	intron (TGME49_223050, intron 1 of 2)	TGME49_223050
TGME49_chrII	TGME49_chrII_58	1386482	1386599	+	327.746	3.6617	0.230577	15.8806	4.3162e-57	7.86519e-54	exon (TGME49_223050, exon 2 of 3)	TGME49_223050
TGME49_chrII	TGME49_chrII_59	1386947	1387106	+	428.413	2.56617	0.1891	13.5704	2.99774e-42	9.10437e-40	exon (TGME49_223050, exon 3 of 3)	TGME49_223050
TGME49_chrII	TGME49_chrII_60	1387140	1387236	+	131.838	1.899	0.259097	7.3293	1.15675e-13	4.40675e-12	exon (TGME49_223050, exon 3 of 3)	TGME49_223050
TGME49_chrII	TGME49_chrII_61	1387278	1387372	+	206.648	0.698428	0.214843	3.25087	0.000575252	0.00577512	exon (TGME49_223050, exon 3 of 3)	TGME49_223050
TGME49_chrII	TGME49_chrII_62	1449132	1449235	-	12.3168	2.11675	0.70431	3.00543	0.00132604	0.0118209	exon (TGME49_223110, exon 6 of 6)	TGME49_223095
TGME49_chrII	TGME49_chrII_63	1449306	1449658	-	77.0788	1.9428	0.309415	6.27896	1.70418e-10	4.92276e-09	exon (TGME49_223110, exon 6 of 6)	TGME49_223095
TGME49_chrII	TGME49_chrII_64	1449684	1449776	-	30.6501	2.36632	0.476587	4.96513	3.43275e-07	6.63109e-06	exon (TGME49_223110, exon 6 of 6)	TGME49_223095
TGME49_chrII	TGME49_chrII_65	1460063	1460917	-	15.6867	1.70196	0.606985	2.80395	0.002524	0.020019	intron (TGME49_223125, intron 1 of 2)	TGME49_223125
TGME49_chrII	TGME49_chrII_66	1475372	1475479	+	22.0053	1.56347	0.531824	2.93983	0.00164194	0.0142139	TTS (TGME49_223140)	TGME49_223140
TGME49_chrII	TGME49_chrII_67	1510472	1510663	-	115.692	2.19541	0.303194	7.24094	2.22798e-13	8.32809e-12	exon (TGME49_297060, exon 8 of 8)	TGME49_297060
TGME49_chrII	TGME49_chrII_68	1510696	1511516	-	83.1905	2.18495	0.317186	6.88856	2.81795e-12	9.61312e-11	intron (TGME49_297060, intron 7 of 7)	TGME49_297060
TGME49_chrII	TGME49_chrII_69	1511221	1511557	-	39.3733	3.14988	0.488216	6.45182	5.52592e-11	1.67827e-09	intron (TGME49_297060, intron 6 of 7)	TGME49_297060
TGME49_chrII	TGME49_chrII_70	1511477	1512309	-	50.3955	2.39757	0.407782	5.87954	2.0571e-09	5.27345e-08	intron (TGME49_297060, intron 5 of 7)	TGME49_297060
TGME49_chrII	TGME49_chrII_71	1512590	1512661	-	81.7543	0.804698	0.282426	2.84924	0.00219118	0.0179075	promoter-TSS (TGME49_297065)	TGME49_297060
TGME49_chrII	TGME49_chrII_72	1513259	1513806	-	150.623	0.747239	0.222181	3.3632	0.000385228	0.0040912	promoter-TSS (TGME49_297065)	TGME49_297060
TGME49_chrII	TGME49_chrII_73	1515883	1516456	-	458.439	0.798635	0.172936	4.61809	1.93642e-06	3.32293e-05	promoter-TSS (TGME49_297060)	TGME49_297065
TGME49_chrII	TGME49_chrII_74	1516314	1516383	-	42.3738	2.20887	0.409761	5.39063	3.51052e-08	7.75399e-07	promoter-TSS (TGME49_297060)	TGME49_297065
TGME49_chrII	TGME49_chrII_75	1516384	1516599	-	227.323	2.0275	0.214623	9.44679	1.74684e-21	1.2088e-19	promoter-TSS (TGME49_297060)	TGME49_297065
TGME49_chrII	TGME49_chrII_76	1579378	1579457	-	5.49506	4.27432	1.41179	3.02759	0.00123255	0.0111143	exon (TGME49_297160, exon 5 of 5)	TGME49_297150
TGME49_chrII	TGME49_chrII_77	1636816	1638559	-	59.3519	0.829944	0.315357	2.63176	0.00424719	0.0305705	intron (TGME49_297245, intron 9 of 10)	TGME49_297245
TGME49_chrII	TGME49_chrII_78	1753097	1753178	+	6.55887	2.56168	1.02659	2.49534	0.00629184	0.0419327	exon (TGME49_297400, exon 6 of 6)	TGME49_297410
TGME49_chrII	TGME49_chrII_79	1753256	1753339	+	12.8383	2.27312	0.734029	3.09677	0.000978193	0.00913718	exon (TGME49_297400, exon 6 of 6)	TGME49_297410
TGME49_chrII	TGME49_chrII_80	1753775	1753862	+	20.0683	2.11344	0.559473	3.77755	7.91897e-05	0.00100325	promoter-TSS (TGME49_297410)	TGME49_297410
TGME49_chrII	TGME49_chrII_81	1773769	1773853	+	29.1744	1.10326	0.426655	2.58583	0.00485718	0.0339987	promoter-TSS (TGME49_297420)	TGME49_297430
TGME49_chrII	TGME49_chrII_82	1775889	1775994	+	23.2894	1.68969	0.506383	3.33678	0.000423773	0.0044487	exon (TGME49_297430, exon 3 of 5)	TGME49_297430
TGME49_chrII	TGME49_chrII_83	1776007	1776957	+	174.321	1.35931	0.227892	5.96472	1.2253e-09	3.21266e-08	intron (TGME49_297430, intron 3 of 4)	TGME49_297430
TGME49_chrII	TGME49_chrII_84	1776705	1776999	+	166.086	0.963339	0.220745	4.36404	6.38419e-06	0.000100146	exon (TGME49_297430, exon 4 of 5)	TGME49_297430
TGME49_chrII	TGME49_chrII_85	1831162	1831260	-	18.0641	2.63688	0.64865	4.06518	2.39972e-05	0.000339422	exon (TGME49_297500, exon 11 of 11)	TGME49_297495
TGME49_chrII	TGME49_chrII_86	1831293	1831390	-	27.2918	2.29319	0.512048	4.47847	3.75895e-06	6.08115e-05	exon (TGME49_297500, exon 11 of 11)	TGME49_297495
TGME49_chrII	TGME49_chrII_87	1833237	1834731	-	28.15	1.69954	0.459952	3.69505	0.000109921	0.00134207	exon (TGME49_297500, exon 8 of 11)	TGME49_297500
TGME49_chrII	TGME49_chrII_88	1952688	1952783	+	4.85711	3.47187	1.30648	2.65742	0.00393702	0.0289187	exon (TGME49_297720, exon 18 of 18)	TGME49_297725
TGME49_chrII	TGME49_chrII_89	2036397	2036493	-	17.4834	1.55481	0.585019	2.65771	0.00393371	0.0289138	exon (TGME49_297810, exon 4 of 4)	TGME49_297810
TGME49_chrII	TGME49_chrII_90	2038168	2038272	-	31.0905	1.25479	0.419916	2.9882	0.00140312	0.0124068	exon (TGME49_297810, exon 3 of 4)	TGME49_297810
TGME49_chrII	TGME49_chrII_91	2093067	2094496	-	519.618	0.695719	0.167151	4.16221	1.5759e-05	0.000230041	promoter-TSS (TGME49_297870)	TGME49_297870
TGME49_chrII	TGME49_chrII_92	2141091	2141197	-	15.0026	1.78577	0.629921	2.83492	0.00229187	0.0185204	exon (TGME49_297960, exon 2 of 10)	TGME49_297960
TGME49_chrIII	TGME49_chrIII_1	119962	120206	-	426.486	1.39841	0.20191	6.92592	2.16582e-12	7.43483e-11	TTS (TGME49_276155)	TGME49_276140
TGME49_chrIII	TGME49_chrIII_2	120214	120298	-	53.5663	1.8611	0.358724	5.18811	1.06222e-07	2.19129e-06	TTS (TGME49_276155)	TGME49_276140
TGME49_chrIII	TGME49_chrIII_3	120780	121512	-	252.912	2.36131	0.211532	11.1629	3.09668e-29	3.6406e-27	intron (TGME49_276140, intron 2 of 3)	TGME49_276140
TGME49_chrIII	TGME49_chrIII_4	121406	121488	-	81.5272	2.74637	0.334899	8.20059	1.19604e-16	5.60041e-15	exon (TGME49_276140, exon 2 of 4)	TGME49_276140
TGME49_chrIII	TGME49_chrIII_5	122468	122572	-	34.0097	1.55475	0.429828	3.61714	0.00014894	0.00176812	exon (TGME49_276140, exon 1 of 4)	TGME49_276140
TGME49_chrIII	TGME49_chrIII_6	122604	122740	-	71.5015	1.20279	0.299791	4.01208	3.00924e-05	0.000419395	exon (TGME49_276140, exon 1 of 4)	TGME49_276140
TGME49_chrIII	TGME49_chrIII_7	135888	136161	+	41.1921	1.5856	0.385242	4.11586	1.92873e-05	0.000276743	promoter-TSS (TGME49_276130)	TGME49_276130
TGME49_chrIII	TGME49_chrIII_8	136211	136281	+	18.7484	3.60672	0.745499	4.83799	6.55779e-07	1.21938e-05	promoter-TSS (TGME49_276130)	TGME49_276130
TGME49_chrIII	TGME49_chrIII_9	183178	183561	+	118.114	1.0719	0.254063	4.21902	1.22685e-05	0.000182873	exon (TGME49_275860, exon 3 of 3)	TGME49_275850
TGME49_chrIII	TGME49_chrIII_10	212385	216685	+	899.332	2.27774	0.16524	13.7844	1.58097e-43	5.31863e-41	exon (TGME49_275810, exon 1 of 3)	TGME49_275810
TGME49_chrIII	TGME49_chrIII_11	215393	215466	+	108.633	2.69804	0.29294	9.2102	1.62752e-20	1.02858e-18	exon (TGME49_275810, exon 2 of 3)	TGME49_275810
TGME49_chrIII	TGME49_chrIII_12	215476	216945	+	1335.88	3.39075	0.186706	18.1609	5.26007e-74	5.7511e-70	intron (TGME49_275810, intron 2 of 2)	TGME49_275810
TGME49_chrIII	TGME49_chrIII_13	216665	216891	+	974.067	3.46381	0.20829	16.6297	2.12243e-62	5.80141e-59	exon (TGME49_275810, exon 3 of 3)	TGME49_275810
TGME49_chrIII	TGME49_chrIII_14	216899	216958	+	158.649	4.18651	0.341056	12.2751	6.16017e-35	1.06066e-32	TTS (TGME49_275802)	TGME49_275810
TGME49_chrIII	TGME49_chrIII_15	219218	219286	-	7.88451	2.17557	0.877202	2.48013	0.00656679	0.043304	exon (TGME49_275802, exon 13 of 13)	TGME49_275810
TGME49_chrIII	TGME49_chrIII_16	242757	242850	+	5.31024	4.23402	1.42257	2.97631	0.00145869	0.0127895	promoter-TSS (TGME49_275760)	TGME49_275760
TGME49_chrIII	TGME49_chrIII_17	243141	243275	+	7.83216	2.14256	0.875657	2.44681	0.0072064	0.0465944	promoter-TSS (TGME49_275760)	TGME49_275760
TGME49_chrIII	TGME49_chrIII_18	249410	249975	-	123.843	1.67857	0.263066	6.38078	8.80917e-11	2.5996e-09	promoter-TSS (TGME49_275755)	TGME49_275755
TGME49_chrIII	TGME49_chrIII_19	250909	250980	-	16.8528	1.48732	0.576329	2.58067	0.00493045	0.0344198	promoter-TSS (TGME49_275740)	TGME49_275750
TGME49_chrIII	TGME49_chrIII_20	251889	251963	-	16.5072	2.27133	0.636724	3.56721	0.000180399	0.00209384	promoter-TSS (TGME49_275740)	TGME49_275750
TGME49_chrIII	TGME49_chrIII_21	252048	252258	-	62.4969	1.6351	0.336998	4.85197	6.11209e-07	1.14233e-05	promoter-TSS (TGME49_275740)	TGME49_275750
TGME49_chrIII	TGME49_chrIII_22	252264	252472	-	67.0789	0.825982	0.33041	2.49987	0.00621195	0.0414516	promoter-TSS (TGME49_275740)	TGME49_275740
TGME49_chrIII	TGME49_chrIII_23	279606	279886	+	18.5528	1.54816	0.544274	2.84446	0.00222436	0.0180483	intron (TGME49_275690, intron 16 of 16)	TGME49_275680
TGME49_chrIII	TGME49_chrIII_24	279972	280067	+	42.508	1.40804	0.381985	3.68611	0.000113854	0.00138776	exon (TGME49_275690, exon 17 of 17)	TGME49_275680
TGME49_chrIII	TGME49_chrIII_25	280073	280676	+	149.881	0.637235	0.225203	2.8296	0.00233029	0.0187547	exon (TGME49_275690, exon 17 of 17)	TGME49_275680
TGME49_chrIII	TGME49_chrIII_26	303262	303640	+	30.2878	1.6041	0.447467	3.58484	0.000168643	0.00197521	TTS (TGME49_275640)	TGME49_275650
TGME49_chrIII	TGME49_chrIII_27	303663	303774	+	36.3377	1.35861	0.39914	3.40384	0.000332232	0.00360745	TTS (TGME49_275640)	TGME49_275650
TGME49_chrIII	TGME49_chrIII_28	380981	381764	-	36.0544	2.08286	0.444359	4.68732	1.38402e-06	2.42115e-05	Intergenic	TGME49_252190
TGME49_chrIII	TGME49_chrIII_29	382021	382834	-	94.4436	1.34774	0.270109	4.98959	3.02535e-07	5.88571e-06	Intergenic	TGME49_252190
TGME49_chrIII	TGME49_chrIII_30	415332	415425	+	10.1186	2.07056	0.779511	2.65623	0.00395102	0.0289578	promoter-TSS (TGME49_252230)	TGME49_252230
TGME49_chrIII	TGME49_chrIII_31	477889	477979	+	8.58088	2.08134	0.834655	2.49365	0.00632189	0.0420696	promoter-TSS (TGME49_252295)	TGME49_252295
TGME49_chrIII	TGME49_chrIII_32	487858	487940	-	9.76295	4.15437	1.16969	3.55169	0.000191381	0.00220491	promoter-TSS (TGME49_252320)	TGME49_252310
TGME49_chrIII	TGME49_chrIII_33	505113	505189	+	9.08451	2.21629	0.838338	2.64367	0.00410061	0.0297802	TTS (TGME49_252350)	TGME49_252350
TGME49_chrIII	TGME49_chrIII_34	512744	516648	+	396.465	0.763764	0.19156	3.98707	3.34472e-05	0.000462613	TTS (TGME49_252370)	TGME49_252360
TGME49_chrIII	TGME49_chrIII_35	540138	541712	-	287.038	0.483076	0.187713	2.57348	0.00503409	0.0349573	promoter-TSS (TGME49_252385)	TGME49_252385
TGME49_chrIII	TGME49_chrIII_36	573684	576235	-	88.5585	1.96873	0.336399	5.85236	2.42317e-09	6.15419e-08	promoter-TSS (TGME49_252450)	TGME49_252450
TGME49_chrIII	TGME49_chrIII_37	576004	576065	-	2.81969	4.28516	1.61011	2.6614	0.0038908	0.0286658	exon (TGME49_252440, exon 1 of 1)	TGME49_252440
TGME49_chrIII	TGME49_chrIII_38	593209	593363	-	7.13806	2.27066	0.936597	2.42437	0.00766748	0.0488819	TTS (TGME49_252480)	TGME49_252490
TGME49_chrIII	TGME49_chrIII_39	596451	598439	-	111.692	0.878403	0.246088	3.56947	0.000178855	0.00207701	exon (TGME49_252500, exon 1 of 1)	TGME49_252500
TGME49_chrIII	TGME49_chrIII_40	619681	619774	-	14.3465	2.21636	0.664417	3.3358	0.000425271	0.00445374	exon (TGME49_252630, exon 2 of 2)	TGME49_252630
TGME49_chrIII	TGME49_chrIII_41	619825	619918	-	20.3961	1.2694	0.522488	2.42954	0.00755904	0.0484306	exon (TGME49_252630, exon 2 of 2)	TGME49_252630
TGME49_chrIII	TGME49_chrIII_42	819815	819918	+	81.3243	1.14446	0.297184	3.85099	5.88195e-05	0.000774356	exon (TGME49_253170, exon 17 of 17)	TGME49_253290
TGME49_chrIII	TGME49_chrIII_43	819953	820046	+	44.9462	1.61624	0.369827	4.37027	6.20474e-06	9.76109e-05	exon (TGME49_253170, exon 17 of 17)	TGME49_253290
TGME49_chrIII	TGME49_chrIII_44	820189	820272	+	25.0217	2.28973	0.522929	4.37866	5.97066e-06	9.4472e-05	exon (TGME49_253170, exon 17 of 17)	TGME49_253290
TGME49_chrIII	TGME49_chrIII_45	820273	820349	+	36.3088	1.44942	0.397019	3.65077	0.000130728	0.00156923	exon (TGME49_253170, exon 17 of 17)	TGME49_253290
TGME49_chrIII	TGME49_chrIII_46	820579	820651	+	7.45248	2.38061	0.925216	2.57304	0.00504052	0.0349908	exon (TGME49_253170, exon 17 of 17)	TGME49_253290
TGME49_chrIII	TGME49_chrIII_47	820730	820817	+	22.3561	2.87967	0.600093	4.79871	7.98441e-07	1.45861e-05	TTS (TGME49_253170)	TGME49_253290
TGME49_chrIII	TGME49_chrIII_48	820818	820886	+	25.9998	1.82559	0.480503	3.79933	7.2543e-05	0.000928202	TTS (TGME49_253170)	TGME49_253290
TGME49_chrIII	TGME49_chrIII_49	821031	821106	+	22.6111	1.25307	0.482081	2.5993	0.00467067	0.0329782	TTS (TGME49_253170)	TGME49_253290
TGME49_chrIII	TGME49_chrIII_50	821108	821181	+	28.3448	2.24692	0.484743	4.63528	1.78228e-06	3.08087e-05	TTS (TGME49_253170)	TGME49_253290
TGME49_chrIII	TGME49_chrIII_51	821194	821272	+	7.30617	4.70588	1.36135	3.45679	0.000273328	0.00303087	TTS (TGME49_253170)	TGME49_253290
TGME49_chrIII	TGME49_chrIII_52	821335	821385	+	23.1322	1.15278	0.472065	2.44199	0.00730335	0.0470682	TTS (TGME49_253170)	TGME49_253290
TGME49_chrIII	TGME49_chrIII_53	1102352	1102448	+	76.328	1.16086	0.295752	3.92512	4.3344e-05	0.000589796	promoter-TSS (TGME49_253680)	TGME49_253690
TGME49_chrIII	TGME49_chrIII_54	1102451	1103084	+	439.141	1.79287	0.180902	9.91075	1.8691e-23	1.4597e-21	TTS (TGME49_253700)	TGME49_253690
TGME49_chrIII	TGME49_chrIII_55	1103093	1103186	+	17.2373	1.92357	0.585919	3.283	0.000513536	0.00526218	TTS (TGME49_253700)	TGME49_253690
TGME49_chrIII	TGME49_chrIII_56	1222798	1223278	+	38.8341	1.19702	0.393679	3.04061	0.00118051	0.0107113	intron (TGME49_253820, intron 1 of 3)	TGME49_253820
TGME49_chrIII	TGME49_chrIII_57	1224361	1224452	+	50.1658	0.90693	0.331965	2.73201	0.00314748	0.0240146	promoter-TSS (TGME49_253830)	TGME49_253830
TGME49_chrIII	TGME49_chrIII_58	1224456	1224618	+	96.8822	1.47051	0.270261	5.44108	2.64792e-08	5.97544e-07	promoter-TSS (TGME49_253830)	TGME49_253830
TGME49_chrIII	TGME49_chrIII_59	1224561	1224649	+	64.0339	1.4271	0.312386	4.56837	2.45766e-06	4.12763e-05	promoter-TSS (TGME49_253830)	TGME49_253830
TGME49_chrIII	TGME49_chrIII_60	1224667	1224760	+	30.8295	1.31722	0.427187	3.08348	0.00102297	0.00949058	promoter-TSS (TGME49_253830)	TGME49_253830
TGME49_chrIII	TGME49_chrIII_61	1228714	1228755	-	14.4816	2.94991	0.737629	3.99917	3.17825e-05	0.000440424	promoter-TSS (TGME49_253840)	TGME49_253840
TGME49_chrIII	TGME49_chrIII_62	1282605	1282671	-	16.8144	3.14613	0.716273	4.39236	5.60628e-06	8.8964e-05	TTS (TGME49_253900)	TGME49_253890
TGME49_chrIII	TGME49_chrIII_63	1283994	1284090	-	12.2093	2.16909	0.719691	3.01391	0.0012895	0.0115375	promoter-TSS (TGME49_253890)	TGME49_253890
TGME49_chrIII	TGME49_chrIII_64	1284783	1284872	-	12.7751	2.75512	0.759587	3.62712	0.000143297	0.00171135	promoter-TSS (TGME49_253890)	TGME49_253890
TGME49_chrIII	TGME49_chrIII_65	1284949	1285040	-	9.92749	1.9944	0.773544	2.57826	0.00496496	0.034565	exon (TGME49_253900, exon 7 of 7)	TGME49_253890
TGME49_chrIII	TGME49_chrIII_66	1391929	1392014	-	9.55838	1.9023	0.771493	2.46574	0.00683645	0.0447619	TTS (TGME49_253990)	TGME49_254010
TGME49_chrIII	TGME49_chrIII_67	1419760	1419855	+	40.2092	1.23691	0.402303	3.07457	0.00105403	0.00973332	promoter-TSS (TGME49_254040)	TGME49_254030
TGME49_chrIII	TGME49_chrIII_68	1420431	1420909	+	36.9338	2.03605	0.418139	4.86931	5.59946e-07	1.05373e-05	promoter-TSS (TGME49_254040)	TGME49_254040
TGME49_chrIII	TGME49_chrIII_69	1420955	1421051	+	53.8389	2.56784	0.398774	6.43933	6.00003e-11	1.80471e-09	promoter-TSS (TGME49_254040)	TGME49_254040
TGME49_chrIII	TGME49_chrIII_70	1421071	1421150	+	37.9434	3.77576	0.576775	6.54633	2.94835e-11	9.18398e-10	promoter-TSS (TGME49_254040)	TGME49_254040
TGME49_chrIII	TGME49_chrIII_71	1438846	1443367	+	167.058	0.948659	0.217676	4.35812	6.5591e-06	0.000102816	TTS (TGME49_254090)	TGME49_254080
TGME49_chrIII	TGME49_chrIII_72	1459364	1460114	+	81.0008	0.874686	0.285303	3.06581	0.0010854	0.00999347	TTS (TGME49_254135)	TGME49_254120
TGME49_chrIII	TGME49_chrIII_73	1460012	1460116	+	38.8586	0.964364	0.391213	2.46506	0.00684947	0.0448167	TTS (TGME49_254135)	TGME49_254120
TGME49_chrIII	TGME49_chrIII_74	1460266	1460354	+	51.7151	1.23099	0.342785	3.59115	0.000164612	0.0019367	TTS (TGME49_254135)	TGME49_254120
TGME49_chrIII	TGME49_chrIII_75	1460373	1460462	+	45.0195	1.39397	0.379611	3.67211	0.000120279	0.00145715	TTS (TGME49_254135)	TGME49_254120
TGME49_chrIII	TGME49_chrIII_76	1460528	1460609	+	16.6984	2.58382	0.662162	3.9021	4.76816e-05	0.000639273	TTS (TGME49_254120)	TGME49_254120
TGME49_chrIII	TGME49_chrIII_77	1472312	1472410	+	14.4941	1.58966	0.613892	2.58948	0.00480602	0.0337487	TTS (TGME49_254140)	TGME49_254140
TGME49_chrIII	TGME49_chrIII_78	1651065	1651495	+	91.1564	1.70577	0.281583	6.0578	6.89991e-10	1.86042e-08	exon (TGME49_254365, exon 5 of 5)	TGME49_254370
TGME49_chrIII	TGME49_chrIII_79	1739973	1740182	-	963.259	2.05668	0.167079	12.3097	4.0181e-35	7.14339e-33	promoter-TSS (TGME49_254430)	TGME49_254430
TGME49_chrIII	TGME49_chrIII_80	1740207	1740240	-	171.61	2.7192	0.273469	9.94338	1.34756e-23	1.05997e-21	promoter-TSS (TGME49_254430)	TGME49_254430
TGME49_chrIII	TGME49_chrIII_81	1740791	1740890	-	337.229	3.12585	0.244298	12.7952	8.71641e-38	2.02768e-35	exon (TGME49_254440, exon 3 of 4)	TGME49_254430
TGME49_chrIII	TGME49_chrIII_82	1741515	1741632	-	270.665	2.78373	0.224858	12.3799	1.67814e-35	3.08368e-33	exon (TGME49_254440, exon 2 of 4)	TGME49_254440
TGME49_chrIII	TGME49_chrIII_83	1741648	1741745	-	284.292	3.07181	0.22356	13.7404	2.90582e-43	9.48382e-41	exon (TGME49_254440, exon 2 of 4)	TGME49_254440
TGME49_chrIII	TGME49_chrIII_84	1743107	1743206	-	313.983	1.37639	0.209178	6.58	2.3522e-11	7.43289e-10	exon (TGME49_254440, exon 1 of 4)	TGME49_254440
TGME49_chrIII	TGME49_chrIII_85	1743230	1743317	-	47.6823	1.42594	0.392606	3.63199	0.00014062	0.00168306	promoter-TSS (TGME49_254440)	TGME49_254440
TGME49_chrIII	TGME49_chrIII_86	1763344	1763417	+	18.707	1.54299	0.550498	2.80289	0.00253232	0.0200704	TTS (TGME49_254480)	TGME49_254470
TGME49_chrIII	TGME49_chrIII_87	1763425	1763523	+	26.8948	1.7878	0.477234	3.74616	8.97802e-05	0.00111928	TTS (TGME49_254480)	TGME49_254470
TGME49_chrIII	TGME49_chrIII_88	1802338	1802443	+	32.1262	1.72263	0.429518	4.01062	3.02797e-05	0.000421468	promoter-TSS (TGME49_254510)	TGME49_254520
TGME49_chrIII	TGME49_chrIII_89	1803229	1805060	+	23.6303	1.69102	0.497132	3.40156	0.000335013	0.00362986	intron (TGME49_254520, intron 3 of 4)	TGME49_254520
TGME49_chrIII	TGME49_chrIII_90	1805072	1805148	+	10.9705	3.08409	0.863299	3.57245	0.000176828	0.00205895	exon (TGME49_254520, exon 5 of 5)	TGME49_254530
TGME49_chrIII	TGME49_chrIII_91	1805150	1805220	+	8.58954	3.45368	1.06941	3.22951	0.000620005	0.00614302	exon (TGME49_254520, exon 5 of 5)	TGME49_254530
TGME49_chrIII	TGME49_chrIII_92	1805311	1805449	+	25.4012	2.35591	0.529071	4.45292	4.23551e-06	6.80014e-05	promoter-TSS (TGME49_254530)	TGME49_254530
TGME49_chrIII	TGME49_chrIII_93	1832917	1833091	-	10.2464	2.6996	0.849615	3.17744	0.000742915	0.00719456	TTS (TGME49_254555)	TGME49_254555
TGME49_chrIII	TGME49_chrIII_94	1857940	1858342	-	13.4955	1.59151	0.640129	2.48624	0.00645504	0.0427401	promoter-TSS (TGME49_254606)	TGME49_254610
TGME49_chrIII	TGME49_chrIII_95	1860376	1860474	-	134.736	2.53026	0.269178	9.39997	2.729e-21	1.84182e-19	promoter-TSS (TGME49_254610)	TGME49_254620
TGME49_chrIII	TGME49_chrIII_96	1860475	1860555	-	134.662	2.38806	0.259663	9.19678	1.84422e-20	1.15884e-18	promoter-TSS (TGME49_254610)	TGME49_254620
TGME49_chrIII	TGME49_chrIII_97	1860582	1861010	-	838.619	1.61426	0.161384	10.0026	7.42476e-24	5.9039e-22	promoter-TSS (TGME49_254610)	TGME49_254620
TGME49_chrIII	TGME49_chrIII_98	1860910	1862033	-	767.543	1.53541	0.175973	8.72524	1.32811e-18	7.13558e-17	intron (TGME49_254620, intron 1 of 2)	TGME49_254620
TGME49_chrIII	TGME49_chrIII_99	1861873	1861932	-	326.08	1.66838	0.236136	7.06535	8.01048e-13	2.85285e-11	promoter-TSS (TGME49_254620)	TGME49_254620
TGME49_chrIII	TGME49_chrIII_100	1861962	1862045	-	39.5128	1.91034	0.411868	4.63823	1.75705e-06	3.03967e-05	promoter-TSS (TGME49_254620)	TGME49_254620
TGME49_chrIII	TGME49_chrIII_101	1904445	1905701	+	1213.84	1.8529	0.156382	11.8485	1.09515e-32	1.66023e-30	promoter-TSS (TGME49_254710)	TGME49_254710
TGME49_chrIII	TGME49_chrIII_102	1905293	1905324	+	6.62156	2.46996	1.00435	2.45925	0.00696136	0.0453453	promoter-TSS (TGME49_254710)	TGME49_254710
TGME49_chrIII	TGME49_chrIII_103	1905378	1905545	+	269.261	2.48766	0.211065	11.7862	2.29835e-32	3.35053e-30	promoter-TSS (TGME49_254710)	TGME49_254710
TGME49_chrIII	TGME49_chrIII_104	1905546	1905716	+	320.142	2.22955	0.216778	10.2849	4.11999e-25	3.45179e-23	promoter-TSS (TGME49_254710)	TGME49_254710
TGME49_chrIII	TGME49_chrIII_105	1924375	1924467	-	21.0443	1.55487	0.510457	3.04604	0.00115937	0.0105633	promoter-TSS (TGME49_254760)	TGME49_254760
TGME49_chrIII	TGME49_chrIII_106	1937568	1937655	+	7.8503	2.14903	0.88232	2.43565	0.00743248	0.0477391	TTS (TGME49_254810)	TGME49_254800
TGME49_chrIII	TGME49_chrIII_107	1948654	1948732	+	4.28044	3.33911	1.32675	2.51676	0.0059219	0.0399304	exon (TGME49_254820, exon 1 of 1)	TGME49_254820
TGME49_chrIII	TGME49_chrIII_108	2010903	2010964	+	3.32755	4.52336	1.55566	2.90769	0.00182056	0.0154423	TTS (TGME49_254890)	TGME49_254890
TGME49_chrIII	TGME49_chrIII_109	2018189	2018295	+	25.954	1.45963	0.477083	3.05948	0.0011086	0.0101643	exon (TGME49_254900, exon 2 of 2)	TGME49_254900
TGME49_chrIII	TGME49_chrIII_110	2018372	2018470	+	25.8877	1.33664	0.477016	2.80208	0.00253874	0.0200994	TTS (TGME49_254900)	TGME49_254900
TGME49_chrIII	TGME49_chrIII_111	2120491	2120597	+	7.69901	2.21905	0.917168	2.41946	0.00777189	0.0494322	TTS (TGME49_299200)	TGME49_299190
TGME49_chrIII	TGME49_chrIII_112	2120684	2120759	+	7.66974	2.80038	0.978964	2.86055	0.00211452	0.0174484	TTS (TGME49_299200)	TGME49_299190
TGME49_chrIII	TGME49_chrIII_113	2223754	2223859	-	151.498	3.49903	0.33278	10.5145	3.70199e-26	3.31768e-24	TTS (TGME49_299060)	TGME49_299050
TGME49_chrIII	TGME49_chrIII_114	2223955	2224058	-	84.5781	1.77381	0.296263	5.98726	1.06701e-09	2.81112e-08	TTS (TGME49_299060)	TGME49_299050
TGME49_chrIII	TGME49_chrIII_115	2224074	2224177	-	157.524	2.69384	0.296372	9.08938	4.98034e-20	3.01676e-18	TTS (TGME49_299060)	TGME49_299050
TGME49_chrIII	TGME49_chrIII_116	2224713	2225336	-	409.187	2.12867	0.192578	11.0536	1.05342e-28	1.18738e-26	intron (TGME49_299050, intron 2 of 3)	TGME49_299050
TGME49_chrIII	TGME49_chrIII_117	2225298	2226384	-	452.747	1.70307	0.190497	8.94014	1.94331e-19	1.13621e-17	TTS (TGME49_299040)	TGME49_299050
TGME49_chrIII	TGME49_chrIII_118	2226239	2226327	-	292.151	1.92311	0.246433	7.80377	3.00428e-15	1.29831e-13	TTS (TGME49_299040)	TGME49_299050
TGME49_chrIII	TGME49_chrIII_119	2226353	2226440	-	62.0223	0.891283	0.334948	2.66096	0.0038959	0.028684	promoter-TSS (TGME49_299050)	TGME49_299050
TGME49_chrIII	TGME49_chrIII_120	2293716	2293800	+	12.2466	2.34295	0.730189	3.20869	0.000666716	0.00655239	promoter-TSS (TGME49_298980)	TGME49_298970
TGME49_chrIII	TGME49_chrIII_121	2294311	2294409	+	19.2682	3.30498	0.693713	4.76419	9.4809e-07	1.70493e-05	exon (TGME49_298970, exon 4 of 4)	TGME49_298970
TGME49_chrIII	TGME49_chrIII_122	2294439	2294621	+	62.9396	2.24229	0.35037	6.39977	7.78067e-11	2.31798e-09	exon (TGME49_298970, exon 4 of 4)	TGME49_298970
TGME49_chrIV	TGME49_chrIV_1	106677	106769	+	14.3722	1.77273	0.628233	2.82177	0.00238799	0.0190995	exon (TGME49_320740, exon 5 of 8)	TGME49_320730
TGME49_chrIV	TGME49_chrIV_2	106834	106932	+	19.0637	1.54092	0.538366	2.86222	0.00210345	0.0173767	exon (TGME49_320740, exon 5 of 8)	TGME49_320730
TGME49_chrIV	TGME49_chrIV_3	193105	193215	+	32.1006	2.16295	0.480391	4.50248	3.35822e-06	5.47199e-05	exon (TGME49_320630, exon 9 of 9)	TGME49_320620
TGME49_chrIV	TGME49_chrIV_4	209932	210825	+	707.519	0.696933	0.162341	4.29302	8.81278e-06	0.000135425	exon (TGME49_320600, exon 4 of 5)	TGME49_320600
TGME49_chrIV	TGME49_chrIV_5	210777	210874	+	122.379	2.99915	0.294161	10.1956	1.0373e-24	8.59189e-23	exon (TGME49_320600, exon 5 of 5)	TGME49_320600
TGME49_chrIV	TGME49_chrIV_6	210907	211017	+	321.652	1.82221	0.206776	8.81245	6.122e-19	3.39771e-17	exon (TGME49_320600, exon 5 of 5)	TGME49_320600
TGME49_chrIV	TGME49_chrIV_7	211030	211213	+	194.28	1.51802	0.213988	7.09395	6.51692e-13	2.33999e-11	exon (TGME49_320600, exon 5 of 5)	TGME49_320600
TGME49_chrIV	TGME49_chrIV_8	211285	211360	+	75.9527	1.63808	0.307786	5.32213	5.12784e-08	1.10473e-06	exon (TGME49_320600, exon 5 of 5)	TGME49_320600
TGME49_chrIV	TGME49_chrIV_9	211362	211442	+	90.6663	1.48861	0.292756	5.0848	1.84006e-07	3.68806e-06	exon (TGME49_320600, exon 5 of 5)	TGME49_320600
TGME49_chrIV	TGME49_chrIV_10	211445	211569	+	453.092	3.09187	0.212493	14.5505	2.90096e-48	1.5472e-45	exon (TGME49_320600, exon 5 of 5)	TGME49_320592
TGME49_chrIV	TGME49_chrIV_11	211572	211613	+	129.473	2.84497	0.293897	9.68018	1.83042e-22	1.34767e-20	TTS (TGME49_320600)	TGME49_320592
TGME49_chrIV	TGME49_chrIV_12	256983	257565	+	22.5084	1.27851	0.488361	2.61797	0.00442272	0.0316154	intron (TGME49_320570, intron 9 of 10)	TGME49_320560
TGME49_chrIV	TGME49_chrIV_13	257527	258404	+	32.809	1.24541	0.419191	2.97098	0.00148425	0.0129877	TTS (TGME49_320560)	TGME49_320560
TGME49_chrIV	TGME49_chrIV_14	258367	258481	+	62.9567	1.52768	0.339057	4.50566	3.30837e-06	5.39882e-05	TTS (TGME49_320560)	TGME49_320560
TGME49_chrIV	TGME49_chrIV_15	258501	258593	+	54.4043	1.53083	0.349985	4.374	6.09945e-06	9.6162e-05	TTS (TGME49_320560)	TGME49_320560
TGME49_chrIV	TGME49_chrIV_16	258597	258754	+	47.161	1.78274	0.378483	4.71023	1.23721e-06	2.18883e-05	TTS (TGME49_320560)	TGME49_320560
TGME49_chrIV	TGME49_chrIV_17	305845	306800	-	166.073	0.714508	0.216665	3.29776	0.000487299	0.00502631	TTS (TGME49_320500)	TGME49_320490
TGME49_chrIV	TGME49_chrIV_18	307952	308033	-	5.73065	2.9417	1.20395	2.44337	0.00727534	0.0469322	exon (TGME49_320490, exon 1 of 2)	TGME49_320490
TGME49_chrIV	TGME49_chrIV_19	342419	342516	-	15.7873	1.82569	0.621597	2.9371	0.00165651	0.0142948	exon (TGME49_320450, exon 5 of 5)	TGME49_320450
TGME49_chrIV	TGME49_chrIV_20	409041	409124	-	4.61099	4.02162	1.43239	2.80763	0.00249538	0.0198568	TTS (TGME49_320270)	TGME49_320270
TGME49_chrIV	TGME49_chrIV_21	424195	424276	-	5.75136	2.7739	1.1398	2.43368	0.00747305	0.0479375	promoter-TSS (TGME49_320240)	TGME49_320240
TGME49_chrIV	TGME49_chrIV_22	429622	429708	-	25.1594	1.20744	0.464315	2.60047	0.00465475	0.0328764	exon (TGME49_320220, exon 2 of 5)	TGME49_320220
TGME49_chrIV	TGME49_chrIV_23	436532	437344	+	20.7588	1.35026	0.51098	2.64249	0.00411489	0.029864	TTS (TGME49_320200)	TGME49_320200
TGME49_chrIV	TGME49_chrIV_24	437392	437560	+	18.849	1.91148	0.562786	3.39646	0.000341315	0.00369482	TTS (TGME49_320200)	TGME49_320200
TGME49_chrIV	TGME49_chrIV_25	441430	442000	-	32.1509	1.0525	0.42334	2.48619	0.00645587	0.0427401	promoter-TSS (TGME49_320200)	TGME49_320200
TGME49_chrIV	TGME49_chrIV_26	442317	442387	-	12.3966	2.6233	0.798991	3.28326	0.000513063	0.0052598	promoter-TSS (TGME49_320200)	TGME49_320190
TGME49_chrIV	TGME49_chrIV_27	442392	442473	-	8.37964	3.03422	0.998323	3.03932	0.00118556	0.0107482	promoter-TSS (TGME49_320200)	TGME49_320190
TGME49_chrIV	TGME49_chrIV_28	445518	445598	-	14.0268	2.14358	0.676764	3.1674	0.000769042	0.00740169	promoter-TSS (TGME49_320190)	TGME49_320180
TGME49_chrIV	TGME49_chrIV_29	445607	445763	-	56.9364	1.04752	0.321588	3.25735	0.000562288	0.00566616	TTS (TGME49_320180)	TGME49_320180
TGME49_chrIV	TGME49_chrIV_30	445768	445851	-	14.1436	2.42341	0.696745	3.47819	0.000252408	0.00282322	exon (TGME49_320180, exon 1 of 1)	TGME49_320180
TGME49_chrIV	TGME49_chrIV_31	445887	445993	-	8.14602	2.7382	1.01974	2.68518	0.00362449	0.0270224	exon (TGME49_320180, exon 1 of 1)	TGME49_320180
TGME49_chrIV	TGME49_chrIV_32	476304	478688	-	303.032	1.73719	0.20565	8.44733	1.49015e-17	7.49085e-16	promoter-TSS (TGME49_320135)	TGME49_320140
TGME49_chrIV	TGME49_chrIV_33	477521	478462	-	45.0206	2.08198	0.389111	5.35061	4.38293e-08	9.53646e-07	promoter-TSS (TGME49_320135)	TGME49_320140
TGME49_chrIV	TGME49_chrIV_34	478449	478624	-	83.0322	2.14264	0.30608	7.00026	1.27744e-12	4.4694e-11	promoter-TSS (TGME49_320135)	TGME49_320140
TGME49_chrIV	TGME49_chrIV_35	486517	486840	-	34.5511	1.91585	0.430512	4.45018	4.29002e-06	6.87755e-05	TTS (TGME49_320120)	TGME49_320120
TGME49_chrIV	TGME49_chrIV_36	552285	552331	+	238.749	1.86558	0.211124	8.83642	4.94182e-19	2.76375e-17	exon (TGME49_320050, exon 2 of 4)	TGME49_320050
TGME49_chrIV	TGME49_chrIV_37	552343	552506	+	529.235	2.31061	0.177651	13.0064	5.62229e-39	1.38138e-36	exon (TGME49_320050, exon 2 of 4)	TGME49_320050
TGME49_chrIV	TGME49_chrIV_38	552510	552609	+	115.918	2.34526	0.283725	8.26598	6.92744e-17	3.32928e-15	exon (TGME49_320050, exon 2 of 4)	TGME49_320050
TGME49_chrIV	TGME49_chrIV_39	553258	554374	+	1704.25	2.34403	0.164796	14.2238	3.25918e-46	1.45446e-43	intron (TGME49_320050, intron 3 of 3)	TGME49_320050
TGME49_chrIV	TGME49_chrIV_40	572581	573681	-	262.911	0.863669	0.191498	4.51006	3.24049e-06	5.29594e-05	TTS (TGME49_320030)	TGME49_320020
TGME49_chrIV	TGME49_chrIV_41	712745	712851	-	95.6084	0.763331	0.301271	2.5337	0.00564326	0.0383869	TTS (TGME49_319880)	TGME49_319870
TGME49_chrIV	TGME49_chrIV_42	712918	713275	-	335.961	2.09178	0.222499	9.40131	2.6943e-21	1.82404e-19	TTS (TGME49_319880)	TGME49_319870
TGME49_chrIV	TGME49_chrIV_43	713850	713960	-	81.871	2.2173	0.306857	7.22584	2.49003e-13	9.24439e-12	TTS (TGME49_319880)	TGME49_319870
TGME49_chrIV	TGME49_chrIV_44	713968	714057	-	51.2003	1.82546	0.363942	5.01582	2.64044e-07	5.16445e-06	TTS (TGME49_319880)	TGME49_319870
TGME49_chrIV	TGME49_chrIV_45	748012	748531	+	39.026	2.35327	0.42698	5.51143	1.7797e-08	4.08788e-07	exon (TGME49_319850, exon 2 of 2)	TGME49_319740
TGME49_chrIV	TGME49_chrIV_46	757573	757661	-	10.8638	2.15746	0.751121	2.87232	0.00203738	0.016959	TTS (TGME49_319740)	TGME49_319730
TGME49_chrIV	TGME49_chrIV_47	759035	759119	-	10.0474	1.86584	0.745973	2.50122	0.00618827	0.0413567	exon (TGME49_319730, exon 1 of 2)	TGME49_319730
TGME49_chrIV	TGME49_chrIV_48	913479	913571	+	178.27	1.11787	0.227171	4.92084	4.30868e-07	8.23584e-06	exon (TGME49_319560, exon 1 of 2)	TGME49_319560
TGME49_chrIV	TGME49_chrIV_49	913609	913758	+	749.487	1.00744	0.165115	6.10145	5.25565e-10	1.43836e-08	intron (TGME49_319560, intron 1 of 1)	TGME49_319550
TGME49_chrIV	TGME49_chrIV_50	920652	921087	+	30.5807	1.66221	0.442319	3.75793	8.56615e-05	0.00107529	TTS (TGME49_319540)	TGME49_319550
TGME49_chrIV	TGME49_chrIV_51	921033	921097	+	23.5141	1.93329	0.509434	3.79497	7.38312e-05	0.000943581	TTS (TGME49_319540)	TGME49_319550
TGME49_chrIV	TGME49_chrIV_52	921112	921219	+	52.1724	1.83578	0.36415	5.04127	2.31224e-07	4.58401e-06	TTS (TGME49_319540)	TGME49_319550
TGME49_chrIV	TGME49_chrIV_53	937794	938307	+	32.3837	2.38094	0.46617	5.10746	1.63263e-07	3.28736e-06	exon (TGME49_319530, exon 7 of 7)	TGME49_319530
TGME49_chrIV	TGME49_chrIV_54	938334	938433	+	10.5796	3.03863	0.927059	3.27771	0.000523264	0.00533685	exon (TGME49_319530, exon 7 of 7)	TGME49_319530
TGME49_chrIV	TGME49_chrIV_55	938467	938573	+	9.01682	2.17422	0.82215	2.64456	0.00408987	0.0297302	exon (TGME49_319530, exon 7 of 7)	TGME49_319530
TGME49_chrIV	TGME49_chrIV_56	939901	939992	+	26.6598	1.11856	0.446522	2.50505	0.00612179	0.0410755	TTS (TGME49_319520)	TGME49_319530
TGME49_chrIV	TGME49_chrIV_57	952298	952392	-	19.5244	1.37093	0.523193	2.62031	0.00439245	0.0314298	promoter-TSS (TGME49_319520)	TGME49_319520
TGME49_chrIV	TGME49_chrIV_58	952451	952538	-	26.5189	1.28801	0.471416	2.73222	0.00314546	0.0240076	promoter-TSS (TGME49_319520)	TGME49_319520
TGME49_chrIV	TGME49_chrIV_59	952553	952661	-	12.4855	2.20254	0.706775	3.11632	0.000915603	0.00860769	promoter-TSS (TGME49_319520)	TGME49_319520
TGME49_chrIV	TGME49_chrIV_60	1015227	1015327	+	34.9292	1.53374	0.419402	3.65697	0.00012761	0.00153653	promoter-TSS (TGME49_319340)	TGME49_319340
TGME49_chrIV	TGME49_chrIV_61	1020625	1021674	+	541.62	1.15109	0.17075	6.74136	7.84553e-12	2.5644e-10	exon (TGME49_319340, exon 2 of 2)	TGME49_319340
TGME49_chrIV	TGME49_chrIV_62	1021758	1022175	+	266.261	1.09753	0.218381	5.02578	2.50699e-07	4.93877e-06	exon (TGME49_319340, exon 2 of 2)	TGME49_319340
TGME49_chrIV	TGME49_chrIV_63	1072929	1073068	-	6.93849	3.1496	1.10593	2.84793	0.00220024	0.0179258	TTS (TGME49_319308)	TGME49_319300
TGME49_chrIV	TGME49_chrIV_64	1114940	1115009	-	7.94209	3.21376	1.06048	3.03048	0.00122083	0.0110314	promoter-TSS (TGME49_318738)	TGME49_318738
TGME49_chrIV	TGME49_chrIV_65	1115070	1115132	-	7.42762	2.22946	0.923455	2.41426	0.0078835	0.0499926	promoter-TSS (TGME49_318738)	TGME49_318738
TGME49_chrIV	TGME49_chrIV_66	1143470	1143669	+	24.804	1.90234	0.491614	3.86957	5.45129e-05	0.000721134	exon (TGME49_318700, exon 5 of 5)	TGME49_318690
TGME49_chrIV	TGME49_chrIV_67	1339563	1339853	-	121.185	1.53774	0.266501	5.7701	3.96114e-09	9.83055e-08	exon (TGME49_318430, exon 8 of 8)	TGME49_318440
TGME49_chrIV	TGME49_chrIV_68	1340357	1342210	-	91.8686	1.24926	0.273163	4.57332	2.40027e-06	4.04678e-05	intron (TGME49_318430, intron 4 of 7)	TGME49_318430
TGME49_chrIV	TGME49_chrIV_69	1348105	1348183	+	4.7624	3.22043	1.28749	2.50133	0.00618634	0.0413564	exon (TGME49_318420, exon 1 of 3)	TGME49_318420
TGME49_chrIV	TGME49_chrIV_70	1355798	1358313	+	135.63	1.1972	0.259806	4.60807	2.03213e-06	3.47704e-05	TTS (TGME49_318400)	TGME49_318410
TGME49_chrIV	TGME49_chrIV_71	1357693	1358304	+	83.1128	1.85645	0.321874	5.76763	4.01982e-09	9.95486e-08	TTS (TGME49_318400)	TGME49_318410
TGME49_chrIV	TGME49_chrIV_72	1358152	1358250	+	15.3906	2.23742	0.659699	3.39157	0.000347461	0.00375021	TTS (TGME49_318400)	TGME49_318410
TGME49_chrIV	TGME49_chrIV_73	1358254	1358355	+	53.1251	2.05988	0.387776	5.31203	5.42066e-08	1.16323e-06	TTS (TGME49_318400)	TGME49_318410
TGME49_chrIV	TGME49_chrIV_74	1358514	1358575	+	10.3409	1.87967	0.742589	2.53124	0.00568307	0.0386248	TTS (TGME49_318400)	TGME49_318410
TGME49_chrIV	TGME49_chrIV_75	1470172	1474981	+	408.375	2.19567	0.190189	11.5447	3.92714e-31	5.17318e-29	promoter-TSS (TGME49_318230)	TGME49_318230
TGME49_chrIV	TGME49_chrIV_76	1473836	1474195	+	191.853	2.74587	0.244576	11.227	1.50202e-29	1.81462e-27	exon (TGME49_318230, exon 2 of 4)	TGME49_318230
TGME49_chrIV	TGME49_chrIV_77	1474796	1475096	+	206.621	1.81156	0.226233	8.00751	5.85261e-16	2.61716e-14	TTS (TGME49_318220)	TGME49_318230
TGME49_chrIV	TGME49_chrIV_78	1475102	1477279	+	655.718	1.74218	0.166777	10.4462	7.62837e-26	6.73403e-24	TTS (TGME49_318220)	TGME49_318230
TGME49_chrIV	TGME49_chrIV_79	1518423	1519939	+	360.79	0.58971	0.181611	3.24711	0.000582907	0.00583895	promoter-TSS (TGME49_318150)	TGME49_318160
TGME49_chrIV	TGME49_chrIV_80	1519964	1520053	+	17.534	1.41551	0.565423	2.50346	0.00614929	0.0411464	promoter-TSS (TGME49_318150)	TGME49_318150
TGME49_chrIV	TGME49_chrIV_81	1582547	1583839	+	271.327	0.749696	0.194477	3.85494	5.78796e-05	0.000763822	exon (TGME49_211710, exon 1 of 1)	TGME49_211710
TGME49_chrIV	TGME49_chrIV_82	1583944	1584038	+	15.565	1.72734	0.621456	2.7795	0.00272214	0.0212712	TTS (TGME49_211700)	TGME49_211710
TGME49_chrIV	TGME49_chrIV_83	1584044	1584150	+	39.1309	1.65259	0.412103	4.01014	3.03413e-05	0.000422056	TTS (TGME49_211700)	TGME49_211710
TGME49_chrIV	TGME49_chrIV_84	1627046	1627503	+	291.505	1.41402	0.194154	7.28297	1.63271e-13	6.14499e-12	promoter-TSS (TGME49_211675)	TGME49_211680
TGME49_chrIV	TGME49_chrIV_85	1627540	1627651	+	97.8232	1.09336	0.264242	4.1377	1.75401e-05	0.000253502	promoter-TSS (TGME49_211675)	TGME49_211675
TGME49_chrIV	TGME49_chrIV_86	1627710	1628222	+	362.294	0.778481	0.185215	4.20311	1.31637e-05	0.000195417	promoter-TSS (TGME49_211675)	TGME49_211675
TGME49_chrIV	TGME49_chrIV_87	1628280	1628480	+	419.976	2.04256	0.190645	10.7139	4.37852e-27	4.43264e-25	promoter-TSS (TGME49_211675)	TGME49_211675
TGME49_chrIV	TGME49_chrIV_88	1628481	1628608	+	120.055	1.63572	0.269631	6.06651	6.53597e-10	1.76665e-08	promoter-TSS (TGME49_211675)	TGME49_211675
TGME49_chrIV	TGME49_chrIV_89	1659534	1659602	+	13.7098	1.93807	0.698659	2.77398	0.00276877	0.0215769	exon (TGME49_211630, exon 3 of 3)	TGME49_211630
TGME49_chrIV	TGME49_chrIV_90	1659642	1659748	+	23.8944	1.21736	0.471178	2.58366	0.00488797	0.0341814	TTS (TGME49_211610)	TGME49_211630
TGME49_chrIV	TGME49_chrIV_91	1660147	1660247	+	16.8887	2.18053	0.608066	3.58601	0.00016789	0.0019685	TTS (TGME49_211610)	TGME49_211630
TGME49_chrIV	TGME49_chrIV_92	1699513	1701147	+	161.074	0.705528	0.22079	3.19548	0.000698003	0.00682919	exon (TGME49_211460, exon 1 of 2)	TGME49_211460
TGME49_chrIV	TGME49_chrIV_93	1701229	1701296	+	24.2187	1.32973	0.473921	2.80581	0.00250953	0.0199317	TTS (TGME49_211450)	TGME49_211460
TGME49_chrIV	TGME49_chrIV_94	1730937	1731024	-	27.4215	1.24611	0.447972	2.78166	0.00270407	0.0211632	TTS (TGME49_211420)	TGME49_211420
TGME49_chrIV	TGME49_chrIV_95	1731044	1731939	-	108.454	1.17384	0.268202	4.37671	6.02415e-06	9.51807e-05	TTS (TGME49_211430)	TGME49_211420
TGME49_chrIV	TGME49_chrIV_96	1732229	1732330	-	37.8224	1.65324	0.413507	3.99809	3.19275e-05	0.000441873	exon (TGME49_211420, exon 4 of 6)	TGME49_211420
TGME49_chrIV	TGME49_chrIV_97	1886685	1886770	-	23.2835	2.56573	0.565366	4.53817	2.83723e-06	4.71084e-05	exon (TGME49_211260, exon 2 of 2)	TGME49_211260
TGME49_chrIV	TGME49_chrIV_98	1886776	1886865	-	19.6615	2.96086	0.655045	4.52008	3.09079e-06	5.08168e-05	exon (TGME49_211260, exon 2 of 2)	TGME49_211260
TGME49_chrIV	TGME49_chrIV_99	1892516	1892702	+	16.0847	1.6727	0.606331	2.75873	0.00290133	0.0224499	exon (TGME49_211250, exon 3 of 6)	TGME49_211250
TGME49_chrIV	TGME49_chrIV_100	1894957	1895056	+	14.2401	1.74033	0.641096	2.71461	0.00331768	0.0250886	exon (TGME49_211250, exon 6 of 6)	TGME49_211240
TGME49_chrIV	TGME49_chrIV_101	1895073	1895180	+	27.7797	1.71417	0.465657	3.68118	0.000116078	0.00141016	exon (TGME49_211250, exon 6 of 6)	TGME49_211240
TGME49_chrIV	TGME49_chrIV_102	1895381	1895448	+	8.43564	2.07313	0.846788	2.44822	0.00717811	0.0464664	exon (TGME49_211250, exon 6 of 6)	TGME49_211240
TGME49_chrIV	TGME49_chrIV_103	1895481	1895572	+	7.59568	2.64849	0.975223	2.71577	0.00330604	0.0250236	exon (TGME49_211250, exon 6 of 6)	TGME49_211240
TGME49_chrIV	TGME49_chrIV_104	1895631	1895711	+	7.33069	4.75034	1.32524	3.58451	0.000168857	0.00197666	promoter-TSS (TGME49_211240)	TGME49_211240
TGME49_chrIV	TGME49_chrIV_105	1895771	1895846	+	12.124	2.73688	0.797658	3.43115	0.000300517	0.00330128	promoter-TSS (TGME49_211240)	TGME49_211240
TGME49_chrIV	TGME49_chrIV_106	1943704	1944717	+	246.559	1.68716	0.206052	8.188	1.32797e-16	6.19162e-15	TTS (TGME49_211060)	TGME49_211060
TGME49_chrIV	TGME49_chrIV_107	1957209	1957627	+	181.888	1.71569	0.223053	7.69185	7.25124e-15	3.06698e-13	TTS (TGME49_211030)	TGME49_211040
TGME49_chrIV	TGME49_chrIV_108	1957490	1957660	+	150.148	1.78791	0.24529	7.28894	1.56204e-13	5.89932e-12	TTS (TGME49_211030)	TGME49_211040
TGME49_chrIV	TGME49_chrIV_109	1957715	1957794	+	48.4053	1.9894	0.370156	5.3745	3.8397e-08	8.42999e-07	TTS (TGME49_211030)	TGME49_211040
TGME49_chrIV	TGME49_chrIV_110	1957795	1957938	+	81.5061	2.60257	0.325367	7.99887	6.27848e-16	2.79616e-14	TTS (TGME49_211030)	TGME49_211040
TGME49_chrIV	TGME49_chrIV_111	1959313	1959570	-	206.398	1.59878	0.221413	7.22081	2.58385e-13	9.57647e-12	TTS (TGME49_211040)	TGME49_211030
TGME49_chrIV	TGME49_chrIV_112	1959907	1960019	-	33.8723	1.69424	0.420218	4.03182	2.76734e-05	0.000387409	exon (TGME49_211030, exon 4 of 5)	TGME49_211030
TGME49_chrIV	TGME49_chrIV_113	1960513	1960584	-	25.7812	1.21874	0.457344	2.66483	0.00385134	0.0284422	exon (TGME49_211030, exon 3 of 5)	TGME49_211030
TGME49_chrIV	TGME49_chrIV_114	1960970	1961050	-	41.6306	2.10133	0.400382	5.24831	7.67486e-08	1.60907e-06	exon (TGME49_211030, exon 2 of 5)	TGME49_211030
TGME49_chrIV	TGME49_chrIV_115	1961898	1961967	-	33.8901	1.26381	0.402936	3.13649	0.000854905	0.00812085	exon (TGME49_211030, exon 1 of 5)	TGME49_211030
TGME49_chrIV	TGME49_chrIV_116	1964325	1964609	-	49.2938	1.10318	0.389982	2.8288	0.00233615	0.0187811	promoter-TSS (TGME49_211030)	TGME49_211030
TGME49_chrIV	TGME49_chrIV_117	2012700	2012813	-	16.4882	1.9772	0.613791	3.22129	0.00063808	0.00630497	promoter-TSS (TGME49_210950)	TGME49_210950
TGME49_chrIV	TGME49_chrIV_118	2039842	2040882	+	94.4808	0.656857	0.266669	2.46319	0.00688536	0.0449842	TTS (TGME49_210800)	TGME49_210815
TGME49_chrIV	TGME49_chrIV_119	2156356	2157572	+	1289.96	2.12124	0.17058	12.4355	8.38833e-36	1.60901e-33	intron (TGME49_210690, intron 1 of 1)	TGME49_210690
TGME49_chrIV	TGME49_chrIV_120	2157260	2157369	+	787.91	1.91414	0.203432	9.40922	2.49911e-21	1.69714e-19	exon (TGME49_210690, exon 2 of 2)	TGME49_210690
TGME49_chrIV	TGME49_chrIV_121	2157402	2157877	+	949.768	2.54039	0.164689	15.4254	5.52658e-54	6.71387e-51	exon (TGME49_210690, exon 2 of 2)	TGME49_210690
TGME49_chrIV	TGME49_chrIV_122	2157892	2157967	+	229.019	2.78097	0.258567	10.7553	2.7975e-27	2.85855e-25	exon (TGME49_210690, exon 2 of 2)	TGME49_210690
TGME49_chrIV	TGME49_chrIV_123	2157979	2158359	+	1612.19	2.42934	0.155417	15.6311	2.23393e-55	3.25663e-52	exon (TGME49_210690, exon 2 of 2)	TGME49_210690
TGME49_chrIV	TGME49_chrIV_124	2289605	2289693	-	16.3322	1.79595	0.593905	3.02397	0.0012474	0.0112158	promoter-TSS (TGME49_301150)	TGME49_301150
TGME49_chrIV	TGME49_chrIV_125	2289696	2289796	-	15.0163	3.04444	0.740592	4.11083	1.97123e-05	0.000282285	promoter-TSS (TGME49_301150)	TGME49_301150
TGME49_chrIV	TGME49_chrIV_126	2290677	2290743	-	3.96106	3.80481	1.48571	2.56095	0.00521935	0.035947	exon (TGME49_301160, exon 1 of 1)	TGME49_301160
TGME49_chrIV	TGME49_chrIV_127	2292643	2292723	-	6.54104	3.57232	1.24675	2.86531	0.00208304	0.0172437	promoter-TSS (TGME49_301160)	TGME49_301160
TGME49_chrIV	TGME49_chrIV_128	2299018	2299106	-	11.977	2.04535	0.71484	2.86126	0.00210979	0.0174159	exon (TGME49_301180, exon 1 of 1)	TGME49_301180
TGME49_chrIV	TGME49_chrIV_129	2299207	2299303	-	21.156	2.19968	0.562975	3.90725	4.66766e-05	0.000626566	exon (TGME49_301180, exon 1 of 1)	TGME49_301180
TGME49_chrIV	TGME49_chrIV_130	2299402	2299512	-	10.5116	2.13958	0.769139	2.78178	0.00270304	0.0211632	exon (TGME49_301180, exon 1 of 1)	TGME49_301180
TGME49_chrIV	TGME49_chrIV_131	2484479	2485171	+	56.4088	0.781746	0.31838	2.45539	0.00703662	0.0457537	intron (TGME49_301440, intron 7 of 9)	TGME49_301450
TGME49_chrIV	TGME49_chrIV_132	2485157	2486452	+	171.303	1.30679	0.225179	5.80333	3.25058e-09	8.1421e-08	exon (TGME49_301440, exon 9 of 10)	TGME49_301450
TGME49_chrIV	TGME49_chrIV_133	2486175	2486259	+	40.484	1.05497	0.370538	2.84713	0.00220574	0.0179371	exon (TGME49_301440, exon 10 of 10)	TGME49_301450
TGME49_chrIV	TGME49_chrIV_134	2486306	2487916	+	448.249	0.748342	0.176523	4.23934	1.1209e-05	0.000168574	exon (TGME49_301440, exon 10 of 10)	TGME49_301450
TGME49_chrIV	TGME49_chrIV_135	2537165	2537277	+	7.10961	3.22601	1.09759	2.93918	0.00164542	0.0142271	promoter-TSS (TGME49_212420)	TGME49_212420
TGME49_chrIV	TGME49_chrIV_136	2545686	2545798	+	7.10961	3.22601	1.09759	2.93918	0.00164542	0.0142271	promoter-TSS (TGME49_237810)	TGME49_237810
TGME49_chrIV	TGME49_chrIV_137	2561260	2561439	+	12.8918	2.80048	0.768343	3.64483	0.000133783	0.0016047	TTS (TGME49_237820)	TGME49_237820
TGME49_chrIV	TGME49_chrIV_138	2625274	2625372	-	100.578	1.28568	0.261621	4.9143	4.45494e-07	8.50054e-06	exon (TGME49_237880, exon 1 of 1)	TGME49_237880
TGME49_chrIV	TGME49_chrIV_139	2625373	2625435	-	78.0672	0.948834	0.280296	3.38511	0.000355742	0.00382826	exon (TGME49_237880, exon 1 of 1)	TGME49_237880
TGME49_chrIV	TGME49_chrIV_140	2625461	2626834	-	1840.25	1.36441	0.148486	9.18883	1.98561e-20	1.24055e-18	exon (TGME49_237880, exon 1 of 1)	TGME49_237880
TGME49_chrIV	TGME49_chrIV_141	2676041	2676111	+	13.2242	1.71746	0.650956	2.63836	0.00416538	0.0301006	exon (TGME49_317720, exon 12 of 13)	TGME49_317720
TGME49_chrIV	TGME49_chrIV_142	2676117	2676177	+	12.3809	1.98119	0.695485	2.84865	0.00219529	0.0179075	exon (TGME49_317720, exon 12 of 13)	TGME49_317720
TGME49_chrIV	TGME49_chrIV_143	2676918	2677021	+	13.3788	1.93922	0.68145	2.84572	0.00221556	0.0180036	exon (TGME49_317720, exon 13 of 13)	TGME49_317720
TGME49_chrIX	TGME49_chrIX_1	184260	184355	+	9.30349	1.98306	0.800454	2.47742	0.00661681	0.0435944	TTS (TGME49_279440)	TGME49_279450
TGME49_chrIX	TGME49_chrIX_2	188571	188680	-	29.1693	1.71877	0.45735	3.75811	8.56005e-05	0.00107514	promoter-TSS (TGME49_279420)	TGME49_279440
TGME49_chrIX	TGME49_chrIX_3	188703	188837	-	104.838	0.982151	0.255554	3.84323	6.07137e-05	0.00079356	promoter-TSS (TGME49_279420)	TGME49_279440
TGME49_chrIX	TGME49_chrIX_4	188885	188985	-	25.7586	1.26539	0.455021	2.78095	0.00271001	0.0212021	promoter-TSS (TGME49_279420)	TGME49_279440
TGME49_chrIX	TGME49_chrIX_5	189006	189083	-	27.3003	1.15774	0.438733	2.63883	0.00415963	0.0300988	promoter-TSS (TGME49_279420)	TGME49_279440
TGME49_chrIX	TGME49_chrIX_6	189466	189574	-	37.9033	1.77156	0.405611	4.36762	6.28038e-06	9.87297e-05	promoter-TSS (TGME49_279420)	TGME49_279430
TGME49_chrIX	TGME49_chrIX_7	189626	189728	-	55.8834	2.42417	0.366909	6.607	1.9609e-11	6.25058e-10	promoter-TSS (TGME49_279420)	TGME49_279430
TGME49_chrIX	TGME49_chrIX_8	194478	194665	+	20.1605	1.81971	0.537928	3.38281	0.00035874	0.00384538	exon (TGME49_279420, exon 1 of 1)	TGME49_279410
TGME49_chrIX	TGME49_chrIX_9	194671	196052	+	108.099	1.37995	0.25839	5.34055	4.63326e-08	1.00312e-06	exon (TGME49_279420, exon 1 of 1)	TGME49_279410
TGME49_chrIX	TGME49_chrIX_10	199684	199775	+	12.5926	1.8137	0.671384	2.70144	0.00345197	0.0259485	promoter-TSS (TGME49_279405)	TGME49_279405
TGME49_chrIX	TGME49_chrIX_11	203349	203817	+	51.7125	1.69786	0.355682	4.77353	9.05139e-07	1.63847e-05	TTS (TGME49_279405)	TGME49_279400
TGME49_chrIX	TGME49_chrIX_12	203762	203817	+	23.4517	2.18625	0.528125	4.13964	1.73923e-05	0.00025158	TTS (TGME49_279405)	TGME49_279400
TGME49_chrIX	TGME49_chrIX_13	204273	204810	+	38.5573	2.52396	0.437755	5.76569	4.06615e-09	1.0057e-07	intron (TGME49_279400, intron 3 of 3)	TGME49_279400
TGME49_chrIX	TGME49_chrIX_14	204742	204818	+	18.9947	3.35257	0.698706	4.79825	8.00297e-07	1.46078e-05	exon (TGME49_279400, exon 4 of 4)	TGME49_279400
TGME49_chrIX	TGME49_chrIX_15	204870	204965	+	39.8357	2.20956	0.416144	5.30959	5.49368e-08	1.17775e-06	TTS (TGME49_279390)	TGME49_279400
TGME49_chrIX	TGME49_chrIX_16	205190	205263	+	11.709	2.21951	0.728902	3.04501	0.00116336	0.0105909	TTS (TGME49_279390)	TGME49_279400
TGME49_chrIX	TGME49_chrIX_17	205298	205380	+	4.85474	3.46611	1.31787	2.63008	0.00426827	0.0306819	TTS (TGME49_279390)	TGME49_279400
TGME49_chrIX	TGME49_chrIX_18	207754	208255	-	97.9052	1.85772	0.276417	6.72073	9.04105e-12	2.94636e-10	exon (TGME49_279390, exon 9 of 9)	TGME49_279400
TGME49_chrIX	TGME49_chrIX_19	208258	208347	-	32.5837	1.63086	0.476424	3.42312	0.00030953	0.00338934	exon (TGME49_279390, exon 9 of 9)	TGME49_279390
TGME49_chrIX	TGME49_chrIX_20	210878	210987	-	33.3834	1.16598	0.406252	2.87009	0.00205177	0.0170523	exon (TGME49_279390, exon 3 of 9)	TGME49_279390
TGME49_chrIX	TGME49_chrIX_21	211068	211173	-	50.5866	1.13854	0.349724	3.25552	0.000565917	0.00569747	exon (TGME49_279390, exon 3 of 9)	TGME49_279390
TGME49_chrIX	TGME49_chrIX_22	217550	219135	+	80.8631	1.41207	0.294372	4.79689	8.05726e-07	1.46946e-05	intron (TGME49_279380, intron 5 of 8)	TGME49_279370
TGME49_chrIX	TGME49_chrIX_23	219577	220111	+	149.758	1.93751	0.239446	8.09163	2.94356e-16	1.34659e-14	promoter-TSS (TGME49_279370)	TGME49_279370
TGME49_chrIX	TGME49_chrIX_24	254016	254227	-	16.3328	1.64074	0.640257	2.56263	0.00519414	0.0357959	promoter-TSS (TGME49_279330)	TGME49_279330
TGME49_chrIX	TGME49_chrIX_25	263424	263520	-	6.8567	2.5419	1.0305	2.46667	0.00681874	0.0446691	exon (TGME49_279320, exon 1 of 1)	TGME49_279340
TGME49_chrIX	TGME49_chrIX_26	396832	396911	+	17.7289	1.97853	0.595118	3.3246	0.000442727	0.00462106	exon (TGME49_267730, exon 2 of 2)	TGME49_267740
TGME49_chrIX	TGME49_chrIX_27	422250	422318	+	3.63823	3.70781	1.49016	2.48819	0.00641968	0.0425908	exon (TGME49_267720, exon 13 of 13)	TGME49_267710
TGME49_chrIX	TGME49_chrIX_28	469257	469548	+	25.7129	1.25735	0.476597	2.63818	0.00416765	0.030107	promoter-TSS (TGME49_267670)	TGME49_267670
TGME49_chrIX	TGME49_chrIX_29	602133	604235	+	44.9252	0.958026	0.349805	2.73874	0.00308373	0.0236272	TTS (TGME49_267510)	TGME49_267520
TGME49_chrIX	TGME49_chrIX_30	611679	612141	+	96.6246	1.57789	0.279725	5.64087	8.4599e-09	2.01737e-07	promoter-TSS (TGME49_267490)	TGME49_267490
TGME49_chrIX	TGME49_chrIX_31	661448	662264	+	54.4667	1.65157	0.347458	4.75329	1.00067e-06	1.79211e-05	TTS (TGME49_267420)	TGME49_267420
TGME49_chrIX	TGME49_chrIX_32	662125	662201	+	12.5808	2.97836	0.810545	3.67451	0.000119154	0.00144511	TTS (TGME49_267420)	TGME49_267420
TGME49_chrIX	TGME49_chrIX_33	662205	662297	+	39.7077	1.36461	0.389303	3.50527	0.000228071	0.00258004	TTS (TGME49_267420)	TGME49_267420
TGME49_chrIX	TGME49_chrIX_34	662298	662399	+	23.5595	2.54846	0.565905	4.50334	3.34471e-06	5.45405e-05	TTS (TGME49_267420)	TGME49_267420
TGME49_chrIX	TGME49_chrIX_35	662547	662658	+	22.995	1.82017	0.509798	3.57038	0.000178235	0.00207169	TTS (TGME49_267420)	TGME49_267420
TGME49_chrIX	TGME49_chrIX_36	662662	662748	+	53.7348	1.73866	0.344621	5.04513	2.26611e-07	4.50073e-06	TTS (TGME49_267420)	TGME49_267420
TGME49_chrIX	TGME49_chrIX_37	663898	664056	-	110.837	0.770287	0.269738	2.85569	0.0021472	0.0176514	TTS (TGME49_267430)	TGME49_267420
TGME49_chrIX	TGME49_chrIX_38	664074	664193	-	141.382	1.11975	0.230154	4.86523	5.71606e-07	1.0729e-05	TTS (TGME49_267430)	TGME49_267420
TGME49_chrIX	TGME49_chrIX_39	664743	665239	-	39.4627	1.45721	0.381585	3.81884	6.70416e-05	0.000867455	TTS (TGME49_267430)	TGME49_267420
TGME49_chrIX	TGME49_chrIX_40	666013	666089	-	10.8891	2.49381	0.786541	3.17061	0.000760607	0.00733665	TTS (TGME49_267410)	TGME49_267420
TGME49_chrIX	TGME49_chrIX_41	666101	666944	-	69.5353	0.901765	0.31228	2.88768	0.00194045	0.0162823	TTS (TGME49_267410)	TGME49_267420
TGME49_chrIX	TGME49_chrIX_42	666881	666973	-	46.8219	1.17666	0.375732	3.13166	0.000869117	0.00822726	TTS (TGME49_267410)	TGME49_267420
TGME49_chrIX	TGME49_chrIX_43	674276	674433	-	384.392	3.0064	0.201912	14.8896	1.92413e-50	1.35725e-47	promoter-TSS (TGME49_267390)	TGME49_267410
TGME49_chrIX	TGME49_chrIX_44	674449	674622	-	281.784	1.85263	0.202197	9.1625	2.53545e-20	1.57508e-18	promoter-TSS (TGME49_267390)	TGME49_267410
TGME49_chrIX	TGME49_chrIX_45	674639	675546	-	817.643	2.07948	0.162996	12.7579	1.40827e-37	3.24155e-35	promoter-TSS (TGME49_267390)	TGME49_267400
TGME49_chrIX	TGME49_chrIX_46	675415	675492	-	252.177	2.34394	0.246197	9.52058	8.61108e-22	6.03521e-20	promoter-TSS (TGME49_267390)	TGME49_267400
TGME49_chrIX	TGME49_chrIX_47	675495	675573	-	33.3711	2.03559	0.447189	4.55196	2.65737e-06	4.44936e-05	promoter-TSS (TGME49_267390)	TGME49_267400
TGME49_chrIX	TGME49_chrIX_48	704806	706563	-	241.189	1.54958	0.206553	7.50211	3.13989e-14	1.24836e-12	TTS (TGME49_267360)	TGME49_267350
TGME49_chrIX	TGME49_chrIX_49	705881	706001	-	32.3004	1.70642	0.435569	3.91768	4.47032e-05	0.000605049	TTS (TGME49_267360)	TGME49_267350
TGME49_chrIX	TGME49_chrIX_50	706108	706758	-	152.158	0.614005	0.224978	2.72918	0.00317462	0.0241795	TTS (TGME49_267340)	TGME49_267350
TGME49_chrIX	TGME49_chrIX_51	732392	732718	-	34.7481	1.36061	0.412576	3.29785	0.000487141	0.00502631	exon (TGME49_267300, exon 7 of 7)	TGME49_267312
TGME49_chrIX	TGME49_chrIX_52	732856	732937	-	7.30594	2.6097	0.974043	2.67925	0.00368939	0.0274221	exon (TGME49_267300, exon 7 of 7)	TGME49_267290
TGME49_chrIX	TGME49_chrIX_53	756796	756891	-	6.39839	3.69186	1.27454	2.89663	0.00188599	0.0158986	TTS (TGME49_267270)	TGME49_267160
TGME49_chrIX	TGME49_chrIX_54	766444	766642	+	83.5062	0.96962	0.295556	3.28067	0.000517807	0.00529354	promoter-TSS (TGME49_267130)	TGME49_267130
TGME49_chrIX	TGME49_chrIX_55	795719	795795	-	17.7265	1.42344	0.551086	2.58297	0.00489771	0.0342385	TTS (TGME49_267080)	TGME49_267070
TGME49_chrIX	TGME49_chrIX_56	795808	795888	-	6.0144	3.82586	1.23932	3.08707	0.0010107	0.00940068	TTS (TGME49_267080)	TGME49_267070
TGME49_chrIX	TGME49_chrIX_57	795975	796238	-	27.3419	2.19641	0.508974	4.31537	7.96688e-06	0.000123452	TTS (TGME49_267080)	TGME49_267070
TGME49_chrIX	TGME49_chrIX_58	796297	797792	-	112.88	1.1452	0.265149	4.31907	7.83444e-06	0.000121587	promoter-TSS (TGME49_267060)	TGME49_267070
TGME49_chrIX	TGME49_chrIX_59	798226	799370	+	879.061	1.52724	0.167292	9.1292	3.45033e-20	2.11934e-18	promoter-TSS (TGME49_267070)	TGME49_267060
TGME49_chrIX	TGME49_chrIX_60	799234	800147	+	1182.38	1.81022	0.158004	11.4568	1.08722e-30	1.38222e-28	promoter-TSS (TGME49_267050)	TGME49_267060
TGME49_chrIX	TGME49_chrIX_61	799931	800039	+	722.858	1.70426	0.168597	10.1085	2.53354e-24	2.07494e-22	promoter-TSS (TGME49_267050)	TGME49_267050
TGME49_chrIX	TGME49_chrIX_62	800062	800162	+	229.089	2.76492	0.237596	11.6371	1.33516e-31	1.82474e-29	promoter-TSS (TGME49_267050)	TGME49_267050
TGME49_chrIX	TGME49_chrIX_63	800173	800260	+	179.28	3.33547	0.278437	11.9793	2.28109e-33	3.61454e-31	promoter-TSS (TGME49_267050)	TGME49_267050
TGME49_chrIX	TGME49_chrIX_64	800332	800442	+	294.339	1.64525	0.227602	7.22864	2.43932e-13	9.07152e-12	promoter-TSS (TGME49_267050)	TGME49_267050
TGME49_chrIX	TGME49_chrIX_65	868679	868759	-	65.1617	2.52441	0.402147	6.27734	1.72211e-10	4.96799e-09	TTS (TGME49_266970)	TGME49_266950
TGME49_chrIX	TGME49_chrIX_66	868761	870107	-	2160.32	2.06886	0.155821	13.2772	1.5699e-40	4.18647e-38	TTS (TGME49_266970)	TGME49_266950
TGME49_chrIX	TGME49_chrIX_67	869506	869855	-	485.365	2.29704	0.184743	12.4337	8.57276e-36	1.63009e-33	intron (TGME49_266960, intron 2 of 5)	TGME49_266950
TGME49_chrIX	TGME49_chrIX_68	869726	869895	-	343.858	2.44659	0.20344	12.0261	1.29618e-33	2.07466e-31	exon (TGME49_266960, exon 2 of 6)	TGME49_266950
TGME49_chrIX	TGME49_chrIX_69	869918	870050	-	328.77	2.90149	0.207233	14.0011	7.67401e-45	3.10755e-42	exon (TGME49_266960, exon 2 of 6)	TGME49_266950
TGME49_chrIX	TGME49_chrIX_70	870078	872355	-	1384.89	1.33157	0.154655	8.60988	3.65671e-18	1.89482e-16	promoter-TSS (TGME49_266950)	TGME49_266950
TGME49_chrIX	TGME49_chrIX_71	871298	871513	-	334.138	0.803331	0.186106	4.31653	7.92492e-06	0.000122904	promoter-TSS (TGME49_266950)	TGME49_266950
TGME49_chrIX	TGME49_chrIX_72	882509	882623	+	8.77528	2.32572	0.867479	2.68101	0.00367006	0.0273063	TTS (TGME49_266940)	TGME49_266940
TGME49_chrIX	TGME49_chrIX_73	909615	909699	+	7.01708	3.4804	1.16558	2.98598	0.00141335	0.0124799	promoter-TSS (TGME49_266890)	TGME49_266890
TGME49_chrIX	TGME49_chrIX_74	909720	909801	+	9.86944	2.12369	0.785528	2.70352	0.0034305	0.025796	promoter-TSS (TGME49_266890)	TGME49_266890
TGME49_chrIX	TGME49_chrIX_75	975698	976315	-	102.905	0.988592	0.265898	3.71794	0.000100426	0.00123511	TTS (TGME49_266770)	TGME49_266770
TGME49_chrIX	TGME49_chrIX_76	1070793	1071845	-	42.9529	1.23354	0.378323	3.26055	0.00055599	0.00562082	exon (TGME49_266620, exon 4 of 4)	TGME49_266620
TGME49_chrIX	TGME49_chrIX_77	1112997	1114388	-	328.281	0.995499	0.182916	5.44237	2.62883e-08	5.93851e-07	exon (TGME49_266460, exon 2 of 2)	TGME49_266460
TGME49_chrIX	TGME49_chrIX_78	1114369	1114469	-	117.936	0.757427	0.23927	3.16558	0.000773881	0.00743844	promoter-TSS (TGME49_266460)	TGME49_266460
TGME49_chrIX	TGME49_chrIX_79	1265969	1266061	+	4.77158	3.35684	1.32918	2.5255	0.00577662	0.0391803	TTS (TGME49_266150)	TGME49_266150
TGME49_chrIX	TGME49_chrIX_80	1288307	1288554	-	50.4328	0.805899	0.332343	2.4249	0.00765625	0.0488753	exon (TGME49_266120, exon 5 of 5)	TGME49_266120
TGME49_chrIX	TGME49_chrIX_81	1315955	1320619	+	986.919	0.660179	0.158247	4.17183	1.51082e-05	0.000220932	promoter-TSS (TGME49_266070)	TGME49_266070
TGME49_chrIX	TGME49_chrIX_82	1319779	1320692	+	546.148	2.48104	0.195515	12.6897	3.37019e-37	7.66231e-35	TTS (TGME49_266065)	TGME49_266070
TGME49_chrIX	TGME49_chrIX_83	1320593	1320697	+	387.03	3.03782	0.207561	14.6357	8.30741e-49	4.90968e-46	TTS (TGME49_266065)	TGME49_266070
TGME49_chrIX	TGME49_chrIX_84	1321170	1321384	+	465.794	2.26877	0.188658	12.0258	1.29981e-33	2.07466e-31	TTS (TGME49_266065)	TGME49_266070
TGME49_chrIX	TGME49_chrIX_85	1321416	1321515	+	429.009	2.48054	0.200249	12.3873	1.53093e-35	2.86127e-33	TTS (TGME49_266065)	TGME49_266070
TGME49_chrIX	TGME49_chrIX_86	1323554	1327956	-	1502.97	2.40876	0.159009	15.1485	3.87352e-52	3.25778e-49	promoter-TSS (TGME49_266065)	TGME49_266065
TGME49_chrIX	TGME49_chrIX_87	1326224	1326314	-	216.431	2.14002	0.218199	9.80765	5.2183e-23	3.90783e-21	promoter-TSS (TGME49_266065)	TGME49_266065
TGME49_chrIX	TGME49_chrIX_88	1326342	1326415	-	101.884	3.99714	0.373771	10.6941	5.42386e-27	5.4656e-25	promoter-TSS (TGME49_266065)	TGME49_266065
TGME49_chrIX	TGME49_chrIX_89	1326678	1328204	-	1440.82	2.03042	0.152782	13.2897	1.32898e-40	3.58777e-38	promoter-TSS (TGME49_266050)	TGME49_266060
TGME49_chrIX	TGME49_chrIX_90	1327970	1328138	-	817.05	1.85067	0.170407	10.8603	8.90901e-28	9.45696e-26	promoter-TSS (TGME49_266050)	TGME49_266060
TGME49_chrIX	TGME49_chrIX_91	1328154	1328241	-	233.834	1.19174	0.212728	5.60218	1.05834e-08	2.4858e-07	promoter-TSS (TGME49_266050)	TGME49_266060
TGME49_chrIX	TGME49_chrIX_92	1450825	1450899	+	12.3744	4.10471	0.998789	4.10969	1.98094e-05	0.00028349	exon (TGME49_265790, exon 1 of 1)	TGME49_265790
TGME49_chrIX	TGME49_chrIX_93	1450900	1451742	+	237.591	1.31712	0.2008	6.55934	2.7023e-11	8.46578e-10	exon (TGME49_265790, exon 1 of 1)	TGME49_265780
TGME49_chrIX	TGME49_chrIX_94	1497571	1497669	-	9.18904	2.21911	0.840205	2.64115	0.00413126	0.0299615	exon (TGME49_265530, exon 6 of 6)	TGME49_265530
TGME49_chrIX	TGME49_chrIX_95	1497872	1497961	-	13.6711	2.05198	0.674555	3.04198	0.00117513	0.0106714	exon (TGME49_265530, exon 6 of 6)	TGME49_265530
TGME49_chrIX	TGME49_chrIX_96	1543736	1543829	-	56.574	0.815681	0.319873	2.55002	0.00538588	0.0368617	TTS (TGME49_265450)	TGME49_265455
TGME49_chrIX	TGME49_chrIX_97	1576920	1577692	-	24.6995	1.14834	0.466546	2.46136	0.00692053	0.0451679	TTS (TGME49_265410)	TGME49_265400
TGME49_chrIX	TGME49_chrIX_98	1604414	1604488	+	50.4841	1.94051	0.360645	5.38067	3.71043e-08	8.16257e-07	exon (TGME49_265370, exon 2 of 2)	TGME49_265370
TGME49_chrIX	TGME49_chrIX_99	1604743	1604864	+	90.7316	1.92099	0.298152	6.44297	5.85776e-11	1.76922e-09	exon (TGME49_265370, exon 2 of 2)	TGME49_265370
TGME49_chrIX	TGME49_chrIX_100	1604929	1605134	+	44.6184	2.80685	0.447946	6.26605	1.85164e-10	5.31357e-09	exon (TGME49_265370, exon 2 of 2)	TGME49_265370
TGME49_chrIX	TGME49_chrIX_101	1605152	1605222	+	17.8188	3.15962	0.702212	4.49952	3.40528e-06	5.54454e-05	exon (TGME49_265370, exon 2 of 2)	TGME49_265370
TGME49_chrIX	TGME49_chrIX_102	1863513	1863603	+	26.172	1.30525	0.470888	2.77188	0.00278665	0.0217085	exon (TGME49_264990, exon 4 of 4)	TGME49_264990
TGME49_chrIX	TGME49_chrIX_103	1863616	1863700	+	58.8711	2.34137	0.367196	6.37636	9.06722e-11	2.67214e-09	exon (TGME49_264990, exon 4 of 4)	TGME49_264980
TGME49_chrIX	TGME49_chrIX_104	1863749	1863830	+	58.9088	2.76606	0.381964	7.24167	2.216e-13	8.29749e-12	exon (TGME49_264990, exon 4 of 4)	TGME49_264980
TGME49_chrIX	TGME49_chrIX_105	2039284	2039361	+	4.0948	3.82918	1.39403	2.74685	0.00300857	0.0231161	exon (TGME49_264770, exon 3 of 3)	TGME49_264760
TGME49_chrIX	TGME49_chrIX_106	2039363	2039447	+	7.8821	3.19105	1.06824	2.9872	0.00140772	0.0124425	exon (TGME49_264770, exon 3 of 3)	TGME49_264760
TGME49_chrIX	TGME49_chrIX_107	2143156	2143208	+	8.54014	2.75255	0.972586	2.83014	0.00232641	0.0187358	exon (TGME49_264660, exon 2 of 2)	TGME49_264650
TGME49_chrIX	TGME49_chrIX_108	2143316	2143418	+	25.0576	3.55993	0.673784	5.28348	6.33765e-08	1.3468e-06	promoter-TSS (TGME49_264650)	TGME49_264650
TGME49_chrIX	TGME49_chrIX_109	2143449	2143560	+	28.7413	1.35133	0.47537	2.84269	0.00223672	0.0181283	promoter-TSS (TGME49_264650)	TGME49_264650
TGME49_chrIX	TGME49_chrIX_110	2171075	2172372	-	215.182	0.552337	0.206906	2.66951	0.00379806	0.0281057	promoter-TSS (TGME49_264620)	TGME49_264620
TGME49_chrIX	TGME49_chrIX_111	2172414	2172871	-	17.1589	1.43035	0.565417	2.52973	0.0057075	0.0387596	promoter-TSS (TGME49_264620)	TGME49_264620
TGME49_chrIX	TGME49_chrIX_112	2410350	2410415	-	19.1747	2.49669	0.614345	4.06398	2.41212e-05	0.000340735	TTS (TGME49_288240)	TGME49_288245
TGME49_chrIX	TGME49_chrIX_113	2410417	2410499	-	20.4019	1.77433	0.54138	3.27742	0.000523804	0.00533987	TTS (TGME49_288240)	TGME49_288245
TGME49_chrIX	TGME49_chrIX_114	2484853	2484944	+	34.7036	1.35532	0.402491	3.36732	0.000379515	0.00403641	exon (TGME49_288380, exon 2 of 4)	TGME49_288370
TGME49_chrIX	TGME49_chrIX_115	2484985	2485086	+	62.9732	1.23058	0.32241	3.81681	6.75952e-05	0.000872553	exon (TGME49_288380, exon 2 of 4)	TGME49_288370
TGME49_chrIX	TGME49_chrIX_116	2487220	2489150	+	824.983	1.31133	0.17864	7.34066	1.06271e-13	4.06974e-12	TTS (TGME49_288390)	TGME49_288390
TGME49_chrIX	TGME49_chrIX_117	2580963	2581049	-	30.0763	1.19582	0.428863	2.78836	0.00264881	0.0208426	TTS (TGME49_288475)	TGME49_288500
TGME49_chrIX	TGME49_chrIX_118	2581084	2581170	-	13.7709	1.73411	0.665955	2.60394	0.00460794	0.0326619	TTS (TGME49_288475)	TGME49_288500
TGME49_chrIX	TGME49_chrIX_119	2609442	2609546	+	21.9735	1.65594	0.51114	3.2397	0.000598276	0.00596829	TTS (TGME49_288550)	TGME49_288540
TGME49_chrIX	TGME49_chrIX_120	2609571	2609659	+	22.664	1.96189	0.519374	3.77741	7.92345e-05	0.00100325	TTS (TGME49_288550)	TGME49_288540
TGME49_chrIX	TGME49_chrIX_121	2609722	2609830	+	32.7235	1.19609	0.42305	2.82731	0.00234708	0.0188482	TTS (TGME49_288550)	TGME49_288540
TGME49_chrIX	TGME49_chrIX_122	2641317	2646172	+	431.671	0.774645	0.177226	4.37095	6.18534e-06	9.74458e-05	promoter-TSS (TGME49_288630)	TGME49_288630
TGME49_chrIX	TGME49_chrIX_123	2645846	2645940	+	56.4359	1.12541	0.32384	3.47521	0.000255224	0.00284889	promoter-TSS (TGME49_288620)	TGME49_288620
TGME49_chrIX	TGME49_chrIX_124	2645979	2646114	+	77.7657	2.48028	0.332277	7.46451	4.18041e-14	1.64117e-12	promoter-TSS (TGME49_288620)	TGME49_288620
TGME49_chrIX	TGME49_chrIX_125	2646116	2646278	+	72.6877	2.76618	0.348448	7.93857	1.02264e-15	4.51757e-14	exon (TGME49_288630, exon 2 of 2)	TGME49_288620
TGME49_chrIX	TGME49_chrIX_126	2646434	2646526	+	7.12368	2.39127	0.946185	2.52727	0.00574763	0.0390079	exon (TGME49_288630, exon 2 of 2)	TGME49_288620
TGME49_chrIX	TGME49_chrIX_127	2656945	2657472	-	2986.4	1.94752	0.182416	10.6763	6.57113e-27	6.56122e-25	TTS (TGME49_288640)	TGME49_288650
TGME49_chrIX	TGME49_chrIX_128	2658698	2659009	-	458.966	0.714701	0.173435	4.12087	1.88724e-05	0.000271501	TTS (TGME49_288670)	TGME49_288650
TGME49_chrIX	TGME49_chrIX_129	2708642	2708766	-	219.924	3.14163	0.251065	12.5132	3.16166e-36	6.28508e-34	promoter-TSS (TGME49_288710)	TGME49_288710
TGME49_chrIX	TGME49_chrIX_130	2708863	2708982	-	129.177	3.44686	0.318558	10.8202	1.38114e-27	1.42459e-25	exon (TGME49_288720, exon 4 of 4)	TGME49_288710
TGME49_chrIX	TGME49_chrIX_131	2709033	2709121	-	128.626	1.7264	0.247531	6.97449	1.53488e-12	5.32751e-11	exon (TGME49_288720, exon 4 of 4)	TGME49_288710
TGME49_chrIX	TGME49_chrIX_132	2709449	2710324	-	475.611	1.97386	0.181692	10.8638	8.57446e-28	9.14623e-26	promoter-TSS (TGME49_288730)	TGME49_288730
TGME49_chrIX	TGME49_chrIX_133	2710227	2711269	-	1330.28	0.88937	0.154312	5.76345	4.12059e-09	1.01584e-07	promoter-TSS (TGME49_288730)	TGME49_288730
TGME49_chrIX	TGME49_chrIX_134	2710970	2710999	-	146.322	2.52527	0.258047	9.78607	6.46105e-23	4.80557e-21	promoter-TSS (TGME49_288730)	TGME49_288730
TGME49_chrIX	TGME49_chrIX_135	2711023	2711333	-	1050.84	0.505027	0.159995	3.15652	0.000798329	0.0076499	promoter-TSS (TGME49_288730)	TGME49_288730
TGME49_chrIX	TGME49_chrIX_136	2725061	2725822	+	49.3909	1.07244	0.348955	3.07328	0.00105859	0.00976718	intron (TGME49_288750, intron 1 of 3)	TGME49_288750
TGME49_chrIX	TGME49_chrIX_137	2725784	2726369	+	51.8845	1.12013	0.348431	3.21478	0.00065273	0.0064265	intron (TGME49_288750, intron 2 of 3)	TGME49_288750
TGME49_chrIX	TGME49_chrIX_138	2727206	2727459	+	46.7184	2.81394	0.429289	6.55488	2.7843e-11	8.71019e-10	exon (TGME49_288750, exon 4 of 4)	TGME49_288755
TGME49_chrIX	TGME49_chrIX_139	2727749	2727988	+	79.4996	2.09214	0.309393	6.76208	6.8011e-12	2.23639e-10	TTS (TGME49_288755)	TGME49_288755
TGME49_chrIX	TGME49_chrIX_140	2766865	2766972	+	11.5415	1.89625	0.714572	2.65369	0.00398081	0.0291166	exon (TGME49_288840, exon 1 of 1)	TGME49_288840
TGME49_chrIX	TGME49_chrIX_141	2770651	2770736	-	3.72237	3.6922	1.50176	2.45858	0.00697446	0.0454171	promoter-TSS (TGME49_288845)	TGME49_288845
TGME49_chrIX	TGME49_chrIX_142	2770745	2770840	-	4.49684	3.96533	1.45486	2.72558	0.00320939	0.0243934	promoter-TSS (TGME49_288845)	TGME49_288845
TGME49_chrIX	TGME49_chrIX_143	2808518	2808617	-	13.4562	2.14629	0.684478	3.13566	0.000857347	0.00813698	TTS (TGME49_288910)	TGME49_288900
TGME49_chrIX	TGME49_chrIX_144	3036972	3038221	-	94.9236	1.06925	0.276042	3.87352	5.3638e-05	0.000710419	exon (TGME49_289170, exon 1 of 4)	TGME49_289170
TGME49_chrIX	TGME49_chrIX_145	3038374	3038479	-	76.4936	2.50596	0.798572	3.13805	0.000850376	0.00808135	intron (TGME49_289170, intron 1 of 3)	TGME49_289170
TGME49_chrIX	TGME49_chrIX_146	3045578	3045650	-	8.11469	2.27128	0.883789	2.56993	0.00508595	0.0352167	TTS (TGME49_289170)	TGME49_289180
TGME49_chrIX	TGME49_chrIX_147	3082246	3082341	-	11.2486	2.37374	0.783785	3.02856	0.0012286	0.0110879	TTS (TGME49_289200)	TGME49_289210
TGME49_chrIX	TGME49_chrIX_148	3082376	3082454	-	5.93871	3.07668	1.1316	2.71888	0.00327514	0.0248327	TTS (TGME49_289200)	TGME49_289210
TGME49_chrIX	TGME49_chrIX_149	3082459	3082558	-	12.5847	1.96395	0.693062	2.83373	0.00230039	0.0185687	TTS (TGME49_289200)	TGME49_289210
TGME49_chrIX	TGME49_chrIX_150	3082649	3082760	-	12.234	1.82678	0.685699	2.66412	0.00385952	0.0284833	TTS (TGME49_289200)	TGME49_289210
TGME49_chrIX	TGME49_chrIX_151	3148675	3148757	-	29.36	1.30544	0.437809	2.98176	0.00143297	0.0126052	exon (TGME49_289290, exon 4 of 4)	TGME49_289280
TGME49_chrIX	TGME49_chrIX_152	3162970	3163055	+	9.33996	2.98726	0.934545	3.19649	0.000695552	0.00680825	exon (TGME49_289300, exon 4 of 4)	TGME49_289300
TGME49_chrIX	TGME49_chrIX_153	3239882	3240247	+	143.908	1.15112	0.241264	4.77122	9.15545e-07	1.65183e-05	exon (TGME49_289370, exon 1 of 1)	TGME49_289370
TGME49_chrIX	TGME49_chrIX_154	3240528	3240624	+	26.6342	1.31711	0.464664	2.83454	0.0022946	0.0185288	exon (TGME49_289370, exon 1 of 1)	TGME49_289370
TGME49_chrIX	TGME49_chrIX_155	3240673	3240772	+	91.8327	0.75593	0.267731	2.82347	0.00237536	0.0190194	exon (TGME49_289370, exon 1 of 1)	TGME49_289370
TGME49_chrIX	TGME49_chrIX_156	3249094	3250445	+	180.278	1.52975	0.270243	5.66066	7.53969e-09	1.81176e-07	exon (TGME49_289380, exon 6 of 6)	TGME49_289490
TGME49_chrIX	TGME49_chrIX_157	3287558	3287672	-	496.087	2.61094	0.190778	13.6857	6.17671e-43	1.92952e-40	exon (TGME49_289530, exon 4 of 4)	TGME49_289520
TGME49_chrIX	TGME49_chrIX_158	3287703	3287756	-	206.721	2.22722	0.22505	9.89656	2.15427e-23	1.67642e-21	exon (TGME49_289530, exon 4 of 4)	TGME49_289520
TGME49_chrIX	TGME49_chrIX_159	3287782	3287884	-	203.117	2.51067	0.23169	10.8363	1.15806e-27	1.20588e-25	exon (TGME49_289530, exon 4 of 4)	TGME49_289520
TGME49_chrIX	TGME49_chrIX_160	3288316	3289137	-	902.852	1.32092	0.157455	8.38916	2.4481e-17	1.21665e-15	promoter-TSS (TGME49_289540)	TGME49_289540
TGME49_chrIX	TGME49_chrIX_161	3290360	3290454	-	71.8425	1.46656	0.325217	4.50949	3.24918e-06	5.30618e-05	promoter-TSS (TGME49_289540)	TGME49_289540
TGME49_chrIX	TGME49_chrIX_162	3340310	3340617	-	139.452	1.5887	0.252084	6.30227	1.46655e-10	4.24757e-09	promoter-TSS (TGME49_289590)	TGME49_289590
TGME49_chrIX	TGME49_chrIX_163	3340979	3341073	-	23.2639	1.15399	0.477144	2.41853	0.00779158	0.0495142	promoter-TSS (TGME49_289590)	TGME49_289600
TGME49_chrIX	TGME49_chrIX_164	3341476	3341559	-	25.4951	1.35749	0.490388	2.76819	0.00281844	0.0219249	promoter-TSS (TGME49_289590)	TGME49_289600
TGME49_chrIX	TGME49_chrIX_165	3351265	3351414	-	17.3702	1.9843	0.586988	3.38048	0.000361791	0.00387238	TTS (TGME49_289615)	TGME49_289615
TGME49_chrIX	TGME49_chrIX_166	3368258	3368659	+	131.311	1.48555	0.240622	6.17378	3.3338e-10	9.26304e-09	promoter-TSS (TGME49_289670)	TGME49_289660
TGME49_chrIX	TGME49_chrIX_167	3373546	3373616	-	26.2458	1.08174	0.445401	2.4287	0.00757659	0.0485288	exon (TGME49_289670, exon 11 of 11)	TGME49_289670
TGME49_chrIX	TGME49_chrIX_168	3380788	3381583	-	1010.73	2.04396	0.166131	12.3033	4.34621e-35	7.6644e-33	promoter-TSS (TGME49_289700)	TGME49_289700
TGME49_chrIX	TGME49_chrIX_169	3381594	3381699	-	108.515	2.33407	0.282322	8.26741	6.84505e-17	3.30015e-15	promoter-TSS (TGME49_289700)	TGME49_289700
TGME49_chrIX	TGME49_chrIX_170	3414664	3415401	+	43.184	1.02662	0.369456	2.77874	0.00272851	0.021287	promoter-TSS (TGME49_289730)	TGME49_289730
TGME49_chrIX	TGME49_chrIX_171	3427573	3428052	+	823.816	1.45731	0.159519	9.13567	3.25017e-20	2.00767e-18	TTS (TGME49_289745)	TGME49_289750
TGME49_chrIX	TGME49_chrIX_172	3428882	3429229	+	990.375	0.997717	0.160604	6.21227	2.6113e-10	7.37743e-09	TTS (TGME49_289745)	TGME49_289750
TGME49_chrIX	TGME49_chrIX_173	3429259	3429321	+	101.794	1.31939	0.264207	4.99379	2.96033e-07	5.76947e-06	TTS (TGME49_289760)	TGME49_289750
TGME49_chrIX	TGME49_chrIX_174	3461138	3461246	+	19.262	2.20144	0.583649	3.77185	8.10193e-05	0.00102407	promoter-TSS (TGME49_289790)	TGME49_289800
TGME49_chrIX	TGME49_chrIX_175	3461263	3461354	+	16.0932	1.77882	0.612609	2.90368	0.00184401	0.0155988	promoter-TSS (TGME49_289790)	TGME49_289800
TGME49_chrIX	TGME49_chrIX_176	3461870	3461968	+	22.0552	3.1861	0.641886	4.96366	3.45884e-07	6.6697e-06	promoter-TSS (TGME49_289790)	TGME49_289810
TGME49_chrIX	TGME49_chrIX_177	3478793	3478984	+	48.9145	2.18887	0.384233	5.69673	6.10639e-09	1.48695e-07	TTS (TGME49_289840)	TGME49_289830
TGME49_chrIX	TGME49_chrIX_178	3479020	3479116	+	14.0092	2.40224	0.737824	3.25585	0.000565272	0.0056936	TTS (TGME49_289840)	TGME49_289840
TGME49_chrIX	TGME49_chrIX_179	3514328	3514378	-	17.9648	1.79419	0.567285	3.16277	0.000781373	0.00749727	TTS (TGME49_289900)	TGME49_289900
TGME49_chrIX	TGME49_chrIX_180	3514379	3514474	-	9.75482	2.74873	0.867897	3.16711	0.000769802	0.00740574	TTS (TGME49_289900)	TGME49_289900
TGME49_chrIX	TGME49_chrIX_181	3578932	3579026	-	15.6662	1.82797	0.607374	3.00963	0.00130784	0.0116824	promoter-TSS (TGME49_290000)	TGME49_290000
TGME49_chrIX	TGME49_chrIX_182	3579069	3579156	-	21.9022	2.06733	0.533208	3.87715	5.28443e-05	0.000701607	promoter-TSS (TGME49_290000)	TGME49_290000
TGME49_chrIX	TGME49_chrIX_183	3579183	3579839	-	45.541	1.00727	0.356313	2.82693	0.0023498	0.0188631	intron (TGME49_290005, intron 7 of 7)	TGME49_290000
TGME49_chrIX	TGME49_chrIX_184	3579795	3581082	-	70.3723	1.00801	0.313481	3.21554	0.000651007	0.00641242	intron (TGME49_290005, intron 5 of 7)	TGME49_290000
TGME49_chrIX	TGME49_chrIX_185	3580982	3581079	-	43.0898	1.25948	0.38043	3.31068	0.000465345	0.00482261	exon (TGME49_290005, exon 5 of 8)	TGME49_290005
TGME49_chrIX	TGME49_chrIX_186	3594026	3594840	-	26.8947	2.74467	0.538374	5.09808	1.71554e-07	3.44163e-06	intron (TGME49_290030, intron 3 of 3)	TGME49_290020
TGME49_chrIX	TGME49_chrIX_187	3594788	3594872	-	19.0931	2.96261	0.656587	4.51213	3.20898e-06	5.2523e-05	exon (TGME49_290030, exon 3 of 4)	TGME49_290020
TGME49_chrIX	TGME49_chrIX_188	3594884	3594972	-	19.3824	1.69381	0.542859	3.12017	0.000903719	0.00850915	exon (TGME49_290030, exon 3 of 4)	TGME49_290020
TGME49_chrIX	TGME49_chrIX_189	3596140	3597087	-	24.0044	1.2441	0.469602	2.64925	0.00403348	0.0293861	promoter-TSS (TGME49_290040)	TGME49_290030
TGME49_chrIX	TGME49_chrIX_190	3597033	3597662	-	123.163	1.29785	0.261467	4.96371	3.45797e-07	6.6697e-06	promoter-TSS (TGME49_290040)	TGME49_290030
TGME49_chrIX	TGME49_chrIX_191	3598806	3600897	+	282.401	1.13821	0.192338	5.91776	1.63175e-09	4.21768e-08	promoter-TSS (TGME49_290030)	TGME49_290040
TGME49_chrIX	TGME49_chrIX_192	3600643	3600822	+	82.4323	2.02018	0.300966	6.71233	9.57701e-12	3.10713e-10	TTS (TGME49_290150)	TGME49_290150
TGME49_chrIX	TGME49_chrIX_193	3600937	3600994	+	20.6958	3.11459	0.653094	4.76897	9.25833e-07	1.66902e-05	TTS (TGME49_290150)	TGME49_290150
TGME49_chrIX	TGME49_chrIX_194	3601926	3602098	-	84.7272	0.710595	0.268133	2.65015	0.00402276	0.0293249	TTS (TGME49_290040)	TGME49_290150
TGME49_chrIX	TGME49_chrIX_195	3602229	3602297	-	6.60993	2.80363	1.05901	2.64741	0.00405558	0.0295218	TTS (TGME49_290040)	TGME49_290150
TGME49_chrIX	TGME49_chrIX_196	3602299	3602656	-	73.4028	1.75585	0.317279	5.53409	1.56426e-08	3.60818e-07	promoter-TSS (TGME49_290150)	TGME49_290150
TGME49_chrIX	TGME49_chrIX_197	3603387	3603475	-	22.6291	1.67179	0.501039	3.33664	0.000423985	0.00444879	promoter-TSS (TGME49_290150)	TGME49_290150
TGME49_chrIX	TGME49_chrIX_198	3639695	3639979	-	102.707	0.641615	0.254316	2.5229	0.00581954	0.0393814	promoter-TSS (TGME49_290190)	TGME49_290190
TGME49_chrIX	TGME49_chrIX_199	3640130	3640206	-	19.2806	1.48534	0.534469	2.7791	0.00272546	0.0212773	promoter-TSS (TGME49_290190)	TGME49_290190
TGME49_chrIX	TGME49_chrIX_200	3640223	3640331	-	70.1225	1.10453	0.301923	3.65832	0.000126935	0.0015293	promoter-TSS (TGME49_290190)	TGME49_290190
TGME49_chrIX	TGME49_chrIX_201	3640422	3640538	-	36.023	1.55336	0.40129	3.87091	5.42141e-05	0.000717615	promoter-TSS (TGME49_290190)	TGME49_290190
TGME49_chrIX	TGME49_chrIX_202	3671319	3672030	+	24.8915	1.80157	0.487146	3.6982	0.000108565	0.00132699	TTS (TGME49_290270)	TGME49_290260
TGME49_chrIX	TGME49_chrIX_203	3693640	3693738	+	19.4231	2.03828	0.56308	3.61989	0.000147367	0.00175325	TTS (TGME49_290290)	TGME49_290300
TGME49_chrIX	TGME49_chrIX_204	3763285	3763722	+	11.0357	2.16862	0.78724	2.75471	0.00293719	0.0226472	TTS (TGME49_290605)	TGME49_290600
TGME49_chrIX	TGME49_chrIX_205	3763922	3764323	+	113.239	1.35268	0.255764	5.2888	6.15616e-08	1.31078e-06	TTS (TGME49_290605)	TGME49_290605
TGME49_chrIX	TGME49_chrIX_206	3764351	3764394	+	31.7562	2.13382	0.462069	4.61798	1.9375e-06	3.32293e-05	TTS (TGME49_290605)	TGME49_290605
TGME49_chrIX	TGME49_chrIX_207	3764402	3764479	+	24.3371	1.94739	0.51627	3.77203	8.09611e-05	0.00102393	TTS (TGME49_290605)	TGME49_290605
TGME49_chrIX	TGME49_chrIX_208	3820435	3821468	-	547.046	1.55308	0.183016	8.48602	1.06919e-17	5.46263e-16	TTS (TGME49_290650)	TGME49_290660
TGME49_chrIX	TGME49_chrIX_209	3821279	3821361	-	27.3966	3.75993	0.649233	5.79133	3.49147e-09	8.69566e-08	TTS (TGME49_290650)	TGME49_290660
TGME49_chrIX	TGME49_chrIX_210	3821403	3821884	-	45.2291	2.38148	0.400337	5.94869	1.35148e-09	3.5182e-08	TTS (TGME49_290650)	TGME49_290660
TGME49_chrIX	TGME49_chrIX_211	3821823	3821908	-	37.2543	2.73359	0.457446	5.97577	1.14506e-09	3.0095e-08	TTS (TGME49_290650)	TGME49_290660
TGME49_chrIX	TGME49_chrIX_212	3822417	3823191	-	99.8205	0.708278	0.266687	2.65584	0.00395559	0.0289578	intron (TGME49_290660, intron 3 of 6)	TGME49_290660
TGME49_chrIX	TGME49_chrIX_213	3832355	3833867	+	73.8368	0.922921	0.291016	3.17138	0.000758587	0.00732363	TTS (TGME49_290678)	TGME49_290670
TGME49_chrIX	TGME49_chrIX_214	3834352	3834437	+	12.7655	3.1783	0.826832	3.84395	6.05341e-05	0.000792107	TTS (TGME49_290678)	TGME49_290670
TGME49_chrIX	TGME49_chrIX_215	3834478	3834773	+	55.2853	1.9133	0.353027	5.4197	2.98499e-08	6.66049e-07	TTS (TGME49_290678)	TGME49_290670
TGME49_chrIX	TGME49_chrIX_216	3850883	3852095	+	183.764	1.77645	0.222537	7.98271	7.15768e-16	3.18124e-14	exon (TGME49_290700, exon 1 of 1)	TGME49_290682
TGME49_chrIX	TGME49_chrIX_217	3851509	3851597	+	13.6684	2.58362	0.720613	3.58531	0.000168341	0.00197273	exon (TGME49_290700, exon 1 of 1)	TGME49_290682
TGME49_chrIX	TGME49_chrIX_218	3851778	3851843	+	6.63425	3.26942	1.20605	2.71084	0.00335567	0.0253291	exon (TGME49_290700, exon 1 of 1)	TGME49_290682
TGME49_chrIX	TGME49_chrIX_219	3851845	3852536	+	194.027	1.30751	0.211036	6.19565	2.9022e-10	8.1258e-09	exon (TGME49_290700, exon 1 of 1)	TGME49_290682
TGME49_chrIX	TGME49_chrIX_220	3853585	3853777	-	43.0374	2.5229	0.433116	5.825	2.85568e-09	7.19415e-08	TTS (TGME49_290700)	TGME49_290720
TGME49_chrIX	TGME49_chrIX_221	3854106	3854197	-	20.6661	1.47905	0.519007	2.84977	0.00218751	0.0179075	TTS (TGME49_290700)	TGME49_290720
TGME49_chrIX	TGME49_chrIX_222	3854202	3854274	-	15.4337	1.43055	0.589979	2.42475	0.00765952	0.0488753	TTS (TGME49_290700)	TGME49_290720
TGME49_chrIX	TGME49_chrIX_223	3856186	3856289	-	34.9302	1.9865	0.431758	4.60097	2.10264e-06	3.58927e-05	promoter-TSS (TGME49_290720)	TGME49_290720
TGME49_chrIX	TGME49_chrIX_224	3873722	3875936	+	42.6349	1.01404	0.374727	2.70607	0.0034042	0.0256423	promoter-TSS (TGME49_290740)	TGME49_290740
TGME49_chrIX	TGME49_chrIX_225	3875154	3875258	+	5.79264	4.38662	1.39119	3.15315	0.000807603	0.0077286	promoter-TSS (TGME49_290740)	TGME49_290740
TGME49_chrIX	TGME49_chrIX_226	3875287	3875385	+	5.35942	4.29317	1.36264	3.15064	0.000814577	0.00778512	promoter-TSS (TGME49_290740)	TGME49_290740
TGME49_chrIX	TGME49_chrIX_227	3923188	3923277	+	9.82928	2.6441	0.851335	3.10583	0.000948718	0.00889225	exon (TGME49_290890, exon 7 of 7)	TGME49_290900
TGME49_chrIX	TGME49_chrIX_228	3923327	3923416	+	5.0172	3.1251	1.24508	2.50997	0.00603709	0.0405819	exon (TGME49_290890, exon 7 of 7)	TGME49_290900
TGME49_chrIX	TGME49_chrIX_229	3925953	3928618	-	47.0562	1.17373	0.359632	3.26369	0.000549858	0.00556398	promoter-TSS (TGME49_290910)	TGME49_290900
TGME49_chrIX	TGME49_chrIX_230	3961469	3961565	-	9.38319	2.09046	0.797714	2.62057	0.00438915	0.0314166	exon (TGME49_290950, exon 16 of 16)	TGME49_290940
TGME49_chrIX	TGME49_chrIX_231	4007242	4007411	-	28.8368	1.7492	0.461074	3.79375	7.41947e-05	0.000947673	exon (TGME49_290980, exon 2 of 2)	TGME49_290980
TGME49_chrIX	TGME49_chrIX_232	4108168	4109762	-	15.6672	1.88465	0.620708	3.03629	0.00119755	0.0108479	TTS (TGME49_291075)	TGME49_291080
TGME49_chrIX	TGME49_chrIX_233	4230398	4230497	-	18.0465	1.8775	0.576858	3.2547	0.000567567	0.00570882	exon (TGME49_291300, exon 1 of 1)	TGME49_291180
TGME49_chrIX	TGME49_chrIX_234	4230677	4232341	-	168.933	1.45271	0.223757	6.49237	4.2248e-11	1.30118e-09	exon (TGME49_291300, exon 1 of 1)	TGME49_291300
TGME49_chrIX	TGME49_chrIX_235	4234509	4234643	-	11.5931	2.20956	0.761587	2.90126	0.00185835	0.0156959	promoter-TSS (TGME49_291300)	TGME49_291300
TGME49_chrIX	TGME49_chrIX_236	4237780	4237860	-	4.74338	4.06483	1.44396	2.81506	0.00243844	0.019432	promoter-TSS (TGME49_291320)	TGME49_291310
TGME49_chrIX	TGME49_chrIX_237	4243886	4243962	+	2.74762	4.26841	1.61805	2.638	0.00416985	0.030113	TTS (TGME49_291320)	TGME49_291330
TGME49_chrIX	TGME49_chrIX_238	4304952	4305014	-	5.29818	3.3355	1.28674	2.59221	0.00476815	0.033515	exon (TGME49_291630, exon 1 of 1)	TGME49_291630
TGME49_chrIX	TGME49_chrIX_239	4364159	4364257	+	9.56206	2.18875	0.815911	2.68259	0.00365275	0.0271868	TTS (TGME49_291820)	TGME49_291810
TGME49_chrIX	TGME49_chrIX_240	4381648	4381924	-	780.17	2.04163	0.196516	10.3891	1.38933e-25	1.21038e-23	TTS (TGME49_291850)	TGME49_291850
TGME49_chrIX	TGME49_chrIX_241	4381963	4382014	-	184.924	2.38481	0.241258	9.88486	2.42117e-23	1.87081e-21	TTS (TGME49_291860)	TGME49_291850
TGME49_chrIX	TGME49_chrIX_242	4382433	4382533	-	359.497	1.59371	0.1967	8.10223	2.69794e-16	1.23681e-14	promoter-TSS (TGME49_291850)	TGME49_291850
TGME49_chrIX	TGME49_chrIX_243	4382540	4382575	-	51.7342	2.22181	0.426097	5.21434	9.22383e-08	1.9191e-06	promoter-TSS (TGME49_291850)	TGME49_291850
TGME49_chrIX	TGME49_chrIX_244	4393859	4394597	-	659.313	1.60393	0.17563	9.13244	3.34866e-20	2.06268e-18	TTS (TGME49_291880)	TGME49_291890
TGME49_chrIX	TGME49_chrIX_245	4394665	4395080	-	285.94	0.694184	0.195829	3.54485	0.000196419	0.00225227	TTS (TGME49_291880)	TGME49_291890
TGME49_chrIX	TGME49_chrIX_246	4395089	4395166	-	65.0121	0.988022	0.306492	3.22365	0.000632848	0.00626176	TTS (TGME49_291880)	TGME49_291890
TGME49_chrIX	TGME49_chrIX_247	4437716	4438551	+	259.442	1.25502	0.215263	5.83019	2.7682e-09	6.98985e-08	TTS (TGME49_291970)	TGME49_291970
TGME49_chrIX	TGME49_chrIX_248	4548165	4548253	+	16.5354	1.71469	0.595215	2.88079	0.00198339	0.0165474	promoter-TSS (TGME49_292100)	TGME49_292100
TGME49_chrIX	TGME49_chrIX_249	4548269	4548349	+	30.3215	1.21058	0.424972	2.84861	0.00219555	0.0179075	promoter-TSS (TGME49_292100)	TGME49_292100
TGME49_chrIX	TGME49_chrIX_250	4567198	4567595	-	888.94	2.32731	0.173403	13.4214	2.26676e-41	6.35478e-39	TTS (TGME49_292120)	TGME49_292130
TGME49_chrIX	TGME49_chrIX_251	4567677	4567714	-	83.1802	2.6955	0.334346	8.06201	3.7524e-16	1.70236e-14	TTS (TGME49_292120)	TGME49_292130
TGME49_chrIX	TGME49_chrIX_252	4568180	4568893	-	583.991	1.90039	0.171296	11.0942	6.69523e-29	7.66516e-27	intron (TGME49_292130, intron 2 of 3)	TGME49_292130
TGME49_chrIX	TGME49_chrIX_253	4568809	4570020	-	581.53	1.79866	0.186555	9.64145	2.67132e-22	1.94066e-20	intron (TGME49_292130, intron 1 of 3)	TGME49_292130
TGME49_chrIX	TGME49_chrIX_254	4569925	4570026	-	312.205	1.78907	0.234122	7.64162	1.07249e-14	4.46708e-13	TTS (TGME49_292140)	TGME49_292130
TGME49_chrIX	TGME49_chrIX_255	4623993	4624081	+	17.8225	1.33563	0.552586	2.41706	0.00782327	0.0496579	exon (TGME49_292220, exon 11 of 11)	TGME49_292220
TGME49_chrIX	TGME49_chrIX_256	4653432	4653502	+	3.81249	3.66821	1.49731	2.44986	0.00714556	0.0463244	promoter-TSS (TGME49_292275)	TGME49_292275
TGME49_chrIX	TGME49_chrIX_257	4654294	4654392	+	8.55626	3.2366	1.06913	3.02732	0.00123365	0.0111196	promoter-TSS (TGME49_292280)	TGME49_292275
TGME49_chrIX	TGME49_chrIX_258	4654439	4654508	+	19.3124	2.07689	0.580361	3.57861	0.000172713	0.00201612	promoter-TSS (TGME49_292280)	TGME49_292275
TGME49_chrIX	TGME49_chrIX_259	4656425	4656502	+	5.01386	3.29965	1.2686	2.60102	0.00464741	0.0328458	promoter-TSS (TGME49_292290)	TGME49_292280
TGME49_chrIX	TGME49_chrIX_260	4656738	4656833	+	5.52841	4.33862	1.3647	3.17917	0.000738495	0.0071581	promoter-TSS (TGME49_292290)	TGME49_292280
TGME49_chrIX	TGME49_chrIX_261	4657126	4657196	+	4.81218	4.03783	1.43978	2.80448	0.00251985	0.0199933	promoter-TSS (TGME49_292290)	TGME49_292280
TGME49_chrIX	TGME49_chrIX_262	4811736	4813013	+	2010.14	1.35025	0.151972	8.88486	3.20019e-19	1.85129e-17	TTS (TGME49_210400)	TGME49_210408
TGME49_chrIX	TGME49_chrIX_263	4840984	4841081	-	18.625	2.51138	0.613473	4.09371	2.12266e-05	0.000301796	exon (TGME49_210370, exon 1 of 1)	TGME49_210380
TGME49_chrIX	TGME49_chrIX_264	4841083	4841701	-	193.218	1.08302	0.209459	5.17057	1.16693e-07	2.39825e-06	exon (TGME49_210370, exon 1 of 1)	TGME49_210380
TGME49_chrIX	TGME49_chrIX_265	4841771	4841944	-	30.5183	2.07044	0.460197	4.49904	3.41312e-06	5.55318e-05	exon (TGME49_210370, exon 1 of 1)	TGME49_210370
TGME49_chrIX	TGME49_chrIX_266	4842686	4842988	-	72.7699	1.30756	0.304302	4.29691	8.65976e-06	0.000133354	TTS (TGME49_210360)	TGME49_210370
TGME49_chrIX	TGME49_chrIX_267	5011965	5012041	-	12.6607	1.65477	0.656417	2.5209	0.00585268	0.0395368	exon (TGME49_307605, exon 1 of 1)	TGME49_307605
TGME49_chrIX	TGME49_chrIX_268	5080857	5080946	-	9.33813	2.14356	0.814444	2.63194	0.00424499	0.0305648	TTS (TGME49_304890)	TGME49_304900
TGME49_chrIX	TGME49_chrIX_269	5106924	5107006	-	103.689	0.878703	0.256495	3.42581	0.000306481	0.003361	TTS (TGME49_304930)	TGME49_304930
TGME49_chrIX	TGME49_chrIX_270	5107016	5107185	-	150.956	1.47326	0.236101	6.23998	2.18818e-10	6.21414e-09	TTS (TGME49_304930)	TGME49_304930
TGME49_chrIX	TGME49_chrIX_271	5107294	5107398	-	50.3518	1.31918	0.344052	3.83426	6.29716e-05	0.000818181	TTS (TGME49_304930)	TGME49_304930
TGME49_chrIX	TGME49_chrIX_272	5109496	5109577	-	14.7393	1.4999	0.604968	2.4793	0.00658201	0.0433782	exon (TGME49_304955, exon 6 of 9)	TGME49_304930
TGME49_chrIX	TGME49_chrIX_273	5203440	5204590	+	496.534	1.00508	0.171604	5.85697	2.3569e-09	6.00679e-08	TTS (TGME49_305050)	TGME49_305050
TGME49_chrIX	TGME49_chrIX_274	5260011	5260109	+	191.061	1.51561	0.223024	6.79574	5.38787e-12	1.7824e-10	promoter-TSS (TGME49_305170)	TGME49_305160
TGME49_chrIX	TGME49_chrIX_275	5260161	5260252	+	717.824	2.78884	0.172976	16.1227	8.83543e-59	1.93204e-55	promoter-TSS (TGME49_305170)	TGME49_305160
TGME49_chrIX	TGME49_chrIX_276	5334997	5335495	-	48.888	1.8618	0.378436	4.91972	4.33346e-07	8.27597e-06	TTS (TGME49_305280)	TGME49_305280
TGME49_chrIX	TGME49_chrIX_277	5335487	5335567	-	19.0652	1.41528	0.537642	2.63238	0.0042395	0.0305353	TTS (TGME49_305280)	TGME49_305290
TGME49_chrIX	TGME49_chrIX_278	5447092	5447173	+	11.6027	2.95863	0.831004	3.56031	0.000185212	0.00214287	exon (TGME49_305510, exon 7 of 7)	TGME49_305520
TGME49_chrIX	TGME49_chrIX_279	5449437	5450371	+	832.583	1.75912	0.166933	10.5379	2.88906e-26	2.6883e-24	TTS (TGME49_305510)	TGME49_305520
TGME49_chrIX	TGME49_chrIX_280	5450168	5451606	+	1638.73	1.71648	0.151815	11.3064	6.0987e-30	7.4503e-28	promoter-TSS (TGME49_305530)	TGME49_305520
TGME49_chrIX	TGME49_chrIX_281	5451119	5451234	+	415.681	2.59185	0.194719	13.3107	1.00291e-40	2.74134e-38	promoter-TSS (TGME49_305530)	TGME49_305530
TGME49_chrIX	TGME49_chrIX_282	5451318	5451357	+	265.221	2.55676	0.219135	11.6675	9.34333e-32	1.2931e-29	promoter-TSS (TGME49_305530)	TGME49_305530
TGME49_chrIX	TGME49_chrIX_283	5451479	5451970	+	1385.92	2.05311	0.161801	12.6891	3.39893e-37	7.66231e-35	promoter-TSS (TGME49_305530)	TGME49_305530
TGME49_chrIX	TGME49_chrIX_284	5451805	5451956	+	812.464	1.86659	0.165015	11.3116	5.74634e-30	7.09917e-28	promoter-TSS (TGME49_305530)	TGME49_305530
TGME49_chrIX	TGME49_chrIX_285	5451957	5452119	+	908.52	1.54746	0.17449	8.86844	3.70881e-19	2.11751e-17	promoter-TSS (TGME49_305530)	TGME49_305530
TGME49_chrIX	TGME49_chrIX_286	5608128	5608212	+	18.0261	1.77277	0.593194	2.98851	0.0014017	0.0123992	promoter-TSS (TGME49_305830)	TGME49_305830
TGME49_chrIX	TGME49_chrIX_287	5635376	5636212	+	22.4036	1.48312	0.514627	2.88194	0.00197616	0.0165133	intron (TGME49_305860, intron 7 of 9)	TGME49_305870
TGME49_chrIX	TGME49_chrIX_288	5636822	5637419	+	18.4938	1.98673	0.589265	3.37154	0.000373747	0.00398864	intron (TGME49_305860, intron 9 of 9)	TGME49_305870
TGME49_chrIX	TGME49_chrIX_289	5637347	5637419	+	11.9329	2.43597	0.751331	3.24221	0.000593037	0.00592956	exon (TGME49_305860, exon 10 of 10)	TGME49_305870
TGME49_chrIX	TGME49_chrIX_290	5637474	5637650	+	43.3378	1.02231	0.358201	2.85401	0.00215855	0.0177258	exon (TGME49_305860, exon 10 of 10)	TGME49_305870
TGME49_chrIX	TGME49_chrIX_291	5637668	5637754	+	5.53045	3.31824	1.2685	2.61587	0.00445001	0.0318002	exon (TGME49_305860, exon 10 of 10)	TGME49_305870
TGME49_chrIX	TGME49_chrIX_292	5709424	5709505	+	11.2047	2.27366	0.758104	2.99914	0.00135373	0.0120186	promoter-TSS (TGME49_305990)	TGME49_305990
TGME49_chrIX	TGME49_chrIX_293	5709516	5709625	+	15.8349	1.46231	0.588287	2.48571	0.00646468	0.042774	promoter-TSS (TGME49_305990)	TGME49_305990
TGME49_chrIX	TGME49_chrIX_294	5709721	5709996	+	20.1815	1.44465	0.524886	2.75231	0.00295886	0.0227902	promoter-TSS (TGME49_305990)	TGME49_305990
TGME49_chrIX	TGME49_chrIX_295	5757421	5757506	-	16.1588	2.40875	0.640845	3.75871	8.53969e-05	0.0010732	exon (TGME49_306030, exon 10 of 10)	TGME49_306030
TGME49_chrIX	TGME49_chrIX_296	5757519	5757583	-	5.77465	3.23697	1.18375	2.73451	0.00312368	0.0238914	exon (TGME49_306030, exon 10 of 10)	TGME49_306030
TGME49_chrIX	TGME49_chrIX_297	5779783	5779871	-	49.7149	0.992649	0.343919	2.88628	0.00194911	0.0163237	TTS (TGME49_306050)	TGME49_306050
TGME49_chrIX	TGME49_chrIX_298	5903891	5904428	-	82.1486	1.57625	0.291834	5.40119	3.31006e-08	7.34832e-07	exon (TGME49_306260, exon 2 of 2)	TGME49_306270
TGME49_chrIX	TGME49_chrIX_299	5971469	5971540	+	8.56361	2.3616	0.919921	2.56717	0.00512659	0.0354532	promoter-TSS (TGME49_306334)	TGME49_306334
TGME49_chrIX	TGME49_chrIX_300	6044250	6044347	-	13.059	1.95807	0.692974	2.82561	0.00235956	0.0189102	TTS (TGME49_306370)	TGME49_306370
TGME49_chrIX	TGME49_chrIX_301	6048902	6049549	+	46.0074	1.84394	0.382265	4.82372	7.04528e-07	1.30118e-05	intron (TGME49_306390, intron 3 of 4)	TGME49_306390
TGME49_chrIX	TGME49_chrIX_302	6050064	6050310	+	69.528	2.52549	0.353481	7.14463	4.51194e-13	1.64164e-11	exon (TGME49_306390, exon 5 of 5)	TGME49_306400
TGME49_chrIX	TGME49_chrIX_303	6050314	6050403	+	59.8487	2.08924	0.344112	6.07141	6.33973e-10	1.72212e-08	exon (TGME49_306390, exon 5 of 5)	TGME49_306400
TGME49_chrIX	TGME49_chrIX_304	6205606	6205702	-	6.44171	3.61301	1.25412	2.8809	0.00198269	0.0165474	exon (TGME49_306600, exon 6 of 6)	TGME49_306590
TGME49_chrIX	TGME49_chrIX_305	6239505	6239582	-	10.1162	2.09633	0.77508	2.70466	0.00341872	0.025726	promoter-TSS (TGME49_306640)	TGME49_306640
TGME49_chrIX	TGME49_chrIX_306	6239599	6239651	-	16.7592	1.93298	0.593102	3.25911	0.000558814	0.00564415	promoter-TSS (TGME49_306640)	TGME49_306640
TGME49_chrIX	TGME49_chrIX_307	6239771	6239859	-	7.96732	3.02863	1.00053	3.02702	0.0012349	0.0111218	promoter-TSS (TGME49_306640)	TGME49_306640
TGME49_chrIX	TGME49_chrIX_308	6268570	6270317	-	377.216	1.32139	0.19275	6.85545	3.55436e-12	1.19758e-10	intron (TGME49_306670, intron 3 of 3)	TGME49_306670
TGME49_chrIX	TGME49_chrIX_309	6269774	6270512	-	166.482	0.941882	0.224276	4.19966	1.33658e-05	0.000198149	intron (TGME49_306670, intron 2 of 3)	TGME49_306670
TGME49_chrIX	TGME49_chrIX_310	6270236	6270528	-	111.567	0.830587	0.245415	3.38442	0.000356638	0.00383394	intron (TGME49_306670, intron 1 of 3)	TGME49_306670
TGME49_chrV	TGME49_chrV_1	130787	130876	+	22.985	2.62064	0.573062	4.57304	2.40348e-06	4.04907e-05	TTS (TGME49_220110)	TGME49_220100
TGME49_chrV	TGME49_chrV_2	236147	238662	-	514.197	0.887751	0.175068	5.07088	1.97986e-07	3.95736e-06	exon (TGME49_220240, exon 1 of 1)	TGME49_220230
TGME49_chrV	TGME49_chrV_3	238926	239002	-	7.10353	2.4148	0.964371	2.50402	0.00613957	0.0411197	TTS (TGME49_220250)	TGME49_220240
TGME49_chrV	TGME49_chrV_4	239043	239119	-	9.87172	2.31658	0.80894	2.86373	0.00209345	0.0173072	TTS (TGME49_220250)	TGME49_220240
TGME49_chrV	TGME49_chrV_5	241967	242048	-	13.9796	2.32058	0.699701	3.31654	0.000455702	0.00473613	promoter-TSS (TGME49_220240)	TGME49_220240
TGME49_chrV	TGME49_chrV_6	242114	242214	-	8.75942	2.75038	0.954687	2.88092	0.00198258	0.0165474	promoter-TSS (TGME49_220240)	TGME49_220240
TGME49_chrV	TGME49_chrV_7	243535	243953	-	8.82598	2.27124	0.849091	2.67491	0.00373745	0.0277416	promoter-TSS (TGME49_220260)	TGME49_220250
TGME49_chrV	TGME49_chrV_8	349765	349859	+	5.34703	2.82281	1.15903	2.43549	0.0074359	0.0477395	exon (TGME49_220390, exon 4 of 4)	TGME49_220400
TGME49_chrV	TGME49_chrV_9	352193	352285	-	129.107	1.31385	0.259143	5.06996	1.98948e-07	3.97296e-06	TTS (TGME49_220400)	TGME49_220400
TGME49_chrV	TGME49_chrV_10	352321	354686	-	5326.04	1.99902	0.151266	13.2152	3.58452e-40	9.11428e-38	intron (TGME49_220400, intron 1 of 1)	TGME49_220400
TGME49_chrV	TGME49_chrV_11	353865	354160	-	2122.34	1.66	0.150754	11.0113	1.68496e-28	1.85151e-26	promoter-TSS (TGME49_220400)	TGME49_220400
TGME49_chrV	TGME49_chrV_12	422503	424547	+	55.5308	1.24068	0.329796	3.76198	8.42872e-05	0.00106048	exon (TGME49_220500, exon 6 of 6)	TGME49_220510
TGME49_chrV	TGME49_chrV_13	483046	483167	+	7.57968	2.24482	0.902435	2.48751	0.00643196	0.0426593	exon (TGME49_220600, exon 4 of 4)	TGME49_220600
TGME49_chrV	TGME49_chrV_14	484116	484220	+	20.5562	1.59482	0.524029	3.04337	0.00116972	0.010631	TTS (TGME49_220610)	TGME49_220600
TGME49_chrV	TGME49_chrV_15	485624	485714	-	13.9459	1.89381	0.64541	2.93427	0.00167169	0.0144087	TTS (TGME49_220600)	TGME49_220610
TGME49_chrV	TGME49_chrV_16	587543	587625	-	14.0366	2.03016	0.65909	3.08025	0.00103414	0.00957799	exon (TGME49_212770, exon 8 of 8)	TGME49_212760
TGME49_chrV	TGME49_chrV_17	701302	701388	-	5.71508	3.1799	1.25177	2.54032	0.0055375	0.037734	exon (TGME49_212920, exon 4 of 4)	TGME49_212920
TGME49_chrV	TGME49_chrV_18	723707	725201	+	18.3485	1.46747	0.566478	2.59051	0.00479173	0.0336591	intron (TGME49_212950, intron 4 of 4)	TGME49_212955
TGME49_chrV	TGME49_chrV_19	725038	725111	+	3.74197	3.63795	1.42467	2.55353	0.00533185	0.0365835	promoter-TSS (TGME49_212955)	TGME49_212955
TGME49_chrV	TGME49_chrV_20	748077	748137	-	14.8619	1.52954	0.610056	2.50721	0.00608437	0.0408621	exon (TGME49_212980, exon 2 of 2)	TGME49_212970
[truncated: 2,438 more rows]
