# Supplementary material for: mRNA cap-binding protein eIF4E1 is a novel regulator of Toxoplasma gondii latency
Source: mBio. 2024 May 15;15(6):e02954-23. doi: 10.1128/mbio.02954-23 (PMC11237481; doi:10.1128/mbio.02954-23)
Supplement: Table S3 — Differential gene expression at the transcriptional and translational level upon eIF4E1mAID-HA depletion in tachyzoites. [file mbio.02954-23-s0005.xlsx]

## Sheet: RIBO-RNAseq
Table S3A. Translatome and transcriptome analysis of eIF4E1mAID parasites (IAA 4h)
Data presented in Fig 5 is filtered for log2FC >= +/- 1 and Padj =< 0.05. Data must pass these criteria for both RIBOseq and RNAseq to be included
		RIBOseq						RNAseq
GeneID	Product Description	Base_mean	log2FC	StdErr	Wald-Stats	Pvalue	Padj	Base_mean	log2FC	StdErr	Wald-Stats	Pvalue	Padj
TGME49_200010	hypothetical protein	2158.86	-0.25828	0.0562056	-4.59528	4.32165e-06	1.49229e-05	546.805	-0.060042	0.0850523	-0.705943	0.480224	0.65736
TGME49_200110	hypothetical protein	0.121921	0.0300999	0.21588	0.139429	0.889111	NA	0	NA	NA	NA	NA	NA
TGME49_200130	Toxoplasma gondii family C protein	73.9455	-0.70151	0.196374	-3.57232	0.000353834	0.000950397	10.7009	-0.78531	0.358735	-2.18911	0.0285891	0.0861558
TGME49_200230	microneme protein MIC17C	2.63584	0.379742	0.479685	0.79165	0.428565	0.526409	0.337031	-0.108578	0.193179	-0.562059	0.574076	NA
TGME49_200240	microneme protein MIC17B	27.9214	0.396579	0.293325	1.35201	0.176371	0.253574	1.36878	-0.117973	0.306518	-0.384882	0.700325	NA
TGME49_200250	microneme protein MIC17A	1047.3	-1.6063	0.0723693	-22.1958	3.76806e-109	2.42174e-107	349.995	-1.53474	0.106662	-14.3888	6.08183e-47	9.33208e-45
TGME49_200260	hypothetical protein	2.65655	0.19288	0.480173	0.401689	0.687913	0.760628	4.26363	0.00791656	0.373522	0.0211944	0.983091	0.991
TGME49_200270	PAN/Apple domain-containing protein	152.878	-1.47817	0.149568	-9.88287	4.93986e-23	5.25984e-22	67.0793	-0.192141	0.196287	-0.978877	0.327641	0.517047
TGME49_200280	WD domain, G-beta repeat-containing protein	366.037	0.249077	0.103725	2.40132	0.0163361	0.0316432	137.991	-0.218549	0.148431	-1.4724	0.140913	0.290636
TGME49_200290	rhomboid protease ROM1	2033.9	-0.276948	0.0558487	-4.9589	7.08924e-07	2.68158e-06	344.448	-0.310729	0.100444	-3.09355	0.0019778	0.00911916
TGME49_200295	hypothetical protein	3.4878	0.0361561	0.481206	0.0751364	0.940106	0.958513	1.07442	0.342134	0.290427	1.17804	0.238782	NA
TGME49_200300	hypothetical protein	0.887894	0.0361534	0.399761	0.0904377	0.927939	0.949092	0	NA	NA	NA	NA	NA
TGME49_200310	hypothetical protein	1754	-0.596694	0.0611079	-9.76459	1.59749e-22	1.65647e-21	347.255	-0.282414	0.105109	-2.68686	0.00721282	0.0278794
TGME49_200320	hypoxanthine-xanthine-guanine phosphoribosyl transferase HXGPRT	328.491	0.860404	0.105953	8.12063	4.63776e-16	3.58459e-15	113.223	0.548362	0.16028	3.42127	0.000623297	0.00333537
TGME49_200330	hypothetical protein	454.42	-1.24107	0.0995448	-12.4674	1.12389e-35	1.74301e-34	115.998	-1.08617	0.179643	-6.0463	1.48208e-09	1.95967e-08
TGME49_200340	hypothetical protein	50.0413	-2.21202	0.255596	-8.65437	4.95645e-18	4.2262e-17	13.8155	-1.08661	0.345154	-3.14818	0.00164292	0.00775393
TGME49_200350	subtilisin SUB3	96.0138	-0.953888	0.17907	-5.32691	9.98976e-08	4.16522e-07	78.0437	-0.633818	0.192378	-3.29465	0.000985439	0.00495951
TGME49_200360	hypothetical protein	10578.2	-0.539609	0.0612775	-8.80599	1.29702e-18	1.14658e-17	1395.84	-0.515444	0.0665161	-7.74916	9.25023e-15	1.94373e-13
TGME49_200370	prenyltransferase and squalene oxidase repeat-containing protein	210.319	-0.0299746	0.125602	-0.238648	0.811379	0.862007	45.9202	0.2436	0.230372	1.05742	0.290321	0.476146
TGME49_200375	hypothetical protein	32.5872	-0.571991	0.279496	-2.04651	0.0407061	0.0709151	28.0341	-0.438821	0.279674	-1.56904	0.116638	0.253568
TGME49_200385	Myb family DNA-binding domain-containing protein	1686.64	-0.561664	0.15854	-3.54274	0.000395998	0.00105177	874.182	-0.385164	0.0859015	-4.48379	7.33304e-06	5.85047e-05
TGME49_200400	hypothetical protein	338.793	-0.0500836	0.100973	-0.49601	0.619888	0.70206	94.7981	-0.0575361	0.170773	-0.336915	0.736181	0.84279
TGME49_200410	hypothetical protein	59.2301	-0.679079	0.219067	-3.09987	0.00193603	0.00453583	26.7842	-0.539722	0.275494	-1.95911	0.0501001	0.133668
TGME49_200430	cytidine and deoxycytidylate deaminase zinc-binding region domain-containing protein	211.993	0.555989	0.129432	4.2956	1.7422e-05	5.57849e-05	43.4976	0.413748	0.236153	1.75203	0.0797685	0.190624
TGME49_200440	hypothetical protein	170.689	0.469005	0.140636	3.33487	0.000853383	0.0021384	55.5041	0.548115	0.216919	2.52682	0.0115101	0.0415902
TGME49_200450	hypothetical protein	132.235	-0.0280901	0.151596	-0.185295	0.852997	0.893843	55.6873	0.171358	0.214307	0.799592	0.423947	0.6069
TGME49_200460	hypothetical protein	686.278	-0.2358	0.0771923	-3.0547	0.00225282	0.00520454	145.07	-0.206291	0.144372	-1.42888	0.153037	0.309137
TGME49_200470	hypothetical protein	654.236	0.116161	0.082693	1.40472	0.160103	0.233765	180.649	0.308633	0.133242	2.31633	0.0205402	0.0659196
TGME49_200480	Toxoplasma gondii family B protein	0	NA	NA	NA	NA	NA	0	NA	NA	NA	NA	NA
TGME49_200590	Toxoplasma gondii family C protein	320.368	0.0167609	0.105866	0.158323	0.874202	0.908726	80.4407	0.0177626	0.180347	0.0984912	0.921542	0.956178
TGME49_200595	hypothetical protein	9.48642	-0.572805	0.420594	-1.36189	0.173231	0.249764	1.42436	0.113044	0.313703	0.360355	0.718582	NA
TGME49_200600	hypothetical protein	0	NA	NA	NA	NA	NA	0	NA	NA	NA	NA	NA
TGME49_200700	Toxoplasma gondii family C protein	3.23169	-0.221316	0.482162	-0.459007	0.646229	0.724532	2.71624	-0.4524	0.35683	-1.26783	0.204859	0.377271
TGME49_201100	hypothetical protein	0	NA	NA	NA	NA	NA	0	NA	NA	NA	NA	NA
TGME49_201110	hypothetical protein	361.4	0.438566	0.106142	4.13187	3.59831e-05	0.0001106	48.4332	0.339357	0.22441	1.51222	0.130478	0.275642
TGME49_201120	ELMO/CED-12 family protein	801.096	0.0937219	0.0737602	1.27063	0.203861	0.285333	226.177	0.0295517	0.119799	0.246677	0.805158	0.885553
TGME49_201130	rhoptry kinase family protein ROP33	1401.26	0.131221	0.0617313	2.12567	0.0335304	0.0600012	437.507	0.0273958	0.0942349	0.290719	0.771266	0.863096
TGME49_201140	hypothetical protein	385.718	-0.201689	0.0962699	-2.09504	0.0361673	0.0640242	137.557	-0.163939	0.146331	-1.12033	0.262574	0.445477
TGME49_201150	heavy metal translocating P-type ATPase subfamily protein	869.953	-0.127791	0.0720522	-1.77358	0.076132	0.12313	278.484	-0.150883	0.115146	-1.31037	0.190071	0.358459
TGME49_201160	hypothetical protein	146.75	0.34173	0.149323	2.28853	0.0221069	0.0414701	22.7941	0.51085	0.302363	1.68952	0.0911191	0.210949
TGME49_201170	hypothetical protein	4774.02	-0.782718	0.0569685	-13.7395	5.88952e-43	1.08568e-41	1411.77	-0.678612	0.0750022	-9.0479	1.45739e-19	4.35106e-18
TGME49_201180	hypothetical protein	252.617	1.81143	0.129426	13.9959	1.65084e-44	3.11564e-43	42.8046	1.30062	0.250437	5.19342	2.06466e-07	2.09902e-06
TGME49_201190	hypothetical protein	4.37814	-0.122733	0.474564	-0.258624	0.795926	0.850223	11.0679	0.277567	0.351442	0.789795	0.429647	0.611905
TGME49_201200	zinc finger (CCCH type) motif-containing protein	271.346	0.0152048	0.111509	0.136354	0.891541	0.922444	49.1567	0.0476805	0.227523	0.209563	0.834008	0.902192
TGME49_201210	hypothetical protein	145.216	0.200335	0.143403	1.397	0.162413	0.236364	36.0153	-0.270333	0.24859	-1.08746	0.276832	0.461502
TGME49_201215	hypothetical protein	18.1417	-0.168703	0.352145	-0.479073	0.631887	0.712708	3.92694	-0.00949011	0.367419	-0.0258291	0.979394	0.988845
TGME49_201220	zinc finger protein	154.954	-0.755971	0.143076	-5.28371	1.26594e-07	5.20831e-07	29.2716	-0.154082	0.267538	-0.575927	0.564664	0.723428
TGME49_201230	kinesin motor domain-containing protein	210.451	0.0636612	0.130164	0.489084	0.624783	0.706259	67.9112	0.181621	0.210072	0.864563	0.387279	0.572801
TGME49_201240	hypothetical protein	219.858	-0.551987	0.12199	-4.52485	6.0437e-06	2.05509e-05	79.9307	-0.583696	0.183098	-3.18789	0.00143317	0.0069275
TGME49_201250	histone lysine methyltransferase, SET, putative	736.863	0.267862	0.0756798	3.53941	0.000401015	0.00106351	225.145	0.293927	0.121834	2.41253	0.0158424	0.0535219
TGME49_201260	sugar transporter ST3	1790.75	-0.241199	0.0624334	-3.86331	0.000111861	0.000323565	708.945	-0.306862	0.0847712	-3.61989	0.000294733	0.00171159
TGME49_201270	hypothetical protein	963.168	0.793316	0.0694425	11.4241	3.17039e-30	4.17299e-29	249.966	0.359113	0.123006	2.91948	0.0035061	0.0150902
TGME49_201380	chorismate synthase, putative	6853.91	-0.330066	0.0488462	-6.75726	1.40627e-11	8.27069e-11	1647.08	-0.270191	0.0688489	-3.9244	8.69455e-05	0.000571951
TGME49_201390	hypothetical protein	8611.29	-0.820844	0.0547823	-14.9837	9.38018e-51	2.08468e-49	4521.1	-0.875932	0.0610117	-14.3568	9.65886e-47	1.44839e-44
TGME49_201400	Sin3-associated polypeptide SAP18	906.313	0.115478	0.0706744	1.63394	0.102271	0.159601	115.459	0.127824	0.160252	0.797645	0.425077	0.607989
TGME49_201520	protein phosphatase 2C domain-containing protein	230.019	-1.09158	0.126829	-8.60669	7.52034e-18	6.36572e-17	94.205	-0.757963	0.173648	-4.36494	1.2716e-05	9.73317e-05
TGME49_201630	protein phosphatase 2C domain-containing protein	270.593	0.0694426	0.127224	0.545828	0.585184	0.671714	137.799	-0.00448281	0.14675	-0.0305473	0.975631	0.986697
TGME49_201640	hypothetical protein	0.318752	0.149453	0.287128	0.520512	0.602707	NA	0	NA	NA	NA	NA	NA
TGME49_201650	hypothetical protein	0	NA	NA	NA	NA	NA	0.0938244	0.000964859	0.134332	0.00718263	0.994269	NA
TGME49_201660	hypothetical protein	0.426644	-0.045066	0.307342	-0.146631	0.883423	NA	0	NA	NA	NA	NA	NA
TGME49_201670	DnaJ domain-containing protein	299.246	0.122607	0.107116	1.14462	0.252366	0.341304	152.477	-0.217238	0.148918	-1.45877	0.144628	0.296721
TGME49_201680	eukaryotic initiation factor-3 subunit 10, putative	4484.87	0.255898	0.0579929	4.41257	1.0215e-05	3.38318e-05	775.77	0.221763	0.0828727	2.67595	0.00745177	0.0286854
TGME49_201690	BT1 family protein	96.5448	-0.753552	0.177412	-4.24746	2.16207e-05	6.80078e-05	35.9099	-0.816529	0.250886	-3.25458	0.00113562	0.00563792
TGME49_201700	WD domain, G-beta repeat-containing protein	1728.52	0.303704	0.0688933	4.40832	1.04174e-05	3.44383e-05	221.055	0.204826	0.124367	1.64695	0.0995677	0.225291
TGME49_201710	WD domain, G-beta repeat-containing protein	487.591	-0.147589	0.0865507	-1.70523	0.0881522	0.140093	98.3412	-0.146298	0.174856	-0.836674	0.402776	0.586478
TGME49_201720	protein c9orf32, putative	504.641	0.0605643	0.0865496	0.699764	0.484075	0.579817	84.7076	0.276202	0.178656	1.546	0.122106	0.262513
TGME49_201730	hypothetical protein	3.53564	-0.771062	0.48182	-1.60031	0.109529	0.169204	18.0942	-0.748918	0.321426	-2.32998	0.019807	0.0639367
TGME49_201740	hypothetical protein	77.3152	-0.816426	0.19154	-4.26242	2.02222e-05	6.39756e-05	39.9108	-0.515676	0.243717	-2.11588	0.0343552	0.0999452
TGME49_201750	Tctex-1 family protein	0.196831	0.0364201	0.236068	0.154278	0.877391	NA	0	NA	NA	NA	NA	NA
TGME49_201760	hypothetical protein	873.004	-0.716676	0.0719094	-9.96638	2.13893e-23	2.29116e-22	224.966	-0.663424	0.126045	-5.26339	1.41421e-07	1.46945e-06
TGME49_201770	cullin 3, putative	459.201	0.101809	0.0925591	1.09993	0.271363	0.362596	131.369	-0.0143127	0.148787	-0.0961957	0.923365	0.956587
TGME49_201775	hypothetical protein	2.38742	-0.19337	0.475049	-0.407053	0.683969	0.757324	3.22977	-0.507687	0.364031	-1.39463	0.163128	0.322593
TGME49_201780	microneme protein MIC2	16238.7	-0.970771	0.0626751	-15.4889	4.12066e-54	9.79894e-53	2671.89	-0.322858	0.0651336	-4.95686	7.1642e-07	6.63896e-06
TGME49_201785	hypothetical protein	197.086	-0.513248	0.304956	-1.68303	0.0923702	0.14608	827.176	-0.397849	0.0812749	-4.8951	9.82563e-07	8.95435e-06
TGME49_201790	FHA domain-containing protein	272.677	0.267356	0.110095	2.42841	0.015165	0.0295998	72.3069	0.209471	0.191448	1.09414	0.273895	0.458088
TGME49_201800	hypothetical protein	2019.94	0.257717	0.0616489	4.1804	2.91e-05	9.05363e-05	283.051	0.0444262	0.109981	0.403945	0.686253	0.81265
TGME49_201810	hypothetical protein	295.462	-0.386558	0.106006	-3.64658	0.000265754	0.000728937	191.281	0.137184	0.129837	1.05659	0.290699	0.476412
TGME49_201820	hypothetical protein	219.139	-0.74354	0.124102	-5.99135	2.08108e-09	1.02743e-08	86.6812	-0.520406	0.177713	-2.92836	0.00340757	0.0147141
TGME49_201830	ribosomal protein L37	472.695	0.306037	0.0885514	3.45604	0.000548181	0.00141744	74.8718	0.546209	0.196873	2.77442	0.00553001	0.0222772
TGME49_201840	aspartyl protease ASP1	956.83	-0.159135	0.0736844	-2.15968	0.0307972	0.0555939	164.803	-0.308811	0.136249	-2.26651	0.0234202	0.0732005
TGME49_201850	WD domain, G-beta repeat-containing protein	1.30982	-0.278835	0.430571	-0.647594	0.517247	0.611892	0.881171	-0.265107	0.265749	-0.997583	0.318482	NA
TGME49_201860	hypothetical protein	15075.8	-1.12996	0.12158	-9.29397	1.48644e-20	1.41579e-19	2265.28	-1.07031	0.0727176	-14.7187	4.88846e-49	8.06352e-47
TGME49_201870	tetratricopeptide repeat-containing protein	280.549	0.467497	0.112946	4.13911	3.48652e-05	0.000107442	156.41	0.393251	0.148575	2.64681	0.00812545	0.0308468
TGME49_201880	hypothetical protein	4184.45	-0.234105	0.0525006	-4.45909	8.23094e-06	2.75162e-05	719.799	-0.204351	0.0793871	-2.57411	0.0100499	0.0371687
TGME49_201890	MORN repeat-containing protein	0.304937	-0.224496	0.285316	-0.786831	0.431381	NA	0.225158	-0.0875919	0.158106	-0.554008	0.579573	NA
TGME49_201895	hypothetical protein	0	NA	NA	NA	NA	NA	0	NA	NA	NA	NA	NA
TGME49_201900	hypothetical protein	293.411	0.173982	0.105983	1.64161	0.100672	0.157533	109.482	0.0794385	0.17291	0.459422	0.645931	0.784728
TGME49_202010	hypothetical protein	1092.14	0.901535	0.0718775	12.5427	4.36095e-36	6.80767e-35	322.022	0.788646	0.111919	7.04656	1.83393e-12	3.11061e-11
TGME49_202020	DnAK-TPR	10.4512	0.319413	0.420991	0.758718	0.448022	0.544773	2.62596	0.334854	0.354998	0.943257	0.345549	0.534779
TGME49_202025	hypothetical protein	3.02507	-1.08253	0.480997	-2.2506	0.024411	0.0453039	0.982356	-0.321854	0.257886	-1.24805	0.212014	NA
TGME49_202030	hypothetical protein	607.14	0.287158	0.0819464	3.50422	0.000457953	0.00120156	157.371	0.188091	0.144948	1.29765	0.194408	0.364124
TGME49_202040	hypothetical protein	310.794	-0.447782	0.103826	-4.31282	1.61185e-05	5.19609e-05	103.982	-0.280375	0.162772	-1.7225	0.0849794	0.200034
TGME49_202050	hypothetical protein	10.3426	0.732074	0.413449	1.77065	0.0766187	0.123777	1.95425	-0.50655	0.324221	-1.56236	0.118204	0.255624
TGME49_202060	hypothetical protein	0	NA	NA	NA	NA	NA	0	NA	NA	NA	NA	NA
TGME49_202065	hypothetical protein	0.196831	0.0364201	0.236068	0.154278	0.877391	NA	0.0938244	0.000964859	0.134332	0.00718263	0.994269	NA
TGME49_202070	hypothetical protein	298.109	-0.113382	0.109172	-1.03856	0.299009	0.3914	155.897	-0.199803	0.139906	-1.42813	0.153255	0.309137
TGME49_202080	hypothetical protein	170.435	0.355516	0.136419	2.60605	0.00915922	0.018771	44.0306	0.27684	0.250307	1.106	0.268727	0.451965
TGME49_202090	hypothetical protein	0.650758	0.0343918	0.35062	0.0980886	0.921862	0.944095	0.188384	0.0405785	0.16049	0.252841	0.800391	NA
TGME49_202100	hypothetical protein	0.16244	-0.0754472	0.221174	-0.341122	0.733012	NA	0	NA	NA	NA	NA	NA
TGME49_202110	hypothetical protein	0.376888	0.238854	0.303588	0.78677	0.431416	NA	0	NA	NA	NA	NA	NA
TGME49_202120	hypothetical protein	629.16	0.573281	0.0856733	6.69147	2.20935e-11	1.27727e-10	203.276	0.671642	0.135205	4.96759	6.77903e-07	6.31752e-06
TGME49_202140	enoyl-CoA hydratase/isomerase family protein	0.318752	0.149453	0.287128	0.520512	0.602707	NA	0	NA	NA	NA	NA	NA
TGME49_202160	ABC1 family protein	159.425	0.578573	0.139582	4.14505	3.39746e-05	0.000104879	78.1021	0.417728	0.192549	2.16947	0.0300474	0.0895045
TGME49_202170	hypothetical protein	267.345	-0.0353061	0.110718	-0.318883	0.749815	0.812822	39.1052	0.0277831	0.253442	0.109623	0.912708	0.95105
TGME49_202180	hypothetical protein	1437.06	0.718557	0.0660733	10.8752	1.51395e-27	1.8494e-26	269.082	0.496841	0.115078	4.31744	1.5785e-05	0.000119164
TGME49_202190	hypothetical protein	305.467	0.236572	0.108248	2.18547	0.0288547	0.0524992	124.364	0.324616	0.154605	2.09965	0.0357598	0.103122
TGME49_202200	hypothetical protein	1391.25	-1.36068	0.0629154	-21.6272	9.96999e-104	5.73596e-102	435.699	-1.022	0.0992894	-10.2931	7.56763e-25	3.28495e-23
TGME49_202205	hypothetical protein	0	NA	NA	NA	NA	NA	0.243206	-0.12814	0.163419	-0.784119	0.43297	NA
TGME49_202210	nucleoside diphosphate kinase	0.989087	-0.45982	0.398754	-1.15314	0.248853	0.337128	0.28876	0.0610181	0.181686	0.335843	0.736989	NA
TGME49_202220	hypothetical protein	258.457	-1.30365	0.11648	-11.192	4.46234e-29	5.71531e-28	154.609	-1.10854	0.140683	-7.87973	3.28089e-15	7.09749e-14
TGME49_202230	histone deacetylase HDAC5	587.595	0.107428	0.0861036	1.24766	0.212155	0.295435	172.492	0.0153848	0.135108	0.113871	0.90934	0.948809
TGME49_202240	RAP domain-containing protein	178.059	-0.0445992	0.143201	-0.311444	0.755463	0.817109	67.5951	-0.0514747	0.19676	-0.261611	0.793621	0.877613
TGME49_202250	hypothetical protein	517.383	0.361084	0.0889958	4.05731	4.96404e-05	0.000149613	122.621	-0.00745188	0.157829	-0.0472149	0.962342	0.980623
TGME49_202255	hypothetical protein	49.9391	-0.891117	0.23675	-3.76396	0.000167244	0.00047271	10.5083	-0.00874904	0.352672	-0.0248078	0.980208	0.988901
TGME49_202260	hypothetical protein	0.486754	0.0725293	0.332486	0.218142	0.827318	NA	0	NA	NA	NA	NA	NA
TGME49_202280	WD domain, G-beta repeat-containing protein	94.797	0.356932	0.175701	2.03148	0.0422063	0.0731535	22.2276	0.211237	0.298129	0.708542	0.478609	0.656247
TGME49_202285	EGF family domain-containing protein	0	NA	NA	NA	NA	NA	0	NA	NA	NA	NA	NA
TGME49_202290	membrane protein, putative	413.664	0.488234	0.0968111	5.04316	4.57906e-07	1.76961e-06	141.913	0.00980522	0.146009	0.0671551	0.946458	0.971036
TGME49_202300	inosine triphosphate pyrophosphatase, putative	859.221	0.183064	0.0744426	2.45913	0.0139272	0.0273711	103.328	0.0196978	0.164776	0.119543	0.904845	0.947302
TGME49_202310	O-sialoglycoprotein endopeptidase	697.394	-0.168796	0.0755397	-2.23454	0.0254476	0.0469346	128.81	0.00369453	0.153461	0.0240747	0.980793	0.989248
TGME49_202330	hypothetical protein	0	NA	NA	NA	NA	NA	0	NA	NA	NA	NA	NA
TGME49_202340	proline dehydrogenase	0	NA	NA	NA	NA	NA	0.1942	0.0012077	0.149644	0.0080705	0.993561	NA
TGME49_202350	50S ribosomal protein L21, putative	373.918	0.324683	0.0991345	3.27518	0.00105596	0.00260755	91.1109	-0.14709	0.171741	-0.856464	0.391741	0.576944
TGME49_202360	methylase, putative	279.027	0.20423	0.109928	1.85785	0.0631904	0.1046	149.511	0.204184	0.142731	1.43055	0.15256	0.30877
TGME49_202370	T-complex protein 1, epsilon subunit (TCP-1-epsilon), putative	2637.99	0.235583	0.0545642	4.31754	1.57778e-05	5.09317e-05	555.854	0.32399	0.0884352	3.66358	0.00024871	0.00148506
TGME49_202375	hypothetical protein	178.476	0.38725	0.135864	2.85027	0.0043682	0.00956382	69.7684	0.523265	0.197831	2.64501	0.00816875	0.0309933
TGME49_202380	rab GDI alpha, putative	1749.88	-0.484431	0.0640256	-7.5662	3.84291e-14	2.68252e-13	1299.37	0.0396	0.0810802	0.488405	0.625263	0.769824
TGME49_202390	S15 sporozoite-expressed protein	1476.27	-1.46847	0.0614383	-23.9016	2.94803e-126	2.50372e-124	181.352	-1.43397	0.134243	-10.6819	1.23761e-26	5.91722e-25
TGME49_202400	calcium binding egf domain-containing protein	0.554127	0.054404	0.328101	0.165815	0.868303	NA	0.0938244	0.000964859	0.134332	0.00718263	0.994269	NA
TGME49_202410	hypothetical protein	369.966	0.0344967	0.100295	0.343952	0.730883	0.796656	137.463	0.058936	0.15303	0.385126	0.700144	0.82151
TGME49_202420	hypothetical protein	300.273	-0.913533	0.109549	-8.33902	7.49105e-17	6.02493e-16	87.6423	-1.00026	0.177131	-5.64704	1.63235e-08	1.91053e-07
TGME49_202430	hypothetical protein	79.595	-0.263359	0.204595	-1.28722	0.198018	0.278711	25.3289	-0.104227	0.29488	-0.353457	0.723746	0.837034
TGME49_202440	hypothetical protein	322.777	0.240888	0.102529	2.34945	0.018801	0.0359011	72.9287	0.482875	0.198451	2.43322	0.0149653	0.0512939
TGME49_202445	hypothetical protein	3.80823	-0.432311	0.481276	-0.89826	0.369047	0.466144	0.905845	-0.458819	0.25645	-1.78911	0.0735964	NA
TGME49_202450	hypothetical protein	439.9	0.0627271	0.0916181	0.684659	0.493559	0.588214	98.9321	-0.0764564	0.168806	-0.452923	0.650604	0.787793
TGME49_202460	diacylglycerol kinase accessory domain (presumed) domain-containing protein	615.962	0.0423052	0.083637	0.505819	0.612984	0.696451	158.681	-0.0203652	0.139732	-0.145745	0.884123	0.93365
TGME49_202470	rRNA metabolism protein, SBDS family protein	350.871	-0.579187	0.101383	-5.71289	1.11076e-08	5.09594e-08	115.806	-0.334229	0.159372	-2.09717	0.0359784	0.103436
TGME49_202480	hypothetical protein	360.157	-0.151993	0.0989776	-1.53563	0.124629	0.188162	64.2927	-0.324247	0.208008	-1.55882	0.119039	0.256924
TGME49_202490	AP2 domain transcription factor AP2VIIa-7	474.681	-0.729518	0.0884787	-8.24512	1.64989e-16	1.30346e-15	203.573	-0.473128	0.125475	-3.7707	0.000162788	0.00101519
TGME49_202500	GAPM1a	12695	-1.12305	0.0541592	-20.736	1.63859e-95	8.40985e-94	1943.88	-1.24346	0.0681364	-18.2495	2.08778e-74	1.7219e-71
TGME49_202510	multi-pass transmembrane protein	1305.47	0.110519	0.0650432	1.69916	0.0892882	0.141552	214.5	-0.18461	0.132029	-1.39826	0.162035	0.321247
TGME49_202520	hypothetical protein	485.007	-0.101943	0.089632	-1.13735	0.255391	0.344515	200.373	-0.30182	0.125554	-2.4039	0.0162213	0.0545228
TGME49_202530	aspartate-tRNA ligase	1913.99	0.38459	0.0653959	5.88095	4.07926e-09	1.96631e-08	291.635	0.334299	0.108918	3.06928	0.00214576	0.00980454
TGME49_202540	3'5'-cyclic nucleotide phosphodiesterase domain-containing protein	772.015	0.076848	0.0788343	0.974803	0.329658	0.424356	351.322	0.140322	0.102988	1.36251	0.173037	0.335794
TGME49_202550	NLI interacting factor family phosphatase	574.206	-0.906645	0.0918369	-9.87233	5.48724e-23	5.83398e-22	238.302	-0.67395	0.12336	-5.46326	4.67473e-08	5.14065e-07
TGME49_202568	hypothetical protein	208.143	-0.605584	0.130017	-4.65772	3.19725e-06	1.12361e-05	49.6958	-0.0858771	0.219339	-0.391527	0.695407	0.818024
TGME49_202572	ribophorin i protein	437.289	0.232808	0.0920074	2.53032	0.0113958	0.02283	100.581	0.0371347	0.168746	0.220063	0.825822	0.8981
TGME49_202580	ATPase, AAA family protein	29.2478	0.263225	0.29854	0.881709	0.377934	0.476105	10.634	0.529958	0.359502	1.47415	0.140443	0.289847
TGME49_202590	hypothetical protein	220.193	0.454536	0.128082	3.54879	0.000387009	0.00102981	70.9766	0.289764	0.198966	1.45635	0.145297	0.297724
TGME49_202600	hypothetical protein	0	NA	NA	NA	NA	NA	0.570233	0.237282	0.236069	1.00514	0.314831	NA
TGME49_202610	protein phosphatase 2C domain-containing protein	1630.99	0.263934	0.0611046	4.31938	1.56469e-05	5.05549e-05	562.767	-0.000904183	0.0901876	-0.0100256	0.992001	0.997222
TGME49_202620	hypothetical protein	4591.67	0.382463	0.0565717	6.76068	1.37344e-11	8.09092e-11	859.087	0.212548	0.0776581	2.73698	0.00620066	0.0244982
TGME49_202630	ATP-dependent metallopeptidase HflB subfamily protein	1136.9	0.172212	0.0778288	2.2127	0.0269186	0.0493923	235.814	0.150076	0.122149	1.22863	0.21921	0.393993
TGME49_202640	RNA pseudouridine synthase superfamily protein	106.979	0.149278	0.171225	0.871823	0.383305	0.481426	31.7855	0.267329	0.263164	1.01583	0.309711	0.498165
TGME49_202650	hypothetical protein	181.108	0.211824	0.132702	1.59623	0.110437	0.170458	60.9052	-0.159282	0.205018	-0.776918	0.437207	0.618237
TGME49_202680	peptidase M16, alpha subunit, putative	2787.93	-0.237538	0.0701263	-3.38729	0.000705856	0.00179394	538.337	-0.182065	0.0887623	-2.05115	0.0402524	0.112919
TGME49_202690	DNA-directed RNA polymerase II RPB9	593.47	0.334865	0.0827726	4.0456	5.21895e-05	0.000156766	119.604	-0.111543	0.163009	-0.684279	0.493799	0.668462
TGME49_202700	hypothetical protein	93.3075	0.706199	0.188209	3.7522	0.00017529	0.000494471	39.7492	0.445985	0.241779	1.84459	0.0650967	0.163934
TGME49_202720	RNB family domain-containing protein	98.3406	0.188091	0.172745	1.08884	0.276226	0.367511	31.4997	-0.00357123	0.261098	-0.0136777	0.989087	0.995128
TGME49_202730	hypothetical protein	219.394	0.396835	0.128505	3.08808	0.00201455	0.00469667	67.6086	0.0712121	0.199093	0.357682	0.720581	0.83538
TGME49_202735	hypothetical protein	0	NA	NA	NA	NA	NA	0	NA	NA	NA	NA	NA
TGME49_202740	hypothetical protein	235.924	0.123609	0.120532	1.02553	0.305114	0.397932	52.7404	0.144294	0.217084	0.664689	0.506249	0.678126
TGME49_202750	3' exoribonuclease family, domain 1 domain-containing protein	414.496	0.225636	0.093787	2.40583	0.0161356	0.0313058	103.416	0.129541	0.16493	0.785429	0.432202	0.61425
TGME49_202760	hypothetical protein	322.293	-0.339924	0.104577	-3.25048	0.00115209	0.00281763	70.0511	0.023438	0.207022	0.113215	0.90986	0.94885
TGME49_202770	RNA recognition motif-containing protein	2924.77	-0.444389	0.0518737	-8.56675	1.06444e-17	8.89197e-17	897.412	-0.258681	0.074059	-3.4929	0.000477808	0.00264256
TGME49_202780	rhoptry kinase family protein ROP25	727.535	-0.0672054	0.0758639	-0.885868	0.375689	0.473862	345.032	-0.0897319	0.106952	-0.838993	0.401473	0.585689
TGME49_202790	dihydrouridine synthase (dus) protein	155.241	0.0468002	0.140665	0.332707	0.739355	0.804539	53.3537	0.207355	0.224976	0.92168	0.356696	0.545544
TGME49_202800	cytochrome c oxidase assembly protein COX11 protein, putative	209.741	0.266882	0.131426	2.03066	0.0422893	0.0732796	54.8658	0.10629	0.214676	0.495118	0.620517	0.765309
TGME49_202810	TIM14	376.536	0.265537	0.0986754	2.69101	0.00712356	0.0149293	110.058	-0.252486	0.158105	-1.59696	0.110276	0.243833
TGME49_202820	ubiquitin-conjugating enzyme subfamily protein	3342.73	0.116838	0.0540319	2.16239	0.0305884	0.055287	662.965	-0.0695697	0.0825862	-0.842389	0.39957	0.584171
TGME49_202830	Elicitor-responsive protein, putative	4221.31	-0.132665	0.0561961	-2.36076	0.0182378	0.0349378	818.37	-0.101652	0.0795017	-1.27862	0.201031	0.373004
TGME49_202840	FHA domain-containing protein	2438.84	-0.702755	0.0570661	-12.3148	7.54306e-35	1.12814e-33	740.917	-0.711363	0.0800045	-8.89154	6.0269e-19	1.67787e-17
TGME49_202850	ATP-binding domain-containing protein	218.266	0.524099	0.125324	4.18196	2.89003e-05	8.99542e-05	55.8272	0.509446	0.213764	2.38322	0.0171621	0.0569594
TGME49_202860	hypothetical protein	28.5299	-0.266374	0.295231	-0.902256	0.366921	0.463869	79.4707	0.179622	0.199305	0.901244	0.367458	0.555439
TGME49_202870	SAP domain-containing protein	489.382	0.362067	0.101098	3.58135	0.000341819	0.000921246	91.3107	0.0426458	0.173729	0.245472	0.806091	0.886431
TGME49_202880	carrier superfamily protein	180.928	0.110803	0.135763	0.816146	0.414417	0.512996	55.649	0.0305035	0.214141	0.142446	0.886728	0.935468
TGME49_202890	hypothetical protein	1314.58	0.0476343	0.0640694	0.74348	0.457191	0.553752	276.362	-0.116389	0.112944	-1.0305	0.302775	0.489875
TGME49_202900	zinc finger (CCCH type) motif-containing protein	930.075	0.284621	0.0701034	4.06002	4.90685e-05	0.000148015	523.466	0.393752	0.0911953	4.31767	1.57683e-05	0.000119164
TGME49_202910	zinc carboxypeptidase superfamily protein	2.92753	-0.425647	0.481682	-0.883669	0.376875	0.475022	1.62769	0.160189	0.322555	0.496625	0.619454	NA
TGME49_202920	p-aminobenzoic acid synthase	447.767	0.465637	0.0898158	5.18436	2.16763e-07	8.68271e-07	174.672	0.269886	0.134078	2.0129	0.044125	0.121358
TGME49_202930	hypothetical protein	346.577	-0.124954	0.0993296	-1.25797	0.208402	0.29089	40.78	-0.138766	0.239221	-0.580074	0.561865	0.721138
TGME49_202940	hypothetical protein	887.512	0.273856	0.0785025	3.48851	0.000485729	0.00126698	325.513	0.135316	0.10786	1.25455	0.209641	0.383093
TGME49_202950	hypothetical protein	658.227	-0.225738	0.0792568	-2.84819	0.00439685	0.00961591	219.71	-0.340104	0.12086	-2.81403	0.0048925	0.0201251
TGME49_202960	glycine cleavage H-protein	376.545	0.623306	0.106188	5.86981	4.36285e-09	2.0917e-08	47.0267	0.154694	0.227356	0.680404	0.496249	0.67109
TGME49_202970	hypothetical protein	1.90384	-0.265191	0.468655	-0.565855	0.571492	0.660491	1.18487	-0.20233	0.292347	-0.692088	0.488882	NA
TGME49_202975	hypothetical protein	0.481827	-0.130585	0.321222	-0.406527	0.684355	NA	0.626599	-0.0233279	0.222204	-0.104984	0.916388	NA
TGME49_202980	hypothetical protein	1967.89	0.240653	0.0586887	4.10049	4.12269e-05	0.000125636	305.541	0.0133642	0.112563	0.118727	0.905492	0.947302
TGME49_202990	hypothetical protein	0	NA	NA	NA	NA	NA	0	NA	NA	NA	NA	NA
TGME49_203000	hypothetical protein	0	NA	NA	NA	NA	NA	0	NA	NA	NA	NA	NA
TGME49_203010	aurora kinase	627.309	-1.04522	0.0926884	-11.2767	1.71133e-29	2.21976e-28	229.443	-1.02602	0.121312	-8.45763	2.72877e-17	6.61926e-16
TGME49_203020	ribosome biogenesis GTPase Der protein	198.386	0.0827207	0.127747	0.647534	0.517287	0.611892	62.5727	0.0780729	0.200637	0.389125	0.697183	0.819675
TGME49_203030	N-methyl-D-aspartate receptor-associated protein	2977.17	-0.227574	0.0518548	-4.38868	1.14041e-05	3.7509e-05	393.653	-0.441729	0.0993432	-4.44649	8.72835e-06	6.85591e-05
TGME49_203040	hypothetical protein	322.339	-0.785584	0.109383	-7.18198	6.87068e-13	4.42777e-12	180.468	-0.727203	0.133222	-5.45857	4.79976e-08	5.26936e-07
TGME49_203050	AP2 domain transcription factor AP2VIIa-6	419.184	-0.254821	0.115593	-2.20447	0.027491	0.0503262	189.715	-0.282792	0.126169	-2.24138	0.0250014	0.0770271
TGME49_203060	hypothetical protein	808.792	0.0841815	0.0770456	1.09262	0.274561	0.365774	419.534	0.0343006	0.094302	0.363731	0.716059	0.831349
TGME49_203070	hypothetical protein	0	NA	NA	NA	NA	NA	0.216163	-0.0471839	0.167498	-0.281698	0.778175	NA
TGME49_203080	RNA recognition motif-containing protein	771.711	-0.0452276	0.0743425	-0.608369	0.542943	0.63508	134.392	0.234098	0.147407	1.58811	0.112262	0.246984
TGME49_203090	hypothetical protein	0.127484	0.0300999	0.21588	0.139429	0.889111	NA	0.225158	-0.0875919	0.158106	-0.554008	0.579573	NA
TGME49_203100	hypothetical protein	0	NA	NA	NA	NA	NA	0	NA	NA	NA	NA	NA
TGME49_203110	citrate synthase, putative	0.127484	0.0300999	0.21588	0.139429	0.889111	NA	0	NA	NA	NA	NA	NA
TGME49_203120	hypothetical protein	199.624	0.154555	0.126053	1.22611	0.220157	0.304676	47.8593	0.22744	0.227184	1.00113	0.316766	0.505936
TGME49_203135	dynein heavy chain family protein	0.954496	0.451375	0.405925	1.11197	0.266153	0.356745	1.65289	0.0440477	0.324461	0.135756	0.892014	NA
TGME49_203150	hypothetical protein	418.104	0.25506	0.0948476	2.68915	0.00716334	0.0150039	109.965	0.340712	0.160506	2.12274	0.033776	0.0989145
TGME49_203160	hypothetical protein	572.691	-0.466801	0.0859038	-5.43399	5.51067e-08	2.36541e-07	132.865	-0.673607	0.155308	-4.33724	1.44281e-05	0.00010917
TGME49_203170	OB-fold nucleic acid binding domain-containing protein	2330.45	0.442935	0.0572127	7.7419	9.79447e-15	7.05796e-14	350.052	0.372965	0.102659	3.63304	0.000280098	0.00164275
TGME49_203175	hypothetical protein	22.7546	0.247064	0.320611	0.770604	0.440941	0.538588	8.08585	-0.730517	0.368145	-1.98432	0.0472204	0.127768
TGME49_203180	leucine rich repeat-containing protein	185.636	-0.579661	0.132035	-4.39021	1.13243e-05	3.72807e-05	82.8138	-0.35601	0.177993	-2.00014	0.045485	0.124424
TGME49_203200	hypothetical protein	2.41082	-0.0314981	0.478837	-0.0657805	0.947553	0.962865	1.22992	0.0917561	0.292642	0.313544	0.753868	NA
TGME49_203220	DEAD/DEAH box helicase domain-containing protein	360.728	0.250644	0.0996049	2.51638	0.0118567	0.0236735	89.1579	0.260834	0.174507	1.49469	0.134995	0.28151
TGME49_203230	hypothetical protein	6.24343	-0.090677	0.456152	-0.198787	0.842429	0.886545	0.732525	-0.0784896	0.248754	-0.315532	0.752358	NA
TGME49_203240	hypothetical protein	1127.92	-0.268153	0.0680807	-3.93875	8.19066e-05	0.000240561	319.788	-0.286924	0.103491	-2.77247	0.00556335	0.0223783
TGME49_203250	hypothetical protein	0.658431	-0.184543	0.351349	-0.525241	0.599415	0.684541	0.513183	-0.00324717	0.222982	-0.0145625	0.988381	NA
TGME49_203260	hypothetical protein	287.428	0.341916	0.108547	3.14994	0.00163305	0.00388598	91.305	-0.161361	0.187425	-0.860933	0.389275	0.574529
TGME49_203270	ATP-dependent Clp endopeptidase, proteolytic subunit ClpP domain-containing protein	217.443	0.477578	0.126409	3.77805	0.000158059	0.000448525	52.3199	0.127108	0.22838	0.556565	0.577825	0.733853
TGME49_203280	hypothetical protein	364.424	0.111302	0.0982453	1.1329	0.257256	0.346342	93.1564	-0.0169554	0.177284	-0.0956395	0.923807	0.956587
TGME49_203290	hypothetical protein	1026.85	-0.705195	0.0892392	-7.9023	2.73809e-15	2.03474e-14	270.606	-0.277463	0.113736	-2.43954	0.0147059	0.0506208
TGME49_203300	hypothetical protein	282.035	-0.212121	0.10774	-1.96882	0.048974	0.0835283	134.918	-0.424658	0.147165	-2.88559	0.00390685	0.0166471
TGME49_203310	dense granule protein GRA7	47501	-0.209925	0.0657004	-3.19518	0.00139742	0.00336456	7116.67	-0.296942	0.0715582	-4.14965	3.3298e-05	0.000234722
TGME49_203320	zinc finger in N-recognin protein	388.203	0.313084	0.0990198	3.16183	0.0015678	0.0037457	169.967	0.0727939	0.139743	0.520913	0.602427	0.753387
TGME49_203330	hypothetical protein	0.786129	-0.154584	0.386878	-0.399569	0.689474	0.761764	0.531966	-0.0458087	0.227252	-0.201577	0.840248	NA
TGME49_203340	metallo-beta-lactamase domain-containing protein	2.5498	-0.577133	0.475787	-1.21301	0.225127	0.310169	0.225158	-0.0875919	0.158106	-0.554008	0.579573	NA
TGME49_203350	hypothetical protein	349.45	0.910671	0.118764	7.6679	1.74829e-14	1.24598e-13	93.9359	0.442886	0.177183	2.4996	0.0124333	0.0443672
TGME49_203358	hypothetical protein	397.72	-0.259	0.0946643	-2.73599	0.00621936	0.013209	99.4673	-0.35351	0.169836	-2.08149	0.0373895	0.106518
TGME49_203362	hypothetical protein	536.153	0.0650492	0.090455	0.719133	0.472059	0.568479	138.248	-0.283174	0.145993	-1.93964	0.0524233	0.138356
TGME49_203370	hypothetical protein	1824.25	-0.109641	0.0598121	-1.83308	0.06679	0.109813	482.749	-0.0417914	0.0943399	-0.442988	0.657775	0.792838
TGME49_203375	cpw-wpc domain-containing protein	4.40169	-0.696371	0.479347	-1.45275	0.146293	0.216123	0.829722	0.00236193	0.261162	0.00904392	0.992784	NA
TGME49_203380	DnaJ domain-containing protein	666.873	0.176989	0.0794627	2.22732	0.0259258	0.0477302	179.517	0.530995	0.138503	3.83382	0.00012617	0.000801991
TGME49_203390	CRAL/TRIO domain-containing protein	1295.82	-0.876921	0.0647384	-13.5456	8.41055e-42	1.51517e-40	362.814	-1.04531	0.101719	-10.2764	8.99865e-25	3.88059e-23
TGME49_203400	hypothetical protein	1205.03	-0.409557	0.0642891	-6.37056	1.88345e-10	1.02179e-09	219.738	-0.306679	0.118914	-2.57901	0.00990845	0.0367628
TGME49_203420	4'-phosphopantetheinyl transferase domain-containing protein	260.827	0.100411	0.1148	0.874655	0.381761	0.479849	64.939	-0.360747	0.203242	-1.77496	0.0759044	0.183382
TGME49_203430	hypothetical protein	4.0919	-0.193268	0.477189	-0.405013	0.685468	0.758866	4.94033	0.496566	0.375938	1.32087	0.186545	0.353684
TGME49_203440	anaphase-promoting complex subunit APC10	101.735	0.579832	0.171128	3.38829	0.000703303	0.00178808	19.9714	0.340264	0.304655	1.11688	0.264046	0.447117
TGME49_203450	DUF3228 domain-containing protein	1189.89	0.336785	0.0749947	4.49079	7.09599e-06	2.39012e-05	187.545	0.0791443	0.133456	0.593035	0.553157	0.71499
TGME49_203460	hypothetical protein	64.9963	-0.291805	0.212978	-1.37012	0.17065	0.246441	8.70442	-0.148662	0.363789	-0.408648	0.682798	0.810124
TGME49_203470	hypothetical protein	0.254967	0.116575	0.255335	0.456556	0.64799	NA	0.0938244	0.000964859	0.134332	0.00718263	0.994269	NA
TGME49_203480	hypothetical protein	342.547	-0.0598457	0.101695	-0.588481	0.55621	0.647942	91.798	-0.10237	0.171121	-0.598236	0.549683	0.712729
TGME49_203490	GNL3L/Grn1 GTPase	670.134	-0.272927	0.0779002	-3.50355	0.000459096	0.00120367	144.491	0.474196	0.144621	3.27888	0.00104219	0.00521333
TGME49_203500	alanine dehydrogenase/pyridine nucleotide transhydrogenase domain-containing protein	0.427494	-0.305368	0.297552	-1.02627	0.304765	NA	0	NA	NA	NA	NA	NA
TGME49_203505	hypothetical protein	0	NA	NA	NA	NA	NA	0	NA	NA	NA	NA	NA
TGME49_203510	zinc finger, C3HC4 type (RING finger) domain-containing protein	452.584	0.264521	0.0928861	2.8478	0.00440227	0.00962481	181.413	0.230628	0.134237	1.71806	0.0857861	0.201358
TGME49_203520	hypothetical protein	182.289	-0.159945	0.133461	-1.19844	0.230744	0.316868	70.7048	-0.126115	0.197898	-0.637271	0.523948	0.691125
TGME49_203540	RNA binding protein, putative	1889.23	-0.0780277	0.0622181	-1.2541	0.209806	0.292676	603.855	0.268941	0.0838534	3.20728	0.00133996	0.00651034
TGME49_203560	hypothetical protein	74.2508	-0.152727	0.201782	-0.756887	0.449117	0.545603	111.78	0.087466	0.159951	0.546829	0.584496	0.739319
TGME49_203570	acyltransferase domain-containing protein	1.45358	-0.0798304	0.450986	-0.177013	0.859498	0.899334	0.215428	-0.0473397	0.167308	-0.282949	0.777216	NA
TGME49_203580	NAD-binding domain 4 domain-containing protein	0	NA	NA	NA	NA	NA	0	NA	NA	NA	NA	NA
TGME49_203590	hypothetical protein	0	NA	NA	NA	NA	NA	0.216163	-0.0471839	0.167498	-0.281698	0.778175	NA
TGME49_203600	hypothetical protein	4736.23	0.39136	0.0470416	8.31944	8.83768e-17	7.09201e-16	963.012	0.299295	0.0773247	3.87063	0.000108553	0.000699449
TGME49_203610	3'-5' exoribonuclease csl4, putative	643.865	0.343835	0.0834414	4.12067	3.77772e-05	0.000115666	118.51	0.0316365	0.155585	0.203339	0.83887	0.904685
TGME49_203620	hypothetical protein	400.427	0.741224	0.0963526	7.69283	1.43912e-14	1.02873e-13	97.0091	0.0784184	0.174726	0.448807	0.653571	0.790146
TGME49_203630	ribosomal protein RPL44	7433.81	-1.53191	0.063196	-24.2406	8.30155e-130	7.40291e-128	1038.98	0.0120605	0.0872561	0.13822	0.890067	0.937975
TGME49_203665	hypothetical protein	329.705	0.45544	0.104705	4.34974	1.36302e-05	4.43401e-05	199.982	0.345683	0.12681	2.726	0.00641073	0.0251325
TGME49_203682	hypothetical protein	14.9057	2.05773	0.403095	5.10483	3.31091e-07	1.2978e-06	3.68456	0.98447	0.368492	2.67162	0.00754859	0.0289905
TGME49_203685	hypothetical protein	0.264419	-0.0348153	0.274088	-0.127022	0.898923	NA	0.376768	0.134631	0.202299	0.665507	0.505726	NA
TGME49_203688	hypothetical protein	0.515583	0.3084	0.324611	0.95006	0.342082	NA	0	NA	NA	NA	NA	NA
TGME49_203690	AP2 domain transcription factor AP2VIIa-5	1070.84	-0.189858	0.0695299	-2.7306	0.00632188	0.0134067	310.891	-0.101299	0.105043	-0.964361	0.334865	0.523739
TGME49_203700	SFT2 family protein	761.299	0.254366	0.0808392	3.14656	0.00165201	0.00392847	150.516	0.024921	0.140183	0.177774	0.8589	0.917439
TGME49_203705	hypothetical protein	109.24	0.782522	0.175204	4.46636	7.95621e-06	2.66477e-05	12.7064	0.477716	0.341338	1.39954	0.161651	0.320773
TGME49_203710	AP2 domain transcription factor AP2VIIa-4	2716.31	0.124221	0.054019	2.29959	0.0214717	0.0404166	861.903	0.265588	0.0741171	3.58336	0.000339203	0.00193939
TGME49_203720	vitamin k epoxide reductase family protein	87.0105	-0.395016	0.201585	-1.95955	0.050048	0.0850912	12.5401	-0.323949	0.342087	-0.94698	0.343649	0.532878
TGME49_203730	hypothetical protein	243.938	0.268694	0.13184	2.03803	0.0415469	0.0721859	78.3389	0.173248	0.194694	0.889847	0.373548	0.560789
TGME49_203735	hypothetical protein	66.4789	0.43016	0.204339	2.10514	0.0352795	0.0627327	8.65514	0.152211	0.363313	0.418952	0.675251	0.805079
TGME49_203740	hypothetical protein	498.121	-0.230676	0.0877943	-2.62746	0.00860251	0.0177422	101.802	-0.355626	0.164326	-2.16415	0.0304529	0.0906306
TGME49_203750	hypothetical protein	488.437	-0.0788201	0.0880359	-0.895317	0.370617	0.467796	89.2374	0.0487142	0.178169	0.273416	0.784533	0.871439
TGME49_203760	hypothetical protein	577.799	-0.0549501	0.0826706	-0.664687	0.50625	0.600897	129.906	0.0361024	0.151689	0.238003	0.811879	0.889186
TGME49_203770	hypothetical protein	0.954846	0.0820371	0.401788	0.20418	0.838213	0.883271	0.0938244	0.000964859	0.134332	0.00718263	0.994269	NA
TGME49_203780	hypothetical protein	1164.78	0.0110791	0.0676853	0.163685	0.869979	0.906048	305.751	0.0447618	0.110753	0.404158	0.686097	0.81265
TGME49_203790	hypothetical protein	662.124	-1.2253	0.0960386	-12.7584	2.79898e-37	4.51762e-36	201.203	-1.10911	0.132696	-8.35828	6.36372e-17	1.51035e-15
TGME49_203800	hypothetical protein	2.34696	-0.23999	0.477383	-0.502721	0.61516	0.698171	0.815126	-0.448665	0.252565	-1.77643	0.0756614	NA
TGME49_203810	kelch repeat-containing protein	1014.74	-0.0697902	0.0690244	-1.0111	0.311971	0.40517	248.508	0.0793098	0.117818	0.673158	0.500847	0.674616
TGME49_203815	hypothetical protein	0.869152	-0.616876	0.371332	-1.66125	0.0966627	0.151945	6.59937	-0.955344	0.376412	-2.53803	0.0111478	0.0405253
TGME49_203820	hypothetical protein	2107.27	-0.881449	0.0607588	-14.5074	1.0883e-47	2.22463e-46	569.233	-0.805573	0.101504	-7.9364	2.08141e-15	4.56251e-14
TGME49_203830	FHA domain-containing protein	381.636	0.55563	0.111784	4.97055	6.67632e-07	2.53076e-06	267.269	0.776994	0.117271	6.6256	3.45837e-11	5.42003e-10
TGME49_203840	DEAD/DEAH box helicase domain-containing protein	166.345	0.271218	0.135429	2.00266	0.0452141	0.0777622	82.8702	0.19259	0.181877	1.0589	0.289645	0.47551
TGME49_203860	hypothetical protein	336.991	0.526904	0.101528	5.18973	2.10604e-07	8.45499e-07	41.3983	0.529962	0.23883	2.21899	0.0264871	0.0808335
TGME49_203870	RAB43, member RAS oncogene family protein	396.358	-0.0746778	0.0977142	-0.764247	0.44472	0.542053	111.615	-0.133653	0.159757	-0.836601	0.402817	0.586478
TGME49_203875	hypothetical protein	381.485	0.304537	0.0993033	3.06674	0.00216408	0.00501415	37.6931	0.217076	0.248643	0.873041	0.382641	0.568727
TGME49_203880	hypothetical protein	904.15	-0.30397	0.0720374	-4.21961	2.44724e-05	7.65728e-05	260.147	-0.219306	0.128426	-1.70764	0.0877037	0.204694
TGME49_203890	hypothetical protein	0.16244	-0.0754472	0.221174	-0.341122	0.733012	NA	0.508102	0.0207267	0.226412	0.091544	0.92706	NA
TGME49_203900	hypothetical protein	0.196831	0.0364201	0.236068	0.154278	0.877391	NA	0.243206	-0.12814	0.163419	-0.784119	0.43297	NA
TGME49_203910	TBC domain-containing protein	586.3	0.0410686	0.0805132	0.510085	0.609992	0.694048	226.996	0.00352886	0.120162	0.0293675	0.976572	0.987346
TGME49_203930	hypothetical protein	724.56	-0.734991	0.0767909	-9.57133	1.05541e-21	1.06196e-20	195.465	-0.759882	0.131686	-5.77039	7.90883e-09	9.68135e-08
TGME49_203940	ABC1 protein	185.224	-0.345033	0.130201	-2.65	0.00804921	0.0166928	51.4686	-0.198371	0.219781	-0.902587	0.366745	0.555056
TGME49_203950	Myb family DNA-binding domain-containing protein	466.331	0.145331	0.0946174	1.53599	0.124541	0.188117	115.365	0.102118	0.158473	0.644385	0.519326	0.687096
TGME49_203960	hypothetical protein	394.986	0.122498	0.0938175	1.30571	0.191653	0.271334	115.444	0.0786506	0.15995	0.49172	0.622918	0.767366
TGME49_203970	dolichyl-diphosphooligosaccharide--protein glycosyltransferase	293.168	0.178212	0.107666	1.65523	0.0978773	0.153681	41.8848	0.386304	0.239902	1.61025	0.107342	0.238641
TGME49_203980	hypothetical protein	955.714	-0.0664078	0.0707679	-0.938388	0.348045	0.44386	366.561	0.228484	0.104366	2.18926	0.028578	0.0861558
TGME49_203985	hypothetical protein	2.73168	-1.02019	0.479913	-2.12577	0.0335221	0.0600012	1.85522	0.0560962	0.334872	0.167516	0.866964	0.921295
TGME49_203990	rhoptry protein ROP12	3037.26	-1.04861	0.0681322	-15.3908	1.88659e-53	4.41276e-52	401.956	-0.987748	0.110249	-8.95925	3.26908e-19	9.25725e-18
TGME49_204000	hypothetical protein	1.3841	-0.0853283	0.441719	-0.193173	0.846824	0.889244	0.53204	-0.077541	0.210798	-0.367845	0.712989	NA
TGME49_204010	hypothetical protein	9.29697	-0.343358	0.422063	-0.813521	0.415919	0.514151	2.45159	0.175114	0.355145	0.493077	0.621958	0.766756
TGME49_204020	ribosomal protein RPL8	12894.9	-1.74436	0.0528369	-33.0141	5.10149e-239	3.03284e-236	4262.95	0.34918	0.060095	5.81046	6.23024e-09	7.78543e-08
TGME49_204040	hypothetical protein	159.045	-0.073624	0.139181	-0.528979	0.59682	0.682873	60.183	0.111943	0.210789	0.531069	0.595371	0.748668
TGME49_204045	hypothetical protein	2.34464	-0.441301	0.473899	-0.931214	0.351743	0.447855	4.54529	0.141891	0.374489	0.378893	0.704767	0.824374
TGME49_204050	subtilisin SUB1	5582.69	0.601218	0.0548975	10.9516	6.52541e-28	8.04012e-27	1228.04	0.793714	0.0742778	10.6857	1.18694e-26	5.71639e-25
TGME49_204055	hypothetical protein	11.0621	0.0498084	0.398289	0.125056	0.900479	0.929267	17.2569	-0.174872	0.314245	-0.556483	0.577881	0.733853
TGME49_204060	SNARE domain-containing protein	324.459	-0.161944	0.107563	-1.50558	0.132176	0.198014	63.635	-0.254968	0.204623	-1.24604	0.21275	0.387127
TGME49_204070	YT521-B family protein	72.2306	-0.125665	0.198323	-0.63364	0.526316	0.620618	90.6096	1.49379	0.193136	7.73441	1.0388e-14	2.16899e-13
TGME49_204080	histidine acid phosphatase superfamily protein	435.714	0.0456424	0.0948312	0.481301	0.630302	0.711371	166.876	0.14913	0.1351	1.10385	0.269657	0.452952
TGME49_204090	eIF2 kinase IF2K-C	9.95343	0.178504	0.413029	0.432183	0.665609	0.742061	3.07812	0.169002	0.366502	0.461121	0.644712	0.783823
TGME49_204100	eIF2 kinase IF2K-C	298.117	-0.0920323	0.108083	-0.851494	0.394495	0.492963	132.572	-0.0310524	0.148872	-0.208585	0.834772	0.902463
TGME49_204110	eIF2 kinase IF2K-C	23.508	-0.116656	0.32704	-0.356702	0.721315	0.789363	24.8843	0.17471	0.287063	0.608612	0.542782	0.706913
TGME49_204120	hypothetical protein	116.197	-0.0835271	0.159012	-0.525287	0.599384	0.684541	38.3251	0.439345	0.247827	1.77279	0.0762641	0.183898
TGME49_204130	perforin-like protein PLP1	6578.64	-0.673368	0.0609404	-11.0496	2.20163e-28	2.75069e-27	1527.46	-0.714098	0.0886286	-8.05719	7.8066e-16	1.75795e-14
TGME49_204140	PHD-finger domain-containing protein	175.061	0.236588	0.133416	1.77331	0.0761772	0.123175	61.7503	0.246993	0.207867	1.18822	0.234745	0.413883
TGME49_204150	hypothetical protein	94.6799	0.71214	0.178533	3.98885	6.63953e-05	0.00019646	46.7282	-0.222435	0.2274	-0.978162	0.327994	0.517357
TGME49_204160	GYF domain-containing protein	699.385	0.167398	0.0814751	2.05459	0.0399185	0.0697816	156.39	0.207888	0.143426	1.44944	0.147214	0.300811
TGME49_204270	hypothetical protein	395.114	-0.309963	0.0956334	-3.24116	0.00119044	0.00290147	194.821	-0.34574	0.127971	-2.70172	0.00689827	0.0268524
TGME49_204280	cell-cycle-associated protein kinase DYRK, putative	510.569	-0.0946075	0.0878684	-1.07669	0.281617	0.373222	253.099	0.00109861	0.120003	0.00915486	0.992696	0.99723
TGME49_204290	hypothetical protein	0.604098	-0.45162	0.346128	-1.30478	0.191969	0.271367	0.310722	-0.00868669	0.187903	-0.0462296	0.963127	NA
TGME49_204300	hypothetical protein	0.376888	0.238854	0.303588	0.78677	0.431416	NA	0	NA	NA	NA	NA	NA
TGME49_204310	hypothetical protein	1912.43	0.469159	0.0633704	7.40344	1.32704e-13	8.92281e-13	337.533	0.0886243	0.110434	0.802513	0.422257	0.605005
TGME49_204315	hypothetical protein	186.261	0.945165	0.138169	6.84065	7.88366e-12	4.71434e-11	41.8181	0.0690012	0.237	0.291144	0.770941	0.863025
TGME49_204320	hypothetical protein	727.817	0.076478	0.0887246	0.861972	0.388703	0.486749	136.428	-0.268009	0.160163	-1.67335	0.0942583	0.216018
TGME49_204325	hypothetical protein	0.426644	-0.045066	0.307342	-0.146631	0.883423	NA	0.531231	-0.0461108	0.227193	-0.202959	0.839167	NA
TGME49_204330	hypothetical protein	12.4038	-0.935911	0.394478	-2.37253	0.0176668	0.0339477	4.41082	-0.532506	0.374942	-1.42023	0.155539	0.312119
TGME49_204340	hypothetical protein	5843.16	0.138716	0.0517993	2.67794	0.00740765	0.0154792	1439.15	0.336214	0.0681917	4.93042	8.20531e-07	7.52971e-06
TGME49_204350	hypothetical protein	388.634	0.123349	0.0980746	1.2577	0.2085	0.29097	107.62	0.1685	0.163859	1.02832	0.303798	0.491049
TGME49_204360	subtilisin SUB4	85.888	-1.00348	0.188559	-5.32182	1.02737e-07	4.27111e-07	26.744	-0.8619	0.278641	-3.09323	0.0019799	0.00912249
TGME49_204370	WD-40 repeat protein	923.247	0.200857	0.0701084	2.86495	0.00417079	0.00918668	280.348	0.0678298	0.116086	0.584308	0.559013	0.718623
TGME49_204380	hypothetical protein	455.498	-0.326305	0.0932914	-3.49769	0.000469299	0.00122861	143.901	-0.52018	0.146425	-3.55253	0.000381543	0.00215902
TGME49_204390	hypothetical protein	222.232	0.327381	0.126678	2.58436	0.00975592	0.0198683	41.0432	0.351179	0.242065	1.45077	0.146845	0.300272
TGME49_204395	hypothetical protein	0.548565	0.0571035	0.338687	0.168602	0.866109	NA	0.188384	0.0405785	0.16049	0.252841	0.800391	NA
TGME49_204400	ATPase synthase subunit alpha, putative	4411.43	-0.29525	0.121722	-2.42562	0.0152825	0.0298127	830.567	0.232295	0.0917328	2.5323	0.0113317	0.0410129
TGME49_204410	endonuclease/exonuclease/phosphatase family protein	509.65	-0.0983316	0.0874774	-1.12408	0.260979	0.35089	127.872	-0.0313314	0.158372	-0.197834	0.843175	0.907548
TGME49_204420	oocyst wall protein OWP1	8.57616	0.563861	0.428615	1.31554	0.188328	0.267743	5.07156	0.0593017	0.376358	0.157567	0.874798	0.92662
TGME49_204440	cyclic nucleotide-binding domain-containing protein	40.1966	-1.58748	0.26383	-6.01707	1.77606e-09	8.84807e-09	20.9499	-0.686534	0.302822	-2.26712	0.0233826	0.0731622
TGME49_204460	hydroxymethylglutaryl-CoA lyase, putative	0.196831	0.0364201	0.236068	0.154278	0.877391	NA	0	NA	NA	NA	NA	NA
TGME49_204468	hypothetical protein	0.393662	0.149668	0.285748	0.523776	0.600434	NA	0.504187	0.0719616	0.233165	0.308629	0.757604	NA
TGME49_204472	cyclic nucleotide-binding domain-containing protein	0	NA	NA	NA	NA	NA	0	NA	NA	NA	NA	NA
TGME49_204480	thioredoxin domain-containing protein	1833.93	0.153878	0.0628779	2.44726	0.0143948	0.0281813	359.085	-0.0461573	0.103837	-0.444518	0.656668	0.791938
TGME49_204490	hypothetical protein	333.442	0.605169	0.103421	5.85152	4.87112e-09	2.32445e-08	32.5021	0.123738	0.260341	0.475292	0.634579	0.776512
TGME49_204500	hypothetical protein	176.906	1.27904	0.144826	8.83156	1.03229e-18	9.17109e-18	53.4683	1.24813	0.226789	5.50348	3.72371e-08	4.1572e-07
TGME49_204505	hypothetical protein	0.142498	-0.0716667	0.21588	-0.331976	0.739908	NA	0.0945595	0.000964859	0.134332	0.00718263	0.994269	NA
TGME49_204510	WD domain, G-beta repeat-containing protein	304.489	0.517567	0.107919	4.79587	1.61967e-06	5.92248e-06	159.072	0.251471	0.142719	1.76201	0.0780681	0.187435
TGME49_204520	hypothetical protein	6.45444	-1.53571	0.461618	-3.3268	0.000878508	0.00219827	0.842027	-0.0601393	0.260133	-0.231187	0.81717	NA
TGME49_204530	microneme protein MIC11	30855.2	-0.199052	0.0667364	-2.98266	0.00285753	0.00649845	4551.99	-0.321444	0.058354	-5.50852	3.61858e-08	4.04667e-07
TGME49_204540	DUF367 domain-containing protein	222.255	-0.325487	0.120837	-2.69359	0.00706861	0.0148273	50.0733	0.348437	0.220217	1.58224	0.113594	0.249085
TGME49_204550	hypothetical protein	519.937	0.284994	0.0877461	3.24794	0.00116242	0.00284192	156.86	0.259869	0.145178	1.79	0.0734541	0.179102
TGME49_204560	type I fatty acid synthase, putative	0.264419	-0.0348153	0.274088	-0.127022	0.898923	NA	0.507366	0.0204933	0.226341	0.090542	0.927857	NA
TGME49_204870	hypothetical protein	0.339329	-0.0402188	0.292359	-0.137566	0.890583	NA	0.121603	-0.06236	0.134332	-0.464222	0.642489	NA
TGME49_204880	hypothetical protein	382.676	-0.766289	0.100144	-7.6519	1.98034e-14	1.40435e-13	134.165	-0.771177	0.150377	-5.12829	2.92393e-07	2.88372e-06
TGME49_205000	phosphoglycerate mutase family protein	725.463	-0.0436997	0.0780146	-0.560148	0.575379	0.66377	184.373	0.184206	0.128872	1.42937	0.152897	0.30912
TGME49_205010	U2 small nuclear ribonucleoprotein family protein, putative	2175.38	0.0789411	0.0567467	1.39111	0.164191	0.238319	504.627	0.0364853	0.0890305	0.409806	0.681948	0.809556
TGME49_205020	hypothetical protein	0.121921	0.0300999	0.21588	0.139429	0.889111	NA	0.0945595	0.000964859	0.134332	0.00718263	0.994269	NA
TGME49_205030	hypothetical protein	550.827	0.00395805	0.0875006	0.0452346	0.96392	0.974024	138.595	-0.0269274	0.147805	-0.182182	0.85544	0.915522
TGME49_205040	PGAP1 family protein	1070.23	0.187356	0.0669283	2.79935	0.00512053	0.0110629	386.429	0.36336	0.100614	3.61144	0.000304499	0.00176235
TGME49_205050	hypothetical protein	1.35407	0.317233	0.440023	0.720945	0.470943	0.567393	1.28916	-0.232896	0.297385	-0.783147	0.433541	NA
TGME49_205060	hypothetical protein	266.392	-0.102993	0.110279	-0.93393	0.35034	0.446547	77.0491	0.0602593	0.186701	0.322758	0.746879	0.848759
TGME49_205070	hypothetical protein	0.16244	-0.0754472	0.221174	-0.341122	0.733012	NA	0	NA	NA	NA	NA	NA
TGME49_205080	hypothetical protein	0	NA	NA	NA	NA	NA	0	NA	NA	NA	NA	NA
TGME49_205090	Toxoplasma gondii family D protein	0.650758	0.0343918	0.35062	0.0980886	0.921862	0.944095	0	NA	NA	NA	NA	NA
TGME49_205100	hypothetical protein	363.192	0.681995	0.106094	6.42823	1.29094e-10	7.07885e-10	65.8033	0.217134	0.201643	1.07682	0.281559	0.466765
TGME49_205110	hypothetical protein	4.86979	0.0914007	0.472837	0.193303	0.846722	0.889244	25.5389	0.0703113	0.290164	0.242316	0.808536	0.887506
TGME49_205120	hypothetical protein	85.2834	-0.368733	0.181137	-2.03566	0.041785	0.0725466	36.6929	-0.178275	0.246105	-0.724387	0.468828	0.646329
TGME49_205130	hypothetical protein	1042.9	-0.877455	0.0683416	-12.8392	9.88303e-38	1.6171e-36	346.49	-0.628291	0.100344	-6.26137	3.81609e-10	5.41368e-09
TGME49_205140	hypothetical protein	0.127484	0.0300999	0.21588	0.139429	0.889111	NA	1.05806	-0.148046	0.276995	-0.534473	0.593014	NA
TGME49_205150	ACR, YagE family COG1723 domain-containing protein	237.056	-0.425988	0.119522	-3.56409	0.000365118	0.000977025	92.1543	-0.489395	0.177074	-2.76379	0.00571339	0.0228467
TGME49_205160	hypothetical protein	170.234	0.409651	0.137583	2.97749	0.00290621	0.00659234	62.338	0.322407	0.214775	1.50114	0.13332	0.278952
TGME49_205170	hypothetical protein	1210.72	-0.410563	0.0640453	-6.41051	1.45032e-10	7.9163e-10	399.196	0.130658	0.0986055	1.32506	0.185152	0.351485
TGME49_205180	RNA recognition motif-containing protein	1942.47	-0.229706	0.0561074	-4.09404	4.23914e-05	0.000128964	481.973	0.169464	0.0935813	1.81087	0.0701611	0.173249
TGME49_205190	hypothetical protein	292.553	-0.322142	0.108116	-2.97958	0.00288639	0.00655573	129.825	-0.324944	0.151346	-2.14703	0.0317907	0.0938922
TGME49_205200	hypothetical protein	343.864	-0.319401	0.1099	-2.9063	0.00365735	0.00814342	123.792	-0.419822	0.159002	-2.64037	0.00828165	0.0313676
TGME49_205210	hypothetical protein	139.747	-1.22847	0.164109	-7.48569	7.11717e-14	4.86807e-13	41.1938	-0.339938	0.247577	-1.37306	0.169734	0.331136
TGME49_205220	U5 snRNP-associated subunit, putative	734.633	0.253121	0.0756	3.34817	0.000813484	0.00204417	180.127	0.0771544	0.131865	0.585102	0.558479	0.718434
TGME49_205230	hypothetical protein	3.55235	-0.0760385	0.481636	-0.157875	0.874555	0.908956	1.07736	0.307885	0.277011	1.11146	0.266372	NA
TGME49_205240	cleft lip and palate transmembrane protein 1 (clptm1) protein	1148.13	0.223661	0.069685	3.2096	0.00132919	0.0032122	173.769	0.236142	0.132646	1.78023	0.0750378	0.181888
TGME49_205250	rhoptry protein ROP18	9290.9	-1.45183	0.0565093	-25.6918	1.44359e-145	1.63469e-143	1724.32	-1.4082	0.0738771	-19.0614	5.27951e-81	6.96683e-78
TGME49_205265	transporter, cation channel family protein	7.10265	-0.358133	0.450605	-0.794784	0.426739	0.524527	3.05373	-0.192748	0.365141	-0.527874	0.597587	0.750148
TGME49_205280	hypothetical protein	1685.24	-0.858991	0.0688113	-12.4833	9.21062e-36	1.43156e-34	593.324	-0.569951	0.0830688	-6.8612	6.82845e-12	1.11797e-10
TGME49_205290	serine/threonine specific protein phosphatase	668.809	-0.349739	0.0804104	-4.34943	1.36491e-05	4.43815e-05	245.545	-0.257518	0.117838	-2.18536	0.0288623	0.0868503
TGME49_205300	hypothetical protein	373.185	1.20104	0.113041	10.6248	2.28444e-26	2.68931e-25	150.565	0.464373	0.142824	3.25137	0.00114851	0.00569337
TGME49_205320	hypothetical protein	3665.13	-0.632965	0.0594274	-10.6511	1.72391e-26	2.04481e-25	742.452	-0.719741	0.081233	-8.8602	7.98714e-19	2.17765e-17
TGME49_205330	hypothetical protein	1320.76	-1.49965	0.0817465	-18.3452	3.60799e-75	1.28057e-73	328.73	-0.463221	0.105716	-4.38177	1.17721e-05	9.09513e-05
TGME49_205340	ribosomal protein RPS12	8752.3	-1.78578	0.063651	-28.0559	3.38713e-173	5.14123e-171	3214.33	0.0857379	0.0683445	1.2545	0.209662	0.383093
TGME49_205350	integral membrane protein, GNS1/SUR4 family protein, putative	4739.11	0.154674	0.0566941	2.72822	0.00636776	0.01348	783.157	-0.160209	0.0784168	-2.04305	0.0410477	0.114711
TGME49_205360	hypothetical protein	675.54	-0.67259	0.0792072	-8.49153	2.03937e-17	1.67614e-16	250.279	-0.78005	0.117394	-6.64471	3.0381e-11	4.78602e-10
TGME49_205370	hypothetical protein	249.047	-0.487221	0.117284	-4.1542	3.26433e-05	0.000100944	79.0861	-0.356975	0.18796	-1.8992	0.0575376	0.148992
TGME49_205380	fructose-bisphospatase I	2036.77	-0.300047	0.0593183	-5.05826	4.23107e-07	1.64046e-06	473.849	0.130479	0.0899062	1.45128	0.146701	0.300228
TGME49_205390	hypothetical protein	506.926	-1.33557	0.0929844	-14.3633	8.79111e-47	1.77163e-45	92.8911	-0.319703	0.174614	-1.83091	0.0671141	0.167861
TGME49_205398	DNA repair and recombination protein RAD54, putative	0.142498	-0.0716667	0.21588	-0.331976	0.739908	NA	0	NA	NA	NA	NA	NA
TGME49_205402	SNF2 family N-terminal domain-containing protein	0.426644	-0.045066	0.307342	-0.146631	0.883423	NA	0	NA	NA	NA	NA	NA
TGME49_205410	RNA pseudouridine synthase superfamily protein	100.285	0.261851	0.171809	1.52408	0.127489	0.191677	41.9744	0.434214	0.242084	1.79365	0.0728695	0.178005
TGME49_205420	aspartate-semialdehyde dehydrogenase	12.6967	-0.937047	0.389086	-2.40833	0.0160257	0.0311095	0.589968	-0.337938	0.228548	-1.47863	0.139239	NA
TGME49_205425	hypothetical protein	0	NA	NA	NA	NA	NA	0	NA	NA	NA	NA	NA
TGME49_205430	isovaleryl-CoA dehydrogenase	1.36605	0.0521396	0.437608	0.119147	0.905159	0.932612	0.319718	-0.0601233	0.187644	-0.320411	0.748657	NA
TGME49_205440	CCT chaperonin gamma subunit	3303.66	0.188211	0.05518	3.41086	0.000647575	0.00165111	518.917	0.154751	0.0893467	1.73203	0.083269	0.197274
TGME49_205450	hypothetical protein	55.1837	-0.171761	0.229138	-0.749597	0.453497	0.549652	7.9023	0.00940843	0.367232	0.0256199	0.979561	0.988845
TGME49_205460	AN1 family Zinc finger domain-containing protein	866.354	-0.0383156	0.0724151	-0.529111	0.596728	0.682873	180.386	-0.210427	0.131633	-1.59859	0.109911	0.243109
TGME49_205470	translation elongation factor 2 family protein, putative	18487.3	-0.914701	0.0500374	-18.2804	1.18659e-74	4.14958e-73	3413.31	0.265397	0.0562653	4.71688	2.39492e-06	2.07643e-05
TGME49_205480	IMC subcompartment protein ISP4	218.175	-0.617028	0.123478	-4.99705	5.82138e-07	2.22203e-06	63.471	-0.635565	0.200318	-3.17279	0.00150984	0.00722402
TGME49_205490	integral membrane protein, putative	1917.23	-0.385401	0.0629991	-6.11757	9.50156e-10	4.84172e-09	458.149	-0.486025	0.0914358	-5.31548	1.06379e-07	1.11588e-06
TGME49_205500	hypothetical protein	690.731	0.032414	0.078946	0.410585	0.681377	0.755744	385.805	1.45747	0.113142	12.8818	5.69787e-38	5.22146e-36
TGME49_205510	nucleolar protein 5, putative	3254.57	0.00827149	0.0513352	0.161127	0.871993	0.907616	608.891	0.00622244	0.0862085	0.0721789	0.94246	0.968288
TGME49_205520	hypothetical protein	1.65901	0.08034	0.460865	0.174324	0.861611	0.900585	0.121603	-0.06236	0.134332	-0.464222	0.642489	NA
TGME49_205530	hypothetical protein	0.29916	-0.114492	0.268268	-0.426783	0.669537	NA	0.503452	0.0672947	0.224904	0.299215	0.764776	NA
TGME49_205540	DEAD/DEAH box helicase domain-containing protein	355.739	-0.546308	0.0990309	-5.51655	3.45723e-08	1.51498e-07	167.4	0.55764	0.140832	3.95961	7.50732e-05	0.000496325
TGME49_205550	AGC kinase	340.001	0.350504	0.102582	3.41684	0.000633535	0.00161936	101.111	-0.108483	0.181455	-0.59785	0.54994	0.712729
TGME49_205558	NAC domain-containing protein	6776.41	-0.54546	0.0592135	-9.21175	3.20854e-20	3.02374e-19	1189.86	0.130263	0.0750466	1.73576	0.0826055	0.196054
TGME49_205562	hypothetical protein	219.489	0.130304	0.127738	1.02008	0.307689	0.400557	145.941	0.291683	0.165944	1.75773	0.0787943	0.188912
TGME49_205570	hypothetical protein	556.102	0.42462	0.0861196	4.93058	8.19866e-07	3.06869e-06	144.143	0.464344	0.143952	3.22568	0.00125676	0.0061514
TGME49_205580	nuclear factor NF4	777.523	-0.358158	0.0800049	-4.4767	7.58041e-06	2.54488e-05	223.636	0.215102	0.125035	1.72034	0.0853701	0.200667
TGME49_205590	hypothetical protein	0	NA	NA	NA	NA	NA	0.225158	-0.0875919	0.158106	-0.554008	0.579573	NA
TGME49_205600	zinc finger, C3HC4 type (RING finger) domain-containing protein	346.565	0.552114	0.101572	5.43566	5.45925e-08	2.34475e-07	96.7652	0.334521	0.173183	1.93161	0.0534075	0.140404
TGME49_205615	hypothetical protein	115.773	0.383005	0.160938	2.37983	0.0173205	0.0333598	61.4317	0.721995	0.212845	3.39211	0.000693554	0.00366379
TGME49_205625	hypothetical protein	278.07	0.0561695	0.112849	0.497741	0.618667	0.7009	56.5151	-0.111857	0.222653	-0.502385	0.615397	0.760942
TGME49_205630	hypothetical protein	0.324879	-0.205296	0.274092	-0.749003	0.453855	NA	0.0938244	0.000964859	0.134332	0.00718263	0.994269	NA
TGME49_205640	hypothetical protein	484.499	0.289284	0.0868319	3.33155	0.000863653	0.00216262	153.442	-0.00735998	0.141659	-0.0519558	0.958564	0.978587
TGME49_205650	AP2 domain transcription factor AP2VIIa-3	2459.77	0.0966115	0.0540158	1.78858	0.0736828	0.119684	672.301	0.0627995	0.0937991	0.669511	0.50317	0.676153
TGME49_205658	F5/8 type C domain-containing protein	11.0068	-1.28367	0.409916	-3.13154	0.00173892	0.00411457	3.5663	0.267485	0.362525	0.73784	0.460612	0.639007
TGME49_205662	LCCL domain-containing protein	0.824323	-0.0686284	0.395895	-0.17335	0.862376	0.901156	5.98795	-0.530458	0.375284	-1.41348	0.157514	0.31541
TGME49_205670	SF-assemblin/beta giardin protein	603.713	-0.423139	0.0856064	-4.94284	7.69931e-07	2.89546e-06	137.484	-0.223883	0.151066	-1.48202	0.138335	0.286932
TGME49_205680	hypothetical protein	1325.47	1.01362	0.0680144	14.903	3.15231e-50	6.81471e-49	303.138	0.891884	0.126272	7.0632	1.62709e-12	2.77403e-11
TGME49_205690	hypothetical protein	868.656	-1.07285	0.0840822	-12.7595	2.75909e-37	4.46334e-36	152.828	-1.065	0.142068	-7.4964	6.55958e-14	1.28428e-12
TGME49_205700	cyclophilin precursor	19954.8	-0.612051	0.0429611	-14.2466	4.70546e-46	9.32466e-45	2530.53	-0.458932	0.0674433	-6.80471	1.01254e-11	1.6455e-10
TGME49_205710	lysine-tRNA ligase	3133.99	0.52743	0.0590708	8.92877	4.30754e-19	3.88495e-18	354.215	0.375572	0.103533	3.62758	0.000286094	0.00167196
TGME49_205720	Adenosine/AMP deaminase domain-containing protein	109.555	0.694553	0.169846	4.08932	4.32648e-05	0.000131397	23.2177	0.504833	0.30326	1.66469	0.0959751	0.218586
TGME49_205730	hypothetical protein	664.384	-0.355378	0.0775578	-4.5821	4.60325e-06	1.58416e-05	133.163	-0.659225	0.154975	-4.25374	2.1023e-05	0.000154294
TGME49_205740	hypothetical protein	1262.77	0.378439	0.0728222	5.19675	2.02802e-07	8.15554e-07	277.004	0.212844	0.128106	1.66147	0.0966192	0.21975
TGME49_205750	histone deacetylase complex subunit Sin3	359.726	0.270018	0.0999109	2.70259	0.00688012	0.0144574	112.82	0.267079	0.158552	1.68449	0.0920874	0.212594
TGME49_205760	membrane protein	0	NA	NA	NA	NA	NA	0.513183	-0.00324717	0.222982	-0.0145625	0.988381	NA
TGME49_205770	hypothetical protein	0	NA	NA	NA	NA	NA	0.282943	0.0871222	0.184119	0.473185	0.636081	NA
TGME49_206290	hypothetical protein	11.9749	0.786087	0.397711	1.97653	0.048095	0.0822607	2.58677	0.0434128	0.358866	0.120972	0.903713	0.946761
TGME49_206300	hypothetical protein	397.559	0.522591	0.100284	5.21112	1.87701e-07	7.58672e-07	123.303	0.284316	0.163391	1.74009	0.0818428	0.194594
TGME49_206310	prenyltransferase, UbiA family protein	369.616	0.78829	0.107291	7.3472	2.02404e-13	1.34446e-12	104.681	0.417944	0.165978	2.51807	0.0118001	0.0424754
TGME49_206320	hypothetical protein	1424.8	0.3402	0.0607239	5.60241	2.11396e-08	9.46704e-08	321.41	-0.00439308	0.108516	-0.0404833	0.967708	0.983307
TGME49_206330	PHD-finger domain-containing protein	363.808	-0.215705	0.0988859	-2.18135	0.0291573	0.0529822	135.962	-0.152847	0.163756	-0.93338	0.350624	0.540644
TGME49_206340	hypothetical protein	4320.89	0.0806808	0.0483603	1.66833	0.0952511	0.150104	822.009	-0.0261493	0.0763416	-0.34253	0.731952	0.841069
TGME49_206350	ER-retrevial receptor Ter1p, putative	1323.48	0.353288	0.0633239	5.57906	2.41819e-08	1.07821e-07	323.95	0.255508	0.106109	2.40798	0.016041	0.0540855
TGME49_206360	peptidyl-tRNA hydrolase domain-containing protein	466.49	-0.0373648	0.09163	-0.407779	0.683436	0.756908	110.29	0.121939	0.163424	0.746152	0.455576	0.633886
TGME49_206380	hypothetical protein	479.23	0.2317	0.0884289	2.62018	0.00878834	0.0180732	174.982	0.186835	0.135994	1.37385	0.169488	0.330754
TGME49_206390	hypothetical protein	341.157	0.202525	0.107533	1.88337	0.0596498	0.0994256	94.0185	-0.0306308	0.170762	-0.179377	0.857641	0.916986
TGME49_206400	FAD binding domain of DNA photolyase domain-containing protein	9.73475	0.0633344	0.418458	0.151352	0.879698	0.912971	2.50128	-0.101061	0.350876	-0.288024	0.773329	0.864065
TGME49_206415	myosin K	498.899	0.109245	0.196764	0.555207	0.578753	0.666537	162.766	0.226022	0.149087	1.51604	0.129508	0.274192
TGME49_206430	formin FRM1	398.951	-0.346911	0.0962568	-3.60401	0.000313343	0.000849634	147.358	-0.325732	0.142299	-2.28907	0.0220751	0.06979
TGME49_206440	cpw-wpc domain-containing protein	1.4452	-0.470603	0.439404	-1.071	0.284169	0.375836	7.76354	-0.413428	0.368608	-1.12159	0.262036	0.444908
TGME49_206450	autophagy-related cysteine peptidase atg4, putative	1763.11	-0.149888	0.0632855	-2.36844	0.0178632	0.0342938	692.332	-0.087555	0.0809585	-1.08148	0.279484	0.464678
TGME49_206460	hypothetical protein	79.229	-0.00633144	0.195089	-0.0324542	0.97411	0.981956	95.9453	0.264163	0.175021	1.50933	0.131215	0.276423
TGME49_206470	pyruvate dehydrogenase complex subunit PDH-E3II	1872.23	-0.31464	0.0636068	-4.94664	7.55038e-07	2.84095e-06	553.692	0.0200896	0.0874529	0.229719	0.81831	0.893022
TGME49_206480	hypothetical protein	2236.67	-0.0347521	0.0584358	-0.594706	0.55204	0.643926	306.394	0.114189	0.108036	1.05696	0.29053	0.476253
TGME49_206490	ICE family protease (caspase) p20 domain-containing protein	695.473	0.412461	0.0787191	5.23966	1.60874e-07	6.55066e-07	130.242	0.389493	0.152534	2.55348	0.0106653	0.0392229
TGME49_206500	hypothetical protein	136.443	0.0541763	0.152767	0.354632	0.722865	0.790696	54.825	-0.0278165	0.212992	-0.130599	0.896093	0.941318
TGME49_206510	toxolysin TLN4	4353.36	-0.59277	0.0622025	-9.52968	1.57772e-21	1.5786e-20	1255.48	-0.53927	0.0739566	-7.29172	3.06022e-13	5.57771e-12
TGME49_206520	hypothetical protein	6.43732	-0.0198882	0.460878	-0.0431528	0.96558	0.974872	1.48263	-0.156325	0.311037	-0.502592	0.615251	NA
TGME49_206540	hypothetical protein	1026.62	0.131784	0.0747656	1.76263	0.0779623	0.125521	239.301	-0.00603383	0.115112	-0.0524168	0.958197	0.978514
TGME49_206550	hypothetical protein	8.49562	-0.216423	0.426725	-0.507172	0.612034	0.695706	2.27272	0.514318	0.344982	1.49086	0.136	0.283227
TGME49_206560	EF hand domain-containing protein	0	NA	NA	NA	NA	NA	0	NA	NA	NA	NA	NA
TGME49_206570	kinesin, putative	3.0491	-0.994306	0.481416	-2.06538	0.0388873	0.068297	0.540962	-0.136103	0.226753	-0.600226	0.548356	NA
TGME49_206580	formin FRM2	492.965	0.0773696	0.0919693	0.841254	0.400205	0.498614	220.889	0.243942	0.125978	1.93638	0.052821	0.139182
TGME49_206590	calcium-dependent protein kinase CDPK2A	1493.68	0.108071	0.0620425	1.74189	0.0815273	0.130378	305.759	0.0633718	0.107926	0.587181	0.557082	0.717336
TGME49_206600	sigma-70, region 3 protein	208.629	0.705508	0.124507	5.6664	1.45828e-08	6.63481e-08	131.522	0.51075	0.154419	3.30756	0.000941113	0.00476551
TGME49_206605	hypothetical protein	17.7216	1.40689	0.377583	3.72603	0.000194521	0.000546343	8.56216	0.179542	0.368743	0.486902	0.626327	0.77057
TGME49_206610	pyruvate dehydrogenase complex subunit PDH-E2	1027.78	0.209428	0.0760822	2.75265	0.00591145	0.0126151	132.397	0.0563431	0.152914	0.368464	0.712527	0.829246
TGME49_206620	hypothetical protein	0	NA	NA	NA	NA	NA	0	NA	NA	NA	NA	NA
TGME49_206630	hypothetical protein	755.24	0.873416	0.0780323	11.193	4.41192e-29	5.66091e-28	194.585	0.405069	0.132798	3.05026	0.00228645	0.0103237
TGME49_206640	hypothetical protein	519.022	0.0121504	0.0912272	0.133188	0.894044	0.92423	149.258	0.0678562	0.151749	0.44716	0.65476	0.790938
TGME49_206650	zinc finger, c2h2 type domain-containing protein	2.44091	-0.839109	0.475477	-1.76477	0.0776022	0.125082	2.22251	-0.256834	0.325206	-0.789758	0.429669	0.611905
TGME49_206660	hypothetical protein	7.19018	-1.0442	0.454166	-2.29916	0.0214961	0.0404412	6.69984	-0.591797	0.373606	-1.58401	0.113191	0.248365
TGME49_206670	hypothetical protein	1263.33	-0.0693747	0.0629564	-1.10195	0.270484	0.361693	315.394	-0.0373339	0.109663	-0.340442	0.733524	0.841186
TGME49_206680	hypothetical protein	444.706	0.119624	0.090308	1.32462	0.185298	0.264001	127.786	-0.174362	0.153034	-1.13936	0.254551	0.436468
TGME49_206690	glideosome-associated protein with multiple-membrane spans GAPM2B	3751.91	-0.927751	0.058703	-15.8041	2.9131e-56	7.11714e-55	551.608	-1.05706	0.0885236	-11.941	7.23914e-33	4.9754e-31
TGME49_206695	hypothetical protein	804.83	-0.811357	0.0909223	-8.92363	4.51242e-19	4.0646e-18	138.108	-0.797646	0.155914	-5.11595	3.12164e-07	3.06497e-06
TGME49_206700	hypothetical protein	196.765	0.428297	0.129785	3.30005	0.000966674	0.0024012	45.3071	0.313596	0.234772	1.33575	0.181632	0.346983
TGME49_206710	hypothetical protein	164.196	-1.2293	0.144734	-8.49356	2.00401e-17	1.64898e-16	54.1717	-0.913966	0.218967	-4.17399	2.99308e-05	0.000213425
TGME49_206910	hypothetical protein	0	NA	NA	NA	NA	NA	0	NA	NA	NA	NA	NA
TGME49_207005	SAG-related sequence SRS48Q	1.38219	-0.333066	0.293253	-1.13576	0.256056	0.345052	0.121603	-0.06236	0.134332	-0.464222	0.642489	NA
TGME49_207010	SAG-related sequence SRS48K	1.2855	-0.196134	0.432929	-0.45304	0.65052	0.728358	0.409628	0.0107824	0.211544	0.0509702	0.959349	NA
TGME49_207015	hypothetical protein	1.31017	-0.705337	0.429258	-1.64315	0.100351	0.1571	0.225158	-0.0875919	0.158106	-0.554008	0.579573	NA
TGME49_207020	hypothetical protein	270.834	-0.184338	0.115169	-1.60059	0.109469	0.169147	28.0124	0.133786	0.272027	0.491812	0.622852	0.767366
TGME49_207030	hypothetical protein	22.5224	-0.533819	0.325909	-1.63794	0.101434	0.158448	5.92022	-0.304546	0.375453	-0.811143	0.417283	0.599703
TGME49_207040	hypothetical protein	95.3679	-0.432099	0.178549	-2.42006	0.0155181	0.0302228	44.6193	-0.155056	0.233293	-0.664639	0.506282	0.678126
TGME49_207050	hypothetical protein	0.785915	-0.071396	0.378176	-0.188791	0.850257	0.891364	0.404547	0.0375385	0.214407	0.175081	0.861016	NA
TGME49_207060	ribonucleoside-diphosphate reductase small subunit	4840.25	0.330599	0.0478648	6.90694	4.95222e-12	2.98893e-11	984.039	0.613043	0.0780796	7.85152	4.11031e-15	8.82921e-14
TGME49_207065	hypothetical protein	81.4213	1.45328	0.200175	7.26005	3.86949e-13	2.53489e-12	17.2907	0.373112	0.31628	1.17969	0.238123	0.417855
TGME49_207070	glycosyl transferase, putative	112.883	-0.0170697	0.163134	-0.104636	0.916665	0.940662	48.1331	0.113581	0.224864	0.505109	0.613482	0.760428
TGME49_207080	histone lysine acetyltransferase MYST-B	157.526	-0.0296343	0.13761	-0.215349	0.829495	0.876944	80.1369	0.0640571	0.184617	0.346974	0.728611	0.838984
TGME49_207100	hypothetical protein	277.557	0.533719	0.114565	4.65867	3.18261e-06	1.11901e-05	109.615	0.373104	0.161209	2.3144	0.0206456	0.0662226
TGME49_207110	hypothetical protein	0	NA	NA	NA	NA	NA	0	NA	NA	NA	NA	NA
TGME49_207120	Sad1/UNC family protein	198.84	0.140683	0.125606	1.12004	0.262699	0.352936	69.0442	0.0483244	0.204679	0.236099	0.813356	0.889938
TGME49_207130	SAG-related sequence SRS49A	19.8959	-0.0586683	0.346453	-0.16934	0.865529	0.903547	1.48965	-0.190568	0.317781	-0.599686	0.548716	NA
TGME49_207140	SAG-related sequence SRS49B	450.062	-0.587747	0.0917363	-6.40692	1.4849e-10	8.09267e-10	32.4826	-0.722142	0.259079	-2.78735	0.00531416	0.0215904
TGME49_207150	SAG-related sequence SRS49C	33.7019	-0.817982	0.275682	-2.96712	0.00300606	0.00679095	2.3425	-0.197667	0.344719	-0.573413	0.566365	0.724989
TGME49_207160	SAG-related sequence SRS49D	34.8065	-0.559816	0.284172	-1.96999	0.0488394	0.0833541	11.5239	0.0412966	0.347942	0.118688	0.905522	0.947302
TGME49_207170	hypothetical protein	2874.01	-0.235482	0.0555426	-4.23967	2.23851e-05	7.03194e-05	409.396	-0.26456	0.0966079	-2.73849	0.00617224	0.0244005
TGME49_207180	indole-3-glycerol phosphate synthase domain-containing protein	167.004	0.682922	0.145428	4.69596	2.65361e-06	9.41366e-06	72.6204	0.468296	0.19484	2.40349	0.0162392	0.0545552
TGME49_207200	hypothetical protein	169.809	0.239967	0.135792	1.76717	0.0772	0.12449	71.562	-0.0654354	0.202413	-0.323277	0.746485	0.848606
TGME49_207210	hypothetical protein	31.2661	0.343559	0.28713	1.19653	0.231491	0.317709	3.40253	-0.259094	0.368885	-0.702369	0.482449	0.659184
TGME49_207230	hypothetical protein	463.306	0.301199	0.0964344	3.12335	0.00178804	0.0042252	157.695	0.306539	0.140207	2.18634	0.028791	0.0867016
TGME49_207240	hypothetical protein	2070.21	-0.582645	0.057196	-10.1868	2.27081e-24	2.48847e-23	463.718	-0.775314	0.100181	-7.73916	1.00074e-14	2.09616e-13
TGME49_207250	electron-transfer-flavoprotein, alpha polypeptide	0	NA	NA	NA	NA	NA	0	NA	NA	NA	NA	NA
TGME49_207350	hypothetical protein	10.62	0.364241	0.406933	0.895088	0.37074	0.467868	1.68405	-0.121714	0.313917	-0.387726	0.698219	NA
TGME49_207360	hypothetical protein	0	NA	NA	NA	NA	NA	0	NA	NA	NA	NA	NA
TGME49_207370	hypothetical protein	2225.89	0.197863	0.0645091	3.06721	0.00216065	0.00500783	830.727	0.113722	0.0777214	1.4632	0.143412	0.29441
TGME49_207390	coatomer protein complex, gamma sub-unit, putative	492.582	0.389786	0.0898229	4.3395	1.42809e-05	4.6246e-05	119.051	0.489559	0.159277	3.07364	0.00211462	0.00968906
TGME49_207400	hypothetical protein	305.743	-0.395677	0.106548	-3.7136	0.000204328	0.000570519	66.7928	0.446827	0.19902	2.24513	0.0247597	0.0764456
TGME49_207403	hypothetical protein	2.40103	-0.838277	0.475958	-1.76124	0.0781977	0.125815	1.92084	-0.275329	0.322768	-0.853025	0.393645	0.578715
TGME49_207407	hypothetical protein	0	NA	NA	NA	NA	NA	0	NA	NA	NA	NA	NA
TGME49_207410	tetratricopeptide repeat-containing protein	0.604098	-0.45162	0.346128	-1.30478	0.191969	0.271367	0.405282	0.0331479	0.203117	0.163196	0.870364	NA
TGME49_207420	hypothetical protein	1769.28	0.285578	0.0570658	5.00436	5.60468e-07	2.14505e-06	181.536	0.121625	0.131439	0.925338	0.35479	0.54465
TGME49_207430	ATP-dependent RNA helicase DDX1, putative	645.337	0.0909382	0.0803307	1.13205	0.257615	0.346759	113.847	0.0543222	0.15925	0.341112	0.733019	0.841186
TGME49_207440	ribosomal protein RPS4	13625.1	-1.31264	0.0613651	-21.3907	1.62933e-101	9.29893e-100	3092.01	0.234507	0.0697675	3.36126	0.00077588	0.00402457
TGME49_207450	DNA segment, Chr 10, Wayne State University 52, expressed family protein	308.078	0.0829902	0.108172	0.767208	0.442958	0.540459	111.009	0.57942	0.166099	3.4884	0.000485925	0.00268296
TGME49_207460	Rab5B protein	525.266	-0.514238	0.086507	-5.94446	2.77365e-09	1.35715e-08	132.842	-0.698105	0.147559	-4.73102	2.23398e-06	1.94714e-05
TGME49_207470	hypothetical protein	5.0874	-1.56101	0.477073	-3.27206	0.00106767	0.00263373	3.082	-0.780137	0.360916	-2.16155	0.0306532	0.0910937
TGME49_207480	GCC2 and GCC3 domain-containing protein	82.1544	0.194249	0.19971	0.972656	0.330724	0.425421	76.0094	0.395894	0.196572	2.01399	0.0440104	0.12113
TGME49_207590	protein phosphatase 2C domain-containing protein	314.16	-1.43931	0.111297	-12.9321	2.96484e-38	4.90746e-37	85.2997	-1.12202	0.179986	-6.23394	4.54843e-10	6.39884e-09
TGME49_207600	tubulin/FtsZ family, GTPase domain-containing protein	52.3396	0.342141	0.233776	1.46355	0.143318	0.212255	13.3914	-0.153339	0.338093	-0.45354	0.65016	0.787544
TGME49_207610	rhoptry kinase family protein ROP36 (incomplete catalytic triad)	0.142498	-0.0716667	0.21588	-0.331976	0.739908	NA	0	NA	NA	NA	NA	NA
TGME49_207620	pyridine nucleotide-disulfide oxidoreductase domain-containing protein	1859.59	-0.251448	0.0797779	-3.15185	0.00162238	0.00386446	338.623	-0.2718	0.101553	-2.67644	0.00744089	0.0286653
TGME49_207630	peptidyl-tRNA hydrolase domain-containing protein	108.036	0.595287	0.171925	3.46248	0.000535223	0.00138645	33.4143	0.319268	0.263755	1.21047	0.226098	0.402389
TGME49_207640	isoleucyl-tRNA synthetase family protein	2245.64	0.0518823	0.0652179	0.795524	0.426309	0.52427	298.193	-0.232156	0.107687	-2.15584	0.0310958	0.0921699
TGME49_207650	OTU family cysteine protease	3.20197	-1.1202	0.479541	-2.33599	0.0194919	0.0370882	0.513918	-0.00295673	0.223045	-0.0132562	0.989423	NA
TGME49_207665	kinesin motor domain-containing protein	20.6105	-0.538074	0.326246	-1.64929	0.099089	0.155329	4.13537	0.0862723	0.374819	0.230171	0.817959	0.892926
TGME49_207680	suppressor of kinetochore protein 1, putative	1308.66	0.287076	0.0628534	4.56739	4.93838e-06	1.6954e-05	280.004	0.112532	0.110597	1.01749	0.308919	0.497255
TGME49_207690	programmed cell death 5 protein	974.429	0.213108	0.0740102	2.87944	0.00398384	0.00881262	138.466	0.165364	0.148752	1.11167	0.266278	0.449451
TGME49_207700	rhoptry kinase family protein ROP22 (incomplete catalytic triad)	0.524949	0.137708	0.32928	0.41821	0.675793	NA	0.544876	-0.166389	0.217889	-0.763644	0.445079	NA
TGME49_207710	phosphatidylinositol synthase, putative	730.389	0.498366	0.0788153	6.32321	2.56178e-10	1.36081e-09	150.002	0.248371	0.146651	1.69362	0.0903369	0.209505
TGME49_207720	hypothetical protein	718.377	-0.125308	0.0787298	-1.59162	0.111471	0.171831	202.324	-0.0500653	0.128331	-0.390125	0.696444	0.818952
TGME49_207730	hypothetical protein	0.446236	0.297693	0.327454	0.909116	0.363289	NA	0	NA	NA	NA	NA	NA
TGME49_207740	hypothetical protein	0.264419	-0.0348153	0.274088	-0.127022	0.898923	NA	0.0945595	0.000964859	0.134332	0.00718263	0.994269	NA
TGME49_207750	hypothetical protein	1517.22	-0.097373	0.0645316	-1.50892	0.131319	0.196813	486.417	-0.00842456	0.0902525	-0.0933443	0.92563	0.957721
TGME49_207760	DnaJ C terminal region domain-containing protein	881.439	-0.100873	0.0749074	-1.34664	0.178097	0.255636	271.447	-0.305073	0.109822	-2.77788	0.00547142	0.0220933
TGME49_207770	PCI domain-containing protein	2424.42	0.186403	0.0585908	3.18144	0.00146544	0.00351646	385.796	-0.126881	0.100551	-1.26185	0.207002	0.379747
TGME49_207780	hypothetical protein	0	NA	NA	NA	NA	NA	0	NA	NA	NA	NA	NA
TGME49_207790	enkurin, putative	7.98476	-0.734128	0.437574	-1.67772	0.0934009	0.147547	6.19345	-0.268566	0.375971	-0.714327	0.475025	0.652553
TGME49_207800	hypothetical protein	387.863	0.652007	0.100223	6.50555	7.74078e-11	4.32441e-10	76.6176	0.379694	0.189172	2.00714	0.0447349	0.122588
TGME49_207820	cell-cycle-associated protein kinase MAPK, putative	1749.17	0.0868339	0.0597388	1.45356	0.146068	0.215879	578.922	0.363899	0.0878836	4.1407	3.46252e-05	0.000243298
TGME49_207830	MORN repeat-containing protein	506.539	-0.0275334	0.085168	-0.323284	0.74648	0.809576	101.921	-0.242441	0.167651	-1.4461	0.148148	0.301786
TGME49_207840	ribosomal protein RPS17	11399.7	-1.03483	0.052559	-19.6888	2.68771e-86	1.19838e-84	2210.52	-0.0586507	0.0628488	-0.933204	0.350715	0.540658
TGME49_207865	GCC2 and GCC3 domain-containing protein	4.17118	-0.729319	0.479975	-1.51949	0.128639	0.193202	1.471	-0.0965424	0.314398	-0.307071	0.75879	NA
TGME49_207875	GCC2 and GCC3 domain-containing protein	3.54924	0.347069	0.481779	0.720391	0.471284	0.567642	0.875139	0.263954	0.269497	0.979432	0.327366	NA
TGME49_207880	hypothetical protein	119.512	-0.826271	0.160189	-5.1581	2.49465e-07	9.9479e-07	31.8575	0.456122	0.263871	1.72858	0.0838845	0.198447
TGME49_207900	transcription initiation factor TFIIIB	614.999	-0.0754165	0.0816902	-0.923202	0.355902	0.452439	183.476	-0.201355	0.135398	-1.48713	0.13698	0.28475
TGME49_207910	manganese resistance 1 protein, putative	383.048	-0.133878	0.0953313	-1.40434	0.160217	0.233881	112.117	-0.133857	0.157473	-0.850028	0.395309	0.580294
TGME49_207920	hypothetical protein	188.46	0.769086	0.131329	5.85618	4.73648e-09	2.26323e-08	58.8269	0.652173	0.209952	3.1063	0.00189443	0.00880242
TGME49_207930	phosphatidylethanolamine-binding protein	1113.13	-0.472939	0.0734883	-6.43557	1.23015e-10	6.76108e-10	212.74	-0.239552	0.12522	-1.91305	0.0557419	0.145485
TGME49_207940	ribosomal protein S9, putative	390.87	0.271188	0.109397	2.47892	0.0131779	0.0259843	88.5991	-0.113725	0.175044	-0.649694	0.51589	0.684189
TGME49_207950	hypothetical protein	1362.75	-0.263888	0.0658517	-4.00731	6.14151e-05	0.000182709	171.298	-0.501548	0.137529	-3.64685	0.000265472	0.00156568
TGME49_207955	hypothetical protein	7.70538	0.546215	0.444777	1.22806	0.219423	0.303836	0.288025	0.0606521	0.181563	0.334055	0.738338	NA
TGME49_207960	hypothetical protein	566.219	0.0388969	0.0814387	0.477622	0.63292	0.713336	109.969	0.0435113	0.162028	0.268542	0.788282	0.874132
TGME49_207965	hypothetical protein	2.53605	-0.622084	0.476248	-1.30622	0.191478	0.27114	0.282943	0.0871222	0.184119	0.473185	0.636081	NA
TGME49_207970	HEAT repeat-containing protein	0	NA	NA	NA	NA	NA	0.43748	-0.13159	0.191414	-0.687462	0.491791	NA
TGME49_207980	PIG-P protein	183.107	0.2769	0.129585	2.13683	0.032612	0.058603	37.5884	0.114063	0.251281	0.453927	0.649881	0.787352
TGME49_207990	ribosomal RNA large subunit methyltransferase J protein	700.709	-0.176891	0.0841629	-2.10177	0.0355738	0.063146	171.795	0.103305	0.134672	0.767084	0.443032	0.624199
TGME49_208010	hypothetical protein	564.531	0.337925	0.0860368	3.92768	8.57692e-05	0.000251078	151.364	0.289288	0.150381	1.9237	0.0543918	0.142623
TGME49_208020	AP2 domain transcription factor AP2Ib-1	4.23311	-0.189366	0.477033	-0.396965	0.691393	0.763529	3.97543	0.256911	0.373097	0.68859	0.491082	0.666526
TGME49_208030	microneme protein MIC4	32232.5	-0.573059	0.0560699	-10.2204	1.60618e-24	1.7765e-23	4671.8	-0.0912346	0.0674143	-1.35334	0.175946	0.33984
TGME49_208040	aldo-keto reductase	177.812	0.490089	0.131756	3.71968	0.000199476	0.000558501	66.7421	0.278936	0.202708	1.37605	0.168807	0.330304
TGME49_208050	ABC transporter, putative	183.635	0.070648	0.12902	0.547574	0.583985	0.670743	74.2773	0.112664	0.188406	0.597985	0.54985	0.712729
TGME49_208070	inositol polyphosphate kinase	486.846	-0.170218	0.0922299	-1.84558	0.0649529	0.107072	170.275	-0.165305	0.134426	-1.22971	0.218806	0.393652
TGME49_208080	hypothetical protein	0	NA	NA	NA	NA	NA	0	NA	NA	NA	NA	NA
TGME49_208090	5-formyltetrahydrofolate cyclo-ligase	101.682	0.0431931	0.171263	0.252203	0.800884	0.854164	32.8067	-0.250776	0.263771	-0.950733	0.34174	0.530791
TGME49_208200	PHD-finger domain-containing protein	311.539	0.216056	0.10567	2.04462	0.0408926	0.0712226	167.093	0.383369	0.140464	2.7293	0.0063469	0.0249713
TGME49_208300	hypothetical protein	1610.65	0.223151	0.0602991	3.70073	0.000214978	0.000598617	335.032	0.0354495	0.109365	0.324138	0.745833	0.848303
TGME49_208310	hypothetical protein	529.052	0.402119	0.0850351	4.72885	2.2579e-06	8.11479e-06	118.456	0.377745	0.157593	2.39696	0.0165319	0.0553972
TGME49_208320	polynucleotide kinase 3 phosphatase	739.056	0.0949573	0.0765218	1.24092	0.214636	0.29854	99.7605	0.366169	0.172831	2.11865	0.0341199	0.0995679
TGME49_208330	hypothetical protein	0	NA	NA	NA	NA	NA	0	NA	NA	NA	NA	NA
TGME49_208340	hypothetical protein	516.209	0.324188	0.0891953	3.63458	0.00027843	0.000761834	170.483	0.169619	0.133501	1.27054	0.203892	0.376197
TGME49_208350	hypothetical protein	641.444	0.0715661	0.0791493	0.904192	0.365894	0.463063	121.138	-0.100677	0.154479	-0.65172	0.514582	0.683416
TGME49_208360	hypothetical protein	400.624	0.110912	0.09658	1.1484	0.250805	0.339514	124.395	0.092436	0.151827	0.608823	0.542642	0.706881
TGME49_208370	myosin heavy chain, putative	3655.14	-0.126486	0.0593485	-2.13124	0.0330692	0.0592902	901.804	-0.163883	0.088448	-1.85287	0.0639004	0.161476
TGME49_208380	hypothetical protein	0.127484	0.0300999	0.21588	0.139429	0.889111	NA	0.0945595	0.000964859	0.134332	0.00718263	0.994269	NA
TGME49_208390	hypothetical protein	269.83	0.44883	0.114329	3.92577	8.64543e-05	0.00025298	69.2609	0.365856	0.197421	1.85318	0.0638572	0.161429
TGME49_208400	hypothetical protein	651.824	-0.669068	0.0805218	-8.30916	9.63839e-17	7.6913e-16	167.799	-0.460678	0.135057	-3.41099	0.000647269	0.00344132
TGME49_208410	hypothetical protein	153.608	0.63792	0.142793	4.46744	7.91624e-06	2.65388e-05	67.8183	0.681564	0.198726	3.42966	0.000604333	0.00325058
TGME49_208420	Sodium:neurotransmitter symporter family protein	1010.92	0.133083	0.0690358	1.92774	0.0538877	0.0909503	309.924	-0.0932175	0.104851	-0.889047	0.373978	0.560912
TGME49_208430	serine proteinase inhibitor PI-2, putative	931.566	0.194223	0.0743471	2.61238	0.00899142	0.0184696	111.151	-0.0344477	0.160645	-0.214434	0.830209	0.90094
TGME49_208440	hypothetical protein	2242.13	0.325463	0.0590654	5.51022	3.58377e-08	1.56658e-07	334.645	0.184325	0.107322	1.71749	0.0858888	0.201456
TGME49_208450	protease inhibitor PI2	3349.87	0.217167	0.0568673	3.81883	0.000134084	0.00038385	435.454	0.00826544	0.100944	0.0818812	0.934741	0.962499
TGME49_208490	hypothetical protein	451.211	-0.15296	0.093087	-1.64319	0.100343	0.1571	106.115	0.353255	0.165622	2.13289	0.0329336	0.0968343
TGME49_208500	protein phosphatase 2C domain-containing protein	730.659	0.145312	0.0759933	1.91216	0.0558552	0.0938242	215.842	0.413346	0.124852	3.31069	0.000930658	0.00472418
TGME49_208510	hypothetical protein	301.409	-0.537969	0.118158	-4.55295	5.28992e-06	1.80912e-05	131.277	0.276181	0.157272	1.75607	0.079076	0.189444
TGME49_208530	nicotinate phosphoribosyltransferase	1410.34	-0.531693	0.0632222	-8.40991	4.10322e-17	3.34542e-16	261.644	-0.715595	0.112121	-6.38232	1.74423e-10	2.55743e-09
TGME49_208540	DEAD/DEAH box helicase domain-containing protein	676.48	0.0723171	0.0762622	0.948269	0.342993	0.438357	135.973	-0.0649524	0.146723	-0.442688	0.657991	0.792848
TGME49_208550	hypothetical protein	1320.46	-0.30488	0.0648493	-4.70136	2.58441e-06	9.19101e-06	272.735	-0.133434	0.120299	-1.10919	0.267349	0.450336
TGME49_208560	carrier superfamily protein	1151.2	0.529701	0.0688533	7.69318	1.4352e-14	1.02695e-13	205.87	0.377525	0.126546	2.9833	0.00285157	0.0125515
TGME49_208570	ubiquitin conjugating enzyme E2, putative	1137.36	0.564256	0.0687152	8.21152	2.18406e-16	1.71409e-15	290.986	0.243308	0.122789	1.98151	0.0475342	0.128379
TGME49_208580	DNA ligase 1, putative	522.479	0.128468	0.0855451	1.50176	0.13316	0.199112	154.79	0.144695	0.139982	1.03367	0.301291	0.488312
TGME49_208590	vacuolar ATP synthase subunit 54kD, putative	1900.55	-0.0865781	0.0575432	-1.50458	0.132433	0.198291	418.43	-0.155074	0.0990363	-1.56583	0.117388	0.254462
TGME49_208710	DNA/RNA non-specific endonuclease	112.208	0.810806	0.174697	4.64122	3.46364e-06	1.21007e-05	52.0733	0.916635	0.234748	3.90477	9.4316e-05	0.000616136
TGME49_208718	protein tyrosine phosphatase type IVA A, putative	367.486	-0.628499	0.101088	-6.21733	5.05699e-10	2.62949e-09	276.767	-0.313335	0.113054	-2.77155	0.005579	0.0224043
TGME49_208722	hypothetical protein	117.275	-0.431082	0.16997	-2.53623	0.0112053	0.0225154	176.066	-0.092445	0.1311	-0.705147	0.480719	0.657637
TGME49_208730	microneme protein, putative	877.794	-0.343259	0.0852768	-4.02524	5.69182e-05	0.000169968	387.095	0.588448	0.104511	5.63051	1.79676e-08	2.09083e-07
TGME49_208740	microneme protein, putative	1632.14	0.385027	0.141766	2.71593	0.00660906	0.0139539	396.259	0.898437	0.104946	8.56096	1.11932e-17	2.81881e-16
TGME49_208750	RWD domain-containing protein	1049.47	0.310505	0.0687246	4.5181	6.23961e-06	2.11566e-05	183.431	0.0647868	0.133767	0.484327	0.628154	0.772163
TGME49_208760	hypothetical protein	0	NA	NA	NA	NA	NA	0	NA	NA	NA	NA	NA
TGME49_208770	hypothetical protein	0	NA	NA	NA	NA	NA	0.531305	-0.0777959	0.210704	-0.369219	0.711965	NA
TGME49_208780	ubiquitin-conjugating enzyme subfamily protein	778.568	0.359464	0.0775803	4.63344	3.59635e-06	1.25214e-05	130.584	0.00592935	0.149869	0.0395635	0.968441	0.983345
TGME49_208790	MC family transporter, putative	1670.5	0.0310015	0.0613064	0.505682	0.61308	0.696451	286.83	0.0498022	0.111848	0.445266	0.656128	0.791754
TGME49_208800	mediator complex subunit MED18	835.062	-0.211587	0.073945	-2.86141	0.00421767	0.0092781	217.163	0.159501	0.120357	1.32523	0.185094	0.351485
TGME49_208810	hypothetical protein	0.46125	0.0763831	0.328341	0.232634	0.816046	NA	0.121603	-0.06236	0.134332	-0.464222	0.642489	NA
TGME49_208820	1-deoxy-D-xylulose-5-phosphate synthase	157.64	0.38566	0.153047	2.51988	0.0117396	0.0234792	63.6926	0.385397	0.208048	1.85244	0.0639624	0.161571
TGME49_208830	hypothetical protein	13271.3	0.855665	0.0544727	15.7082	1.32982e-55	3.23785e-54	2816.33	0.444209	0.0597094	7.4395	1.01065e-13	1.95551e-12
TGME49_208842	DEAD/DEAH box helicase domain-containing protein	975.714	0.685856	0.072587	9.44873	3.42961e-21	3.38407e-20	347.43	0.323081	0.105684	3.05706	0.00223517	0.0101428
TGME49_208850	SAG-related sequence SRS11	891.617	-0.254806	0.0715063	-3.56341	0.000366067	0.000978832	81.9091	-0.130309	0.190325	-0.684667	0.493554	0.668268
TGME49_208910	hypothetical protein	364.064	-0.710904	0.105802	-6.71917	1.82765e-11	1.06523e-10	88.8686	-0.652694	0.173113	-3.77033	0.00016303	0.00101574
TGME49_208970	RNA recognition motif-containing protein	542.737	0.532386	0.0917232	5.80427	6.46455e-09	3.03608e-08	346.543	0.397682	0.106887	3.7206	0.000198753	0.00120975
TGME49_208980	hypothetical protein	337.223	0.867684	0.10286	8.43561	3.29491e-17	2.69255e-16	85.0404	0.389269	0.191227	2.03564	0.0417862	0.116331
TGME49_208990	hypothetical protein	285.576	0.880988	0.113589	7.75592	8.77084e-15	6.33953e-14	67.985	0.188833	0.194523	0.970747	0.331674	0.521044
TGME49_209000	HECT-domain (ubiquitin-transferase) domain-containing protein	425.093	-1.24728	0.0981521	-12.7076	5.36303e-37	8.59772e-36	237.748	-1.18326	0.121492	-9.73938	2.04803e-22	7.3841e-21
TGME49_209005	hypothetical protein	0.289923	-0.0367975	0.281001	-0.130951	0.895814	NA	0.942403	-0.035049	0.26561	-0.131956	0.895019	NA
TGME49_209010	elongation factor TS protein	161	0.205482	0.145396	1.41326	0.157578	0.230409	47.8314	0.277521	0.228353	1.21531	0.224247	0.400398
TGME49_209020	hypothetical protein	105.403	0.437403	0.170479	2.56573	0.010296	0.020873	35.3413	0.224615	0.256159	0.876858	0.380564	0.56732
TGME49_209030	actin ACT1	33518.3	-1.66598	0.0520276	-32.0211	5.54464e-225	2.19753e-222	6603.8	-0.95388	0.061471	-15.5176	2.6386e-54	5.80316e-52
TGME49_209040	hypothetical protein	0.121921	0.0300999	0.21588	0.139429	0.889111	NA	0.225158	-0.0875919	0.158106	-0.554008	0.579573	NA
TGME49_209045	hypothetical protein	0.196831	0.0364201	0.236068	0.154278	0.877391	NA	0.0938244	0.000964859	0.134332	0.00718263	0.994269	NA
TGME49_209050	Tyrosine kinase-like (TKL) protein	308.385	-1.59382	0.119177	-13.3735	8.63638e-41	1.51753e-39	198.051	-1.37099	0.12971	-10.5697	4.11946e-26	1.9141e-24
TGME49_209060	thrombospondin type 1 domain-containing protein	576.584	0.77219	0.0843786	9.15149	5.61546e-20	5.24355e-19	162.201	0.661554	0.141127	4.68765	2.76364e-06	2.35284e-05
TGME49_209070	hypothetical protein	93.5802	-0.119752	0.181141	-0.661096	0.508551	0.603102	138.578	-0.181267	0.148702	-1.219	0.222845	0.398679
TGME49_209080	transport protein particle (trapp) component, bet3 protein	1141.31	0.0413401	0.0701522	0.589291	0.555666	0.647521	205.986	-0.0482784	0.125038	-0.386109	0.699416	0.821326
TGME49_209090	proteasome maturation factor ump1 protein	1839.6	0.0349124	0.0851522	0.41	0.681806	0.755984	174.56	-0.131415	0.137103	-0.958512	0.337805	0.526413
TGME49_209095	hypothetical protein	11.5098	-0.150221	0.395902	-0.37944	0.704361	0.774971	60.4857	0.00920631	0.207212	0.0444294	0.964562	0.981369
TGME49_209100	PUB domain-containing protein	535.779	0.0196007	0.0905578	0.216445	0.828641	0.87655	137.031	0.254753	0.155313	1.64025	0.100952	0.227954
TGME49_209108	hypothetical protein	168.948	0.166504	0.143369	1.16137	0.245493	0.333208	31.0275	0.0256646	0.262754	0.0976757	0.92219	0.956522
TGME49_209112	hypothetical protein	86.0279	0.0988408	0.180347	0.548058	0.583652	0.670743	13.3496	-0.271086	0.338826	-0.800075	0.423668	0.606763
TGME49_209120	hypothetical protein	927.788	0.288101	0.070396	4.09258	4.26605e-05	0.000129727	162.132	0.0595845	0.138394	0.430542	0.666801	0.799192
TGME49_209130	regulator of chromosome condensation (RCC1) repeat-containing protein	173.077	-0.147062	0.136877	-1.07441	0.282637	0.374087	47.8109	-0.0839831	0.225244	-0.372854	0.709257	0.827383
TGME49_209140	anti-silencing protein, ASF1 family protein	808.236	0.252709	0.0727712	3.47265	0.000515342	0.00133835	256.136	0.200977	0.11868	1.69343	0.090373	0.209515
TGME49_209150	non-proton pumping type-II NADH dehydrogenase I	712.493	-0.129602	0.10075	-1.28637	0.198314	0.278992	222.035	-0.303935	0.119748	-2.53812	0.0111451	0.0405253
TGME49_209160	myristoyl CoA:protein N-myristoyltransferase	1882.4	-0.526006	0.0605267	-8.69049	3.60877e-18	3.1093e-17	274.411	-0.521076	0.111086	-4.69075	2.72208e-06	2.32345e-05
TGME49_209170	hypothetical protein	607.455	-0.481958	0.0824411	-5.84608	5.03284e-09	2.39841e-08	202.437	-0.432618	0.128527	-3.36597	0.000762743	0.00396891
TGME49_209180	PAN domain-containing protein	45.8941	-1.23248	0.244775	-5.03518	4.77405e-07	1.84197e-06	7.5522	-0.466375	0.370704	-1.25808	0.208362	0.381275
TGME49_209190	ABC transporter transmembrane region domain-containing protein	425.016	0.442104	0.103692	4.26361	2.01147e-05	6.36639e-05	110.172	0.300229	0.165521	1.81384	0.0697016	0.172502
TGME49_209200	hypothetical protein	396.294	-1.1714	0.0993184	-11.7944	4.17241e-32	5.79104e-31	126.053	-1.13932	0.15213	-7.48916	6.93147e-14	1.34908e-12
TGME49_209210	hypothetical protein	667.326	-0.0383551	0.0803572	-0.477308	0.633143	0.713336	158.279	0.0355817	0.137246	0.259256	0.795438	0.878965
TGME49_209240	RNA methyltransferase	384.925	0.39689	0.0960965	4.13012	3.62581e-05	0.000111397	80.4526	0.192359	0.184083	1.04496	0.296043	0.482413
TGME49_209250	hypothetical protein	1152.11	-1.01633	0.0676056	-15.0332	4.4521e-51	1.00193e-49	510.751	-0.795686	0.0887228	-8.96823	3.01326e-19	8.60671e-18
TGME49_209260	cytochrome c oxidase subunit, putative	4016.73	-0.568026	0.0618192	-9.1885	3.9836e-20	3.74427e-19	748.626	-0.365609	0.0766454	-4.77013	1.84105e-06	1.61533e-05
TGME49_209270	hypothetical protein	233.213	-0.00148378	0.118673	-0.0125031	0.990024	0.992808	72.6406	0.13801	0.194712	0.708788	0.478456	0.656174
TGME49_209280	hypothetical protein	408.644	0.0776673	0.0945363	0.82156	0.411327	0.509711	98.0284	0.156884	0.173885	0.902231	0.366934	0.555089
TGME49_209290	ribosomal protein RPS28	4361.6	-1.8986	0.0641512	-29.5957	1.69632e-192	3.55927e-190	3096.68	-0.24357	0.0676892	-3.59836	0.000320235	0.00184212
TGME49_209300	WD domain, G-beta repeat-containing protein	1.74443	0.116615	0.460036	0.253492	0.799888	0.853485	0.935851	-0.00832725	0.270921	-0.0307369	0.975479	NA
TGME49_209410	hypothetical protein	0.752373	-0.583008	0.365225	-1.5963	0.110423	0.170458	0	NA	NA	NA	NA	NA
TGME49_209420	hypothetical protein	1810.22	-0.576046	0.058551	-9.83837	7.695e-23	8.13276e-22	389.497	0.173891	0.0998499	1.74152	0.081592	0.194232
TGME49_209430	40S ribosomal protein S4, putative	1380.57	0.0126152	0.0614957	0.205139	0.837463	0.882621	197.655	-0.105281	0.128205	-0.821195	0.411535	0.595332
TGME49_209440	hypothetical protein	946.852	-0.066035	0.0843139	-0.783205	0.433507	0.53129	412.488	0.171325	0.0954477	1.79497	0.0726592	0.177689
TGME49_209450	TLD protein	584.903	-0.244249	0.0819668	-2.97985	0.00288387	0.00655208	188.794	-0.249247	0.13022	-1.91404	0.0556147	0.14521
TGME49_209460	hypothetical protein	167.442	0.541099	0.140967	3.83849	0.000123792	0.000355673	49.0403	0.451701	0.225052	2.0071	0.0447395	0.122588
TGME49_209470	hypothetical protein	0	NA	NA	NA	NA	NA	0	NA	NA	NA	NA	NA
TGME49_209480	hypothetical protein	0	NA	NA	NA	NA	NA	0	NA	NA	NA	NA	NA
TGME49_209485	hypothetical protein	0.121921	0.0300999	0.21588	0.139429	0.889111	NA	0.0945595	0.000964859	0.134332	0.00718263	0.994269	NA
TGME49_209490	hypothetical protein	762.751	-0.620048	0.0749425	-8.27364	1.29927e-16	1.02875e-15	136.097	-0.970139	0.14686	-6.60588	3.95171e-11	6.16392e-10
TGME49_209500	hypothetical protein	1053.51	-0.0978415	0.0731779	-1.33704	0.181211	0.259198	317.365	-0.0172093	0.107235	-0.160482	0.872501	0.924633
TGME49_209510	hypothetical protein	0	NA	NA	NA	NA	NA	0	NA	NA	NA	NA	NA
TGME49_209515	hypothetical protein	0	NA	NA	NA	NA	NA	0	NA	NA	NA	NA	NA
TGME49_209520	WD domain, G-beta repeat-containing protein	298.587	0.282472	0.109547	2.57854	0.00992199	0.020195	82.8274	0.104212	0.180044	0.578817	0.562713	0.721909
TGME49_209530	hypothetical protein	282.143	-0.0351972	0.112403	-0.313133	0.754179	0.816349	45.5772	-0.322422	0.226352	-1.42443	0.154323	0.310434
TGME49_209540	hypothetical protein	167.533	0.28201	0.144698	1.94896	0.0513006	0.0870549	50.4226	-0.0726811	0.226202	-0.321311	0.747975	0.849275
TGME49_209550	hypothetical protein	140.126	0.353813	0.150928	2.34424	0.0190657	0.036348	44.1716	0.134472	0.235621	0.57071	0.568196	0.725979
TGME49_209560	hypothetical protein	0	NA	NA	NA	NA	NA	0	NA	NA	NA	NA	NA
TGME49_209570	suppressor of mitotic defects protein	527.732	0.194312	0.0839924	2.31345	0.0206977	0.0391561	92.5369	0.253478	0.173848	1.45805	0.144828	0.297039
TGME49_209580	RNA methylase family UPF0020 protein	292.3	-0.363215	0.111042	-3.27096	0.00107184	0.0026422	88.4242	-0.20694	0.184059	-1.12432	0.260879	0.443515
TGME49_209583	hypothetical protein	0.243842	0.111833	0.251994	0.44379	0.657194	NA	0	NA	NA	NA	NA	NA
TGME49_209585	hypothetical protein	0	NA	NA	NA	NA	NA	0	NA	NA	NA	NA	NA
TGME49_209590	hypothetical protein	0.556102	0.0969466	0.329568	0.294163	0.768634	NA	0	NA	NA	NA	NA	NA
TGME49_209600	hypothetical protein	4333.8	-1.20502	0.0536383	-22.4656	9.00088e-112	6.17426e-110	966.803	-0.402693	0.0720451	-5.58946	2.27778e-08	2.6137e-07
TGME49_209610	oocyst wall protein OWP2	0	NA	NA	NA	NA	NA	0.121603	-0.06236	0.134332	-0.464222	0.642489	NA
TGME49_209620	eukaryotic aspartyl protease superfamily protein	0	NA	NA	NA	NA	NA	0	NA	NA	NA	NA	NA
TGME49_209630	hypothetical protein	350.765	0.0356953	0.10177	0.350743	0.725781	0.792775	58.3866	-0.0173071	0.209302	-0.0826895	0.934098	0.962095
TGME49_209640	hypothetical protein	168.468	-0.11093	0.139178	-0.797038	0.425429	0.523549	30.5188	-0.256525	0.263291	-0.974302	0.329907	0.519256
TGME49_209650	RNA-directed DNA polymerase	103.484	-0.0812832	0.167431	-0.485473	0.627341	0.708477	74.9758	0.26243	0.192119	1.36598	0.171947	0.334169
TGME49_209670	hypothetical protein	141.326	0.960695	0.151262	6.35119	2.13654e-10	1.14516e-09	21.6423	0.706673	0.301006	2.34771	0.0188893	0.0613648
TGME49_209680	hypothetical protein	435.081	0.75158	0.099313	7.56779	3.79622e-14	2.65512e-13	80.9127	0.300766	0.189856	1.58418	0.113152	0.248362
TGME49_209690	small nuclear ribonucleoprotein	1282.25	0.475935	0.0643774	7.39289	1.43675e-13	9.6423e-13	211.237	0.176091	0.126272	1.39454	0.163154	0.322593
TGME49_209700	hypothetical protein	955.243	-0.717282	0.0709203	-10.1139	4.79327e-24	5.22064e-23	217.591	-0.274876	0.123296	-2.2294	0.0257872	0.0789899
TGME49_209705	hypothetical protein	0	NA	NA	NA	NA	NA	0	NA	NA	NA	NA	NA
TGME49_209710	ribosomal protein RPL28	746.873	0.295457	0.0807854	3.65731	0.000254879	0.000702048	166.125	0.295859	0.136233	2.17171	0.0298774	0.089119
TGME49_209720	hypothetical protein	2351.55	-0.771711	0.0565751	-13.6405	2.3012e-42	4.18795e-41	337.714	-0.3803	0.101778	-3.73656	0.000186552	0.0011482
TGME49_209730	hypothetical protein	291.896	0.246305	0.106288	2.31733	0.0204859	0.0387966	87.2406	0.416752	0.181699	2.29364	0.0218114	0.0691884
TGME49_209740	hypothetical protein	168.05	0.713238	0.138195	5.1611	2.45509e-07	9.80661e-07	87.2825	0.638493	0.187558	3.40424	0.000663482	0.00351619
TGME49_209755	hypothetical protein	23.4672	-0.355066	0.313921	-1.13107	0.258026	0.347247	9.41711	-0.241702	0.369464	-0.654197	0.512985	0.682379
TGME49_209770	helicase, putative	113.426	0.646674	0.171039	3.78086	0.00015629	0.00044439	32.6193	0.422258	0.261516	1.61466	0.106385	0.237298
TGME49_209780	hypothetical protein	0	NA	NA	NA	NA	NA	0	NA	NA	NA	NA	NA
TGME49_209790	radical SAM domain-containing protein	355.833	0.212093	0.100602	2.10825	0.0350095	0.0623304	60.8021	0.41863	0.211546	1.97891	0.0478267	0.1288
TGME49_209800	formate/nitrite transporter protein	1617.28	0.762643	0.0632602	12.0557	1.81086e-33	2.61511e-32	485.388	0.391858	0.0943543	4.15304	3.28082e-05	0.000231517
TGME49_209810	hypothetical protein	3.225	-0.460171	0.482083	-0.954546	0.339807	0.435144	0.121603	-0.06236	0.134332	-0.464222	0.642489	NA
TGME49_209820	syntaxin protein	208.715	0.216908	0.124026	1.74889	0.0803092	0.128661	57.9087	0.054074	0.213204	0.253625	0.799785	0.881996
TGME49_209830	myosin heavy chain, putative	43.9707	0.617981	0.248229	2.48956	0.0127903	0.0253179	11.711	-0.30878	0.345501	-0.893715	0.371475	0.559181
TGME49_209850	RNA recognition motif-containing protein	824.207	-0.212727	0.0747545	-2.84568	0.00443172	0.00967776	197.708	-0.0663984	0.131985	-0.503074	0.614912	0.760942
TGME49_209860	SRP40, C-terminal domain-containing protein	287.268	-0.313966	0.114138	-2.75076	0.00594563	0.0126729	55.9399	-0.437498	0.209443	-2.08887	0.0367197	0.1052
TGME49_209870	HAD hydrolase, family IIA protein	352.34	0.353618	0.100266	3.52681	0.000420601	0.00111256	75.2264	-0.00984692	0.190441	-0.0517058	0.958763	0.978638
TGME49_209880	glutamic acid-rcih protein, putative	471.958	-0.502801	0.0887767	-5.66365	1.48184e-08	6.7377e-08	238.925	-0.374413	0.117803	-3.17828	0.00148149	0.00711621
TGME49_209890	hypothetical protein	2470.91	0.0430647	0.0537895	0.800616	0.423354	0.521355	685.194	-0.220311	0.0828443	-2.65934	0.00782939	0.0298258
TGME49_209900	hypothetical protein	554.776	0.282438	0.086516	3.26457	0.0010963	0.0026969	129.681	0.332056	0.156158	2.12641	0.0334689	0.0981893
TGME49_209910	histone H2Bv	14230.4	-0.223615	0.0561476	-3.98262	6.81598e-05	0.00020143	2167.48	-0.331063	0.0620672	-5.33395	9.61008e-08	1.01128e-06
TGME49_209920	PAN domain-containing protein	1.7414	-0.162724	0.462558	-0.351791	0.724995	0.792512	0.225158	-0.0875919	0.158106	-0.554008	0.579573	NA
TGME49_209930	hypothetical protein	46.8647	1.26977	0.246585	5.14942	2.61294e-07	1.04052e-06	3.77298	-0.123909	0.371602	-0.333447	0.738797	0.843937
TGME49_209940	transporter/permease protein	127.127	0.383651	0.153493	2.49947	0.012438	0.0246823	53.7829	0.499487	0.217802	2.2933	0.0218305	0.0692157
TGME49_209945	hypothetical protein	1434.52	-0.0613525	0.0768696	-0.798137	0.424791	0.523034	112.54	-0.0476387	0.157863	-0.301773	0.762825	0.858054
TGME49_209950	thioredoxin, putative	5141.86	-0.234306	0.0539519	-4.34287	1.40631e-05	4.56442e-05	710.758	-0.119	0.0894178	-1.33083	0.183245	0.348933
TGME49_209960	glycosyltransferase	708.322	-0.119587	0.0756843	-1.58008	0.114089	0.174847	208.744	0.00852092	0.124257	0.0685751	0.945328	0.970244
TGME49_209970	Spc97 / Spc98 family protein	341.123	0.677208	0.103052	6.57149	4.98128e-11	2.80477e-10	117.086	0.715915	0.166188	4.30787	1.64836e-05	0.000123871
TGME49_209985	cAMP-dependent protein kinase	235.644	-1.30799	0.122292	-10.6957	1.06636e-26	1.27428e-25	41.0836	-0.802641	0.237253	-3.38306	0.00071682	0.0037596
TGME49_210095	hypothetical protein	0	NA	NA	NA	NA	NA	0	NA	NA	NA	NA	NA
TGME49_210100	hypothetical protein	0	NA	NA	NA	NA	NA	0	NA	NA	NA	NA	NA
TGME49_210210	hypothetical protein	0.284996	-0.18984	0.264536	-0.717635	0.472982	NA	0.243206	-0.12814	0.163419	-0.784119	0.43297	NA
TGME49_210220	hypothetical protein	356.831	-0.0299328	0.100662	-0.297361	0.766191	0.82618	28.6369	-0.157542	0.272446	-0.57825	0.563095	0.722024
TGME49_210230	hypothetical protein	434.705	-0.147521	0.0937313	-1.57387	0.115518	0.176581	166.871	-0.224706	0.13943	-1.61161	0.107047	0.238324
TGME49_210235	hypothetical protein	11.4122	-0.199273	0.403043	-0.494422	0.621008	0.702995	5.76319	0.194557	0.375982	0.517463	0.604833	0.754666
TGME49_210245	hypothetical protein	45.7068	-0.394536	0.236785	-1.66622	0.0956692	0.15063	19	0.397122	0.319185	1.24417	0.213436	0.388161
TGME49_210255	hypothetical protein	2293.32	0.580561	0.0575861	10.0816	6.66108e-24	7.21095e-23	532.187	0.0338813	0.0893293	0.379285	0.704476	0.824374
TGME49_210260	NAD-dependent glycerol-3-phosphate dehydrogenase	0.324879	-0.205296	0.274092	-0.749003	0.453855	NA	0.43748	-0.13159	0.191414	-0.687462	0.491791	NA
TGME49_210270	hypothetical protein	373.916	-0.315811	0.108205	-2.91865	0.00351548	0.00784714	168.793	-0.38743	0.137045	-2.82702	0.00469834	0.0194355
TGME49_210280	PEK kinase	642.915	0.429681	0.0837219	5.13225	2.86304e-07	1.13472e-06	139.539	0.0719778	0.147832	0.48689	0.626336	0.77057
TGME49_210300	hypothetical protein	600.25	0.320116	0.0815983	3.92308	8.74257e-05	0.000255613	264.482	0.291981	0.126805	2.30259	0.0213017	0.0679307
TGME49_210310	hypothetical protein	267.386	-0.121582	0.125576	-0.968197	0.332946	0.427817	150.864	0.0563412	0.141567	0.397982	0.690644	0.814745
TGME49_210320	SAG-related sequence SRS37A	16.2405	-0.795647	0.373681	-2.12922	0.0332364	0.0595451	2.68749	-0.329415	0.359988	-0.915072	0.360154	0.548799
TGME49_210330	SAG-related sequence SRS37B	1.42497	-0.691287	0.434665	-1.59039	0.111747	0.172169	0.216163	-0.0471839	0.167498	-0.281698	0.778175	NA
TGME49_210345	hypothetical protein	216.152	-0.521202	0.124573	-4.1839	2.86545e-05	8.92579e-05	65.1142	-0.490233	0.202275	-2.42359	0.015368	0.0522408
TGME49_210360	DEAD (Asp-Glu-Ala-Asp) box polypeptide 41 family protein	456.558	0.220228	0.0956779	2.30177	0.0213484	0.0402695	125.525	0.121183	0.152597	0.794133	0.427118	0.609851
TGME49_210370	hypothetical protein	1343.57	-2.10342	0.0704231	-29.8684	5.07103e-196	1.09626e-193	713.315	-0.772974	0.0796628	-9.70307	2.92551e-22	1.04338e-20
TGME49_210380	hypothetical protein	413.239	0.319631	0.0966848	3.3059	0.000946709	0.00235407	140.908	-0.0430437	0.146378	-0.294059	0.768713	0.86168
TGME49_210390	WD domain, G-beta repeat-containing protein	451.141	0.153508	0.0938301	1.63603	0.101834	0.159038	75.1059	0.066261	0.187819	0.352792	0.724244	0.837413
TGME49_210400	hypothetical protein	0.780352	-0.0740446	0.377718	-0.196031	0.844586	0.888159	0.189119	0.0349403	0.149145	0.23427	0.814775	NA
TGME49_210408	HMG (high mobility group) box domain-containing protein	5734.41	-0.158055	0.0635981	-2.48521	0.0129474	0.0255864	2759.44	-0.116196	0.0583421	-1.99163	0.0464112	0.126329
TGME49_210412	hypothetical protein	322.313	-0.220345	0.11023	-1.99896	0.0456124	0.078315	51.167	-0.177967	0.22407	-0.79425	0.42705	0.609851
TGME49_210420	hypothetical protein	874.302	-1.40181	0.0767675	-18.2605	1.7073e-74	5.94142e-73	196.21	-1.3596	0.132079	-10.2938	7.51608e-25	3.28418e-23
TGME49_210430	DnaJ domain-containing protein	530.264	-0.683711	0.0878859	-7.77953	7.27953e-15	5.27766e-14	181.344	-0.775622	0.13729	-5.64951	1.60903e-08	1.88904e-07
TGME49_210440	polynucleotide adenylyltransferase	286.408	0.674224	0.11109	6.06919	1.28555e-09	6.43989e-09	104.777	0.376918	0.165279	2.2805	0.0225782	0.0711418
TGME49_210450	hypothetical protein	116.888	-1.37937	0.168795	-8.1719	3.03581e-16	2.37212e-15	20.1174	-0.565577	0.306692	-1.84412	0.0651653	0.164044
TGME49_210460	hypothetical protein	0	NA	NA	NA	NA	NA	0.225158	-0.0875919	0.158106	-0.554008	0.579573	NA
TGME49_210470	hypothetical protein	0	NA	NA	NA	NA	NA	0.188384	0.0405785	0.16049	0.252841	0.800391	NA
TGME49_210478	hypothetical protein	0.681825	0.0379287	0.377597	0.100448	0.919989	0.942718	0.53441	-0.100939	0.228086	-0.442549	0.658092	NA
TGME49_210482	hypothetical protein	2.29052	-0.489587	0.474007	-1.03287	0.301666	0.394241	0.1942	0.0012077	0.149644	0.0080705	0.993561	NA
TGME49_210490	hypothetical protein	363.394	0.594285	0.100041	5.94044	2.84252e-09	1.38894e-08	124.18	0.336003	0.153037	2.19557	0.0281224	0.0851544
TGME49_210600	KRUF family protein	1.03652	-0.569297	0.411955	-1.38194	0.16699	0.24189	0.675474	-0.105839	0.137706	-0.768583	0.442141	NA
TGME49_210678	OTU family cysteine protease	0	NA	NA	NA	NA	NA	0	NA	NA	NA	NA	NA
TGME49_210682	hypothetical protein	9.61253	0.488952	0.423745	1.15388	0.248548	0.336842	1.14362	-0.021933	0.295034	-0.0743406	0.940739	NA
TGME49_210690	ribosomal protein RPS6	10326.1	-1.41228	0.0557036	-25.3535	8.22582e-142	8.38329e-140	2550.65	0.141061	0.0682734	2.06612	0.0388176	0.10964
TGME49_210700	hypothetical protein	765.931	-0.317427	0.0862585	-3.67995	0.000233281	0.0006453	396.689	-0.021889	0.1023	-0.213968	0.830572	0.901187
TGME49_210715	hypothetical protein	135.725	-0.0815227	0.148814	-0.547816	0.583818	0.670743	19.1443	-0.279947	0.307983	-0.90897	0.363366	0.551527
TGME49_210730	ATP-dependent hsl protease ATP-binding subunit hslU, putative	328.328	-0.316102	0.126412	-2.50058	0.0123991	0.0246255	68.4272	-0.17748	0.193936	-0.915147	0.360115	0.548799
TGME49_210740	hypothetical protein	0.53616	0.102607	0.326157	0.314593	0.753071	NA	0	NA	NA	NA	NA	NA
TGME49_210750	Ferredoxin-fold anticodon binding domain-containing protein	365.239	0.407619	0.0990397	4.11572	3.85979e-05	0.000118078	104.723	0.25187	0.1637	1.53861	0.1239	0.265679
TGME49_210760	glutamine amidotransferase-related, putative	395.309	0.334396	0.113418	2.94834	0.00319484	0.0071718	171.179	0.177256	0.140319	1.26323	0.206505	0.379215
TGME49_210770	hypothetical protein	0	NA	NA	NA	NA	NA	1.57719	-0.102825	0.318279	-0.323067	0.746644	NA
TGME49_210778	hemimethylated DNA binding domain-containing protein	351.426	-0.15849	0.0997006	-1.58966	0.111912	0.172288	151.575	0.0217991	0.143847	0.151543	0.879547	0.92971
TGME49_210781	ubiquitin carboxyl-terminal hydrolase	420.806	-0.428363	0.0923998	-4.63597	3.55261e-06	1.23812e-05	150.163	-0.336933	0.143932	-2.34092	0.0192361	0.0623378
TGME49_210783	hypothetical protein	0.142498	-0.0716667	0.21588	-0.331976	0.739908	NA	0.121603	-0.06236	0.134332	-0.464222	0.642489	NA
TGME49_210787	Erv1 / Alr family protein	351.356	0.608198	0.104201	5.83679	5.32147e-09	2.53089e-08	57.6365	0.315017	0.208446	1.51127	0.13072	0.275821
TGME49_210790	dihydroorotate dehydrogenase reveal, putative	369.706	0.14307	0.115875	1.2347	0.216943	0.300986	69.2162	0.0427386	0.195155	0.218998	0.826652	0.898393
TGME49_210800	activator of hsp90 ATPase, putative	741.851	-0.141144	0.0785827	-1.79611	0.0724763	0.117966	134.978	0.740349	0.162636	4.5522	5.30882e-06	4.32439e-05
TGME49_210810	hypothetical protein	1971.1	-1.09646	0.0590493	-18.5686	5.768e-77	2.14317e-75	369.503	-0.798013	0.106195	-7.51463	5.7072e-14	1.12072e-12
TGME49_210815	hypothetical protein	0	NA	NA	NA	NA	NA	0.459369	-0.170584	0.211975	-0.804736	0.420972	NA
TGME49_210820	hypothetical protein	478.49	-0.833804	0.0890645	-9.3618	7.83901e-21	7.57771e-20	150.62	-0.942604	0.145604	-6.47374	9.56078e-11	1.4535e-09
TGME49_210830	RIO1 family protein	276.19	0.173373	0.110647	1.56689	0.11714	0.178525	78.1572	0.512682	0.187428	2.73535	0.00623137	0.0245826
TGME49_210840	arginyl-tRNA synthetase family protein	1896.6	0.190334	0.0565972	3.36295	0.000771145	0.00194531	309.472	0.387591	0.107648	3.60054	0.000317556	0.00182831
TGME49_210950	oocyst wall protein	1.35809	0.0714838	0.443362	0.161231	0.871911	0.907616	0.601926	0.0663386	0.239421	0.277079	0.781719	NA
TGME49_210960	replication factor C subunit 4, putative	1104.66	0.996219	0.0677534	14.7036	6.1134e-49	1.28274e-47	176.439	0.660155	0.136072	4.8515	1.22531e-06	1.09994e-05
TGME49_210970	hypothetical protein	0	NA	NA	NA	NA	NA	0.740842	-0.0363088	0.254595	-0.142614	0.886595	NA
TGME49_210975	hypothetical protein	0.29916	-0.114492	0.268268	-0.426783	0.669537	NA	0.121603	-0.06236	0.134332	-0.464222	0.642489	NA
TGME49_210980	alternative splicing type 3 and, putative	671.634	0.00576096	0.0770185	0.0747998	0.940374	0.958649	206.941	-0.237254	0.130255	-1.82146	0.0685373	0.170581
TGME49_210990	hypothetical protein	0.142498	-0.0716667	0.21588	-0.331976	0.739908	NA	0.121603	-0.06236	0.134332	-0.464222	0.642489	NA
TGME49_211000	hypothetical protein	0.254967	0.116575	0.255335	0.456556	0.64799	NA	0.318982	-0.0603469	0.187511	-0.321831	0.747581	NA
TGME49_211010	hypothetical protein	384.147	0.024015	0.0963614	0.249218	0.803192	0.856114	99.4971	0.11619	0.173954	0.667935	0.504175	0.676347
TGME49_211015	hypothetical protein	231.989	0.660713	0.120896	5.46515	4.62519e-08	2.00219e-07	75.306	0.237255	0.187078	1.26821	0.204722	0.377271
TGME49_211020	RNA recognition motif-containing protein	1088.78	0.325283	0.0690599	4.71016	2.47522e-06	8.82469e-06	152.771	0.0365071	0.140447	0.259934	0.794915	0.878828
TGME49_211030	hypothetical protein	5250.98	-0.57013	0.0530852	-10.7399	6.61118e-27	7.95349e-26	658.16	-0.442526	0.0810756	-5.45819	4.81001e-08	5.27184e-07
TGME49_211040	Sec61beta family protein	3752.8	-0.330383	0.0615428	-5.36834	7.94633e-08	3.34844e-07	797.495	-0.302137	0.0828502	-3.64679	0.000265535	0.00156568
TGME49_211050	ATPase, AAA family protein	0.406281	0.0420547	0.307886	0.136592	0.891353	NA	0.309252	-0.00916854	0.187656	-0.0488584	0.961032	NA
TGME49_211060	hypothetical protein	1523.28	0.052521	0.067336	0.779983	0.435401	0.53311	86.1093	0.17158	0.176189	0.97384	0.330136	0.51937
TGME49_211070	hypothetical protein	515.218	0.730579	0.0884402	8.26071	1.44808e-16	1.1453e-15	156.888	0.0627102	0.145256	0.431721	0.665944	0.798746
TGME49_211080	hypothetical protein	0.318752	0.149453	0.287128	0.520512	0.602707	NA	0.43748	-0.13159	0.191414	-0.687462	0.491791	NA
TGME49_211090	aminotransferase, class V superfamily protein	435.911	0.159874	0.100487	1.59099	0.111612	0.172011	135.827	0.0452196	0.145754	0.310247	0.756373	0.854194
TGME49_211150	hypothetical protein	470.001	0.00790706	0.0915339	0.086384	0.931161	0.951842	178.476	0.173193	0.141576	1.22332	0.22121	0.396506
TGME49_211220	hypothetical protein	369.732	0.413932	0.0990299	4.17987	2.91675e-05	9.07065e-05	132.206	0.0156187	0.147675	0.105763	0.91577	0.952736
TGME49_211230	eukaryotic initiation factor-2B, alpha subunit, putative	961.519	0.185032	0.0690369	2.68019	0.00735794	0.0153889	275.392	0.0490614	0.10914	0.449527	0.653052	0.790146
TGME49_211240	peptidyl-tRNA hydrolase, putative	418.383	0.175306	0.106582	1.64481	0.100009	0.156702	105.843	-0.19539	0.168127	-1.16216	0.245171	0.426367
TGME49_211250	hypothetical protein	1035.67	0.164488	0.0749208	2.19549	0.0281287	0.0513354	264.741	0.114066	0.112158	1.01701	0.309148	0.497502
TGME49_211260	rhoptry kinase family protein ROP26 (incomplete catalytic triad)	1696.52	-0.568804	0.0650239	-8.74761	2.17917e-18	1.90284e-17	588.668	-0.64181	0.0840172	-7.63904	2.18855e-14	4.4568e-13
TGME49_211270	sushi domain (scr repeat) domain-containing protein	41.1886	-0.0213344	0.257151	-0.0829646	0.93388	0.954008	30.7722	0.420479	0.266598	1.5772	0.114749	0.250718
TGME49_211280	hypothetical protein	74.7129	-1.24085	0.203861	-6.08672	1.15247e-09	5.83512e-09	19.8411	-0.587275	0.306348	-1.91702	0.0552357	0.144506
TGME49_211290	rhoptry protein ROP15	3608.87	-1.17642	0.0571831	-20.5728	4.80974e-94	2.39949e-92	784.79	-1.072	0.082329	-13.0209	9.30915e-39	8.77453e-37
TGME49_211300	DUF74 family protein, putative	223.588	0.157252	0.123457	1.27374	0.202756	0.283954	49.7897	0.278721	0.224909	1.23926	0.215249	0.390168
TGME49_211310	hypothetical protein	204.321	0.214084	0.12828	1.66888	0.095142	0.149998	125.405	0.526052	0.155131	3.39101	0.000696346	0.00367266
TGME49_211320	hypothetical protein	0.339329	-0.0402188	0.292359	-0.137566	0.890583	NA	0	NA	NA	NA	NA	NA
TGME49_211330	methionine aminopeptidase	383.047	0.0216229	0.106142	0.203717	0.838575	0.883271	112.489	-0.375611	0.165022	-2.27613	0.0228383	0.0718926
TGME49_211340	hypothetical protein	408.79	0.0299106	0.0944502	0.316681	0.751485	0.813767	132.317	-0.303287	0.149432	-2.0296	0.0423969	0.117733
TGME49_211350	CBS domain-containing protein	489.807	0.416983	0.0902484	4.62039	3.83015e-06	1.33224e-05	183.989	0.176213	0.13594	1.29626	0.194887	0.364785
TGME49_211360	hypothetical protein	0	NA	NA	NA	NA	NA	0	NA	NA	NA	NA	NA
TGME49_211370	tetratricopeptide repeat-containing protein	1.76275	0.313182	0.458812	0.682593	0.494864	0.589376	0.1942	0.0012077	0.149644	0.0080705	0.993561	NA
TGME49_211380	hypothetical protein	0.284996	-0.18984	0.264536	-0.717635	0.472982	NA	0	NA	NA	NA	NA	NA
TGME49_211385	hypothetical protein	0.406917	-0.138159	0.308096	-0.448428	0.653845	NA	0.225158	-0.0875919	0.158106	-0.554008	0.579573	NA
TGME49_211390	hypothetical protein	508.992	0.299176	0.0915563	3.26768	0.00108435	0.00267118	63.6489	0.184883	0.199786	0.925406	0.354755	0.54465
TGME49_211400	DEAD/DEAH box helicase domain-containing protein	182.732	-0.145559	0.130944	-1.11161	0.266307	0.356843	56.8082	-0.111213	0.215255	-0.516655	0.605397	0.754802
TGME49_211410	translation initiation factor sui1 protein	571.939	0.270166	0.0850421	3.17685	0.00148885	0.00356904	121.783	0.380348	0.15709	2.42121	0.015469	0.0525023
TGME49_211420	RNA recognition motif-containing protein	2945.63	0.322502	0.0587016	5.49392	3.93099e-08	1.71521e-07	758.749	0.287049	0.0774054	3.70839	0.000208585	0.00126493
TGME49_211430	leucine rich repeat-containing protein	0.574919	-0.271703	0.351565	-0.772838	0.439618	NA	0.468365	-0.265279	0.213228	-1.24411	0.213459	NA
TGME49_211440	hypothetical protein	325.605	0.301967	0.106534	2.83447	0.00459023	0.0099868	133.236	0.523932	0.149415	3.50655	0.00045396	0.00253376
TGME49_211450	hypothetical protein	206.742	0.595657	0.12853	4.63438	3.58007e-06	1.24708e-05	58.5767	0.282199	0.209691	1.34579	0.178371	0.343018
TGME49_211460	hypothetical protein	2947.67	0.360205	0.0614332	5.86336	4.53601e-09	2.17326e-08	798.421	0.228825	0.0832508	2.74863	0.00598452	0.0237437
TGME49_211470	Fcf2 pre-rRNA processing protein	358.843	-0.0425754	0.100317	-0.424409	0.671268	0.74697	59.1838	-0.388994	0.214089	-1.81697	0.0692217	0.171632
TGME49_211480	GTP-binding protein engA, putative	156.128	0.447148	0.145829	3.06624	0.0021677	0.0050209	80.4196	0.0848427	0.183852	0.461473	0.644459	0.783661
TGME49_211600	hypothetical protein	795.961	-0.693222	0.0736653	-9.41042	4.94139e-21	4.84229e-20	210.795	-0.951624	0.124627	-7.63576	2.24484e-14	4.54339e-13
TGME49_211610	hypothetical protein	348.768	-0.53371	0.101034	-5.2825	1.27435e-07	5.23689e-07	129.557	-0.424992	0.151709	-2.80136	0.00508876	0.0208141
TGME49_211630	hypothetical protein	2320.74	-1.55442	0.0563258	-27.5969	1.21372e-167	1.63371e-165	814.508	-0.04796	0.190349	-0.251958	0.801073	0.882826
TGME49_211640	hypothetical protein	375.262	-0.0575886	0.0999634	-0.576097	0.56455	0.654452	117.961	-0.10178	0.157974	-0.644286	0.51939	0.687096
TGME49_211650	hypothetical protein	285.65	-1.14071	0.10989	-10.3805	3.0428e-25	3.44015e-24	88.5274	-1.0193	0.183446	-5.55638	2.75433e-08	3.11859e-07
TGME49_211660	hypothetical protein	2.36628	-0.692983	0.477244	-1.45205	0.146487	0.216365	0.777616	-0.230438	0.257114	-0.89625	0.370119	NA
TGME49_211670	S1 RNA binding domain-containing protein	672.191	-0.179245	0.0796028	-2.25174	0.0243385	0.0452046	139.251	0.0183473	0.14641	0.125314	0.900275	0.944694
TGME49_211675	hypothetical protein	0.127484	0.0300999	0.21588	0.139429	0.889111	NA	0.216163	-0.0471839	0.167498	-0.281698	0.778175	NA
TGME49_211680	protein disulfide isomerase	18154.3	-0.774479	0.0465586	-16.6345	3.92013e-62	1.07978e-60	3491.37	-0.0975206	0.0598635	-1.62905	0.103302	0.23207
TGME49_211690	AAA family protein	986.744	0.0203234	0.0782051	0.259874	0.794961	0.849626	228.201	0.13168	0.118778	1.10862	0.267593	0.450501
TGME49_211695	hypothetical protein	45.6928	-0.141498	0.244631	-0.578416	0.562983	0.653064	14.6157	-0.318101	0.329209	-0.966259	0.333915	0.522734
TGME49_211700	hypothetical protein	387.951	0.0344865	0.0962243	0.358397	0.720046	0.788338	128.803	0.143535	0.149506	0.96006	0.337025	0.525447
TGME49_211710	TB2/DP1, HVA22 family protein	3578.11	0.19452	0.0551809	3.52514	0.000423267	0.00111889	527.355	0.102336	0.0895849	1.14233	0.253316	0.435028
TGME49_211720	AP2 domain transcription factor AP2IV-5	3748.03	0.201212	0.0619905	3.24585	0.00117099	0.00286092	1524.93	0.129894	0.0734777	1.7678	0.0770942	0.18558
TGME49_211730	histone lysine methyltransferase SET8	776.267	0.348459	0.0753721	4.62318	3.77906e-06	1.31511e-05	244.234	0.291607	0.119713	2.43588	0.0148555	0.0510238
TGME49_211850	hypothetical protein	1484.4	-1.0332	0.0725729	-14.2367	5.42575e-46	1.07222e-44	262.17	-0.875631	0.112535	-7.78098	7.19634e-15	1.53662e-13
TGME49_211860	hypothetical protein	774.115	0.496676	0.0789258	6.29295	3.11494e-10	1.64121e-09	169.644	0.274488	0.137279	1.99949	0.0455557	0.124566
TGME49_211870	LSU ribosomal protein L18P, putative	194.22	-0.114878	0.127165	-0.903373	0.366328	0.463412	77.3357	0.204015	0.185445	1.10014	0.271272	0.454855
TGME49_211880	hypothetical protein	228.629	0.440466	0.128109	3.43821	0.000585582	0.00150651	32.1791	0.192295	0.263164	0.730705	0.46496	0.642867
TGME49_211890	RAP domain-containing protein	256.864	0.378353	0.117026	3.23307	0.00122469	0.00297885	119.37	0.386409	0.165521	2.3345	0.0195694	0.0633247
TGME49_211910	kinesin-related protein 3A, putative	0.127484	0.0300999	0.21588	0.139429	0.889111	NA	0.0945595	0.000964859	0.134332	0.00718263	0.994269	NA
TGME49_211920	hypothetical protein	0.121921	0.0300999	0.21588	0.139429	0.889111	NA	0	NA	NA	NA	NA	NA
TGME49_212030	hypothetical protein	0.142498	-0.0716667	0.21588	-0.331976	0.739908	NA	0.1942	0.0012077	0.149644	0.0080705	0.993561	NA
TGME49_212045	hypothetical protein	0.426644	-0.045066	0.307342	-0.146631	0.883423	NA	0.419358	-0.0588071	0.201046	-0.292505	0.7699	NA
TGME49_212060	hypothetical protein	0	NA	NA	NA	NA	NA	0	NA	NA	NA	NA	NA
TGME49_212075	hypothetical protein	0.142498	-0.0716667	0.21588	-0.331976	0.739908	NA	0.121603	-0.06236	0.134332	-0.464222	0.642489	NA
TGME49_212090	hypothetical protein	433.233	-0.109972	0.0961732	-1.14348	0.25284	0.341717	118.304	-0.149201	0.158807	-0.939508	0.34747	0.536785
TGME49_212100	ThiF family protein	129.529	0.477955	0.154006	3.10348	0.00191256	0.00448823	41.6806	0.375329	0.242278	1.54917	0.121341	0.261211
TGME49_212110	histone lysine demethylase JMJD5	128.625	0.789692	0.168892	4.67573	2.92906e-06	1.03292e-05	38.9132	0.547741	0.246066	2.226	0.0260144	0.079575
TGME49_212130	phospholipase, patatin family protein	329.156	-0.387913	0.111285	-3.48575	0.000490763	0.00127964	101.564	-0.365883	0.166282	-2.20038	0.0277803	0.0843508
TGME49_212140	hypothetical protein	440.23	-0.00171036	0.0913691	-0.0187193	0.985065	0.990011	173.703	0.0816605	0.258032	0.316474	0.751643	0.851674
TGME49_212145	hypothetical protein	23.4436	0.698239	0.332064	2.10272	0.0354899	0.0630284	3.40434	0.481613	0.368588	1.30664	0.191335	0.36008
TGME49_212150	hypothetical protein	290.617	0.394504	0.11413	3.45663	0.000546965	0.00141532	75.8108	0.682178	0.192122	3.55075	0.000384129	0.00216994
TGME49_212160	hypothetical protein	75.8054	-0.246722	0.197341	-1.25023	0.211215	0.294356	20.731	-0.418974	0.302965	-1.38291	0.166691	0.327525
TGME49_212170	GIY-YIG catalytic domain-containing protein	160.063	0.44154	0.138424	3.18978	0.00142383	0.00342468	82.0444	0.000485966	0.190818	0.00254675	0.997968	0.998994
TGME49_212180	hypothetical protein	2.00335	-0.937796	0.456477	-2.05442	0.0399349	0.0697931	0.216163	-0.0471839	0.167498	-0.281698	0.778175	NA
TGME49_212190	RNA recognition motif-containing protein	1794.06	-0.495295	0.0690983	-7.16798	7.61112e-13	4.88728e-12	1090.13	0.246631	0.0710215	3.47262	0.000515404	0.00281976
TGME49_212200	hypothetical protein	677.174	-0.435002	0.0770812	-5.64343	1.66697e-08	7.53143e-08	168.723	-0.830044	0.137763	-6.02515	1.68952e-09	2.22504e-08
TGME49_212210	hypothetical protein	1706.46	-0.570768	0.0608145	-9.3854	6.26793e-21	6.10033e-20	200.853	-0.503271	0.129407	-3.88906	0.000100634	0.000651606
TGME49_212220	hypothetical protein	1282.25	-0.178037	0.0636163	-2.79861	0.00513234	0.0110851	637.105	0.369339	0.0840233	4.39568	1.10427e-05	8.57176e-05
TGME49_212240	beta-1 tubulin, putative	6.81385	-0.855586	0.45169	-1.89419	0.0581998	0.0972815	25.0298	0.257776	0.290213	0.888229	0.374418	0.560946
TGME49_212250	XPG N-terminal domain-containing protein	2290.84	-0.0524862	0.0568692	-0.922929	0.356044	0.452444	541.054	-0.103402	0.0898731	-1.15054	0.249922	0.430995
TGME49_212260	Sjogren's syndrome/scleroderma autoantigen 1 (Autoantigen p27) protein	1086.73	-0.434953	0.066902	-6.50134	7.96061e-11	4.4368e-10	268.204	-0.143706	0.111561	-1.28814	0.197697	0.368407
TGME49_212270	hypothetical protein	5995.16	-0.439892	0.0593842	-7.40756	1.28645e-13	8.66624e-13	1109.24	-0.573107	0.0729963	-7.85118	4.12155e-15	8.82921e-14
TGME49_212275	hypothetical protein	1.76746	-0.568783	0.458259	-1.24118	0.214538	0.298487	0.1942	0.0012077	0.149644	0.0080705	0.993561	NA
TGME49_212280	hypothetical protein	62.5982	-0.781954	0.21201	-3.68829	0.000225769	0.00062622	13.2623	-0.782329	0.341628	-2.29	0.0220211	0.0696709
TGME49_212290	ribosomal protein RPS19	13505.8	-1.5245	0.0594844	-25.6285	7.33418e-145	8.04954e-143	4796.88	0.293878	0.0670187	4.38502	1.15977e-05	8.9715e-05
TGME49_212300	hypothetical protein	3982.61	0.319052	0.0578253	5.51751	3.4383e-08	1.50761e-07	927.862	0.0444657	0.0754141	0.58962	0.555445	0.716066
TGME49_212310	vacuolar ATP synthetase	6449.07	-0.266116	0.0562933	-4.72731	2.27514e-06	8.16853e-06	1149.85	-0.253504	0.0706964	-3.58582	0.000336023	0.00192622
TGME49_212410	dense granule protein GRA11	583.037	-0.0097181	0.083353	-0.11659	0.907185	0.93443	44.6697	0.113861	0.229608	0.495893	0.61997	0.765309
TGME49_212420	hypothetical protein	1.07184	-0.0247985	0.404443	-0.0613153	0.951108	0.965179	5.11898	0.234203	0.376429	0.622171	0.533829	0.69945
TGME49_212710	phenylalanine-4-hydroxylase	0.888108	-0.0458654	0.4004	-0.114549	0.908803	0.93515	0.216163	-0.0471839	0.167498	-0.281698	0.778175	NA
TGME49_212725	hypothetical protein	429.396	0.102256	0.0916844	1.11531	0.26472	0.355266	94.5542	0.181342	0.171216	1.05914	0.289537	0.47551
TGME49_212735	hypothetical protein	231.37	0.741461	0.125668	5.90014	3.63185e-09	1.76136e-08	48.8065	0.493698	0.229705	2.14926	0.0316135	0.0934106
TGME49_212740	aromatic amino acid hydrolase AAH2	0.426644	-0.045066	0.307342	-0.146631	0.883423	NA	0	NA	NA	NA	NA	NA
TGME49_212760	hypothetical protein	446.422	0.819213	0.0932314	8.78688	1.53768e-18	1.3493e-17	67.0285	0.183562	0.197748	0.928263	0.353271	0.54295
TGME49_212770	hypothetical protein	4441.49	-1.36861	0.0486513	-28.131	4.09261e-174	6.48815e-172	1100.53	-1.18568	0.0733305	-16.1689	8.35534e-59	2.20514e-56
TGME49_212775	hypothetical protein	4.73102	-1.34806	0.481518	-2.7996	0.00511657	0.0110577	2.88541	0.487839	0.360223	1.35427	0.175651	0.339369
TGME49_212780	hypothetical protein	575.1	-0.398311	0.0927734	-4.29337	1.75978e-05	5.62217e-05	210.8	-0.142113	0.121754	-1.16721	0.243124	0.423925
TGME49_212800	hypothetical protein	477.164	0.639071	0.0898527	7.11243	1.14017e-12	7.22376e-12	149.935	0.350644	0.142909	2.45361	0.0141432	0.049114
TGME49_212810	hypothetical protein	2.11568	-0.331743	0.473036	-0.701304	0.483113	0.578957	0.756389	-0.152535	0.258565	-0.589929	0.555238	NA
TGME49_212820	ubiquitin family protein	872.205	0.23956	0.0738757	3.24274	0.00118384	0.00288637	177.146	-0.0286129	0.13159	-0.21744	0.827866	0.899137
TGME49_212830	expressed protein JLP1	0	NA	NA	NA	NA	NA	0.243206	-0.12814	0.163419	-0.784119	0.43297	NA
TGME49_212840	HIT zinc finger protein	430.25	0.131321	0.0926657	1.41715	0.15644	0.228932	87.2102	0.437489	0.18248	2.39747	0.0165089	0.0553484
TGME49_212850	hypothetical protein	1053.17	-0.460838	0.0763886	-6.03281	1.61138e-09	8.03886e-09	296.674	-0.647189	0.10831	-5.97536	2.29576e-09	2.98178e-08
TGME49_212860	hypothetical protein	263.211	-0.0920958	0.113166	-0.813808	0.415755	0.514037	92.7278	-0.172857	0.172607	-1.00145	0.316609	0.505931
TGME49_212880	surface antigen repeat-containing protein	513.866	-0.132954	0.0942768	-1.41025	0.158465	0.231652	315.01	-0.0561976	0.109642	-0.512557	0.608262	0.757228
TGME49_212900	hypothetical protein	778.116	0.124647	0.0807633	1.54336	0.122743	0.185716	322.887	-0.0457348	0.10823	-0.42257	0.672609	0.802944
TGME49_212910	rhomboid protease ROM3	4.24453	0.070934	0.475568	0.149156	0.88143	0.913971	0.635521	-0.0815313	0.244208	-0.33386	0.738485	NA
TGME49_212920	hypothetical protein	1057.79	0.431798	0.0787998	5.47968	4.2609e-08	1.85124e-07	197.829	0.234958	0.130192	1.8047	0.0711212	0.174868
TGME49_212930	NifU family domain-containing protein	548.756	0.218924	0.0871855	2.51102	0.0120384	0.0240094	90.7294	0.0524003	0.178043	0.294313	0.768519	0.86168
TGME49_212937	hypothetical protein	0.127484	0.0300999	0.21588	0.139429	0.889111	NA	0	NA	NA	NA	NA	NA
TGME49_212940	hypothetical protein	113.076	0.646198	0.167337	3.86165	0.000112626	0.000325293	38.5688	0.481029	0.245762	1.9573	0.0503124	0.134023
TGME49_212950	ADP-ribosylation factor family protein 2, putative	275.003	0.385061	0.112654	3.41809	0.00063062	0.00161249	59.3227	0.243315	0.205751	1.18257	0.236979	0.416401
TGME49_212955	hypothetical protein	42.1843	0.624461	0.255207	2.44688	0.01441	0.0282033	22.352	-0.193436	0.29672	-0.651912	0.514458	0.683389
TGME49_212960	hypothetical protein	359.29	-0.0813475	0.10647	-0.764038	0.444845	0.542112	100.064	-0.0429715	0.16555	-0.259568	0.795197	0.87893
TGME49_212970	protein kinase (incomplete catalytic triad)	4.27879	-0.496194	0.478611	-1.03674	0.299858	0.392296	2.88142	0.0815015	0.361899	0.225205	0.82182	0.895535
TGME49_212980	hypothetical protein	1872.24	-1.06407	0.0592786	-17.9504	4.76436e-72	1.59572e-70	927.869	-1.00932	0.0758264	-13.3109	2.00104e-40	2.23778e-38
TGME49_212990	hypothetical protein	640.246	-0.0578765	0.0798019	-0.725251	0.468298	0.564807	123.231	-0.365505	0.15537	-2.35249	0.0186484	0.0607617
TGME49_213000	replication factor C, subunit 5, putative	567.603	0.366453	0.0855439	4.2838	1.83726e-05	5.85658e-05	59.9747	0.358691	0.213126	1.683	0.0923748	0.213034
TGME49_213010	hypothetical protein	571.157	0.600375	0.0904577	6.63708	3.19956e-11	1.83781e-10	129.796	0.300702	0.154221	1.94982	0.0511982	0.135993
TGME49_213020	hypothetical protein	98.9058	-0.148341	0.172033	-0.862283	0.388532	0.486664	53.4349	-0.329377	0.215524	-1.52826	0.126448	0.270068
TGME49_213030	hypothetical protein	1352.03	0.230485	0.0747138	3.08491	0.00203613	0.00474542	336.966	0.307696	0.106381	2.89241	0.00382301	0.0163158
TGME49_213040	hypothetical protein	372.114	-0.25477	0.105521	-2.41441	0.0157606	0.0306366	118.634	-0.327011	0.154901	-2.11109	0.0347644	0.100913
TGME49_213050	hypothetical protein	2555.79	-1.55797	0.0562884	-27.6783	1.27478e-168	1.78319e-166	777.938	-1.01273	0.0845793	-11.9737	4.87813e-33	3.38799e-31
TGME49_213060	WD domain, G-beta repeat-containing protein	409.625	-0.736729	0.0983538	-7.4906	6.85607e-14	4.69848e-13	150.157	-0.484439	0.14005	-3.45905	0.000542082	0.00295592
TGME49_213065	hypothetical protein	2.82697	-0.216357	0.481138	-0.449678	0.652943	0.730532	3.86857	-0.0541977	0.373747	-0.145012	0.884702	0.933951
TGME49_213067	hypothetical protein	473.735	0.769458	0.0925115	8.31743	8.98911e-17	7.19734e-16	151.97	0.759326	0.147839	5.13616	2.80413e-07	2.77803e-06
TGME49_213069	hypothetical protein	96.1356	0.0993954	0.178515	0.556792	0.57767	0.665659	15.0064	0.0953551	0.327796	0.290898	0.77113	0.86309
TGME49_213072	Sec1 family protein	402.775	0.209952	0.0991839	2.11679	0.0342774	0.0612255	95.768	0.163492	0.174165	0.938724	0.347873	0.537281
TGME49_213100	hypothetical protein	217.91	1.01039	0.127133	7.94748	1.90349e-15	1.43244e-14	41.5455	0.475476	0.243685	1.95119	0.0510343	0.135612
TGME49_213115	hypothetical protein	81.7455	0.294464	0.191361	1.53879	0.123856	0.187202	17.3238	0.296888	0.318851	0.931117	0.351793	0.541435
TGME49_213240	hypothetical protein	342.19	0.315518	0.112275	2.81022	0.00495083	0.0107285	90.2035	0.353527	0.182329	1.93895	0.0525071	0.138466
TGME49_213255	hypothetical protein	4.96512	-0.252082	0.468841	-0.537671	0.590804	0.676858	1.75829	0.0193458	0.330262	0.0585772	0.953289	NA
TGME49_213280	SAG-related sequence SRS25	5389.51	0.484547	0.0515118	9.40651	5.12885e-21	5.0191e-20	899.169	0.526448	0.0768143	6.85352	7.2057e-12	1.17681e-10
TGME49_213290	hypothetical protein	0.264419	-0.0348153	0.274088	-0.127022	0.898923	NA	0.282208	0.0868233	0.183977	0.471926	0.63698	NA
TGME49_213300	hypothetical protein	446.592	-0.303628	0.0936917	-3.24071	0.00119232	0.00290505	157.617	0.0943739	0.141195	0.668395	0.503881	0.676347
TGME49_213310	hypothetical protein	272.59	0.1897	0.110696	1.71371	0.0865827	0.137783	110.27	0.00836345	0.165873	0.0504209	0.959787	0.979232
TGME49_213325	TBC domain-containing protein	205.948	-0.412959	0.123587	-3.34143	0.000833468	0.00209365	80.8231	-0.224231	0.185239	-1.21049	0.22609	0.402389
TGME49_213340	GMC oxidoreductase	2.05105	-0.121755	0.465631	-0.261483	0.79372	0.848799	2.8204	0.345299	0.359207	0.961281	0.336411	0.52511
TGME49_213350	ribosomal protein RPS15	13146.9	-1.69136	0.122833	-13.7696	3.88288e-43	7.19493e-42	3183.84	-0.0113495	0.0703075	-0.161427	0.871757	0.924523
TGME49_213360	leucine rich repeat-containing protein	0	NA	NA	NA	NA	NA	0	NA	NA	NA	NA	NA
TGME49_213370	formin FRM3	235.815	-0.238369	0.133625	-1.78387	0.0744447	0.120784	121.665	-0.0878976	0.159562	-0.550867	0.581725	0.736844
TGME49_213380	hypothetical protein	1.3669	0.0565488	0.436944	0.129419	0.897026	0.92691	1.17979	-0.163038	0.290146	-0.561915	0.574174	NA
TGME49_213388	hypothetical protein	209.797	-0.323284	0.131632	-2.45596	0.0140509	0.0275912	106.565	-0.0676751	0.166324	-0.406888	0.68409	0.810928
TGME49_213392	surface antigen repeat-containing protein	742.124	-0.0802641	0.0787118	-1.01972	0.307861	0.400707	320.703	0.0888805	0.116455	0.763216	0.445334	0.625973
TGME49_213400	zinc finger (CCCH type) motif-containing protein	322.075	-0.177833	0.104606	-1.70002	0.0891262	0.141404	153.075	-0.439084	0.139211	-3.1541	0.00160993	0.0076255
TGME49_213410	small nuclear ribonucleoprotein f (snrnp-f), putative	2174.98	0.0797127	0.0581439	1.37096	0.170389	0.246195	475.133	-0.169439	0.0898218	-1.8864	0.0592415	0.152388
TGME49_213415	hypothetical protein	8.50845	0.157307	0.429023	0.366664	0.713869	0.783418	13.6326	0.143344	0.334049	0.429111	0.667842	0.800004
TGME49_213420	RAP domain-containing protein	219.721	0.330445	0.12609	2.62071	0.00877458	0.0180561	49.8722	0.0108198	0.224821	0.0481264	0.961616	0.980314
TGME49_213430	hypothetical protein	0.196831	0.0364201	0.236068	0.154278	0.877391	NA	0	NA	NA	NA	NA	NA
TGME49_213445	hypothetical protein	1053.23	0.566769	0.0681901	8.3116	9.44203e-17	7.54305e-16	364.062	0.154444	0.10938	1.412	0.157951	0.315529
TGME49_213460	hypothetical protein	65.2248	1.58566	0.223719	7.08773	1.36328e-12	8.584e-12	22.6698	1.2868	0.309162	4.1622	3.15195e-05	0.000223139
TGME49_213480	hypothetical protein	6.70623	0.605014	0.458745	1.31884	0.187221	0.266275	2.06067	0.135272	0.339073	0.398947	0.689932	0.814342
TGME49_213490	hypothetical protein	600.91	0.168644	0.0818294	2.06092	0.0393106	0.0689046	100.192	0.124444	0.166048	0.749445	0.453589	0.632055
TGME49_213520	peptidase M20D, amidohydrolase	556.982	0.607174	0.0852517	7.12213	1.06271e-12	6.74501e-12	100.481	0.130889	0.175403	0.746219	0.455535	0.633886
TGME49_213530	hypothetical protein	0.196831	0.0364201	0.236068	0.154278	0.877391	NA	0.188384	0.0405785	0.16049	0.252841	0.800391	NA
TGME49_213550	DHHC zinc finger domain-containing protein	266.379	-0.315457	0.114753	-2.749	0.0059777	0.0127298	131.961	-0.0972054	0.148204	-0.655888	0.511896	0.682184
TGME49_213560	hypothetical protein	0.304937	-0.224496	0.285316	-0.786831	0.431381	NA	0.310722	-0.00868669	0.187903	-0.0462296	0.963127	NA
TGME49_213570	hypothetical protein	3289.77	-0.152005	0.0550807	-2.75969	0.00578568	0.0123689	1108.69	-0.254078	0.0739525	-3.43569	0.00059104	0.00319123
TGME49_213580	hypothetical protein	6657.8	-0.774296	0.142621	-5.42904	5.66576e-08	2.43052e-07	2236.74	-0.726852	0.0828781	-8.77014	1.78449e-18	4.80575e-17
TGME49_213590	hypothetical protein	655.75	-0.204191	0.0811027	-2.51769	0.0118128	0.0235991	245.483	-0.341092	0.116292	-2.93307	0.00335632	0.0145129
TGME49_213600	hypothetical protein	323.8	0.280497	0.105151	2.66758	0.00763997	0.0159042	62.6188	0.00187344	0.200276	0.00935432	0.992536	0.997222
TGME49_213610	hypothetical protein	1347.91	-0.166149	0.0631783	-2.62985	0.00854225	0.0176383	378.086	-0.162443	0.106912	-1.51941	0.12866	0.272959
TGME49_213620	ABC1 family protein	168.284	-1.06353	0.149556	-7.11121	1.1503e-12	7.28148e-12	89.1904	-0.474072	0.176967	-2.67888	0.00738696	0.0285191
TGME49_213635	hypothetical protein	33.6661	0.222733	0.2704	0.823718	0.4101	0.508367	6.25173	0.069406	0.376156	0.184514	0.85361	0.914458
TGME49_213650	ATP-binding domain 1 family protein	1926.98	0.117757	0.0611124	1.92689	0.0539936	0.0911047	338.919	-0.0827492	0.108321	-0.763929	0.444909	0.625674
TGME49_213660	zinc finger (CCCH type) motif-containing protein	3286.17	0.199006	0.0543761	3.65981	0.000252407	0.000696315	1764.42	0.387081	0.0748688	5.17013	2.33935e-07	2.34575e-06
TGME49_213670	hypothetical protein	379.062	-0.0348463	0.107289	-0.32479	0.74534	0.808831	169.027	0.383172	0.140938	2.71873	0.00655324	0.0256607
TGME49_213680	MmgE/PrpD family protein	262.11	-0.0048573	0.112171	-0.0433027	0.96546	0.974872	50.3622	-0.530761	0.22604	-2.34809	0.0188701	0.0613324
TGME49_213690	ring box protein 1 family protein	695.115	-0.0329448	0.0759091	-0.434004	0.664286	0.741398	180.025	-0.0381543	0.134006	-0.284722	0.775857	0.865714
TGME49_213700	hypothetical protein	0.878657	0.166381	0.406123	0.409681	0.68204	0.756009	0.746732	-0.113951	0.242324	-0.470244	0.638181	NA
TGME49_213710	WD domain, G-beta repeat-containing protein	520.282	0.630736	0.089956	7.01161	2.35598e-12	1.45772e-11	220.556	0.57132	0.121795	4.69085	2.72073e-06	2.32345e-05
TGME49_213720	hypothetical protein	15.4035	-0.784101	0.386539	-2.02851	0.0425078	0.0735153	3.7958	-0.610914	0.372764	-1.63887	0.101239	0.228446
TGME49_213730	lanthionine synthetase C family protein	1659.28	-0.276136	0.0584548	-4.72393	2.31335e-06	8.28903e-06	426.954	-0.203973	0.10218	-1.9962	0.045912	0.125332
TGME49_213740	hypothetical protein	1000.39	-0.0463656	0.0758398	-0.611362	0.54096	0.63328	196.495	-0.0330857	0.129986	-0.254532	0.799085	0.881438
TGME49_213746	hypothetical protein	203.862	0.14339	0.136818	1.04803	0.294623	0.386937	52.34	0.0021035	0.216281	0.00972579	0.99224	0.997222
TGME49_213748	hypothetical protein	69.3543	0.342726	0.206313	1.66119	0.0966745	0.151945	17.0125	0.172743	0.319434	0.540779	0.58866	0.74306
TGME49_213752	herpesviridae ul52/ul70 dna primase	130.981	0.246424	0.163788	1.50453	0.132444	0.198291	41.5771	0.259094	0.239683	1.08098	0.279705	0.464742
TGME49_213760	hypothetical protein	0	NA	NA	NA	NA	NA	0.0945595	0.000964859	0.134332	0.00718263	0.994269	NA
TGME49_213770	Superkiller viralicidic activity 2 family 2, putative	808.145	-0.0606062	0.0747894	-0.810359	0.417734	0.515877	187.738	0.0599231	0.131025	0.45734	0.647426	0.78591
TGME49_213780	radical SAM domain-containing protein	45.8534	0.488209	0.244504	1.99673	0.0458542	0.0787112	13.0157	0.332264	0.339941	0.977415	0.328364	0.517606
TGME49_213790	hypothetical protein	248.896	-0.100919	0.120821	-0.835276	0.403563	0.501833	72.4845	-0.127435	0.195958	-0.650319	0.515486	0.684112
TGME49_213800	protein phosphatase 2b regulatory subunit, putative	2539.55	-0.46416	0.059438	-7.80915	5.75739e-15	4.18687e-14	396.514	-0.720477	0.0954354	-7.54937	4.3737e-14	8.77134e-13
TGME49_213810	iron-sulfur cluster protein ISCA	159.325	-0.264685	0.138789	-1.9071	0.0565073	0.0948078	54.7919	-0.18728	0.221473	-0.845612	0.397769	0.582442
TGME49_213820	hypothetical protein	604.01	0.573143	0.0825445	6.94344	3.82654e-12	2.33321e-11	263.768	0.272225	0.112373	2.42251	0.0154135	0.0523409
TGME49_213830	Ufm1-conjugating enzyme 1, putative	1305.85	-0.199396	0.0645492	-3.08906	0.00200793	0.00468429	229.393	-0.365845	0.119757	-3.0549	0.00225133	0.0102022
TGME49_213840	hypothetical protein	0.121921	0.0300999	0.21588	0.139429	0.889111	NA	0	NA	NA	NA	NA	NA
TGME49_213850	MORN repeat-containing protein	2.10348	0.180575	0.474565	0.380505	0.70357	0.774459	0.603828	0.0977528	0.233471	0.418693	0.67544	NA
TGME49_213860	hypothetical protein	0	NA	NA	NA	NA	NA	0	NA	NA	NA	NA	NA
TGME49_213870	UBA/TS-N domain-containing protein	683.568	-0.599014	0.077893	-7.69022	1.46887e-14	1.04894e-13	158.908	-0.321288	0.140277	-2.29037	0.0219996	0.0696513
TGME49_213880	hypothetical protein	121.23	0.106663	0.160492	0.6646	0.506306	0.600897	21.466	0.0275991	0.299897	0.0920287	0.926675	0.958039
TGME49_213885	hypothetical protein	23.5147	0.618096	0.317705	1.9455	0.0517145	0.0876946	11.4836	0.0781132	0.349761	0.223333	0.823276	0.896514
TGME49_213890	Myb family DNA-binding domain-containing protein	184.312	0.344493	0.131005	2.62962	0.008548	0.0176451	47.0942	0.260078	0.228307	1.13916	0.254638	0.436503
TGME49_213900	regulator of chromosome condensation RCC1	724.395	0.163555	0.0793869	2.06023	0.0393765	0.0689693	219.082	0.093321	0.122518	0.761694	0.446242	0.626715
TGME49_213910	hypothetical protein	453.354	0.10334	0.0946125	1.09225	0.274725	0.365874	115.871	-0.26375	0.159086	-1.65791	0.0973347	0.221072
TGME49_213920	hypothetical protein	287.297	-1.06411	0.111515	-9.54235	1.39633e-21	1.40104e-20	132.22	-0.74555	0.150735	-4.94609	7.57209e-07	6.9875e-06
TGME49_213930	3' exoribonuclease family, domain 1 domain-containing protein	379.937	0.266862	0.099054	2.69411	0.00705775	0.0148088	95.9603	-0.103549	0.167878	-0.616812	0.537359	0.702685
TGME49_213940	CHCH domain-containing protein	5248.69	-0.542892	0.0490029	-11.0788	1.59044e-28	2.00462e-27	846.608	-0.383676	0.0819429	-4.68224	2.83759e-06	2.40339e-05
TGME49_213950	hypothetical protein	282.837	-0.0689058	0.108735	-0.633702	0.526275	0.620618	162.922	-0.2768	0.136489	-2.028	0.04256	0.118008
TGME49_213960	hypothetical protein	0	NA	NA	NA	NA	NA	0	NA	NA	NA	NA	NA
TGME49_213970	ribosomal RNA small subunit methyltransferase B, putative	666.903	0.266333	0.0836095	3.18544	0.00144532	0.00347168	156.022	0.345566	0.143189	2.41335	0.0158066	0.0534282
TGME49_214070	hypothetical protein	3.49237	-0.369599	0.482046	-0.766729	0.443242	0.540713	4.6904	0.306238	0.375993	0.814479	0.41537	0.598609
TGME49_214080	toxofilin	6297.98	-1.20786	0.064924	-18.6042	2.9722e-77	1.11598e-75	1232.72	-0.59571	0.0792237	-7.51934	5.50547e-14	1.08433e-12
TGME49_214090	signal peptidase	744.937	-0.26245	0.0768667	-3.41435	0.000639337	0.00163244	215.625	-0.0051322	0.127667	-0.0401999	0.967934	0.983307
TGME49_214100	hypothetical protein	132.144	-0.367074	0.155136	-2.36615	0.0179742	0.0344623	133.084	-0.127371	0.156461	-0.814077	0.415601	0.598609
TGME49_214110	protein yipf5, putative	504.253	0.390381	0.0917346	4.25554	2.08542e-05	6.58291e-05	117.537	0.198149	0.164261	1.2063	0.227701	0.404516
TGME49_214115	hypothetical protein	0	NA	NA	NA	NA	NA	0	NA	NA	NA	NA	NA
TGME49_214120	hypothetical protein	152.142	0.397955	0.144664	2.75088	0.00594352	0.0126722	65.4929	0.120563	0.20859	0.57799	0.563271	0.722063
TGME49_214130	hypothetical protein	237.497	0.0889425	0.117472	0.75714	0.448966	0.545603	128.482	0.16021	0.152732	1.04896	0.294198	0.480166
TGME49_214140	hypothetical protein	1335.61	-0.432274	0.0702723	-6.15142	7.67927e-10	3.93846e-09	580.333	0.168994	0.0857292	1.97125	0.048695	0.130606
TGME49_214150	mitochondrial inner membrane translocase subunit TIM17, putative	982.383	-0.459371	0.0713662	-6.43682	1.22002e-10	6.71056e-10	169.759	-0.484645	0.13335	-3.63437	0.000278659	0.00163722
TGME49_214160	hypothetical protein	0.142498	-0.0716667	0.21588	-0.331976	0.739908	NA	0	NA	NA	NA	NA	NA
TGME49_214170	hypothetical protein	297.024	0.10744	0.107759	0.997041	0.318745	0.413065	109.784	0.604466	0.17246	3.50497	0.000456655	0.00254477
TGME49_214180	ENTH domain-containing protein	1568.73	-0.533306	0.0647013	-8.24259	1.68523e-16	1.32992e-15	357.75	-0.458404	0.103963	-4.4093	1.03705e-05	8.08801e-05
TGME49_214190	SAG-related sequence SRS46	377.771	-0.199041	0.100895	-1.97275	0.0485239	0.0829546	64.0331	-0.524827	0.200502	-2.61757	0.0088558	0.0333318
TGME49_214200	WD domain, G-beta repeat-containing protein	1002.67	-0.154101	0.0729269	-2.11309	0.034593	0.0617274	259.65	-0.172234	0.113544	-1.51689	0.129294	0.273906
TGME49_214210	rRNA pseudouridine synthase	5037.74	-0.010061	0.0503517	-0.199814	0.841626	0.885962	769.463	-0.0851583	0.0790313	-1.07753	0.281245	0.46648
TGME49_214220	hypothetical protein	5828.76	-0.490977	0.0736216	-6.66893	2.57676e-11	1.48847e-10	1183.86	-0.305563	0.0819988	-3.72643	0.000194207	0.00118756
TGME49_214230	Dopey, N-terminal domain-containing protein	232.321	0.167161	0.118017	1.4164	0.156657	0.229203	68.1633	0.417753	0.197417	2.11609	0.0343371	0.0999366
TGME49_214240	bromodomain-containing protein	627.719	0.0488549	0.086263	0.566348	0.571157	0.660395	214.92	-0.0330529	0.125659	-0.263037	0.792522	0.877146
TGME49_214250	hypothetical protein	2540.26	-0.616158	0.0551373	-11.175	5.40672e-29	6.88778e-28	616.287	-0.455917	0.090469	-5.03948	4.66799e-07	4.46368e-06
TGME49_214260	alpha-glucan water dikinase 1, putative	199.609	-0.430722	0.12855	-3.35063	0.000806292	0.00202752	83.8995	-0.425252	0.179921	-2.36355	0.0181007	0.0592992
TGME49_214270	translation initiation factor IF-2, putative	2600.73	-0.170931	0.0563286	-3.03453	0.00240914	0.00553877	644.595	0.145211	0.0866578	1.67568	0.0938006	0.215401
TGME49_214280	phosphoadenosine phosphosulfate reductase family protein	438.208	0.181383	0.0971398	1.86724	0.0618683	0.102811	92.9641	0.119317	0.186674	0.639172	0.522711	0.68977
TGME49_214290	DJ-1 family protein	4818.16	0.423004	0.0510875	8.27998	1.23191e-16	9.76494e-16	497.904	0.277915	0.0960457	2.89357	0.00380894	0.0162818
TGME49_214295	hypothetical protein	0.421081	-0.0447598	0.306431	-0.146068	0.883867	NA	0.472062	0.178571	0.214502	0.832491	0.405132	NA
TGME49_214300	hypothetical protein	249.543	0.040912	0.11863	0.344872	0.730191	0.796268	117.889	0.0679471	0.160003	0.424663	0.671082	0.801997
TGME49_214310	hypothetical protein	276.22	0.117395	0.108698	1.08001	0.280137	0.371675	121.207	-0.0682148	0.155017	-0.440048	0.659902	0.794242
TGME49_214320	facilitative glucose transporter GT1	4847.41	0.0670103	0.0512972	1.30632	0.191445	0.27114	1547.5	0.255179	0.070713	3.60866	0.000307783	0.0017798
TGME49_214330	DnaJ domain-containing protein	227.54	0.301365	0.120584	2.49922	0.0124467	0.0246926	55.0502	-0.0325053	0.220192	-0.147622	0.882641	0.932532
TGME49_214340	hypothetical protein	387.394	0.233392	0.0972421	2.40012	0.0163898	0.0317128	90.5844	0.22193	0.178758	1.24151	0.214419	0.389198
TGME49_214350	GTP-binding protein, putative	2790.92	-0.340199	0.0580751	-5.85793	4.68685e-09	2.24252e-08	406.079	0.123885	0.0969852	1.27736	0.201475	0.37324
TGME49_214370	hypothetical protein	476.063	0.587316	0.0939831	6.24917	4.12636e-10	2.15975e-09	150.251	0.270017	0.141327	1.91058	0.0560579	0.145963
TGME49_214380	hypothetical protein	127.688	-0.220256	0.15811	-1.39306	0.163602	0.2379	67.0347	-0.23216	0.205437	-1.13008	0.258444	0.441228
TGME49_214385	hypothetical protein	113.695	0.0274289	0.16134	0.170006	0.865005	0.903242	13.5901	-0.280811	0.336874	-0.83358	0.404518	0.587499
TGME49_214390	hypothetical protein	187.522	0.854767	0.131862	6.48227	9.03516e-11	5.00053e-10	26.5981	-0.0466598	0.279161	-0.167143	0.867257	0.921295
TGME49_214400	hypothetical protein	209.62	-1.25231	0.125128	-10.0082	1.40219e-23	1.51335e-22	36.9732	-0.979935	0.250441	-3.91284	9.12156e-05	0.000597064
TGME49_214410	hypothetical protein	492.004	0.534096	0.0893462	5.97783	2.26131e-09	1.11256e-08	277.842	0.341885	0.116026	2.94663	0.00321262	0.0139729
TGME49_214420	hypothetical protein	25.3604	-0.217891	0.305406	-0.713445	0.47557	0.571742	10.6646	-0.159218	0.350693	-0.454009	0.649822	0.787352
TGME49_214430	hypothetical protein	111.96	0.988587	0.167974	5.88537	3.97163e-09	1.91832e-08	66.5523	0.800389	0.206294	3.87985	0.000104522	0.000675454
TGME49_214440	4'-phosphopantetheinyl transferase superfamily protein	5289.6	0.375928	0.0492927	7.62644	2.41316e-14	1.7045e-13	1105.34	0.291582	0.0698214	4.17612	2.96528e-05	0.000211971
TGME49_214470	Ulp1 protease family, C-terminal catalytic domain-containing protein	343.903	0.097925	0.101489	0.96488	0.334605	0.429484	89.5801	-0.12126	0.174194	-0.696119	0.486354	0.662599
TGME49_214480	replication factor a protein 3 protein	1040.09	0.252537	0.0694488	3.63631	0.00027657	0.000757408	255.295	-0.0300609	0.114209	-0.263209	0.792389	0.877146
TGME49_214490	peptidase M16 inactive domain-containing protein	543.653	-0.00145592	0.0891991	-0.0163222	0.986977	0.991006	101.571	0.155806	0.165405	0.941972	0.346207	0.535461
TGME49_214500	ankyrin repeat-containing protein	342.495	0.175805	0.103458	1.69928	0.0892657	0.141547	70.0496	0.653955	0.198431	3.29562	0.00098203	0.00494613
TGME49_214510	hypothetical protein	1.59487	0.386636	0.45737	0.845346	0.397917	0.496371	0.625791	0.00328923	0.247016	0.0133159	0.989376	NA
TGME49_214520	general transcription factor IIH polypeptide 4 GTF2H4	387.205	0.10131	0.0948541	1.06806	0.285492	0.377096	104.362	0.149946	0.163411	0.917599	0.358829	0.547656
TGME49_214530	DnaJ domain-containing protein	297.056	0.361002	0.112483	3.20938	0.00133021	0.00321357	78.165	-0.0700351	0.192115	-0.364548	0.715449	0.831102
TGME49_214540	hypothetical protein	373.369	0.292306	0.0980739	2.98047	0.00287805	0.00654094	303.568	0.288455	0.106665	2.7043	0.00684485	0.0267233
TGME49_214545	hypothetical protein	0	NA	NA	NA	NA	NA	0.28876	0.0610181	0.181686	0.335843	0.736989	NA
TGME49_214550	hypothetical protein	0	NA	NA	NA	NA	NA	0	NA	NA	NA	NA	NA
TGME49_214560	hypothetical protein	828.258	0.212252	0.0723207	2.93487	0.00333688	0.00746716	248.564	0.371063	0.122807	3.02151	0.00251517	0.0112509
TGME49_214570	hypothetical protein	0.324879	-0.205296	0.274092	-0.749003	0.453855	NA	0.0938244	0.000964859	0.134332	0.00718263	0.994269	NA
TGME49_214575	hypothetical protein	1113.92	-1.97327	0.0719209	-27.4367	1.00134e-165	1.32288e-163	279.572	-1.94111	0.119409	-16.256	2.02612e-59	5.81233e-57
TGME49_214580	tetratricopeptide repeat-containing protein	390.408	1.04877	0.102665	10.2155	1.69027e-24	1.86662e-23	81.5958	0.667441	0.190831	3.49755	0.000469547	0.00260342
TGME49_214590	micro-fibrillar-associated protein 1	593.008	0.319547	0.0828902	3.85506	0.0001157	0.000333498	134.103	-0.0399014	0.147285	-0.270913	0.786458	0.872842
TGME49_214600	hypothetical protein	745.887	-0.19186	0.0745239	-2.57448	0.0100391	0.0204218	248.314	-0.0424324	0.115897	-0.366122	0.714274	0.830592
TGME49_214610	hypothetical protein	282.374	-0.0211437	0.109483	-0.193122	0.846863	0.889244	95.3392	-0.00334942	0.17645	-0.0189823	0.984855	0.992055
TGME49_214620	hypoxia- inducible factor prolyl hydroxylase (phd2), putative	295.862	0.307867	0.119697	2.57206	0.0101095	0.0205416	91.972	0.352187	0.172433	2.04245	0.0411068	0.114827
TGME49_214630	hypothetical protein	209.145	-0.183281	0.128256	-1.42902	0.152998	0.224574	87.6752	-0.2951	0.185495	-1.59087	0.111638	0.245857
TGME49_214740	hypothetical protein	187.929	0.281142	0.134798	2.08565	0.0370099	0.0653052	67.9405	0.0361438	0.208819	0.173087	0.862583	0.919141
TGME49_214750	hypothetical protein	602.997	-0.0991698	0.0943275	-1.05134	0.293105	0.385368	181.591	0.0235554	0.130469	0.180544	0.856726	0.916601
TGME49_214760	erythronate-4-phosphate dehydrogenase domain-containing protein	471.426	-0.23793	0.0933849	-2.54784	0.0108393	0.0218686	66.0171	-0.209561	0.201633	-1.03932	0.298655	0.48571
TGME49_214770	small GTP binding protein rab1a, putative	2846.89	-0.269995	0.0524627	-5.14642	2.65503e-07	1.05638e-06	444.238	-0.389433	0.0931982	-4.17855	2.93376e-05	0.000210173
TGME49_214780	hydrolase, NUDIX family protein	505.717	0.465396	0.0887248	5.24539	1.55953e-07	6.3648e-07	93.4713	0.120624	0.174671	0.690579	0.48983	0.665685
TGME49_214783	hypothetical protein	0	NA	NA	NA	NA	NA	0.188384	0.0405785	0.16049	0.252841	0.800391	NA
TGME49_214787	hypothetical protein	0	NA	NA	NA	NA	NA	0.216163	-0.0471839	0.167498	-0.281698	0.778175	NA
TGME49_214790	glycoprotein	6496.88	-0.485677	0.0495896	-9.79392	1.19564e-22	1.24703e-21	787.273	-0.104698	0.0760646	-1.37643	0.168688	0.33017
TGME49_214800	hypothetical protein	96.8618	-0.186274	0.170397	-1.09318	0.274316	0.365583	39.0654	-0.173096	0.241966	-0.715374	0.474378	0.6518
TGME49_214810	hypothetical protein	446.127	-0.12304	0.0941162	-1.30731	0.191106	0.270826	88.758	-0.437436	0.181456	-2.4107	0.0159219	0.0537628
TGME49_214820	G-patch domain-containing protein	691.202	-0.0610409	0.076151	-0.801577	0.422798	0.520759	184.937	-0.186536	0.133112	-1.40134	0.161113	0.319898
TGME49_214830	hypothetical protein	543.196	0.379442	0.0856269	4.43134	9.36509e-06	3.11471e-05	141.297	0.273557	0.144774	1.88955	0.0588187	0.151478
TGME49_214835	hypothetical protein	38.7236	-1.25039	0.263826	-4.73947	2.14281e-06	7.7206e-06	36.6038	-0.538091	0.247139	-2.17728	0.0294599	0.0883528
TGME49_214840	AP2 domain transcription factor AP2X-7	7794.76	-0.669819	0.0636432	-10.5246	6.65418e-26	7.66897e-25	3465.98	-0.427282	0.0638875	-6.68805	2.2617e-11	3.60452e-10
TGME49_214850	1-deoxy-D-xylulose 5-phosphate reductoisomerase, putative	226.89	0.875935	0.123264	7.10615	1.19322e-12	7.53311e-12	54.1905	0.596776	0.22409	2.66311	0.00774214	0.0295582
TGME49_214860	hypothetical protein	0	NA	NA	NA	NA	NA	0	NA	NA	NA	NA	NA
TGME49_214870	ribosomal protein L9, N-terminal domain-containing protein	280.995	0.383414	0.113729	3.37129	0.000748184	0.00189409	68.6133	0.0460741	0.197051	0.233819	0.815126	0.891316
TGME49_214880	hypothetical protein	3552.48	-1.52918	0.0564189	-27.1041	8.81655e-162	1.06605e-159	774.832	-1.41074	0.0786916	-17.9274	7.20769e-72	4.75563e-69
TGME49_214900	hypothetical protein	520.319	0.0583772	0.0922103	0.633088	0.526676	0.62094	269.521	0.103871	0.113751	0.913137	0.361171	0.549839
TGME49_214910	hypothetical protein	97.6138	0.779988	0.178679	4.36529	1.26953e-05	4.14691e-05	36.2393	0.368984	0.25837	1.42812	0.153257	0.309137
TGME49_214920	GPI-anchored wall transfer protein GWT1, putative	205.336	0.344487	0.133846	2.57375	0.0100604	0.0204533	50.1677	0.520236	0.226724	2.29458	0.0217571	0.0690578
TGME49_214930	hypothetical protein	991.271	0.0045887	0.0902069	0.0508686	0.95943	0.971689	58.3152	0.190701	0.211234	0.902797	0.366634	0.555056
TGME49_214940	MIC2-associated protein M2AP	18757.4	-0.988193	0.0602728	-16.3953	2.065e-60	5.53823e-59	3872.59	-0.424497	0.066561	-6.37756	1.7993e-10	2.63232e-09
TGME49_214950	hypothetical protein	2494.65	0.263707	0.0560755	4.70272	2.56715e-06	9.13419e-06	647.448	0.000168051	0.0836336	0.00200937	0.998397	0.999002
TGME49_214960	AP2 domain transcription factor AP2X-8	262.079	-0.333848	0.12379	-2.69689	0.00699912	0.0146988	113.678	0.168352	0.161295	1.04375	0.2966	0.483082
TGME49_214970	DNA replication licensing factor, putative	3035.18	0.374771	0.0594466	6.30434	2.89434e-10	1.5295e-09	576.731	0.35257	0.0887442	3.97288	7.10077e-05	0.000472287
TGME49_214980	hypothetical protein	353.962	0.313639	0.103483	3.03085	0.0024387	0.00560131	192.632	-0.0297495	0.127359	-0.233588	0.815305	0.89136
TGME49_214990	hypothetical protein	391.625	0.0806714	0.0974861	0.827517	0.407944	0.506135	123.387	-0.140717	0.152166	-0.924757	0.355092	0.544842
TGME49_215010	hypothetical protein	512.164	-0.16446	0.0857828	-1.91717	0.0552162	0.0928162	120.239	-0.325389	0.158475	-2.05325	0.040048	0.112394
TGME49_215020	hypothetical protein	327.892	0.182945	0.108304	1.68918	0.091185	0.144398	67.935	0.407828	0.196487	2.0756	0.0379309	0.107735
TGME49_215030	hypothetical protein	247.169	0.126453	0.115777	1.09221	0.274739	0.365874	113.278	0.297155	0.165351	1.79712	0.0723173	0.177135
TGME49_215040	HEAT repeat-containing protein	573.981	-0.244097	0.082118	-2.97251	0.00295371	0.00668097	174.64	-0.0988315	0.131616	-0.750906	0.452709	0.631496
TGME49_215050	hypothetical protein	136.322	0.286604	0.154523	1.85476	0.0636301	0.105224	28.6207	-0.0656155	0.271192	-0.241952	0.808817	0.887506
TGME49_215055	hypothetical protein	2.42217	-1.4717	0.468005	-3.14462	0.00166302	0.00395335	0.694042	0.161152	0.245986	0.655125	0.512387	NA
TGME49_215060	small GTP-binding protein sar1, putative	1917.77	-0.237913	0.0655052	-3.63197	0.000281263	0.000769081	296.636	-0.196351	0.111822	-1.75592	0.0791026	0.189444
TGME49_215070	ferodoxin FD	600.597	0.214302	0.086853	2.46741	0.0136093	0.0267936	167.51	0.0645917	0.133981	0.482097	0.629737	0.773456
TGME49_215080	hypothetical protein	222.815	0.0105157	0.119838	0.0877492	0.930076	0.950869	87.9435	0.325511	0.189174	1.7207	0.085306	0.200659
TGME49_215090	ATP binding protein, putative	705.824	0.153051	0.0783347	1.95381	0.0507237	0.0861578	120.916	0.237168	0.167938	1.41223	0.157882	0.315529
TGME49_215100	PP-loop family protein	140.987	0.630178	0.157357	4.00475	6.20822e-05	0.000184539	58.5935	0.668744	0.214327	3.1202	0.00180726	0.008439
TGME49_215130	adaptor-related protein complex 3, sigma 2 subunit	675.204	-0.050428	0.0862846	-0.584438	0.558926	0.649989	146.082	0.0238466	0.142582	0.167248	0.867175	0.921295
TGME49_215140	hypothetical protein	0.421081	-0.0447598	0.306431	-0.146068	0.883867	NA	0.656748	-0.180052	0.25154	-0.715798	0.474116	NA
TGME49_215150	AP2 domain transcription factor AP2X-9	2076.1	-0.12279	0.061647	-1.99183	0.0463901	0.0795354	760.449	-0.438613	0.0898112	-4.88372	1.04104e-06	9.44814e-06
TGME49_215160	hypothetical protein	3210.23	0.453815	0.0519752	8.73138	2.51583e-18	2.18877e-17	1182.58	0.413085	0.0708	5.83454	5.39398e-09	6.79189e-08
TGME49_215165	hypothetical protein	0	NA	NA	NA	NA	NA	0.0938244	0.000964859	0.134332	0.00718263	0.994269	NA
TGME49_215170	serine/threonine-protein phosphatase 2A catalytic subunit beta isoform, putative	1043.32	0.204723	0.0743393	2.7539	0.00588893	0.0125708	263.272	0.102298	0.121821	0.839738	0.401055	0.585434
TGME49_215180	hypothetical protein	23.3844	-1.79174	0.336669	-5.32195	1.02661e-07	4.27047e-07	12.7164	-0.804997	0.340941	-2.3611	0.0182207	0.0596035
TGME49_215185	hypothetical protein	0.426858	-0.162748	0.324656	-0.501295	0.616164	NA	0.0945595	0.000964859	0.134332	0.00718263	0.994269	NA
TGME49_215195	tetratricopeptide repeat-containing protein	9.49981	-1.38974	0.428347	-3.24443	0.00117687	0.00287331	1.12193	-0.336871	0.2876	-1.17132	0.241472	NA
TGME49_215210	hypothetical protein	611.955	0.0825876	0.0835931	0.987971	0.323167	0.417779	142.283	0.142564	0.145679	0.978616	0.32777	0.517127
TGME49_215220	hypothetical protein	4918.34	-0.996635	0.0538007	-18.5246	1.30871e-76	4.83747e-75	1126.07	-0.523711	0.0927861	-5.64429	1.65867e-08	1.93697e-07
TGME49_215230	RNA recognition motif-containing protein	322.92	-0.0322525	0.103421	-0.311857	0.755149	0.81699	124.779	0.572811	0.158576	3.61222	0.000303581	0.00175859
TGME49_215250	thiamin pyrophosphokinase, catalytic domain-containing protein	254.978	-0.289089	0.114558	-2.52353	0.0116184	0.0232433	65.7541	0.0331768	0.202538	0.163805	0.869885	0.923194
TGME49_215260	carbamoylphosphate synthetase	1549.96	0.571098	0.0729412	7.82956	4.89579e-15	3.57854e-14	232.936	0.289156	0.117899	2.45258	0.0141835	0.0492024
TGME49_215270	hypothetical protein	0	NA	NA	NA	NA	NA	0	NA	NA	NA	NA	NA
TGME49_215280	succinate dehydrogenase [ubiquinone] iron-sulfur protein	1536.52	0.354486	0.0624302	5.67812	1.36181e-08	6.20776e-08	261.103	0.14625	0.112342	1.30183	0.192974	0.362334
TGME49_215290	saccharopine dehydrogenase domain-containing protein	494.744	-0.0923821	0.0899542	-1.02699	0.304425	0.397178	132.583	-0.164678	0.148529	-1.10873	0.267548	0.450501
TGME49_215300	hypothetical protein	247.045	-0.740076	0.12174	-6.07913	1.20837e-09	6.09655e-09	62.9377	-0.160593	0.204649	-0.784727	0.432614	0.61425
TGME49_215320	hypothetical protein	0.324879	-0.205296	0.274092	-0.749003	0.453855	NA	0	NA	NA	NA	NA	NA
TGME49_215328	hypothetical protein	0.196831	0.0364201	0.236068	0.154278	0.877391	NA	0.0938244	0.000964859	0.134332	0.00718263	0.994269	NA
TGME49_215340	AP2 domain transcription factor AP2X-10	8.74206	-0.413624	0.432798	-0.955699	0.339225	0.43471	2.24846	0.198751	0.343743	0.578198	0.563131	0.722024
TGME49_215343	hypothetical protein	8.29505	-1.04542	0.435372	-2.4012	0.0163412	0.0316444	2.86738	-0.206521	0.358503	-0.576066	0.56457	0.723428
TGME49_215347	hypothetical protein	16.9075	-1.40954	0.366013	-3.85107	0.000117604	0.000338711	27.0757	-1.06384	0.277084	-3.83939	0.000123339	0.000785512
TGME49_215350	hypothetical protein	2376.35	0.0885523	0.0577657	1.53296	0.125287	0.189003	540.82	0.121623	0.0895735	1.35781	0.174525	0.338082
TGME49_215360	hypothetical protein	1096.62	0.314676	0.0708775	4.43972	9.00755e-06	2.99999e-05	198.66	0.407113	0.126683	3.21363	0.00131069	0.00639166
TGME49_215370	hypothetical protein	536.534	0.0403583	0.0847901	0.475979	0.634089	0.713838	162.783	-0.0951504	0.1402	-0.678678	0.497342	0.672081
TGME49_215380	hypothetical protein	569.102	-0.634116	0.0834388	-7.59978	2.96637e-14	2.08493e-13	105.276	-0.511246	0.171712	-2.97735	0.00290748	0.012755
TGME49_215385	transporter, major facilitator family protein	0.563579	-0.185476	0.340361	-0.544938	0.585796	NA	0.68602	0.178869	0.250594	0.713777	0.475365	NA
TGME49_215390	TIM10 family protein, putative	314.183	-0.544483	0.108034	-5.03992	4.65733e-07	1.79889e-06	39.2571	0.51812	0.247923	2.08984	0.0366324	0.104996
TGME49_215400	RNA recognition motif-containing protein	800.207	0.160174	0.0740815	2.16214	0.0306078	0.0552939	132.998	0.312331	0.149109	2.09465	0.0362025	0.10399
TGME49_215410	DPCD family protein	0.127484	0.0300999	0.21588	0.139429	0.889111	NA	0.188384	0.0405785	0.16049	0.252841	0.800391	NA
TGME49_215420	SNARE protein	901.815	0.0386475	0.0752496	0.513591	0.607538	0.691808	90.7649	-0.0394165	0.178294	-0.221076	0.825033	0.897708
TGME49_215425	hypothetical protein	150.454	0.254474	0.143413	1.77442	0.0759939	0.122962	221.715	-0.248678	0.125587	-1.98013	0.0476893	0.128483
TGME49_215430	hypothetical protein	2756.45	-0.4099	0.0662656	-6.18571	6.18251e-10	3.19377e-09	319.757	-0.110047	0.103949	-1.05866	0.289753	0.475571
TGME49_215440	WWE domain-containing protein	662.428	0.208983	0.0833583	2.50704	0.0121747	0.0242339	165.862	0.169776	0.140118	1.21167	0.225639	0.401935
TGME49_215450	aquaporin 1	508.066	-0.819646	0.0931324	-8.80088	1.35751e-18	1.19857e-17	109.442	-0.510781	0.171655	-2.97563	0.00292383	0.0128182
TGME49_215460	ribosomal protein RPS24	11326.4	-0.954133	0.0530162	-17.997	2.05596e-72	6.98439e-71	3676.21	-0.028913	0.0695831	-0.415517	0.677763	0.806908
TGME49_215470	ribosomal protein RPL10A	9997.73	-1.5352	0.0554732	-27.6746	1.41091e-168	1.93566e-166	3875.32	0.216879	0.0695796	3.11699	0.00182709	0.00851591
TGME49_215480	Adenosine/AMP deaminase domain-containing protein	369.994	-0.860233	0.101275	-8.49404	1.99574e-17	1.64406e-16	166.565	0.256077	0.138897	1.84365	0.0652345	0.164156
TGME49_215490	transporter, major facilitator family protein	4220.87	0.356065	0.0571316	6.23237	4.59429e-10	2.39413e-09	1661.33	0.372869	0.0658648	5.66112	1.50387e-08	1.77505e-07
TGME49_215500	TPR repeat-containing protein	107.794	-0.583858	0.164312	-3.55334	0.000380368	0.00101479	20.6606	0.000935701	0.302281	0.00309547	0.99753	0.998814
TGME49_215510	MraW methylase family protein	621.427	-0.248201	0.0791511	-3.13578	0.00171395	0.00406088	165.512	-0.0672575	0.139703	-0.481432	0.630209	0.773748
TGME49_215520	hypothetical protein	817.104	0.0964122	0.073086	1.31916	0.187115	0.266177	235.111	-0.0518528	0.118292	-0.438346	0.661136	0.795436
TGME49_215530	hypothetical protein	9239.2	-0.995039	0.0574046	-17.3338	2.61579e-67	8.00904e-66	1657.5	-0.987629	0.065015	-15.1908	4.06994e-52	7.89808e-50
TGME49_215540	hypothetical protein	12.9579	-0.699674	0.388911	-1.79906	0.072009	0.117286	2.4804	-0.458109	0.349718	-1.30994	0.190217	0.358484
TGME49_215550	hypothetical protein	180.85	0.322489	0.138057	2.33592	0.0194955	0.0370882	77.7805	0.415105	0.190858	2.17494	0.0296346	0.0886842
TGME49_215560	histone arginine methyltransferase PRMT5	370.358	0.482129	0.102328	4.71158	2.45806e-06	8.7679e-06	104.766	0.409273	0.167739	2.43993	0.01469	0.0506208
TGME49_215570	AP2 domain transcription factor AP2X-11	498.535	-1.09314	0.0952607	-11.4752	1.75702e-30	2.32122e-29	124.53	-1.04656	0.15676	-6.6762	2.45221e-11	3.88935e-10
TGME49_215580	hypothetical protein	62.4609	-1.20802	0.216818	-5.57157	2.52449e-08	1.1235e-07	21.8351	-1.23923	0.306325	-4.04548	5.22155e-05	0.000355173
TGME49_215590	flavoprotein subunit of succinate dehydrogenase	1672.25	-0.254936	0.0732858	-3.47866	0.000503933	0.00131111	518.049	0.164153	0.0889171	1.84614	0.0648721	0.163494
TGME49_215600	hypothetical protein	701.981	0.0701727	0.0863948	0.812233	0.416658	0.514886	160.751	0.16746	0.142063	1.17877	0.238489	0.418053
TGME49_215610	hypothetical protein	1884.2	-0.158773	0.070843	-2.2412	0.0250134	0.0462654	108.199	-0.10526	0.160777	-0.654697	0.512663	0.682379
TGME49_215620	hypothetical protein	177.462	-0.260588	0.133423	-1.9531	0.0508074	0.0862589	91.8792	-0.556052	0.174633	-3.18413	0.00145191	0.00699761
TGME49_215640	zinc finger, C3HC4 type (RING finger) domain-containing protein	498.017	-0.892841	0.0908528	-9.82733	8.58617e-23	9.0612e-22	171.444	-0.862309	0.135329	-6.37195	1.86637e-10	2.71838e-09
TGME49_215650	hypothetical protein	0.29916	-0.114492	0.268268	-0.426783	0.669537	NA	0	NA	NA	NA	NA	NA
TGME49_215660	hypothetical protein	385.726	0.721869	0.101563	7.10757	1.18105e-12	7.46289e-12	89.9799	0.27341	0.180838	1.51191	0.130557	0.275642
TGME49_215670	cAMP-dependent protein kinase	0.142498	-0.0716667	0.21588	-0.331976	0.739908	NA	0	NA	NA	NA	NA	NA
TGME49_215680	SAG-related sequence SRS18	303.96	-0.754908	0.105793	-7.1357	9.62932e-13	6.12806e-12	53.4756	-0.273602	0.220842	-1.2389	0.215381	0.390264
TGME49_215690	hypothetical protein	207.22	0.436612	0.132351	3.29888	0.0009707	0.00241036	94.749	0.738539	0.178448	4.13867	3.49328e-05	0.000245198
TGME49_215700	phosphatidylinositol 3- and 4-kinase	340.781	0.164967	0.105563	1.56273	0.118116	0.179745	109.143	0.138596	0.160545	0.863289	0.387979	0.573708
TGME49_215710	hypothetical protein	170.576	0.645882	0.139274	4.63748	3.52679e-06	1.23032e-05	79.7227	0.489472	0.189973	2.57653	0.00997964	0.0369712
TGME49_215730	Gas41, putative	637.354	0.202618	0.0876866	2.31071	0.0208491	0.0394112	124.896	-0.202586	0.155359	-1.30399	0.192237	0.361513
TGME49_215740	notchless, putative	538.682	-0.044113	0.0857803	-0.514256	0.607073	0.691389	113.737	-0.00453028	0.158217	-0.0286334	0.977157	0.987635
TGME49_215750	cytidine and deoxycytidylate deaminase zinc-binding region domain-containing protein	267.468	0.236952	0.111103	2.13274	0.0329464	0.0591145	35.2131	0.261589	0.260738	1.00326	0.315733	0.504775
TGME49_215775	rhoptry protein ROP8	287.908	-1.53952	0.113336	-13.5836	5.00897e-42	9.04659e-41	143.151	-1.239	0.145969	-8.48815	2.09953e-17	5.16891e-16
TGME49_215785	rhoptry protein ROP2A	0.391902	0.0551945	0.318364	0.173369	0.862361	NA	0.562924	-0.22856	0.23299	-0.980989	0.326598	NA
TGME49_215885	hypothetical protein	0.196831	0.0364201	0.236068	0.154278	0.877391	NA	0	NA	NA	NA	NA	NA
TGME49_215890	hypothetical protein	154.85	0.0346719	0.143768	0.241166	0.809426	0.860317	78.5933	0.141283	0.185663	0.760967	0.446677	0.626924
TGME49_215895	AP2 domain-containing protein	389.156	0.0464086	0.102745	0.451688	0.651494	0.729289	134.347	0.0448585	0.154567	0.29022	0.771648	0.863307
TGME49_215900	hypothetical protein	0.800929	-0.317347	0.381119	-0.832673	0.405029	0.503394	0.225158	-0.0875919	0.158106	-0.554008	0.579573	NA
TGME49_215910	hypothetical protein	2415.13	-0.417385	0.0705699	-5.91449	3.32896e-09	1.61997e-08	775.167	-0.148769	0.080938	-1.83806	0.0660531	0.1659
TGME49_215920	hypothetical protein	183.078	-0.141548	0.129449	-1.09346	0.274192	0.365486	38.6152	0.254324	0.245216	1.03714	0.299669	0.486401
TGME49_215930	mediator complex subunit MED21	169.81	-0.0110594	0.133674	-0.0827346	0.934063	0.954008	32.2067	-0.160752	0.270213	-0.594909	0.551904	0.714014
TGME49_215940	Acetyl-coenzyme A transporter, putative	346.231	-0.107013	0.102911	-1.03986	0.298405	0.390896	94.4926	-0.0915155	0.171499	-0.533622	0.593603	0.747299
TGME49_215950	hypothetical protein	702.223	-0.378498	0.0794563	-4.7636	1.90171e-06	6.89609e-06	242.537	-0.291984	0.11849	-2.46422	0.0137312	0.048063
TGME49_215955	hypothetical protein	1.30072	-0.473914	0.429603	-1.10314	0.269965	0.361202	1.33817	-0.448967	0.299133	-1.50089	0.133383	NA
TGME49_215960	hypothetical protein	3.95918	-1.25351	0.481756	-2.60196	0.00926932	0.0189857	5.11346	0.230825	0.376307	0.613394	0.539616	0.704115
TGME49_215970	hypothetical protein	62.0097	-1.10234	0.237406	-4.64328	3.42925e-06	1.19864e-05	265.276	-1.24765	0.113102	-11.0312	2.70163e-28	1.4611e-26
TGME49_215980	hypothetical protein	15831.9	-1.13863	0.0495225	-22.9922	5.57735e-117	4.23285e-115	1568.23	-0.554483	0.07137	-7.76914	7.90223e-15	1.67649e-13
TGME49_215990	helicase, putative	213.054	0.344498	0.132462	2.60073	0.00930251	0.0190428	62.459	0.348993	0.20453	1.70632	0.087949	0.205049
TGME49_216000	alveolin domain containing intermediate filament IMC3	8890.41	-1.06282	0.057191	-18.5837	4.35038e-77	1.6249e-75	1869.36	-1.06178	0.0672926	-15.7785	4.37516e-56	1.03097e-53
TGME49_216010	ribosomal protein RPL24	278.77	-0.10093	0.114092	-0.884637	0.376353	0.474532	79.1459	0.0412613	0.193688	0.21303	0.831304	0.901346
TGME49_216020	peptidase family c78 protein	558.016	0.503877	0.092824	5.4283	5.68925e-08	2.43913e-07	78.2665	-0.0468918	0.185991	-0.252119	0.800949	0.882826
TGME49_216030	hypothetical protein	286.488	0.127878	0.113908	1.12264	0.261591	0.351647	74.0381	0.130775	0.188591	0.693431	0.488039	0.664161
TGME49_216040	30S ribosomal protein S15, putative	664.681	0.0160261	0.0874584	0.183242	0.854608	0.895399	132.424	0.12456	0.150544	0.827399	0.408011	0.591209
TGME49_216050	tetratricopeptide repeat-containing protein	730.765	-0.262724	0.0794517	-3.30672	0.000943954	0.00234804	122.209	-0.370048	0.153783	-2.40631	0.0161148	0.05422
TGME49_216053	hypothetical protein	0.609875	-0.481949	0.346136	-1.39237	0.163811	0.237978	0.507366	0.0204933	0.226341	0.090542	0.927857	NA
TGME49_216055	hypothetical protein	785.325	0.296562	0.0797009	3.72093	0.000198487	0.00055617	158.301	0.12179	0.143709	0.847478	0.396729	0.581713
TGME49_216060	hypothetical protein	1019.19	0.196595	0.0830873	2.36613	0.0179751	0.0344623	224.304	0.187932	0.121766	1.54339	0.122736	0.26344
TGME49_216070	hypothetical protein	161.913	-0.165217	0.137898	-1.19811	0.230876	0.316988	92.5461	0.0696105	0.175352	0.396976	0.691385	0.815253
TGME49_216080	apical complex lysine methyltransferase	2686.24	-0.831993	0.0596191	-13.9551	2.92707e-44	5.50969e-43	577.711	-0.59885	0.0885616	-6.76196	1.36134e-11	2.18542e-10
TGME49_216090	hypothetical protein	0.121921	0.0300999	0.21588	0.139429	0.889111	NA	0.72624	-0.00400945	0.236384	-0.0169616	0.986467	NA
TGME49_216120	hypothetical protein	1731.6	0.0979512	0.0613806	1.5958	0.110533	0.170532	270.616	-0.038809	0.111306	-0.34867	0.727337	0.838476
TGME49_216130	ubiquitin conjugating enzyme E2, putative	1298.88	-0.203165	0.0646338	-3.14333	0.00167038	0.00396687	230.476	-0.148757	0.120099	-1.23863	0.215484	0.390264
TGME49_216140	tetratricopeptide repeat-containing protein	124.385	0.101037	0.173741	0.581536	0.560879	0.651468	16.2502	0.388646	0.322971	1.20335	0.228843	0.406106
TGME49_216150	peptidase family M3 protein	0.908471	-0.184995	0.394815	-0.46856	0.639384	0.718439	0.121603	-0.06236	0.134332	-0.464222	0.642489	NA
TGME49_216155	hypothetical protein	0.121921	0.0300999	0.21588	0.139429	0.889111	NA	0.0938244	0.000964859	0.134332	0.00718263	0.994269	NA
TGME49_216160	hypothetical protein	0.269982	-0.0352594	0.27566	-0.127909	0.898221	NA	0.225158	-0.0875919	0.158106	-0.554008	0.579573	NA
TGME49_216170	SufS subfamily cysteine desulfurase	327.917	0.236975	0.104206	2.27411	0.0229593	0.0429561	111.055	0.10199	0.158402	0.643872	0.519659	0.687253
TGME49_216180	hypothetical protein	9907.72	0.128813	0.0485436	2.65356	0.00796479	0.0165321	1315.99	-0.124681	0.0702111	-1.77581	0.0757646	0.183313
TGME49_216190	hypothetical protein	286.257	0.187659	0.119153	1.57494	0.11527	0.176319	104.508	0.157928	0.164397	0.960648	0.336729	0.52541
TGME49_216200	hypothetical protein	0.196831	0.0364201	0.236068	0.154278	0.877391	NA	0.419358	-0.0588071	0.201046	-0.292505	0.7699	NA
TGME49_216210	hypothetical protein	768.662	0.0363588	0.0758135	0.479582	0.631525	0.712525	275.755	0.205538	0.112136	1.83293	0.0668131	0.167172
TGME49_216220	AP2 domain transcription factor AP2XI-5	859.254	-0.121592	0.0706015	-1.72222	0.0850288	0.135492	248.754	-0.126433	0.113723	-1.11176	0.266241	0.449451
TGME49_216230	hypothetical protein	31.7001	-0.214104	0.280919	-0.762155	0.445968	0.542985	64.496	-0.0391852	0.199333	-0.196582	0.844155	0.908306
TGME49_216240	hypothetical protein	427.634	-0.258787	0.0979652	-2.64162	0.0082511	0.0170816	99.5153	-0.272679	0.173956	-1.56752	0.116993	0.254172
TGME49_216250	RecF/RecN/SMC N terminal domain-containing protein	289.828	0.285565	0.110739	2.57872	0.00991686	0.0201903	107.264	0.139743	0.160889	0.868563	0.385086	0.571222
TGME49_216260	eukaryotic initiation factor-2B, gamma subunit, putative	1690.01	-0.039663	0.0636594	-0.62305	0.533252	0.627138	296.841	-0.225673	0.111807	-2.01841	0.0435482	0.120122
TGME49_216270	hypothetical protein	40.8304	0.258938	0.255636	1.01291	0.311101	0.404114	25.5257	0.46619	0.288982	1.61321	0.106698	0.237756
TGME49_216275	ACR, YggU family COG1872 domain-containing protein	284.437	0.818201	0.117761	6.94798	3.70547e-12	2.26325e-11	40.7539	0.394991	0.238529	1.65595	0.0977319	0.221822
TGME49_216280	adenylate and guanylate cyclase catalytic domain-containing protein	0.736159	0.28248	0.383306	0.736957	0.461149	0.557316	0.319718	-0.0601233	0.187644	-0.320411	0.748657	NA
TGME49_216285	hypothetical protein	7.22442	-0.694673	0.457345	-1.51892	0.128782	0.193335	1.19336	-0.208096	0.287927	-0.72274	0.46984	NA
TGME49_216290	hypothetical protein	2.45846	-0.123877	0.478734	-0.25876	0.79582	0.850223	2.65841	0.600527	0.357792	1.67843	0.0932635	0.214633
TGME49_216335	hypothetical protein	1722.94	-0.067862	0.0711565	-0.953699	0.340236	0.435614	954.444	0.159367	0.0750715	2.12287	0.0337646	0.0989145
TGME49_216370	hypothetical protein	37.2288	-0.926584	0.269879	-3.43333	0.000596209	0.00153219	13.8612	0.971754	0.34227	2.83914	0.00452353	0.0188186
TGME49_216375	hypothetical protein	177.931	0.0961165	0.138256	0.695209	0.486924	0.582253	35.3204	-0.283157	0.250671	-1.1296	0.258646	0.441228
TGME49_216380	phospholipid-translocating P-type ATPase, flippase subfamily protein	411.847	0.311923	0.0987975	3.15719	0.00159297	0.00380075	178.938	0.28539	0.133769	2.13345	0.0328877	0.0967423
TGME49_216390	RNA methyltransferase, TrmH family protein	250.625	0.237563	0.11526	2.06111	0.0392926	0.0688899	93.671	0.0387575	0.176851	0.219153	0.826531	0.898393
TGME49_216400	meiotic recombination protein DMC1 family protein	0	NA	NA	NA	NA	NA	0	NA	NA	NA	NA	NA
TGME49_216410	hypothetical protein	620.711	-0.288398	0.0802209	-3.59505	0.000324332	0.000877431	87.1029	-0.219038	0.177831	-1.23172	0.218054	0.39319
TGME49_216415	hypothetical protein	182.654	0.142512	0.133396	1.06834	0.285368	0.377003	32.8216	-0.108675	0.263987	-0.411669	0.680582	0.808658
TGME49_216420	hypothetical protein	0	NA	NA	NA	NA	NA	0	NA	NA	NA	NA	NA
TGME49_216430	TBC domain-containing protein	1100.32	-0.142771	0.0752701	-1.89679	0.057856	0.0967975	474.837	-0.0547328	0.0908608	-0.602381	0.546921	0.710491
TGME49_216435	hypothetical protein	601.487	0.325998	0.0816838	3.99097	6.58033e-05	0.00019487	174.543	0.416594	0.136706	3.04737	0.0023085	0.0104085
TGME49_216440	OTU family cysteine protease	59.1256	-0.458289	0.22046	-2.07879	0.037637	0.0662641	97.4113	0.104519	0.173328	0.603015	0.546498	0.710382
TGME49_216450	peptidase, T1 family protein	2286.3	0.23018	0.0584009	3.94138	8.10145e-05	0.000238137	343.156	0.0935589	0.104748	0.893185	0.371758	0.559375
TGME49_216460	hypothetical protein	878.462	-1.43933	0.0807695	-17.8202	4.92404e-71	1.6263e-69	196.685	-1.30447	0.130423	-10.0018	1.49626e-23	5.91158e-22
TGME49_216470	hypothetical protein	208.735	0.254768	0.128565	1.98163	0.0475202	0.0813751	46.3365	0.377099	0.228204	1.65246	0.0984404	0.223122
TGME49_216480	NMD3 family protein	553.334	-0.301735	0.0840756	-3.58886	0.000332128	0.000896821	120.639	0.0783057	0.155306	0.504204	0.614118	0.760441
TGME49_216490	hypothetical protein	220	-0.0237337	0.131591	-0.18036	0.85687	0.897273	52.0561	0.0460649	0.219598	0.209769	0.833848	0.902192
TGME49_216500	tRNA synthetase, putative	189.393	0.639395	0.134845	4.7417	2.11928e-06	7.6397e-06	79.9282	0.289465	0.185544	1.56009	0.118738	0.256528
TGME49_216510	thioredoxin, putative	355.499	0.118221	0.106324	1.11189	0.266184	0.356745	128.641	0.145125	0.155041	0.936045	0.34925	0.53903
TGME49_216530	ribosome recycling factor protein	282.624	-0.115885	0.112077	-1.03397	0.301149	0.393767	74.3812	-0.203941	0.186961	-1.09082	0.275352	0.459827
TGME49_216540	dolichyl-phosphate beta-glucosyltransferase	240.182	-0.197231	0.118596	-1.66305	0.0963032	0.151494	61.2985	-0.20078	0.213631	-0.939842	0.347298	0.536716
TGME49_216560	methyltransferase domain-containing protein	428.005	-0.25348	0.0912304	-2.77846	0.00546173	0.0117326	105.143	0.111781	0.16709	0.668989	0.503503	0.676325
TGME49_216580	hypothetical protein	326.7	0.214829	0.102481	2.09627	0.0360581	0.0638625	127.711	0.0750255	0.151475	0.495301	0.620388	0.765309
TGME49_216585	hypothetical protein	0.406917	-0.138159	0.308096	-0.448428	0.653845	NA	1.10293	0.21919	0.292396	0.749634	0.453475	NA
TGME49_216590	HEAT repeat-containing protein	1915.37	0.179525	0.0626274	2.86655	0.00414971	0.00915116	573.248	-0.00677342	0.0842542	-0.0803927	0.935925	0.963225
TGME49_216600	exonuclease III APE	365.363	0.355911	0.104343	3.41099	0.000647278	0.00165094	93.9445	0.254866	0.177712	1.43415	0.151528	0.307146
TGME49_216610	ribosomal RNA large subunit methyltransferase J protein	2.99615	-0.229972	0.48178	-0.477337	0.633122	0.713336	1.25623	-0.0168274	0.304866	-0.055196	0.955982	NA
TGME49_216620	EF hand domain-containing protein	692.816	-0.741469	0.0766532	-9.67303	3.92576e-22	3.9952e-21	222.492	-0.701668	0.122228	-5.74064	9.43214e-09	1.1419e-07
TGME49_216630	trigger factor protein, putative	171.918	0.159123	0.13272	1.19894	0.230552	0.316726	46.2286	-0.190322	0.243797	-0.780656	0.435005	0.616117
TGME49_216640	GHMP kinase, putative	16.8252	-1.1669	0.362828	-3.21613	0.00129931	0.00314425	3.5422	-0.493575	0.367939	-1.34146	0.179772	0.344907
TGME49_216650	S15 sporozoite-expressed protein	5232.54	-0.459942	0.0508267	-9.04922	1.43991e-19	1.32035e-18	767.599	-0.463581	0.0758882	-6.10873	1.00427e-09	1.35782e-08
TGME49_216660	hypothetical protein	429.911	-0.758807	0.0940035	-8.07211	6.90932e-16	5.27742e-15	155.618	-0.521747	0.139778	-3.7327	0.000189441	0.00116272
TGME49_216670	FUSE-binding protein 2 / KH-type splicing regulatory protein	2532.46	0.313645	0.0616399	5.08835	3.61189e-07	1.40959e-06	522.351	0.229134	0.0868377	2.63864	0.00832387	0.0315094
TGME49_216680	ankyrin repeat-containing protein	551.683	-0.235802	0.0882903	-2.67076	0.007568	0.0157761	97.9751	-0.0509566	0.172106	-0.296076	0.767172	0.860997
TGME49_216700	hypothetical protein	250.049	0.422067	0.139338	3.02909	0.00245292	0.00562855	58.5125	0.0588557	0.208126	0.282788	0.777339	0.866219
TGME49_216710	transporter, major facilitator family protein	2.77325	-0.00722057	0.481783	-0.0149872	0.988042	0.991719	0.626599	-0.0233279	0.222204	-0.104984	0.916388	NA
TGME49_216720	hypothetical protein	3157.43	-0.291409	0.051226	-5.68869	1.28015e-08	5.85424e-08	932.942	-0.222662	0.0718115	-3.10065	0.00193095	0.00894692
TGME49_216730	MCM2/3/5 family protein	2506.3	0.559328	0.0687685	8.13349	4.171e-16	3.24492e-15	535.416	0.322508	0.0919781	3.50635	0.000454295	0.00253376
TGME49_216740	riboflavin kinase	298.596	0.16631	0.105928	1.57002	0.116411	0.177717	92.7148	0.000396665	0.179555	0.00220915	0.998237	0.998994
TGME49_216750	Paf1/RNA polymerase II complex component LEO1	739.054	0.123899	0.0785479	1.57737	0.11471	0.175609	294.072	0.144508	0.109052	1.32513	0.185126	0.351485
TGME49_216760	RNA pseudouridine synthase superfamily protein	183.398	0.573832	0.13511	4.24714	2.16514e-05	6.80745e-05	73.675	0.632784	0.19693	3.21325	0.00131243	0.00639543
TGME49_216770	hypothetical protein	1210.31	-0.500307	0.0757707	-6.60291	4.03164e-11	2.27906e-10	187.4	-0.459304	0.12968	-3.54183	0.000397361	0.00223893
TGME49_216780	hypothetical protein	316.217	0.701133	0.108996	6.43266	1.25388e-10	6.88093e-10	100.264	0.61709	0.175748	3.51123	0.000446038	0.00249403
TGME49_216785	hypothetical protein	151.943	0.871714	0.148345	5.87625	4.19665e-09	2.01745e-08	50.5386	0.215435	0.220357	0.977665	0.32824	0.517606
TGME49_216790	ATP-binding cassette sub-family E member 1, putative	1562.87	0.218975	0.0644866	3.39567	0.000684618	0.00174244	177.562	0.146132	0.130617	1.11878	0.263235	0.446256
TGME49_216800	flagellar/basal body protein	275.834	0.331603	0.112225	2.9548	0.00312868	0.00704323	48.3629	-0.461056	0.22861	-2.01678	0.0437183	0.12049
TGME49_216810	5'-nucleotidase, C-terminal domain-containing protein	1074.59	-0.405319	0.0666934	-6.07735	1.22186e-09	6.15591e-09	352.757	-0.411214	0.102867	-3.99754	6.40039e-05	0.000429164
TGME49_216820	transporter, major facilitator family protein	2878.76	-0.345699	0.0546268	-6.32838	2.47753e-10	1.31704e-09	699.459	-0.40884	0.0821365	-4.97757	6.43891e-07	6.05184e-06
TGME49_216830	DTW domain-containing protein	105.479	0.266207	0.167166	1.59248	0.111278	0.171571	32.8104	-0.289462	0.260836	-1.10975	0.267108	0.450046
TGME49_216840	hypothetical protein	117.71	0.43677	0.168325	2.59481	0.00946444	0.0193354	34.561	0.0226111	0.25175	0.0898158	0.928434	0.958955
TGME49_216850	hypothetical protein	306.271	0.683018	0.10755	6.35069	2.14352e-10	1.14804e-09	55.8565	-0.0840173	0.220449	-0.381119	0.703115	0.823916
TGME49_216860	DEAD (Asp-Glu-Ala-Asp) box polypeptide DDX39	9270.24	-0.921274	0.0519737	-17.7258	2.65147e-70	8.59799e-69	1787.45	0.398483	0.0664803	5.994	2.04737e-09	2.67496e-08
TGME49_216870	DNA excision repair helicase	425.556	0.073659	0.093783	0.785419	0.432208	0.530244	101.5	0.136261	0.174061	0.782837	0.433723	0.615023
TGME49_216875	cpw-wpc domain-containing protein	0	NA	NA	NA	NA	NA	0.0938244	0.000964859	0.134332	0.00718263	0.994269	NA
TGME49_216880	guanine nucleotide-binding protein	17561.2	-1.48169	0.0472951	-31.3286	1.90276e-215	5.65594e-213	4965.54	0.51881	0.060343	8.59769	8.13356e-18	2.06405e-16
TGME49_216890	hypothetical protein	557.669	0.00768058	0.0843774	0.0910265	0.927472	0.948886	165.087	-0.28628	0.133609	-2.14267	0.0321398	0.0947535
TGME49_216900	cytokine induced apoptosis inhibitor 1 family protein	616.94	0.328068	0.0820757	3.99714	6.41137e-05	0.000190182	150.189	0.155592	0.142298	1.09343	0.274207	0.458494
TGME49_216910	hypothetical protein	982.27	-0.178862	0.0690648	-2.58977	0.00960398	0.0195966	151.261	-0.12569	0.149852	-0.838766	0.401601	0.585712
TGME49_216920	mediator complex subunit MED8	516.539	0.111794	0.0885694	1.26222	0.20687	0.289091	126.564	0.183804	0.154528	1.18945	0.234262	0.41339
TGME49_216930	cholinephosphate cytidylyltransferase	1353.91	0.304508	0.066222	4.5983	4.25958e-06	1.47228e-05	248.914	0.0935514	0.12087	0.773984	0.43894	0.620023
TGME49_216940	hypothetical protein	0.16244	-0.0754472	0.221174	-0.341122	0.733012	NA	0	NA	NA	NA	NA	NA
TGME49_216950	helicase	419.448	-0.204328	0.101085	-2.02135	0.0432439	0.0746978	84.1412	-0.020869	0.181154	-0.1152	0.908286	0.94854
TGME49_216960	elongation factor Tu GTP binding domain-containing protein	276.215	0.433096	0.111688	3.87772	0.000105438	0.000305895	72.3427	0.482301	0.196549	2.45385	0.0141338	0.049114
TGME49_216965	leucine rich repeat-containing protein	0.4616	-0.275362	0.312125	-0.882216	0.37766	NA	0.468365	-0.265279	0.213228	-1.24411	0.213459	NA
TGME49_216970	coronin, putative	903.798	0.335319	0.0721593	4.64693	3.36908e-06	1.17934e-05	344.597	0.20759	0.102134	2.03252	0.0421008	0.117072
TGME49_216980	WDR8 protein isoform 3 family protein	194.489	0.518181	0.138577	3.73931	0.000184529	0.000519301	55.9189	0.172026	0.212623	0.809063	0.418479	0.600898
TGME49_216990	LysM domain-containing protein	207.176	0.262695	0.128347	2.04677	0.0406811	0.0708889	49.9658	0.165544	0.220121	0.75206	0.452015	0.631072
TGME49_217000	hypothetical protein	541.298	-0.393466	0.0870433	-4.52034	6.17399e-06	2.0944e-05	199.109	0.439391	0.127769	3.43896	0.000583952	0.00316072
TGME49_217010	hypothetical protein	499.148	0.0712579	0.0870794	0.81831	0.41318	0.511652	141.686	0.202331	0.145784	1.38788	0.165173	0.325414
TGME49_217020	ATPase, AFG1 family protein	985.666	0.19294	0.0752662	2.56344	0.0103641	0.0209991	256.937	0.305157	0.114239	2.67122	0.00755758	0.0290081
TGME49_217030	hypothetical protein	592.553	-0.160965	0.0817624	-1.96869	0.0489883	0.0835283	76.7584	-0.0591059	0.188759	-0.313129	0.754183	0.852656
TGME49_217040	hypothetical protein	0	NA	NA	NA	NA	NA	0	NA	NA	NA	NA	NA
TGME49_217050	ADA2-A transcriptional co-activator SAGA component	785.695	0.113874	0.076095	1.49647	0.134531	0.200952	231.155	0.107999	0.119298	0.905282	0.365316	0.553723
TGME49_217160	Der1 family protein	361.755	0.130469	0.10653	1.22471	0.220683	0.305344	71.2331	0.0319994	0.190697	0.167802	0.866739	0.921295
TGME49_217170	hypothetical protein	0	NA	NA	NA	NA	NA	0	NA	NA	NA	NA	NA
TGME49_217178	hypothetical protein	1.81976	0.0484964	0.462423	0.104875	0.916475	0.940603	0.814248	0.0785775	0.251584	0.312331	0.754789	NA
TGME49_217182	RNA-dependent RNA polymerase RDP	637.737	0.30056	0.0789142	3.80869	0.000139705	0.000399462	239.615	0.236128	0.118185	1.99795	0.0457224	0.124866
TGME49_217220	zinc finger, C3HC4 type (RING finger) domain-containing protein	321.555	0.299466	0.104169	2.87479	0.0040429	0.00892667	126.264	0.613182	0.153502	3.99462	6.47976e-05	0.000433605
TGME49_217340	hypothetical protein	172.891	0.158651	0.1337	1.18662	0.235378	0.322116	53.5999	0.158387	0.213998	0.740134	0.459219	0.637476
TGME49_217350	methyltransferase MTA70, putative	331.675	-0.0965459	0.101094	-0.955015	0.33957	0.434996	72.9954	0.00493586	0.192141	0.0256887	0.979506	0.988845
TGME49_217360	hypothetical protein	255.566	-0.504376	0.11729	-4.30024	1.70615e-05	5.47042e-05	81.1987	-0.454015	0.180375	-2.51706	0.0118338	0.0425732
TGME49_217370	hypothetical protein	1.49263	-0.518137	0.438168	-1.18251	0.237004	0.323738	0.48296	0.151236	0.211177	0.716156	0.473895	NA
TGME49_217380	hypothetical protein	0.29916	-0.114492	0.268268	-0.426783	0.669537	NA	0	NA	NA	NA	NA	NA
TGME49_217390	hypothetical protein	0.269982	-0.0352594	0.27566	-0.127909	0.898221	NA	0	NA	NA	NA	NA	NA
TGME49_217400	hypothetical protein	460.153	-1.90908	0.101246	-18.8558	2.63344e-79	1.02103e-77	98.9041	-1.23775	0.172403	-7.17939	7.00237e-13	1.23865e-11
TGME49_217410	hypothetical protein	15.5823	-1.84284	0.38459	-4.7917	1.65372e-06	6.03151e-06	5.42815	-1.0945	0.376426	-2.90761	0.00364205	0.0156142
TGME49_217420	hypothetical protein	2.82021	-0.630124	0.480053	-1.31262	0.189313	0.268829	0.0945595	0.000964859	0.134332	0.00718263	0.994269	NA
TGME49_217430	protease inhibitor PI1	682.012	-0.258265	0.0843526	-3.06174	0.00220057	0.00509374	107.599	-0.412929	0.169222	-2.44016	0.0146808	0.0506208
TGME49_217440	HCNGP family protein	980.396	-0.0320394	0.0697844	-0.459119	0.646149	0.724532	266.182	-0.180421	0.113704	-1.58676	0.112568	0.247491
TGME49_217450	general transcription factor IIH polypeptide 5 GTF2H5	413.169	0.0864238	0.100715	0.858102	0.390836	0.489162	61.2743	-0.0469329	0.201289	-0.233161	0.815636	0.89136
TGME49_217460	glutaminyl-tRNA synthetase (GlnRS)	4888.39	0.137503	0.0480466	2.86186	0.00421168	0.00926777	589.098	-0.0724996	0.0864067	-0.83905	0.401441	0.585689
TGME49_217470	hypothetical protein	254.437	-0.0294194	0.115463	-0.254794	0.798882	0.852708	87.937	-0.0781039	0.179403	-0.435354	0.663305	0.796884
TGME49_217480	hypothetical protein	456.048	0.865564	0.0950041	9.11081	8.17669e-20	7.5855e-19	139.044	0.749429	0.150338	4.98495	6.19793e-07	5.83366e-06
TGME49_217490	hypothetical protein	0	NA	NA	NA	NA	NA	0.225158	-0.0875919	0.158106	-0.554008	0.579573	NA
TGME49_217500	HMG (high mobility group) box domain-containing protein	221.578	0.15911	0.122765	1.29606	0.194956	0.2753	65.8571	0.312982	0.197757	1.58266	0.113498	0.248957
TGME49_217510	hypothetical protein	7588	-0.406376	0.0619321	-6.56164	5.32202e-11	2.98955e-10	962.385	-0.4762	0.0721177	-6.60309	4.02679e-11	6.2368e-10
TGME49_217520	hypothetical protein	1778.03	-0.575334	0.0588437	-9.77733	1.40873e-22	1.465e-21	378.518	-0.700783	0.0977059	-7.17237	7.37096e-13	1.2969e-11
TGME49_217530	hypothetical protein	1588.11	1.48941	0.0621602	23.9608	7.12621e-127	6.1251e-125	219.072	1.29403	0.134148	9.6463	5.09618e-22	1.76045e-20
TGME49_217540	RNA recognition motif-containing protein	2621.31	-0.178942	0.0548096	-3.2648	0.00109541	0.00269563	397.406	0.0587178	0.100415	0.584751	0.558715	0.718583
TGME49_217550	hypothetical protein	1492.71	-0.0770603	0.0633104	-1.21718	0.223535	0.308461	303.683	-0.144689	0.109818	-1.31754	0.187656	0.355091
TGME49_217555	hypothetical protein	1840.84	-0.983991	0.0613338	-16.0432	6.37659e-58	1.60178e-56	478.762	-0.598939	0.0936874	-6.39295	1.62712e-10	2.40174e-09
TGME49_217560	DNA-directed RNA polymerase II RPB10	1294.65	-0.207877	0.0698296	-2.97691	0.00291167	0.00660052	226.755	-0.0913003	0.119146	-0.766287	0.443505	0.624545
TGME49_217570	ribosomal protein RPS27	10961.8	-1.54028	0.0511947	-30.0866	7.24802e-199	1.61586e-196	3452.98	-0.239413	0.0702063	-3.41013	0.000649317	0.00344943
TGME49_217580	DNA-directed RNA polymerase III RPC6	624.895	0.0127004	0.0817901	0.155281	0.8766	0.910418	159.12	0.0628769	0.143767	0.437353	0.661855	0.796
TGME49_217590	50S ribosomal protein L17, putative	225.104	0.457578	0.129033	3.54622	0.000390799	0.00103912	83.8998	0.0581611	0.181937	0.319677	0.749213	0.849846
TGME49_217600	calcium-dependent protein kinase CDPK9	1292.71	-0.178404	0.0649591	-2.74641	0.00602521	0.0128234	304.987	-0.389687	0.107597	-3.62173	0.000292634	0.00170565
TGME49_217610	hypothetical protein	106.76	-0.677247	0.167448	-4.04451	5.24317e-05	0.000157295	39.0738	0.42748	0.247683	1.72592	0.0843621	0.199007
TGME49_217620	hypothetical protein	267.095	0.663523	0.115275	5.75602	8.61203e-09	3.99468e-08	54.4847	-0.0457717	0.217155	-0.210779	0.83306	0.902105
TGME49_217630	hypothetical protein	0.888458	-0.46661	0.394232	-1.18359	0.236574	0.323317	1.72806	0.18566	0.327404	0.567068	0.570668	NA
TGME49_217640	hypothetical protein	806.765	0.224603	0.0768036	2.92438	0.00345143	0.0077114	179.627	-0.104382	0.132963	-0.78504	0.43243	0.61425
TGME49_217650	hypothetical protein	0	NA	NA	NA	NA	NA	0	NA	NA	NA	NA	NA
TGME49_217660	Tctex-1 family protein	568.591	0.00304795	0.0901984	0.0337917	0.973043	0.981296	91.3418	-0.207007	0.175757	-1.1778	0.238878	0.418512
TGME49_217665	hypothetical protein	611.438	-0.991539	0.0835738	-11.8642	1.81548e-32	2.55456e-31	153.876	-1.02046	0.142372	-7.16756	7.6344e-13	1.33612e-11
TGME49_217670	ribosomal protein RPS6	174.204	0.468103	0.137023	3.41622	0.000634961	0.00162243	74.7878	0.158654	0.186932	0.848723	0.396036	0.581193
TGME49_217680	hypothetical protein	5406.01	-0.379546	0.0501625	-7.56633	3.83921e-14	2.68252e-13	1247.25	-0.368444	0.0722314	-5.10089	3.38064e-07	3.29561e-06
TGME49_217688	hypothetical protein	323.776	-0.0507863	0.102803	-0.494014	0.621296	0.703209	107.91	-0.555672	0.167091	-3.32557	0.000882391	0.00450969
TGME49_217692	hypothetical protein	61.418	0.300335	0.211196	1.42206	0.155008	0.227115	42.5789	0.310272	0.241636	1.28404	0.199126	0.36999
TGME49_217700	AP2 domain transcription factor AP2XII-2	572.704	-0.242466	0.0936446	-2.58922	0.00961934	0.0196182	200.055	0.065293	0.127476	0.512197	0.608513	0.757359
TGME49_217710	DnaJ domain-containing protein	0.16244	-0.0754472	0.221174	-0.341122	0.733012	NA	0.225158	-0.0875919	0.158106	-0.554008	0.579573	NA
TGME49_217720	hypothetical protein	54.8852	0.0468008	0.222585	0.21026	0.833465	0.879576	47.4312	-0.495713	0.23614	-2.09923	0.0357964	0.103137
TGME49_217722	hypothetical protein	0.121921	0.0300999	0.21588	0.139429	0.889111	NA	2.03022	-0.749674	0.33379	-2.24595	0.0247074	0.0763199
TGME49_217724	hypothetical protein	5.97016	-0.0254793	0.465193	-0.0547715	0.95632	0.96964	4.30488	0.557369	0.374258	1.48926	0.136418	0.283849
TGME49_217726	hypothetical protein	6.46738	-0.126326	0.452809	-0.278983	0.780258	0.837676	7.81149	-0.0381349	0.367589	-0.103743	0.917373	0.954103
TGME49_217728	hypothetical protein	2.84135	-0.225576	0.481366	-0.468617	0.639343	0.718439	3.79797	0.155618	0.371883	0.41846	0.675611	0.805212
TGME49_217730	hypothetical protein	157.07	0.458148	0.14362	3.18999	0.00142278	0.00342332	67.6721	0.553557	0.19906	2.78085	0.00542173	0.0219329
TGME49_217740	3-ketoacyl-(acyl-carrier-protein) reductase	2297.56	0.301035	0.0605729	4.9698	6.70211e-07	2.53919e-06	174.174	0.0241946	0.136585	0.177139	0.859399	0.917585
TGME49_217750	hypothetical protein	23.2493	-0.0151282	0.318028	-0.0475689	0.96206	0.973109	61.0621	0.13117	0.22225	0.59019	0.555063	0.715876
TGME49_217760	GTP-binding protein	99.3756	-0.0800053	0.172658	-0.463373	0.643097	0.721701	63.8573	0.197582	0.20001	0.987856	0.323223	0.511912
TGME49_217770	hypothetical protein	299.96	0.608716	0.114209	5.32986	9.82881e-08	4.10475e-07	155.445	0.467578	0.145111	3.2222	0.00127209	0.00621722
TGME49_217780	Sec20 protein	225.88	0.460999	0.130185	3.54112	0.000398433	0.00105745	67.8177	0.326593	0.201047	1.62446	0.104278	0.233392
TGME49_217790	S1 RNA binding domain-containing protein	94.4568	0.0982128	0.184565	0.53213	0.594636	0.680811	47.9837	0.33847	0.229389	1.47553	0.140071	0.289442
TGME49_217800	hypothetical protein	0.142498	-0.0716667	0.21588	-0.331976	0.739908	NA	1.66985	-0.0750328	0.320067	-0.234429	0.814652	NA
TGME49_217810	hypothetical protein	0	NA	NA	NA	NA	NA	0	NA	NA	NA	NA	NA
TGME49_217820	PCI domain-containing protein	4147.96	0.114006	0.0530889	2.14745	0.0317573	0.0571967	465.383	0.034702	0.0937786	0.370042	0.711351	0.8288
TGME49_217830	hypothetical protein	270.16	-0.899808	0.113521	-7.92637	2.25652e-15	1.68742e-14	151.609	0.057573	0.143286	0.401805	0.687827	0.81307
TGME49_217850	Sucrose-6F-phosphate phosphohydrolase	86.6373	0.626049	0.185751	3.37036	0.000750712	0.00189914	15.9845	0.312941	0.322847	0.969317	0.332387	0.521667
TGME49_217855	hypothetical protein	0	NA	NA	NA	NA	NA	0	NA	NA	NA	NA	NA
TGME49_217860	hypothetical protein	0.539328	0.142545	0.346205	0.411735	0.680534	NA	0.215428	-0.0473397	0.167308	-0.282949	0.777216	NA
TGME49_217870	DHHC zinc finger domain-containing protein	684.146	-0.360708	0.0764247	-4.71979	2.36092e-06	8.44674e-06	195.336	-0.727245	0.127387	-5.70895	1.13674e-08	1.35873e-07
TGME49_217875	hypothetical protein	103.192	0.708787	0.172271	4.11438	3.88221e-05	0.000118662	22.8748	0.441667	0.291347	1.51595	0.129533	0.274192
TGME49_217880	RNA-binding protein Nova-1, putative	167.538	0.372536	0.140692	2.64789	0.00809957	0.0167896	75.9052	0.0885592	0.194673	0.454914	0.649171	0.786925
TGME49_217890	alkyl hydroperoxide reductase/ Thiol specific antioxidant/ Mal allergen, putative	7401.38	-0.20335	0.049336	-4.12175	3.76013e-05	0.000115227	1134.36	-0.0789009	0.0685535	-1.15094	0.249758	0.430937
TGME49_217900	hypothetical protein	699.346	-0.299287	0.0832277	-3.596	0.000323143	0.000874878	152.751	-0.354105	0.143525	-2.46721	0.0136171	0.0477647
TGME49_217910	DNA polymerase (pol2) superfamily protein	1260	0.315903	0.0632768	4.99241	5.96317e-07	2.27372e-06	291.53	0.464919	0.109923	4.22951	2.342e-05	0.00017037
TGME49_217915	hypothetical protein	72.3434	-1.06825	0.200653	-5.32387	1.01584e-07	4.23058e-07	16.7621	-0.601233	0.329477	-1.82481	0.0680295	0.169735
TGME49_217920	hypothetical protein	0.589298	-0.283767	0.353005	-0.803863	0.421476	NA	0.0945595	0.000964859	0.134332	0.00718263	0.994269	NA
TGME49_217930	hypothetical protein	8.52937	-0.621208	0.429206	-1.44734	0.147801	0.217983	0.653569	-0.107012	0.241543	-0.443035	0.65774	NA
TGME49_217940	hypothetical protein	0.243842	0.111833	0.251994	0.44379	0.657194	NA	0.580972	-0.229314	0.226854	-1.01085	0.31209	NA
TGME49_217951	hypothetical protein	0	NA	NA	NA	NA	NA	0	NA	NA	NA	NA	NA
TGME49_217961	hypothetical protein	1.15823	-0.374025	0.416297	-0.898455	0.368943	0.466095	0.43159	-0.0725682	0.21716	-0.334169	0.738252	NA
TGME49_218000	hypothetical protein	251.551	0.0215123	0.113527	0.189491	0.849708	0.891364	99.6809	0.204465	0.168499	1.21345	0.224957	0.401186
TGME49_218070	hypothetical protein	488.262	-0.088102	0.0892804	-0.986801	0.32374	0.418306	247.978	0.0815336	0.114778	0.710361	0.47748	0.655589
TGME49_218130	hypothetical protein	0.249404	0.13082	0.270284	0.48401	0.628379	NA	0.189119	0.0349403	0.149145	0.23427	0.814775	NA
TGME49_218188	hypothetical protein	34.1378	2.04933	0.303341	6.75587	1.41977e-11	8.3432e-11	17.9176	1.81109	0.335732	5.39444	6.87385e-08	7.37458e-07
TGME49_218192	hypothetical protein	7.89773	0.992866	0.442792	2.24229	0.0249428	0.0461588	6.55405	0.774189	0.376018	2.05892	0.0395023	0.111193
TGME49_218195	hypothetical protein	43.3983	-0.312346	0.258462	-1.20848	0.226863	0.312319	27.495	-0.0931678	0.274357	-0.339586	0.734168	0.841271
TGME49_218200	UDP-sugar pyrophospharylase	212.336	-1.033	0.127838	-8.08055	6.44765e-16	4.93535e-15	77.8473	-0.0563661	0.186048	-0.302965	0.761916	0.857432
TGME49_218210	Chromosome-associated kinesin KLP1, putative	0.910653	0.400755	0.396935	1.00962	0.312675	0.405937	1.03188	0.0309749	0.266726	0.11613	0.907549	NA
TGME49_218215	hypothetical protein	0	NA	NA	NA	NA	NA	0	NA	NA	NA	NA	NA
TGME49_218220	cell-cycle-associated protein kinase CDK, putative	1511.47	-0.0232965	0.0639459	-0.364316	0.715622	0.784578	284.905	-0.0485667	0.114247	-0.425101	0.670763	0.801902
TGME49_218230	histone lysine methyltransferase, SET, putative	615.569	-0.220628	0.083244	-2.65037	0.00804031	0.0166792	159.743	-0.615302	0.139288	-4.41747	9.98621e-06	7.79752e-05
TGME49_218240	hypothetical protein	1551.84	-0.602751	0.0636852	-9.46454	2.94852e-21	2.92149e-20	391.307	-0.645167	0.103007	-6.26334	3.76814e-10	5.36981e-09
TGME49_218250	TAP42 family protein	624.653	-0.213283	0.0805494	-2.64785	0.00810062	0.0167896	164.983	0.833025	0.144187	5.77741	7.58614e-09	9.3036e-08
TGME49_218260	histone H3.3	9745.57	-0.222985	0.0495122	-4.50363	6.68038e-06	2.26081e-05	2018.86	-0.292615	0.0654056	-4.47386	7.6821e-06	6.09946e-05
TGME49_218270	hypothetical protein	2209.47	-1.55508	0.0660686	-23.5373	1.69318e-122	1.38841e-120	507.83	-1.50562	0.0905782	-16.6223	4.8014e-62	1.53751e-59
TGME49_218280	eukaryotic porin, putative	2613.21	0.168479	0.056656	2.97372	0.00294211	0.00665897	561.164	0.243006	0.0871316	2.78896	0.00528779	0.0214965
TGME49_218290	WD domain, G-beta repeat-containing protein	0.864278	0.160751	0.387079	0.415293	0.677927	0.752737	0.635521	-0.0815313	0.244208	-0.33386	0.738485	NA
TGME49_218300	zinc finger (CCCH type) motif-containing protein	1442.55	-0.0384769	0.0672001	-0.572572	0.566934	0.65647	510.176	-0.102824	0.0925793	-1.11066	0.266716	0.449835
TGME49_218310	microneme protein MIC14	565.555	0.646546	0.083617	7.73224	1.05671e-14	7.60702e-14	246.823	0.812718	0.120028	6.77108	1.27825e-11	2.05705e-10
TGME49_218340	hypothetical protein	3.08618	-0.49135	0.481999	-1.0194	0.308013	0.400832	0.629705	-0.0527712	0.248492	-0.212365	0.831822	NA
TGME49_218350	hypothetical protein	0	NA	NA	NA	NA	NA	0	NA	NA	NA	NA	NA
TGME49_218358	zinc knuckle domain-containing protein	705.379	-0.0836193	0.0786651	-1.06298	0.287791	0.379642	106.45	-0.173194	0.175529	-0.986697	0.323791	0.512566
TGME49_218362	zinc finger protein ZFP1	297.823	0.0731193	0.110648	0.660829	0.508722	0.603161	219.48	0.615086	0.127309	4.83143	1.35559e-06	1.20814e-05
TGME49_218370	hypothetical protein	466.89	0.188753	0.0894641	2.10982	0.034874	0.0621511	108.522	0.0150531	0.169284	0.0889222	0.929144	0.959388
TGME49_218390	hypothetical protein	4.17117	0.200015	0.476481	0.419776	0.674649	0.750382	5.13533	0.194074	0.376418	0.515583	0.606146	0.755449
TGME49_218400	NEK kinase	78.1773	0.245346	0.194921	1.25869	0.208142	0.290584	31.0336	0.273554	0.267018	1.02448	0.305609	0.49313
TGME49_218410	ribosomal protein RPP0	6572.17	-2.08875	0.051811	-40.3148	0	0	2871.54	-0.0906327	0.0769423	-1.17793	0.238824	0.418512
TGME49_218420	WD domain, G-beta repeat-containing protein	1033.79	0.0891299	0.073109	1.21914	0.222792	0.307606	366.128	0.0359362	0.0986302	0.364353	0.715594	0.831102
TGME49_218450	hypothetical protein	0.196831	0.0364201	0.236068	0.154278	0.877391	NA	0	NA	NA	NA	NA	NA
TGME49_218460	hypothetical protein	0	NA	NA	NA	NA	NA	0	NA	NA	NA	NA	NA
TGME49_218470	protein disulfide-isomerase, putative	1.25273	0.0270474	0.431109	0.062739	0.949974	0.96444	0.409628	0.0107824	0.211544	0.0509702	0.959349	NA
TGME49_218490	hypothetical protein	150.149	-0.347652	0.152521	-2.27937	0.0226452	0.042424	71.633	-0.327066	0.195319	-1.67452	0.0940283	0.215566
TGME49_218500	hypothetical protein	10.9047	-1.02275	0.408863	-2.50146	0.0123683	0.024585	0.946243	-0.0417284	0.27613	-0.151119	0.879882	NA
TGME49_218510	hypothetical protein	3.76207	-0.911931	0.480777	-1.89679	0.0578558	0.0967975	5.01804	-0.47057	0.376301	-1.25052	0.211111	0.384952
TGME49_218520	microneme protein MIC6	14799.2	-1.12388	0.0548199	-20.5013	2.09808e-93	1.02518e-91	3401.51	-0.382653	0.0667474	-5.73286	9.8749e-09	1.19331e-07
TGME49_218530	proteasome-interacting thioredoxin domain-containing protein	1279.29	-0.757226	0.0645872	-11.7241	9.59379e-32	1.31873e-30	176.905	-0.291392	0.130154	-2.23882	0.0251675	0.0773789
TGME49_218540	peptidase S15, putative	1251.65	-0.289941	0.0716778	-4.04506	5.23105e-05	0.000156997	191.895	-0.0811675	0.126606	-0.641104	0.521455	0.688827
TGME49_218550	PIK3R4 kinase-related protein	5762.13	-0.983603	0.065123	-15.1038	1.52928e-51	3.4525e-50	1480.89	-0.802124	0.0745945	-10.7531	5.72873e-27	2.88536e-25
TGME49_218560	acetyl-coA carboxylase ACC2	245.357	-0.242416	0.118153	-2.05171	0.0401978	0.0701667	207.937	0.0814292	0.122846	0.662855	0.507424	0.678828
TGME49_218570	Nin one binding (NOB1) Zn-ribbon family protein	873.496	0.274674	0.0729371	3.7659	0.000165953	0.000469246	164.085	0.193415	0.13985	1.38301	0.166661	0.327525
TGME49_218580	RNA methyltransferase, TrmH family protein	466.108	-0.120367	0.0947401	-1.2705	0.203908	0.285343	96.7418	0.0240335	0.170498	0.140961	0.887901	0.936224
TGME49_218590	protein phosphatase 2C domain-containing protein	408.601	-0.0883021	0.104004	-0.849025	0.395867	0.4942	102.452	-0.474497	0.165359	-2.86949	0.00411129	0.0173739
TGME49_218600	RNA recognition motif-containing protein	591.968	-0.0469985	0.0825353	-0.569435	0.569061	0.658718	126.466	0.145844	0.155848	0.935808	0.349372	0.539092
TGME49_218610	ATPase (DUF699) protein	870.061	0.0200332	0.0751655	0.266521	0.789838	0.845798	155.761	-0.162888	0.138993	-1.17191	0.241231	0.421628
TGME49_218720	calcium-dependent protein kinase CDPK6	846.703	-0.605225	0.0743954	-8.13525	4.11093e-16	3.20168e-15	173.947	-0.567832	0.133473	-4.25429	2.09718e-05	0.000154089
TGME49_218730	hypothetical protein	537.887	-0.306991	0.0967894	-3.17174	0.00151527	0.0036275	248.73	-0.236734	0.115463	-2.0503	0.0403353	0.113007
TGME49_218740	membrane protein, putative	627.388	-0.742606	0.085607	-8.6746	4.15011e-18	3.5671e-17	91.4303	-0.841754	0.175867	-4.78632	1.69871e-06	1.49841e-05
TGME49_218750	hypothetical protein	0.412479	-0.135903	0.309296	-0.439395	0.660376	NA	2.80202	-0.483879	0.358268	-1.35061	0.176821	0.340832
TGME49_218760	SNAP protein (soluble N-ethylmaleimide-sensitive factor Attachment Protein), putative	643.576	-0.403938	0.0821462	-4.91731	8.77425e-07	3.27554e-06	147.552	-0.167709	0.148746	-1.12749	0.259537	0.442241
TGME49_218770	carrier superfamily protein	103.377	-0.241376	0.178594	-1.35153	0.176525	0.253744	25.8349	-0.0802803	0.279839	-0.28688	0.774204	0.864185
TGME49_218780	phosphoserine aminotransferase, putative	4149.99	-0.166243	0.0508132	-3.27165	0.00106922	0.00263665	593.843	-0.12614	0.0828793	-1.52197	0.128017	0.272469
TGME49_218790	elongation factor G C-terminus domain-containing protein	184.197	-0.230767	0.143491	-1.60823	0.107785	0.166906	65.4967	-0.0668934	0.200164	-0.334193	0.738234	0.843464
TGME49_218800	hypothetical protein	157.321	-0.327991	0.143197	-2.29049	0.021993	0.0412781	51.6157	-0.00806421	0.21908	-0.0368095	0.970637	0.983708
TGME49_218810	histidyl-tRNA synthetase	307.954	-0.2524	0.104426	-2.41701	0.0156484	0.0304434	94.5676	0.205857	0.173485	1.1866	0.235386	0.414597
TGME49_218820	alba 2	5094.2	-0.399278	0.0576053	-6.93127	4.17071e-12	2.5344e-11	1113.15	-0.25983	0.073343	-3.54267	0.000396101	0.00223374
TGME49_218830	hypothetical protein	383.206	0.229445	0.096583	2.37562	0.0175195	0.0337056	88.5311	0.120039	0.178733	0.67161	0.501832	0.674773
TGME49_218840	mutS domain protein	191.376	0.819375	0.13894	5.89733	3.69426e-09	1.7892e-08	74.9376	0.654684	0.20213	3.23892	0.00119982	0.00589456
TGME49_218850	ribosomal protein RPS9	428.572	-0.0262401	0.097464	-0.269228	0.787754	0.844326	142.906	0.444573	0.152829	2.90896	0.00362633	0.0155569
TGME49_218860	hypothetical protein	0.269982	-0.0352594	0.27566	-0.127909	0.898221	NA	0.544141	-0.166569	0.217797	-0.764789	0.444397	NA
TGME49_218870	TBC domain-containing protein	332.537	0.659573	0.113747	5.7986	6.68702e-09	3.13644e-08	105.846	0.367494	0.16839	2.1824	0.0290802	0.0873729
TGME49_218880	SF-assemblin, putative	1287.67	0.0282283	0.0657794	0.429136	0.667824	0.743718	298.955	-0.211412	0.110764	-1.90868	0.0563033	0.146428
TGME49_218890	hypothetical protein	0.717977	0.434131	0.3535	1.22809	0.219413	0.303836	0.319718	-0.0601233	0.187644	-0.320411	0.748657	NA
TGME49_218900	hypothetical protein	0	NA	NA	NA	NA	NA	0	NA	NA	NA	NA	NA
TGME49_218910	hypothetical protein	81.0897	-1.46931	0.196507	-7.47714	7.59546e-14	5.19023e-13	23.7982	0.000859388	0.286055	0.00300428	0.997603	0.998814
TGME49_218920	proteasome subunit beta type, putative	2154.79	0.00822471	0.0577296	0.14247	0.886709	0.918511	276.84	-0.0542975	0.113363	-0.47897	0.63196	0.77504
TGME49_218930	BTB/POZ domain-containing protein	1.18359	-0.0698904	0.435186	-0.160599	0.872409	0.907832	0.225158	-0.0875919	0.158106	-0.554008	0.579573	NA
TGME49_218940	hypothetical protein	1369.06	-0.0340146	0.0738349	-0.460685	0.645025	0.723523	151.01	-0.0155149	0.146001	-0.106266	0.915371	0.952736
TGME49_218950	hypothetical protein	276.308	-0.0871921	0.109285	-0.797838	0.424964	0.523067	108.675	0.14675	0.165152	0.888576	0.374231	0.560912
TGME49_218955	hypothetical protein	120.749	-0.565798	0.159276	-3.55231	0.000381871	0.00101766	61.449	-0.263629	0.209293	-1.25962	0.207808	0.380549
TGME49_218960	AP2 domain transcription factor AP2XII-1	1574.94	-0.593069	0.0638529	-9.28805	1.57134e-20	1.49267e-19	569.573	-0.590332	0.0848343	-6.95865	3.43561e-12	5.72428e-11
TGME49_219070	cyclic nucleotide-binding domain-containing protein	289.253	-1.50011	0.12205	-12.291	1.01254e-34	1.50803e-33	163.65	-1.28533	0.14728	-8.72709	2.61312e-18	6.92424e-17
TGME49_219080	edge expressed protein, putative	705.681	0.536368	0.0871843	6.15212	7.64561e-10	3.92401e-09	126.296	0.377561	0.15317	2.46497	0.0137023	0.0479871
TGME49_219090	hypothetical protein	0.127484	0.0300999	0.21588	0.139429	0.889111	NA	0	NA	NA	NA	NA	NA
TGME49_219100	cyclin-dependent kinase regulatory subunit protein	378.875	0.621239	0.101146	6.14199	8.14956e-10	4.17066e-09	126.477	0.923245	0.157284	5.86992	4.36017e-09	5.55757e-08
TGME49_219110	hypothetical protein	0	NA	NA	NA	NA	NA	0.318982	-0.0603469	0.187511	-0.321831	0.747581	NA
TGME49_219120	zinc finger (CCCH type) motif-containing protein	1654.97	0.0383185	0.0598393	0.640357	0.52194	0.616886	803.746	0.215065	0.076287	2.81916	0.0048149	0.0198555
TGME49_219125	hypothetical protein	101.583	0.0178204	0.166909	0.106767	0.914974	0.939603	3.83183	-0.123232	0.366927	-0.335849	0.736985	0.842998
TGME49_219130	NADPH-glutathione reductase	364.871	-0.131091	0.096394	-1.35995	0.173847	0.25055	95.6616	-0.0146567	0.169052	-0.0866993	0.930911	0.960311
TGME49_219140	EF-1 guanine nucleotide exchange domain-containing protein	1882.67	-0.623321	0.0586387	-10.6299	2.16406e-26	2.55603e-25	250.266	-0.149798	0.116091	-1.29035	0.196928	0.367561
TGME49_219150	zinc finger, zz type domain-containing protein	926.251	0.276822	0.0701411	3.94664	7.92563e-05	0.000233257	108.065	0.275233	0.175381	1.56935	0.116567	0.253497
TGME49_219160	hypothetical protein	0.142498	-0.0716667	0.21588	-0.331976	0.739908	NA	0	NA	NA	NA	NA	NA
TGME49_219170	hypothetical protein	825.101	-0.900711	0.0762258	-11.8163	3.21357e-32	4.47766e-31	159.666	-0.678739	0.139178	-4.87676	1.07845e-06	9.74741e-06
TGME49_219175	hypothetical protein	375.969	-0.683037	0.096209	-7.09951	1.25199e-12	7.89716e-12	65.4373	-0.387347	0.1979	-1.95728	0.0503144	0.134023
TGME49_219180	acetyltransferase, GNAT family protein	292.253	-0.206455	0.106185	-1.94429	0.0518604	0.0879212	106.356	-0.438817	0.163282	-2.68749	0.00719922	0.0278432
TGME49_219190	nuclear movement protein domain containing protein	1111.65	0.143632	0.0682547	2.10435	0.0353481	0.0628391	187.592	-0.119698	0.129559	-0.92389	0.355544	0.545086
TGME49_219200	DEAD/DEAH box RNA helicase family protein	1005.1	0.193298	0.070573	2.73898	0.00616302	0.0130971	158.881	0.253373	0.152071	1.66616	0.0956821	0.218145
TGME49_219210	ankyrin repeat-containing protein	757.82	0.244226	0.0751055	3.25177	0.00114689	0.00280682	135.14	0.16299	0.148938	1.09435	0.273803	0.458051
TGME49_219218	hypothetical protein	4.75918	0.410234	0.472738	0.867782	0.385514	0.483519	3.91493	0.091195	0.373939	0.243877	0.807326	0.886903
TGME49_219222	hypothetical protein	0	NA	NA	NA	NA	NA	0	NA	NA	NA	NA	NA
TGME49_219230	AMP-binding enzyme domain-containing protein	2059.4	0.0867689	0.0616379	1.40772	0.159214	0.232657	206.209	0.0633589	0.124979	0.506956	0.612186	0.759345
TGME49_219240	Peptidyl-tRNA hydrolase PTH2 domain-containing protein	335.844	-0.820129	0.107172	-7.65246	1.97177e-14	1.39966e-13	162.298	-0.236854	0.13881	-1.70632	0.0879479	0.205049
TGME49_219250	acetyltransferase, GNAT family protein	1098.5	-0.101029	0.067602	-1.49447	0.135053	0.201605	250.721	-0.0347881	0.119172	-0.291915	0.770352	0.862627
TGME49_219260	cation-transporting ATPase, putative	332.184	0.0986668	0.101106	0.975875	0.329127	0.423748	187.572	0.282394	0.131687	2.14443	0.0319983	0.0943784
TGME49_219270	multi-pass transmembrane protein	9697.51	-0.637048	0.0585609	-10.8784	1.46115e-27	1.79104e-26	1544.64	-0.792863	0.0658135	-12.0471	2.00887e-33	1.44071e-31
TGME49_219280	actin like protein ALP1	1511.1	-0.0245009	0.0610779	-0.401142	0.688316	0.760837	236.723	-0.308749	0.119582	-2.5819	0.00982574	0.036483
TGME49_219290	F-actin-capping protein subunit beta, putative	408.673	0.357569	0.0968861	3.69061	0.000223719	0.00062095	109.052	0.180245	0.161395	1.11679	0.264082	0.447117
TGME49_219300	ran binding protein	273.325	0.290244	0.112115	2.58881	0.00963077	0.0196359	85.5995	0.0543233	0.181117	0.299935	0.764227	0.858714
TGME49_219310	DnaK family protein	3194.07	0.169804	0.0502053	3.3822	0.000719074	0.00182428	579.102	0.0906331	0.0857439	1.05702	0.290502	0.476253
TGME49_219320	acid phosphatase GAP50	13651.1	-0.91433	0.0562672	-16.2498	2.24174e-59	5.87963e-58	3025.43	-0.92434	0.0554193	-16.679	1.86238e-62	6.46737e-60
TGME49_219348	SAG-related sequence SRS55M	13.9018	0.0870383	0.378593	0.229899	0.81817	0.868059	1.2672	-0.126112	0.289772	-0.435212	0.663409	NA
TGME49_219370	hypothetical protein	2.45916	-0.731254	0.476412	-1.53492	0.124803	0.188314	0	NA	NA	NA	NA	NA
TGME49_219430	tRNA ligase class II core domain (G, H, P, S and T) domain-containing protein	121.657	0.781532	0.163162	4.78992	1.66845e-06	6.08213e-06	37.5086	0.216466	0.255133	0.848446	0.39619	0.58129
TGME49_219440	hypothetical protein	422.593	0.271386	0.0919905	2.95015	0.0031762	0.00713444	131.535	0.261755	0.152668	1.71454	0.0864295	0.202508
TGME49_219450	WD domain, G-beta repeat-containing protein	0.417407	0.0468104	0.30988	0.15106	0.879928	NA	1.75239	-0.22931	0.219971	-1.04246	0.297199	NA
TGME49_219460	hypothetical protein	323.192	-1.16986	0.105872	-11.0497	2.19942e-28	2.75069e-27	90.0084	-1.02831	0.178386	-5.76455	8.18777e-09	1.00042e-07
TGME49_219470	hypothetical protein	135.746	-0.848451	0.156687	-5.41493	6.1312e-08	2.62387e-07	41.0226	-0.795822	0.25265	-3.1499	0.00163326	0.00771386
TGME49_219485	hypothetical protein	238.851	-0.536581	0.118795	-4.51686	6.27634e-06	2.12609e-05	129.064	-0.176044	0.150989	-1.16595	0.243637	0.424707
TGME49_219500	hypothetical protein	316.33	-0.837103	0.105435	-7.93954	2.02929e-15	1.52549e-14	125.849	-0.570353	0.154206	-3.69864	0.000216759	0.00130696
TGME49_219510	GTP binding protein 7 isoform 2 family protein, putative	260.53	-0.365122	0.114845	-3.17925	0.00147657	0.00354079	98.8644	-0.458769	0.172959	-2.65247	0.00799055	0.0303696
TGME49_219520	histone arginine methyltransferase PRMT1	3470.63	0.186436	0.0535266	3.48306	0.000495719	0.00129115	455.039	0.245712	0.0916749	2.68026	0.00735652	0.0284182
TGME49_219530	hypothetical protein	160.277	-0.300098	0.142654	-2.10368	0.035406	0.0629107	26.6009	-0.318243	0.279239	-1.13968	0.254419	0.436355
TGME49_219540	cytosolic tRNA-Ala synthetase	4963.37	0.480835	0.060973	7.88602	3.11968e-15	2.30391e-14	660.95	0.293663	0.0862496	3.4048	0.000662115	0.00351176
TGME49_219550	dihydrolipoyllysine-residue succinyltransferase component of oxoglutarate dehydrogenase	1066.57	0.0717373	0.208399	0.344231	0.730672	0.796656	202.691	0.357397	0.128798	2.77487	0.00552238	0.0222718
TGME49_219570	hypothetical protein	49.5342	-1.31016	0.251903	-5.20107	1.98142e-07	7.9816e-07	15.2417	-0.521945	0.328466	-1.58904	0.112052	0.246686
TGME49_219590	RuvB family 1 protein	1108.14	0.140105	0.06785	2.06493	0.0389301	0.0683552	140.983	0.0293975	0.144167	0.203913	0.838421	0.904497
TGME49_219600	hypothetical protein	395.484	0.029495	0.104328	0.282714	0.777396	0.835736	133.75	-0.162174	0.146302	-1.10849	0.267651	0.450501
TGME49_219610	hypothetical protein	4.95399	-0.099088	0.470906	-0.21042	0.83334	0.879576	3.22868	-0.0838255	0.362845	-0.231023	0.817297	0.892507
TGME49_219620	hypothetical protein	379.145	0.27303	0.0960363	2.84298	0.00446934	0.00975126	436.157	0.0720273	0.10673	0.674854	0.499769	0.673752
TGME49_219630	flavodoxin domain-containing protein	949.088	-0.412277	0.0793847	-5.19341	2.06481e-07	8.2941e-07	247.052	-0.290058	0.119383	-2.42965	0.0151133	0.051618
TGME49_219640	hypothetical protein	215.542	-0.19244	0.127271	-1.51204	0.130523	0.195702	83.6307	-0.117715	0.186422	-0.631444	0.52775	0.693921
TGME49_219650	transporter, small conductance mechanosensitive ion channel (MscS) family protein	33.8065	0.140526	0.270691	0.519137	0.603665	0.687947	11.7675	0.120161	0.352705	0.340685	0.733341	0.841186
TGME49_219660	hypothetical protein	25.4054	0.207875	0.313497	0.663084	0.507277	0.601848	24.8414	0.386672	0.29303	1.31956	0.186981	0.354308
TGME49_219670	zinc finger (CCCH type) motif-containing protein	0.243842	0.111833	0.251994	0.44379	0.657194	NA	0.0945595	0.000964859	0.134332	0.00718263	0.994269	NA
TGME49_219678	hypothetical protein	133.611	-0.016895	0.160278	-0.105411	0.91605	0.940302	65.1938	-0.300048	0.200541	-1.4962	0.134603	0.280958
TGME49_219682	pyruvate dehydrogenase kinase, putative	416.423	0.395072	0.0960034	4.11519	3.86868e-05	0.000118299	98.8863	0.420403	0.169453	2.48095	0.0131034	0.0462599
TGME49_219690	hypothetical protein	5332.77	-0.318274	0.0700597	-4.5429	5.54861e-06	1.89306e-05	851.373	-0.320986	0.078365	-4.09603	4.20287e-05	0.000291287
TGME49_219700	DNA replication licensing factor MCM4, putative	2729.65	0.332663	0.0617904	5.38373	7.2956e-08	3.09618e-07	673.844	0.283839	0.0807076	3.51688	0.000436655	0.00244571
TGME49_219710	hypothetical protein	614.772	0.198343	0.0841502	2.35701	0.0184229	0.0352597	182.602	0.0827076	0.128826	0.642009	0.520867	0.6883
TGME49_219720	Ras-related protein Rab-5C, putative	649.323	0.427631	0.0864052	4.94913	7.45453e-07	2.80785e-06	191.779	0.239919	0.133101	1.80253	0.0714613	0.17541
TGME49_219730	hypothetical protein	1343.61	-0.483879	0.0751943	-6.43504	1.23438e-10	6.77914e-10	587.853	-0.169352	0.0905952	-1.86932	0.0615782	0.15693
TGME49_219738	hypothetical protein	345.937	-0.170023	0.109763	-1.54899	0.121383	0.183932	82.8791	-0.292665	0.194815	-1.50227	0.133027	0.278639
TGME49_219742	hypothetical protein	23.6776	-0.851461	0.32789	-2.59679	0.00940986	0.0192349	3.84503	-0.643139	0.369649	-1.73986	0.0818827	0.194619
TGME49_219750	cytochrome c, putative	5054.64	-0.683133	0.0564587	-12.0997	1.06004e-33	1.54018e-32	675.923	-0.15794	0.0874139	-1.80681	0.0707915	0.17446
TGME49_219760	N-acetyltransferase family protein	595.188	0.21813	0.0815321	2.67539	0.00746417	0.0155822	69.8093	0.37996	0.19342	1.96443	0.0494798	0.13228
TGME49_219770	30S ribosomal protein S12, putative	210.099	0.192006	0.12393	1.54931	0.121307	0.183855	68.5898	0.308391	0.19781	1.55902	0.118991	0.256905
TGME49_219780	hypothetical protein	0	NA	NA	NA	NA	NA	0	NA	NA	NA	NA	NA
TGME49_219790	pre-mRNA processing factor PRP3	585.98	-0.0734786	0.0872861	-0.841813	0.399892	0.498311	123.739	-0.0390025	0.153146	-0.254675	0.798974	0.881438
TGME49_219800	vacuolar ATP synthase subunit b, putative	3435.32	-0.000427293	0.0527652	-0.00809801	0.993539	0.994989	742.811	-0.0423946	0.0802086	-0.528554	0.597115	0.749717
TGME49_219810	hypothetical protein	1360.63	-0.894182	0.0668602	-13.3739	8.59156e-41	1.51339e-39	305.82	-1.18902	0.116196	-10.2329	1.41183e-24	5.9333e-23
TGME49_219820	polyubiquitin UbC, putative	1586.34	-0.899579	0.0725289	-12.403	2.51582e-35	3.83502e-34	412.517	-1.14575	0.0971749	-11.7906	4.36538e-32	2.88028e-30
TGME49_219828	HMG (high mobility group) box domain-containing protein	4.46257	0.234426	0.475247	0.493272	0.621821	0.703489	0.815718	0.0139306	0.137661	0.101195	0.919396	NA
TGME49_219832	cyclin-dependent kinase regulatory subunit protein	446.078	0.679246	0.0943923	7.19599	6.201e-13	4.02163e-12	111.266	0.424379	0.167064	2.54021	0.0110785	0.0404204
TGME49_219840	hypothetical protein	0	NA	NA	NA	NA	NA	0.0945595	0.000964859	0.134332	0.00718263	0.994269	NA
TGME49_219850	prolyl-tRNA synthetase (ProRS)	5395.5	0.402523	0.0509482	7.90064	2.77486e-15	2.05992e-14	638.088	0.106028	0.0856116	1.23848	0.215538	0.390264
TGME49_219860	replication licensing factor, putative	3195.54	0.650471	0.0639539	10.1709	2.673e-24	2.92025e-23	528.534	0.330206	0.0902488	3.65884	0.00025336	0.00150873
TGME49_220025	hypothetical protein	0	NA	NA	NA	NA	NA	0.0945595	0.000964859	0.134332	0.00718263	0.994269	NA
TGME49_220060	hypothetical protein	0	NA	NA	NA	NA	NA	0	NA	NA	NA	NA	NA
TGME49_220070	hypothetical protein	0	NA	NA	NA	NA	NA	0.121603	-0.06236	0.134332	-0.464222	0.642489	NA
TGME49_220080	Toxoplasma gondii family C protein	0.196831	0.0364201	0.236068	0.154278	0.877391	NA	0	NA	NA	NA	NA	NA
TGME49_220090	hypothetical protein	789.065	0.101603	0.0776852	1.30789	0.190912	0.270768	141.853	0.187611	0.150038	1.25042	0.211146	0.384952
TGME49_220100	phosphoribosylpyrophosphate synthetase	1405.61	0.175831	0.140504	1.25143	0.210778	0.293804	276.939	0.204431	0.11207	1.82414	0.068131	0.16989
TGME49_220110	hypothetical protein	237.974	0.169199	0.116921	1.44713	0.147861	0.217983	76.7196	0.00395989	0.187937	0.0210703	0.98319	0.991
TGME49_220120	hypothetical protein	241.447	0.0580257	0.115688	0.501571	0.61597	0.698399	53.2315	0.255765	0.215979	1.18422	0.236328	0.415589
TGME49_220125	hypothetical protein	0.412479	-0.135903	0.309296	-0.439395	0.660376	NA	0.188384	0.0405785	0.16049	0.252841	0.800391	NA
TGME49_220128	hypothetical protein	2.04929	-0.778809	0.464087	-1.67815	0.0933171	0.147447	0.441321	-0.150378	0.21674	-0.69382	0.487795	NA
TGME49_220132	hypothetical protein	79.9451	0.421654	0.193438	2.17978	0.0292735	0.0531417	31.6066	-0.0168056	0.261141	-0.0643546	0.948688	0.972567
TGME49_220140	EF hand domain-containing protein	291.152	0.0569999	0.114582	0.49746	0.618865	0.701013	62.4645	0.0714753	0.200924	0.355732	0.722041	0.836087
TGME49_220145	hypothetical protein	0	NA	NA	NA	NA	NA	0.559083	-0.238177	0.214695	-1.10937	0.26727	NA
TGME49_220150	50S ribosomal protein L16, putative	250.49	0.0993515	0.116003	0.856454	0.391747	0.489958	62.6685	0.190224	0.212249	0.896231	0.37013	0.558198
TGME49_220160	WD domain-containing protein	314.757	0.173711	0.104318	1.66521	0.0958706	0.150914	70.2272	0.185462	0.201268	0.921469	0.356805	0.545586
TGME49_220170	hypothetical protein	201.568	0.292754	0.124907	2.34377	0.0190899	0.0363845	62.2832	0.0974466	0.204394	0.476759	0.633534	0.775803
TGME49_220175	hypothetical protein	221.278	0.358742	0.125525	2.85794	0.00426395	0.00937412	36.491	-0.0976144	0.251837	-0.38761	0.698305	0.820701
TGME49_220180	hypothetical protein	11.3793	-0.0385456	0.395612	-0.0974328	0.922383	0.944492	14.4805	0.221895	0.335991	0.660419	0.508985	0.680362
TGME49_220190	hypothetical protein	153.464	-0.23002	0.142659	-1.61238	0.10688	0.16572	27.7242	-0.265531	0.277688	-0.95622	0.338961	0.527717
TGME49_220200	hypothetical protein	286.851	0.00336738	0.10673	0.0315505	0.974831	0.982266	112.775	0.23528	0.164562	1.42973	0.152794	0.30912
TGME49_220208	hypothetical protein	208.486	-0.0018725	0.12728	-0.0147116	0.988262	0.991738	96.6468	-0.123674	0.175868	-0.703221	0.481918	0.658731
TGME49_220212	pseudouridine synthase	192.478	0.0860763	0.131535	0.6544	0.512854	0.607354	33.1031	-0.0692529	0.257016	-0.26945	0.787583	0.873633
TGME49_220230	leucine rich repeat-containing protein	526.677	-0.242319	0.0846001	-2.86429	0.0041795	0.00920264	132.253	-0.209702	0.155765	-1.34627	0.178216	0.342819
TGME49_220240	hypothetical protein	4501.54	-0.439699	0.0474812	-9.26049	2.03503e-20	1.92545e-19	1285.42	-0.397633	0.0693895	-5.73045	1.00164e-08	1.20599e-07
TGME49_220250	Nucleotide-sensitive chloride conductance regulator (ICln) protein	828.664	0.00605293	0.0745665	0.081175	0.935303	0.954844	223.428	0.0745217	0.125219	0.595132	0.551755	0.714014
TGME49_220260	hypothetical protein	190.295	0.0719122	0.131145	0.54834	0.583458	0.670743	46.0136	0.0313949	0.231924	0.135367	0.892322	0.938852
TGME49_220270	alveolin domain containing intermediate filament IMC6	7285.69	-0.868205	0.0499739	-17.3732	1.31747e-67	4.06876e-66	1440.66	-0.899721	0.0677704	-13.276	3.18886e-40	3.50668e-38
TGME49_220280	mucin family glycoprotein	11.4267	-0.954853	0.403352	-2.3673	0.0179185	0.0343816	2.02553	-0.240972	0.340408	-0.707893	0.479012	0.65639
TGME49_220290	hypothetical protein	3.42718	-0.316446	0.482167	-0.6563	0.511631	0.606207	0.878066	-0.308174	0.257724	-1.19575	0.231793	NA
TGME49_220300	ribosomal protein L15 protein	149.828	0.00682633	0.144593	0.0472106	0.962345	0.973121	57.8996	0.0113946	0.214534	0.053113	0.957642	0.978376
TGME49_220310	hypothetical protein	0.447435	-0.358748	0.317217	-1.13092	0.258088	NA	0.459369	-0.170584	0.211975	-0.804736	0.420972	NA
TGME49_220320	BSD domain-containing protein	191.297	0.332178	0.135595	2.44979	0.0142941	0.0280066	60.8476	0.156164	0.205565	0.759684	0.447444	0.627334
TGME49_220330	hypothetical protein	270.758	0.287487	0.113274	2.53797	0.0111497	0.0224314	133.886	0.0180737	0.147307	0.122694	0.90235	0.946084
TGME49_220340	hypothetical protein	0.81876	-0.0711953	0.395464	-0.18003	0.857129	0.897382	0.188384	0.0405785	0.16049	0.252841	0.800391	NA
TGME49_220350	tRNA ligases class II (D, K and N) domain-containing protein	422.153	0.721038	0.0943132	7.64515	2.087e-14	1.47705e-13	150.451	0.655413	0.150615	4.35158	1.35161e-05	0.000103336
TGME49_220360	FAD binding domain-containing protein	631.482	-0.77772	0.0869302	-8.94649	3.66953e-19	3.31792e-18	194.706	-0.677667	0.130725	-5.1839	2.17293e-07	2.19893e-06
TGME49_220370	hypothetical protein	322.28	-0.687375	0.104074	-6.60465	3.9845e-11	2.2542e-10	153.279	-0.986948	0.142876	-6.90773	4.92466e-12	8.14359e-11
TGME49_220380	hypothetical protein	1133.56	-0.349356	0.0681548	-5.12593	2.96079e-07	1.17086e-06	324.498	-0.270601	0.111012	-2.43759	0.0147855	0.0508098
TGME49_220390	hypothetical protein	1354.49	0.0512451	0.0656388	0.780713	0.434971	0.53281	226.143	-0.0511455	0.120603	-0.424081	0.671507	0.802209
TGME49_220400	actin depolymerizing factor ADF	23925.3	-1.34227	0.115886	-11.5826	5.04705e-31	6.80636e-30	2429.11	-1.18316	0.0838532	-14.1099	3.29954e-45	4.63199e-43
TGME49_220420	3'5'-cyclic nucleotide phosphodiesterase domain-containing protein	51.1899	-2.56464	0.26561	-9.65568	4.65061e-22	4.71271e-21	22.5715	-1.69194	0.30527	-5.54243	2.98298e-08	3.35865e-07
TGME49_220430	hypothetical protein	286.237	0.215049	0.107056	2.00875	0.0445634	0.0767912	106.904	0.0420901	0.163111	0.258046	0.796372	0.879555
TGME49_220440	cyclin-dependent kinase regulatory subunit protein	259.852	-0.0609673	0.11427	-0.533537	0.593662	0.679914	104.105	-0.0513896	0.163039	-0.315199	0.752611	0.852339
TGME49_220450	ribonuclease HI protein	161.512	0.506436	0.138458	3.65769	0.0002545	0.000701276	49.4695	0.127011	0.228105	0.556811	0.577656	0.733853
TGME49_220460	SNF7 family protein	7.71374	-0.606734	0.458457	-1.32342	0.185694	0.264392	3.58791	-0.202226	0.371733	-0.544008	0.586436	0.740678
TGME49_220470	hypothetical protein	803.072	-0.283855	0.0733075	-3.87211	0.000107895	0.000312769	321.427	-0.387704	0.104585	-3.70707	0.000209671	0.00126927
TGME49_220480	hypothetical protein	110.771	0.0128672	0.162311	0.0792747	0.936814	0.955977	53.9626	-0.0146371	0.212981	-0.0687252	0.945208	0.970244
TGME49_220490	pre-rRNA-processing protein PNO1, putative	782.789	-0.165202	0.0746894	-2.21185	0.026977	0.0494868	193.913	-0.254729	0.133437	-1.90899	0.0562639	0.146384
TGME49_220500	UBX domain-containing protein	1599.94	-0.0847775	0.0610763	-1.38806	0.165119	0.23952	248.325	-0.169213	0.115221	-1.4686	0.141942	0.292344
TGME49_220510	hypothetical protein	311.219	-0.678824	0.107748	-6.30012	2.97414e-10	1.56934e-09	91.8959	-0.533893	0.177283	-3.01153	0.00259938	0.0115962
TGME49_220520	hypothetical protein	681.865	-0.66258	0.0836392	-7.92188	2.33942e-15	1.74576e-14	222.782	-0.645046	0.119585	-5.39403	6.88944e-08	7.3793e-07
TGME49_220525	hypothetical protein	17.546	-0.595513	0.350282	-1.7001	0.0891124	0.141404	8.97278	-0.321463	0.360236	-0.892367	0.372196	0.559906
TGME49_220530	AP2 domain transcription factor AP2V-1	69.4627	-0.618283	0.206765	-2.99027	0.00278729	0.00634883	49.2696	-0.0436623	0.225141	-0.193933	0.846229	0.909711
TGME49_220540	hypothetical protein	23.688	-0.986216	0.321394	-3.06856	0.00215092	0.00498852	21.0494	-0.628496	0.304471	-2.06422	0.0389968	0.110005
TGME49_220560	hypothetical protein	2.79934	0.426122	0.48144	0.885099	0.376103	0.474301	1.10396	-0.417321	0.276576	-1.50888	0.131329	NA
TGME49_220570	hypothetical protein	368.049	0.286771	0.0997616	2.87457	0.00404579	0.00892753	150.448	-0.166766	0.142785	-1.16795	0.242827	0.423631
TGME49_220580	hypothetical protein	0.121921	0.0300999	0.21588	0.139429	0.889111	NA	0	NA	NA	NA	NA	NA
TGME49_220585	hypothetical protein	0.776677	0.0571736	0.37644	0.15188	0.879282	0.912882	2.04541	0.129777	0.330567	0.392589	0.694623	0.817708
TGME49_220600	hypothetical protein	1094.85	0.692095	0.0704331	9.82628	8.67656e-23	9.12958e-22	297.428	0.424974	0.109192	3.89199	9.94247e-05	0.000645039
TGME49_220610	protein phosphatase 2C domain-containing protein	750.143	0.560759	0.077952	7.19365	6.30841e-13	4.08386e-12	161.973	0.405373	0.140297	2.88939	0.00385989	0.0164625
TGME49_220630	hypothetical protein	1175.15	0.678065	0.081855	8.28373	1.19374e-16	9.48677e-16	851.53	0.98509	0.0860534	11.4474	2.42216e-30	1.43977e-28
TGME49_220640	hypothetical protein	112.216	0.554805	0.182642	3.03766	0.00238424	0.00548506	195.211	1.22451	0.137059	8.93419	4.10188e-19	1.15659e-17
TGME49_220650	hypothetical protein	0.936664	0.271001	0.389412	0.695923	0.486477	0.581815	0.188384	0.0405785	0.16049	0.252841	0.800391	NA
TGME49_220720	hypothetical protein	2.02823	0.225619	0.456258	0.494498	0.620954	0.702995	5.88476	-0.296025	0.376062	-0.787172	0.431181	0.613396
TGME49_220730	hypothetical protein	0	NA	NA	NA	NA	NA	0	NA	NA	NA	NA	NA
TGME49_220740	hypothetical protein	0	NA	NA	NA	NA	NA	0	NA	NA	NA	NA	NA
TGME49_220840	threonine synthase	0.318752	0.149453	0.287128	0.520512	0.602707	NA	0.626599	-0.0233279	0.222204	-0.104984	0.916388	NA
TGME49_220850	hypothetical protein	0.16244	-0.0754472	0.221174	-0.341122	0.733012	NA	0	NA	NA	NA	NA	NA
TGME49_220860	DEAD/DEAH box helicase	1258.11	0.471468	0.0640348	7.36269	1.80246e-13	1.20175e-12	217.503	0.162346	0.120526	1.34698	0.177987	0.342478
TGME49_220870	hypothetical protein	327.274	0.188583	0.102462	1.84051	0.0656937	0.10821	136.283	-0.0457887	0.145568	-0.314553	0.753101	0.852656
TGME49_220880	hypothetical protein	347.745	-0.22495	0.101103	-2.22495	0.0260845	0.0479975	90.0282	-0.282505	0.176305	-1.60237	0.109074	0.241581
TGME49_220890	hypothetical protein	2320.06	0.162939	0.0587342	2.77417	0.00553419	0.011874	366.301	-0.0420638	0.102358	-0.410948	0.681111	0.808995
TGME49_220900	hypothetical protein	5837.72	-1.28288	0.0514269	-24.9458	2.37222e-137	2.31828e-135	1299.22	-1.17135	0.0679982	-17.2263	1.68703e-66	7.42068e-64
TGME49_220910	HEAT repeat-containing protein	398.037	-0.0689596	0.0952264	-0.724164	0.468965	0.565421	182.923	0.0144255	0.131334	0.109838	0.912538	0.951023
TGME49_220920	hypothetical protein	243.708	0.0741986	0.121797	0.609201	0.542391	0.634643	72.6321	0.125633	0.190673	0.658891	0.509966	0.680711
TGME49_220930	hypothetical protein	1175	-0.350332	0.0739692	-4.73619	2.17777e-06	7.83865e-06	285.13	-0.581384	0.117551	-4.94581	7.58276e-07	6.98758e-06
TGME49_220940	ribosomal RNA methyltransferase (FtsJ) family protein	285.521	0.494572	0.121629	4.06623	4.77799e-05	0.000144311	59.4393	0.110855	0.207165	0.535104	0.592578	0.746578
TGME49_220950	hypothetical protein	14310.9	0.256204	0.0477153	5.36942	7.89897e-08	3.33045e-07	3160.53	0.0346348	0.0584298	0.592759	0.553343	0.715032
TGME49_221160	acetyltransferase, GNAT family protein	77.5029	0.0599165	0.200009	0.299569	0.764506	0.824612	76.7633	0.0810573	0.185616	0.436694	0.662334	0.796297
TGME49_221170	CAAX metallo endopeptidase	1515.85	0.145783	0.0671719	2.17029	0.0299847	0.054237	200.951	0.0672825	0.128794	0.522405	0.601389	0.752934
TGME49_221180	hypothetical protein	3606.42	-0.191309	0.0572671	-3.34064	0.00083585	0.00209742	783.691	-0.367777	0.076994	-4.7767	1.78196e-06	1.56765e-05
TGME49_221190	mrna cleavage factor family protein, putative	438.818	0.0894955	0.089928	0.995191	0.319643	0.414004	113.44	-0.0668207	0.161721	-0.413186	0.67947	0.808065
TGME49_221200	CW-type Zinc Finger protein	690.82	-0.0938075	0.0795705	-1.17892	0.238429	0.325541	178.351	0.0296187	0.135923	0.217908	0.827501	0.898889
TGME49_221210	cyclophilin	11133.3	-0.68315	0.0535658	-12.7535	2.98226e-37	4.80259e-36	2650.27	0.243576	0.0786551	3.09676	0.00195649	0.00903987
TGME49_221220	hypothetical protein	16.5284	0.521524	0.355759	1.46595	0.142663	0.211459	4.34448	0.35486	0.373185	0.950897	0.341657	0.530787
TGME49_221230	hypothetical protein	607.889	0.154196	0.08541	1.80536	0.0710187	0.115885	132.615	-0.00533568	0.148896	-0.0358348	0.971414	0.983708
TGME49_221240	hypothetical protein	0	NA	NA	NA	NA	NA	0	NA	NA	NA	NA	NA
TGME49_221250	hypothetical protein	890.268	-0.708467	0.0706468	-10.0283	1.14478e-23	1.2374e-22	261.717	-0.745503	0.116769	-6.38442	1.72047e-10	2.53385e-09
TGME49_221260	Class-II DAHP synthetase family protein	227.007	0.538642	0.119796	4.49634	6.91341e-06	2.33193e-05	126.346	0.431213	0.153046	2.81754	0.00483938	0.0199395
TGME49_221265	hypothetical protein	1.04541	-0.289847	0.409155	-0.708404	0.478694	0.574627	0	NA	NA	NA	NA	NA
TGME49_221270	oxidoreductase, 2OG-Fe(II) oxygenase family protein	1665.13	-0.463483	0.0730162	-6.34767	2.18594e-10	1.16988e-09	301.805	-0.55558	0.108078	-5.14053	2.73965e-07	2.71823e-06
TGME49_221275	hypothetical protein	0.142498	-0.0716667	0.21588	-0.331976	0.739908	NA	0.0945595	0.000964859	0.134332	0.00718263	0.994269	NA
TGME49_221280	hypothetical protein	247.614	-0.138529	0.117152	-1.18247	0.237018	0.323738	115.765	0.0102933	0.162472	0.0633544	0.949484	0.973232
TGME49_221295	hypothetical protein	677.451	-0.727271	0.0834618	-8.71382	2.9381e-18	2.54683e-17	109.739	-0.870681	0.160151	-5.43661	5.43029e-08	5.90264e-07
TGME49_221310	aminopeptidase N protein	218.232	-0.33132	0.126204	-2.62527	0.00865798	0.0178411	42.4136	-0.290915	0.237473	-1.22505	0.220557	0.395805
TGME49_221320	acetyl-CoA carboxylase ACC1	1764.78	0.605771	0.0578449	10.4723	1.15741e-25	1.32749e-24	736.341	0.918617	0.0794653	11.56	6.57258e-31	4.01536e-29
TGME49_221330	DNA gyrase/topoisomerase IV, A subunit domain-containing protein	690.335	1.12323	0.0850067	13.2135	7.33554e-40	1.26101e-38	157.138	0.725394	0.142526	5.08955	3.58923e-07	3.47625e-06
TGME49_221340	hypothetical protein	209.703	0.643619	0.132003	4.87579	1.08376e-06	4.01013e-06	82.285	0.478611	0.183791	2.60411	0.00921137	0.0344386
TGME49_221350	Ctr copper transporter family protein	470.212	0.647273	0.0951313	6.804	1.01755e-11	6.0544e-11	89.5648	0.444369	0.182705	2.43217	0.0150088	0.051363
TGME49_221360	hypothetical protein	252.715	0.380282	0.123869	3.07003	0.00214038	0.00496729	112.326	0.195425	0.158628	1.23197	0.21796	0.39319
TGME49_221370	hypothetical protein	158.594	-1.49412	0.152247	-9.81383	9.81723e-23	1.02994e-21	67.8406	-1.20254	0.198992	-6.04316	1.51128e-09	1.99429e-08
TGME49_221380	alba 1	4634.85	-0.767528	0.0528396	-14.5256	8.33815e-48	1.70932e-46	1276.49	-0.173556	0.0685953	-2.53015	0.0114015	0.0412204
TGME49_221390	hypothetical protein	469.138	-1.47502	0.0931042	-15.8427	1.57849e-56	3.88309e-55	124.725	-0.508779	0.155962	-3.26221	0.00110548	0.00550072
TGME49_221400	hypothetical protein	3734.99	0.242967	0.0568363	4.27486	1.91257e-05	6.07492e-05	1073.33	0.194709	0.0753118	2.58538	0.00972726	0.0361988
TGME49_221410	actin-like protein ALP4	480.51	0.336747	0.0962818	3.49752	0.000469614	0.00122899	158.687	0.292417	0.138582	2.11006	0.034853	0.101081
TGME49_221415	hypothetical protein	0	NA	NA	NA	NA	NA	0	NA	NA	NA	NA	NA
TGME49_221420	Chromosome-associated kinesin KLP1, putative	1.6108	-0.530711	0.455547	-1.165	0.24402	0.33144	0.121603	-0.06236	0.134332	-0.464222	0.642489	NA
TGME49_221430	hypothetical protein	188.828	0.316051	0.133044	2.37553	0.0175237	0.0337056	47.7995	0.180575	0.226803	0.796173	0.425931	0.608684
TGME49_221440	RPGR, putative	187.19	0.254752	0.14579	1.74739	0.08057	0.12905	69.6437	0.0410064	0.196245	0.208955	0.834483	0.902314
TGME49_221450	SPRY domain-containing protein	167.548	0.116163	0.134725	0.862219	0.388567	0.486664	48.153	0.191002	0.22583	0.845778	0.397677	0.582435
TGME49_221455	hypothetical protein	0	NA	NA	NA	NA	NA	0	NA	NA	NA	NA	NA
TGME49_221460	phosphoglycerate mutase family protein	668.61	0.215265	0.0793704	2.71216	0.00668468	0.0140882	216.326	0.356674	0.125195	2.84896	0.00438629	0.0183169
TGME49_221470	hypothetical protein	3243.84	-0.677784	0.0546808	-12.3953	2.77171e-35	4.2071e-34	561.161	-0.528185	0.0887402	-5.95204	2.64827e-09	3.43287e-08
TGME49_221480	hypothetical protein	3299.32	-0.038154	0.05624	-0.678413	0.49751	0.59223	800.742	-0.206024	0.0786417	-2.61978	0.00879875	0.0331471
TGME49_221490	cell cycle regulator protein	695.074	0.534991	0.0804194	6.65252	2.88121e-11	1.6603e-10	89.8641	0.288831	0.180665	1.59871	0.109885	0.243109
TGME49_221500	dual specificity phosphatase, catalytic domain-containing protein	210.988	-0.137062	0.124773	-1.09849	0.271991	0.363164	88.7256	-0.0664147	0.175398	-0.378651	0.704947	0.824374
TGME49_221510	hypothetical protein	2919.91	-0.594721	0.0658034	-9.03785	1.59787e-19	1.46331e-18	383.333	-0.469385	0.0995418	-4.71546	2.41167e-06	2.08822e-05
TGME49_221518	hypothetical protein	39.3043	0.179719	0.257877	0.696915	0.485856	0.581267	24.0152	-0.257779	0.28721	-0.897527	0.369438	0.557409
TGME49_221522	adaptor complexes medium subunit family protein	630.846	-0.0961069	0.079582	-1.20765	0.227183	0.31264	140.016	0.041983	0.14622	0.287122	0.774019	0.864125
TGME49_221530	hypothetical protein	429.157	-1.54675	0.0954286	-16.2084	4.39644e-59	1.14052e-57	171.949	-1.36112	0.134788	-10.0982	5.62699e-24	2.27772e-22
TGME49_221540	hypothetical protein	107.844	0.262935	0.165964	1.58429	0.113127	0.173746	55.2943	0.0434694	0.219362	0.198163	0.842918	0.907419
TGME49_221550	CMGC kinase, MAPK family, MEK kinase-related (incomplete catalytic triad)	0.486754	0.0725293	0.332486	0.218142	0.827318	NA	0.53588	-0.10045	0.228215	-0.440155	0.659825	NA
TGME49_221560	hypothetical protein	1.02094	0.122552	0.405754	0.302035	0.762626	0.822957	0.410363	0.0111123	0.211624	0.0525095	0.958123	NA
TGME49_221570	pre-rRNA-processing protein, putative	400.547	0.188635	0.0942086	2.00231	0.0452509	0.077788	63.0385	0.107974	0.21053	0.512866	0.608045	0.757101
TGME49_221580	ribosomal RNA large subunit methyltransferase J protein	664.62	-0.615082	0.0827277	-7.43501	1.04561e-13	7.07049e-13	265.446	0.0999908	0.112716	0.887107	0.375022	0.561723
TGME49_221585	hypothetical protein	3.51232	-0.784824	0.48198	-1.62833	0.103454	0.161145	6.01195	-0.509882	0.376394	-1.35465	0.175529	0.339234
TGME49_221590	dual specificity phosphatase, catalytic domain-containing protein	5598.76	-0.350578	0.0505499	-6.93528	4.05417e-12	2.46778e-11	1078.65	-0.563178	0.0736246	-7.64933	2.02036e-14	4.15276e-13
TGME49_221600	hypothetical protein	312.023	0.348938	0.111069	3.14164	0.00168005	0.0039885	70.2526	0.366081	0.194042	1.88661	0.0592127	0.152373
TGME49_221610	ubiquitin carboxyl-terminal hydrolase	463.71	0.161376	0.0914758	1.76414	0.077708	0.125196	139.547	0.235158	0.148716	1.58125	0.113821	0.249329
TGME49_221620	beta-tubulin, putative	6014.77	-1.30201	0.0648957	-20.0631	1.55187e-89	7.14263e-88	1149.06	-0.711121	0.0719156	-9.88828	4.68013e-23	1.79532e-21
TGME49_221630	hypothetical protein	415.126	-0.999385	0.0982561	-10.1712	2.66543e-24	2.91644e-23	157.886	-0.823475	0.144232	-5.70936	1.13404e-08	1.35796e-07
TGME49_221640	hypothetical protein	462.551	-0.0336622	0.0905564	-0.371726	0.710097	0.780319	197.825	-0.292525	0.130516	-2.2413	0.0250064	0.0770271
TGME49_221660	DEAD/DEAH box helicase domain-containing protein	767.751	-0.162477	0.0760184	-2.13733	0.0325708	0.0585438	177.105	-0.130044	0.134245	-0.968707	0.332692	0.521897
TGME49_221665	hypothetical protein	0.254967	0.116575	0.255335	0.456556	0.64799	NA	0.544141	-0.166569	0.217797	-0.764789	0.444397	NA
TGME49_221670	transcriptional elongation factor FACT140	1865.77	0.311309	0.060911	5.11089	3.20646e-07	1.26172e-06	411.74	0.330881	0.100278	3.29964	0.000968097	0.00488715
TGME49_221675	hypothetical protein	184.907	-1.04732	0.135188	-7.74715	9.39785e-15	6.779e-14	63.3959	-0.663777	0.212135	-3.12903	0.00175383	0.00821857
TGME49_221685	hypothetical protein	6.42054	-1.35137	0.463723	-2.91416	0.00356642	0.00794692	2.58977	-0.518916	0.350558	-1.48025	0.138805	0.287692
TGME49_221690	hypothetical protein	441.584	-0.19941	0.093595	-2.13057	0.0331249	0.0593602	132.838	-0.455167	0.148809	-3.05874	0.00222273	0.0100965
TGME49_221700	hypothetical protein	592.555	0.182059	0.0867024	2.09981	0.0357457	0.0634077	89.9774	0.262926	0.177643	1.48008	0.138852	0.287692
TGME49_221710	TBC domain-containing protein	241.566	0.366088	0.116106	3.15306	0.00161569	0.00385368	118.664	0.145958	0.155076	0.941206	0.346599	0.535942
TGME49_221720	hypothetical protein	366.256	-0.19304	0.106628	-1.8104	0.0702342	0.114762	136.556	-0.248581	0.152806	-1.62678	0.103785	0.232678
TGME49_221818	hypothetical protein	99.0187	0.403057	0.17548	2.29688	0.0216256	0.0406634	22.7624	0.309007	0.293516	1.05278	0.292442	0.478199
TGME49_221830	subtilisin SUB12	3.49152	0.22361	0.482089	0.463835	0.642766	0.721443	0.851684	-0.0947021	0.268467	-0.352752	0.724275	NA
TGME49_221840	hypothetical protein	2.2235	-0.765887	0.468997	-1.63303	0.102462	0.159779	1.04833	-0.0744405	0.288314	-0.258192	0.796259	NA
TGME49_221850	prohibitin family protein, putative	407.788	0.583546	0.0973072	5.99694	2.01064e-09	9.96106e-09	75.0153	0.000700648	0.188906	0.00370898	0.997041	0.998814
TGME49_221855	hypothetical protein	0.142498	-0.0716667	0.21588	-0.331976	0.739908	NA	0.405282	0.0331479	0.203117	0.163196	0.870364	NA
TGME49_221860	hypothetical protein	0	NA	NA	NA	NA	NA	0	NA	NA	NA	NA	NA
TGME49_221865	hypothetical protein	0	NA	NA	NA	NA	NA	0.432325	-0.0652204	0.207477	-0.31435	0.753255	NA
TGME49_221870	hypothetical protein	777.257	0.269627	0.0754552	3.57334	0.000352457	0.000947767	195.645	0.255556	0.129196	1.97804	0.0479237	0.128904
TGME49_221880	hypothetical protein	1.51046	-0.295262	0.444627	-0.664067	0.506648	0.601202	1.76825	-0.0280184	0.324399	-0.0863699	0.931172	NA
TGME49_221890	WD domain, G-beta repeat-containing protein	3.54192	0.236427	0.481003	0.491529	0.623053	0.70475	2.2077	-0.170119	0.337086	-0.504676	0.613787	0.760441
TGME49_221895	hypothetical protein	0.452363	-0.156086	0.316315	-0.49345	0.621695	NA	0.315804	-0.0473798	0.186764	-0.253687	0.799737	NA
TGME49_221900	hypothetical protein	420.055	0.372954	0.0998742	3.73424	0.000188285	0.000529662	66.4229	0.14989	0.204238	0.733897	0.463011	0.641122
TGME49_221905	hypothetical protein	476.1	0.476287	0.0897529	5.30664	1.11663e-07	4.62212e-07	191.595	-0.102731	0.125845	-0.816334	0.414309	0.597772
TGME49_221910	AN1 family Zinc finger domain-containing protein	3286.87	-0.258132	0.0513932	-5.02268	5.09558e-07	1.9572e-06	411.369	-0.454933	0.0986411	-4.61201	3.98795e-06	3.32228e-05
TGME49_221922	NifU family domain-containing protein	389.395	0.682661	0.10506	6.49783	8.14846e-11	4.53795e-10	58.6329	0.35224	0.218335	1.6133	0.10668	0.237756
TGME49_221930	hypothetical protein	0	NA	NA	NA	NA	NA	0	NA	NA	NA	NA	NA
TGME49_221940	adaptin n terminal region domain-containing protein	502.15	-0.21018	0.0853016	-2.46397	0.0137408	0.0270345	139.691	-0.380958	0.150034	-2.53914	0.0111125	0.0404412
TGME49_221950	splicesome-associated protein, putative	868.587	0.0481722	0.077734	0.619705	0.535452	0.628689	218.723	0.0215747	0.121975	0.176878	0.859604	0.917585
TGME49_221970	hypothetical protein	853.992	0.243393	0.07096	3.43001	0.000603567	0.00154887	130.476	0.201139	0.156819	1.28262	0.199624	0.370706
TGME49_221980	U1 zinc finger protein	275.652	0.171158	0.113126	1.51298	0.130284	0.195426	74.2299	0.223538	0.190604	1.17279	0.24088	0.421349
TGME49_221990	hypothetical protein	603.383	-1.81787	0.092937	-19.5602	3.37743e-85	1.46918e-83	249.429	-1.44622	0.120264	-12.0254	2.61371e-33	1.85433e-31
TGME49_222000	brix domain-containing protein	816.821	0.024697	0.0755129	0.327057	0.743625	0.807707	132.165	0.386152	0.156601	2.46583	0.0136694	0.0478975
TGME49_222010	HAD hydrolase, family IIID protein	317.623	0.684022	0.107652	6.35401	2.09778e-10	1.12692e-09	95.812	0.63596	0.17406	3.65368	0.00025851	0.00153385
TGME49_222020	phosphoglycerate kinase PGKII	1305.94	0.599092	0.0651163	9.20033	3.56841e-20	3.35845e-19	200.307	-0.0392662	0.124926	-0.314317	0.75328	0.852656
TGME49_222030	hypothetical protein	227.879	0.726436	0.124431	5.83806	5.28129e-09	2.51346e-08	75.3445	0.339007	0.193159	1.75507	0.0792478	0.189673
TGME49_222040	Ran-interacting Mog1 protein	653.709	0.0323596	0.0786533	0.411421	0.680764	0.755534	108.629	-0.0646763	0.165139	-0.391647	0.695319	0.818024
TGME49_222050	hypothetical protein	900.454	0.814979	0.079153	10.2962	7.32652e-25	8.15403e-24	368.48	0.889389	0.101552	8.758	1.98741e-18	5.30887e-17
TGME49_222060	hypothetical protein	101.761	1.36224	0.179233	7.60042	2.95179e-14	2.07673e-13	50.1418	1.11987	0.235638	4.75248	2.0094e-06	1.75836e-05
TGME49_222070	elongation factor Tu GTP binding domain-containing protein	215.308	0.72269	0.129597	5.57646	2.45463e-08	1.09377e-07	55.2112	0.243751	0.212485	1.14714	0.251322	0.432205
TGME49_222075	hypothetical protein	0	NA	NA	NA	NA	NA	0.850287	-0.143867	0.247836	-0.580492	0.561583	NA
TGME49_222080	hypothetical protein	8.90218	-0.983261	0.42533	-2.31176	0.0207909	0.0393115	1.39522	-0.180687	0.306174	-0.590144	0.555094	NA
TGME49_222090	hypothetical protein	969.114	0.408923	0.073942	5.53032	3.19653e-08	1.40419e-07	163.381	-0.0586586	0.139744	-0.419756	0.674663	0.804669
TGME49_222100	hypothetical protein	705.147	-1.4983	0.0827566	-18.1049	2.91757e-73	1.00067e-71	200.224	-1.07709	0.128537	-8.37963	5.30956e-17	1.26929e-15
TGME49_222110	PUB domain-containing protein	773.414	0.298018	0.0745823	3.99582	6.44702e-05	0.00019116	170.071	0.0310618	0.133272	0.233071	0.815707	0.89136
TGME49_222120	hypothetical protein	239.561	0.0164881	0.119505	0.13797	0.890264	0.921481	79.0863	-0.0592927	0.185583	-0.319495	0.749351	0.849846
TGME49_222130	hypothetical protein	938.105	-0.413358	0.0722374	-5.72221	1.05146e-08	4.8301e-08	233.806	-0.398848	0.119237	-3.345	0.000822837	0.00423155
TGME49_222140	DEAD/DEAH box helicase domain-containing protein	241.528	0.764152	0.120025	6.3666	1.9327e-10	1.04692e-09	62.5366	0.624418	0.207328	3.01174	0.00259754	0.0115958
TGME49_222150	hypothetical protein	0	NA	NA	NA	NA	NA	0	NA	NA	NA	NA	NA
TGME49_222155	hypothetical protein	22.5941	-0.00890045	0.314736	-0.0282791	0.97744	0.983783	24.3484	-0.404243	0.28451	-1.42084	0.155363	0.311859
TGME49_222160	aldehyde dehydrogenase	1066.34	0.244684	0.0683035	3.5823	0.000340581	0.000918257	132.24	0.309844	0.151121	2.05031	0.0403344	0.113007
TGME49_222170	dense-granule antigen DG32	6120.91	0.877565	0.0574089	15.2862	9.44935e-53	2.18869e-51	1756.63	0.67867	0.0643684	10.5435	5.4416e-26	2.51075e-24
TGME49_222180	hypothetical protein	357.099	0.502272	0.101675	4.93998	7.81322e-07	2.93212e-06	85.5485	0.158054	0.178738	0.884278	0.376546	0.562984
TGME49_222188	hypothetical protein	3.06249	-0.56756	0.482204	-1.17701	0.239191	0.326269	1.41592	-0.417566	0.28673	-1.4563	0.145309	NA
TGME49_222192	hypothetical protein	770.709	0.115003	0.0741286	1.5514	0.120807	0.183174	106.048	-0.0352689	0.16116	-0.218843	0.826772	0.898393
TGME49_222200	LMBR1 family region protein, putative	292.218	0.569216	0.114395	4.97588	6.49522e-07	2.46473e-06	73.5401	0.297154	0.195351	1.52112	0.128229	0.272469
TGME49_222210	SPFH domain / Band 7 family protein	287.432	-0.209555	0.113866	-1.84037	0.0657142	0.108219	58.1517	-0.287017	0.209777	-1.3682	0.171249	0.333206
TGME49_222220	alveolin domain containing intermediate filament IMC7	11239	0.208784	0.0518643	4.02559	5.68332e-05	0.000169857	2421.21	0.621621	0.0690019	9.00875	2.08419e-19	6.08472e-18
TGME49_222230	hypothetical protein	619.938	-0.640613	0.0835847	-7.66423	1.79902e-14	1.28086e-13	194.702	-0.450155	0.135275	-3.32771	0.000875621	0.00447857
TGME49_222240	hypothetical protein	702.024	-0.630163	0.0815385	-7.72841	1.08901e-14	7.83163e-14	410.333	-0.198024	0.101969	-1.94201	0.0521363	0.137763
TGME49_222245	hypothetical protein	48.0112	-0.15854	0.252967	-0.626719	0.530843	0.624923	183.501	0.0795848	0.131576	0.604858	0.545273	0.709188
TGME49_222250	hypothetical protein	47.9171	0.774633	0.243109	3.18636	0.00144076	0.00346308	33.205	0.436678	0.260513	1.67622	0.0936949	0.215325
TGME49_222260	hypothetical protein	0.16244	-0.0754472	0.221174	-0.341122	0.733012	NA	0.225158	-0.0875919	0.158106	-0.554008	0.579573	NA
TGME49_222270	hypothetical protein	849.9	0.140732	0.0814699	1.72741	0.0840947	0.134153	108.415	-0.01396	0.166026	-0.0840831	0.93299	0.961423
TGME49_222280	hypothetical protein	270.573	0.163276	0.115307	1.41601	0.156772	0.229324	70.0534	-0.259475	0.193594	-1.3403	0.180147	0.345326
TGME49_222290	LSM domain-containing protein	748.875	0.0864517	0.0803266	1.07625	0.281815	0.373415	190.41	-0.00503013	0.134394	-0.0374284	0.970143	0.983708
TGME49_222300	hypothetical protein	318.798	0.102295	0.106034	0.964731	0.33468	0.429502	81.943	0.275692	0.18398	1.49849	0.134007	0.280158
TGME49_222305	hypothetical protein	2.69581	-0.188244	0.4809	-0.391442	0.695471	0.767201	2.40361	-0.148989	0.340612	-0.437415	0.661811	0.796
TGME49_222310	hypothetical protein	873.589	0.251854	0.072866	3.4564	0.000547442	0.00141605	159.961	0.11596	0.137478	0.843485	0.398957	0.583534
TGME49_222330	hypothetical protein	69.271	-0.635533	0.199888	-3.17945	0.00147555	0.00353954	30.3203	-0.642668	0.264155	-2.43292	0.0149776	0.0513094
TGME49_222340	NOL1/NOP2/sun family protein	3.98485	-0.00871837	0.480344	-0.0181502	0.985519	0.990099	1.85629	0.0454225	0.322462	0.140861	0.88798	0.936224
TGME49_222350	hypothetical protein	737.44	-1.37381	0.0797768	-17.2207	1.85729e-66	5.56719e-65	207.081	-1.35712	0.130945	-10.3641	3.61106e-25	1.60985e-23
TGME49_222360	hypothetical protein	552.76	-0.907319	0.086592	-10.4781	1.08914e-25	1.2512e-24	153.199	-0.514807	0.142163	-3.62125	0.000293186	0.00170586
TGME49_222370	SAG-related sequence SRS13	319.929	-1.22313	0.10641	-11.4945	1.40617e-30	1.87506e-29	126.053	-0.0503954	0.152676	-0.330081	0.741338	0.845377
TGME49_222380	importin-beta N-terminal domain-containing protein	2000.1	0.166777	0.0582132	2.86493	0.00417096	0.00918668	379.58	0.0349235	0.0984044	0.354898	0.722666	0.836472
TGME49_222385	hypothetical protein	0.965621	0.465407	0.409674	1.13604	0.255938	0.345023	0	NA	NA	NA	NA	NA
TGME49_222390	hypothetical protein	325.547	0.654765	0.106284	6.16055	7.24929e-10	3.72865e-09	70.0974	0.370887	0.197405	1.87881	0.0602705	0.154474
TGME49_222400	hypothetical protein	2605.61	0.501921	0.0628507	7.98592	1.39475e-15	1.05516e-14	518.203	0.194256	0.0886159	2.19212	0.028371	0.0857106
TGME49_222410	hypothetical protein	967.321	0.434181	0.0698398	6.21681	5.07377e-10	2.63437e-09	149.783	0.245277	0.145128	1.69007	0.0910137	0.210779
TGME49_222420	hypothetical protein	13.4743	0.571299	0.384212	1.48694	0.137032	0.204046	1.87954	0.380881	0.329388	1.15633	0.247546	0.428546
TGME49_222430	HECT-domain (ubiquitin-transferase) domain-containing protein	735.025	-1.04449	0.0765453	-13.6455	2.14878e-42	3.92057e-41	172.599	-0.980068	0.132813	-7.37931	1.59113e-13	3.00811e-12
TGME49_222440	hypothetical protein	59.5091	-0.767528	0.230793	-3.32561	0.000882247	0.00220531	16.6892	-0.747861	0.317235	-2.35743	0.0184017	0.0600468
TGME49_222660	leucine rich repeat-containing protein	745.889	-1.09132	0.0789482	-13.8232	1.84563e-43	3.44679e-42	318.182	-0.746107	0.104064	-7.16969	7.51703e-13	1.31908e-11
TGME49_222700	hypothetical protein	0.324315	0.152663	0.288272	0.52958	0.596403	NA	0	NA	NA	NA	NA	NA
TGME49_222710	IMP-specific 5'-nucleotidase 1, putative	626.617	0.934095	0.0937648	9.9621	2.23285e-23	2.38818e-22	185.155	0.819275	0.134528	6.08998	1.12924e-09	1.52165e-08
TGME49_222800	glycogen synthase, putative	232.093	-0.293405	0.121143	-2.42196	0.0154369	0.0300811	112.51	0.100755	0.162105	0.621544	0.534242	0.699807
TGME49_222840	Ser/Thr phosphatase family protein	3058.87	-0.3206	0.0572031	-5.60459	2.08753e-08	9.35457e-08	641.928	0.0498853	0.0877573	0.568446	0.569732	0.727314
TGME49_222850	stress responsive a/b barrel domain-containing protein	2292.64	-0.196783	0.0711249	-2.76672	0.00566233	0.012127	455.136	-0.293848	0.0970908	-3.02653	0.00247382	0.011096
TGME49_222860	eukaryotic translation initiation factor, putative	6229.01	0.117559	0.0615411	1.91025	0.0561004	0.0941695	1038.71	0.351176	0.0726774	4.83198	1.35181e-06	1.20693e-05
TGME49_222870	hypothetical protein	327.544	-0.394594	0.104375	-3.78053	0.000156496	0.000444799	80.099	-0.544328	0.184408	-2.95175	0.00315976	0.0137793
TGME49_222880	hypothetical protein	205.425	0.752274	0.127009	5.92299	3.16144e-09	1.54161e-08	34.8014	0.563962	0.256175	2.20147	0.0277025	0.0841762
TGME49_222900	phosphoserine phosphatase	1006.18	-0.0434991	0.0707548	-0.614786	0.538696	0.631355	293.294	-0.0778755	0.109545	-0.710899	0.477147	0.655332
TGME49_222910	phosphoglycerate mutase	670.68	0.0280818	0.0970446	0.289371	0.772298	0.831759	131.816	-0.174232	0.1534	-1.1358	0.256041	0.438339
TGME49_222920	mbp-1 interacting protein-2a family protein	1106.83	-0.133836	0.0750953	-1.78221	0.0747153	0.121106	221.941	-0.5402	0.131752	-4.10012	4.12937e-05	0.000287098
TGME49_222930	hypothetical protein	152.505	-0.261307	0.144811	-1.80447	0.0711574	0.116058	40.5515	-0.330406	0.236539	-1.39683	0.162464	0.32171
TGME49_222935	hypothetical protein	5.98289	0.534877	0.461299	1.1595	0.246252	0.334086	0.0945595	0.000964859	0.134332	0.00718263	0.994269	NA
TGME49_222940	hypothetical protein	7.30194	-0.6844	0.443884	-1.54184	0.123111	0.186154	1.85234	0.0713548	0.332204	0.214792	0.829929	NA
TGME49_222948	hypothetical protein	25.8481	0.0423853	0.304518	0.139188	0.889301	0.920661	96.3498	0.0591328	0.173385	0.34105	0.733066	0.841186
TGME49_222952	phosphohistidine phosphatase	853.788	0.117331	0.0730281	1.60666	0.108128	0.167329	163.499	-0.0822409	0.137827	-0.596698	0.550709	0.713446
TGME49_222960	SCY kinase-related protein (incomplete catalytic triad)	482.848	0.214135	0.0909999	2.35314	0.0186157	0.0355758	130.908	0.125263	0.156765	0.799047	0.424263	0.607089
TGME49_222970	inositol(myo)-1(or 4)-monophosphatase 2, putative	648.798	-0.418057	0.0824308	-5.07161	3.94454e-07	1.53353e-06	105.194	-0.540465	0.164546	-3.28459	0.00102132	0.00512836
TGME49_222975	hypothetical protein	0.127484	0.0300999	0.21588	0.139429	0.889111	NA	0.0945595	0.000964859	0.134332	0.00718263	0.994269	NA
TGME49_222980	hypothetical protein	0.614802	-0.265121	0.342534	-0.773999	0.438931	0.536832	0.1942	0.0012077	0.149644	0.0080705	0.993561	NA
TGME49_222990	ribosomal protein S18, putative	626.967	0.306498	0.0809125	3.78802	0.000151855	0.00043246	147.782	0.236663	0.147368	1.60594	0.108288	0.240374
TGME49_223000	dynein light chain DLC	1610.61	-0.713353	0.0610658	-11.6817	1.58072e-31	2.16446e-30	289.64	-0.238357	0.110706	-2.15306	0.031314	0.0926964
TGME49_223010	hypothetical protein	84.0157	0.48965	0.208328	2.35038	0.0187543	0.0358214	273.13	-0.256592	0.113615	-2.25844	0.0239182	0.0743059
TGME49_223020	coproporphyrinogen III oxidase	617.148	-0.0647567	0.0842099	-0.768992	0.441898	0.539442	173.276	0.468969	0.137474	3.41134	0.000646452	0.00343975
TGME49_223025	hypothetical protein	0.467377	-0.370455	0.320446	-1.15606	0.247656	NA	0.225158	-0.0875919	0.158106	-0.554008	0.579573	NA
TGME49_223030	tetratricopeptide repeat-containing protein	0	NA	NA	NA	NA	NA	0.121603	-0.06236	0.134332	-0.464222	0.642489	NA
TGME49_223040	hypothetical protein	2027.08	-0.282325	0.0566658	-4.98229	6.2837e-07	2.38955e-06	342.365	0.187912	0.104462	1.79886	0.0720412	0.17657
TGME49_223045	hypothetical protein	1.93999	-1.06853	0.461536	-2.31517	0.0206037	0.0389886	0.9192	0.0735039	0.271886	0.270348	0.786893	NA
TGME49_223050	ribosomal protein RPS20	8082.79	-0.516907	0.05367	-9.63121	5.90304e-22	5.95648e-21	1757.19	0.0618686	0.0699415	0.884577	0.376385	0.56294
TGME49_223060	MORN repeat-containing protein	885.265	-0.214123	0.0789074	-2.7136	0.00665572	0.0140437	283.24	-0.0968238	0.109447	-0.884665	0.376337	0.56294
TGME49_223070	hypothetical protein	2959.19	0.422305	0.0548223	7.70317	1.32731e-14	9.5166e-14	427.466	0.198053	0.0998437	1.98363	0.047297	0.127896
TGME49_223080	hypothetical protein	3642.41	-0.0315145	0.0689098	-0.457329	0.647434	0.725655	1383.85	3.26338e-05	0.0673538	0.000484513	0.999613	0.999613
TGME49_223095	hypothetical protein	74.9137	0.152449	0.193065	0.789627	0.429746	0.527496	23.013	0.0509891	0.288235	0.176901	0.859586	0.917585
TGME49_223110	glycolipid transfer protein GLTP	3019.43	-0.698591	0.0537183	-13.0047	1.15058e-38	1.9223e-37	381.245	-0.672082	0.0987281	-6.8074	9.93817e-12	1.61906e-10
TGME49_223120	cyclin-dependent kinase regulatory subunit protein	0.16244	-0.0754472	0.221174	-0.341122	0.733012	NA	0.441321	-0.150378	0.21674	-0.69382	0.487795	NA
TGME49_223125	ubiquitin family protein	1023.85	0.350002	0.0680924	5.1401	2.74585e-07	1.08948e-06	245.384	0.0956476	0.125211	0.763892	0.444932	0.625674
TGME49_223130	hypothetical protein	222.783	0.194348	0.120013	1.61939	0.105363	0.163689	68.6696	0.108809	0.210722	0.516362	0.605601	0.754914
TGME49_223140	tRNA binding domain-containing protein	1559.62	-0.340455	0.0668816	-5.09042	3.5728e-07	1.39509e-06	257.2	0.0681418	0.115062	0.592217	0.553706	0.715081
TGME49_223150	START domain-containing protein	102.857	0.761965	0.186278	4.09046	4.3051e-05	0.000130803	45.3837	0.848989	0.235454	3.60576	0.000311243	0.00179509
TGME49_223258	hypothetical protein	1.13095	-0.337603	0.406709	-0.830085	0.406491	0.504666	0.944112	-0.0891499	0.257234	-0.346571	0.728914	NA
TGME49_223262	WD domain, G-beta repeat-containing protein	64.1091	-0.136528	0.204553	-0.667446	0.504487	0.599201	15.5069	-0.351233	0.322456	-1.08924	0.276046	0.460827
TGME49_223270	hypothetical protein	232.383	0.239381	0.120637	1.98431	0.0472213	0.0808828	75.5705	0.337623	0.187976	1.7961	0.0724788	0.177408
TGME49_223390	activating signal cointegrator 1 complex subunit 3 family 1 ASCC3L1, putative	2970.31	-0.107857	0.0567856	-1.89938	0.057515	0.0963173	553.323	0.134875	0.0893797	1.50901	0.131297	0.276423
TGME49_223400	hypothetical protein	0	NA	NA	NA	NA	NA	0.121603	-0.06236	0.134332	-0.464222	0.642489	NA
TGME49_223410	eukaryotic initiation factor-4E, putative	1832.25	0.309346	0.0658268	4.69939	2.60942e-06	9.27533e-06	441.169	0.464296	0.0973663	4.76855	1.85552e-06	1.62586e-05
TGME49_223420	DnaJ domain-containing protein	340.045	-0.314521	0.101382	-3.10234	0.00191998	0.00450269	72.3308	-0.111879	0.194656	-0.574752	0.565459	0.724165
TGME49_223430	hypothetical protein	6.08379	-0.982055	0.47132	-2.08363	0.0371942	0.0655816	1.92928	0.187441	0.340377	0.550688	0.581848	0.736858
TGME49_223440	DEAD/DEAH box helicase domain-containing protein	165.651	0.439594	0.151493	2.90175	0.00371082	0.00824703	93.3795	0.208481	0.174219	1.19666	0.23144	0.409285
TGME49_223450	ubiquitin carboxyl-terminal hydrolase	437.64	-0.0959563	0.0937512	-1.02352	0.306062	0.39907	148.248	-0.158491	0.140333	-1.12939	0.258732	0.441228
TGME49_223470	hypothetical protein	0.608675	0.184449	0.364381	0.5062	0.612717	0.69626	0.0938244	0.000964859	0.134332	0.00718263	0.994269	NA
TGME49_223480	sushi domain (scr repeat) domain-containing protein	14.8853	0.360585	0.370009	0.97453	0.329793	0.424414	6.65536	0.222591	0.373563	0.595859	0.55127	0.713891
TGME49_223485	hypothetical protein	1760.4	-0.0757576	0.0624741	-1.21262	0.225273	0.310311	280.791	-0.275438	0.112658	-2.4449	0.0144894	0.0501317
TGME49_223490	hypothetical protein	627.549	0.0272384	0.08366	0.325584	0.744739	0.808302	162.563	0.124261	0.139333	0.891827	0.372486	0.560087
TGME49_223500	hypothetical protein	285.961	0.180323	0.111138	1.62252	0.104692	0.162789	70.4319	0.1294	0.192789	0.671201	0.502092	0.674981
TGME49_223510	hypothetical protein	531.221	0.00158688	0.0862711	0.0183941	0.985324	0.990043	180.995	-0.18515	0.130769	-1.41585	0.156818	0.314304
TGME49_223520	EF hand domain-containing protein	1.61144	-0.704306	0.45163	-1.55948	0.118884	0.180642	1.33709	0.0503284	0.307572	0.163631	0.870022	NA
TGME49_223530	hypothetical protein	740.359	0.329992	0.0757063	4.35884	1.30754e-05	4.25935e-05	225.237	-0.0462501	0.124726	-0.370814	0.710776	0.828605
TGME49_223540	importin-beta N-terminal domain-containing protein	1283.39	0.455508	0.067854	6.71306	1.9059e-11	1.10722e-10	271.99	0.507484	0.113681	4.46411	8.04004e-06	6.35307e-05
TGME49_223550	hypothetical protein	66.4367	-0.432128	0.207503	-2.08252	0.0372954	0.0657277	22.5446	-0.210042	0.300865	-0.698127	0.485098	0.661228
TGME49_223560	hypothetical protein	83.3707	0.760225	0.19168	3.96611	7.30553e-05	0.000215362	28.6427	-0.171135	0.267607	-0.639502	0.522496	0.689624
TGME49_223570	hypothetical protein	718.177	-0.638796	0.0762505	-8.3776	5.40201e-17	4.37434e-16	139.271	-0.638897	0.149258	-4.28049	1.86485e-05	0.000137941
TGME49_223580	mediator complex subunit MED4	225.588	0.493166	0.119985	4.11025	3.95238e-05	0.000120652	54.3978	0.514526	0.221547	2.32243	0.0202099	0.0650145
TGME49_223590	proteasome subunit	2109.35	-0.0590511	0.0611073	-0.96635	0.333869	0.428616	345.823	-0.117255	0.109187	-1.0739	0.28287	0.468508
TGME49_223600	hypothetical protein	578.738	0.502119	0.0827334	6.06912	1.2861e-09	6.43989e-09	77.0034	0.437928	0.191506	2.28675	0.0222103	0.0701836
TGME49_223610	hypothetical protein	412.442	-0.424876	0.0974049	-4.36196	1.28905e-05	4.20874e-05	134.315	-0.458073	0.159858	-2.8655	0.00416348	0.0175419
TGME49_223620	golgi SNARE, putative	347.862	-0.593765	0.101439	-5.85342	4.81566e-09	2.29953e-08	126.38	-0.608741	0.15078	-4.03728	5.40752e-05	0.000367322
TGME49_223630	hypothetical protein	235.909	-0.460503	0.116441	-3.95483	7.6589e-05	0.0002255	76.261	0.193047	0.214496	0.900001	0.36812	0.556057
TGME49_223640	hypothetical protein	48.5277	-0.360187	0.243456	-1.47948	0.139013	0.206564	33.4374	0.0787068	0.257303	0.305892	0.759687	0.855709
TGME49_223650	hypothetical protein	38.6103	1.13126	0.272717	4.14812	3.35221e-05	0.000103571	5.58999	0.0465709	0.376109	0.123823	0.901456	0.945446
TGME49_223660	50S ribosomal protein L4, putative	485.782	0.311957	0.0983015	3.17348	0.00150625	0.00360954	104.065	0.0702572	0.166527	0.421898	0.6731	0.80324
TGME49_223668	LYAR-type C2HC zinc finger protein	608.45	-0.525966	0.0829307	-6.34223	2.26461e-10	1.21017e-09	78.5588	-0.155098	0.187472	-0.827317	0.408058	0.591209
TGME49_223672	3'(2'),5'-bisphosphate nucleotidase	492.942	0.739376	0.0914018	8.08929	6.00121e-16	4.60351e-15	142.152	0.573068	0.150668	3.80352	0.000142656	0.000898134
TGME49_223680	ubiquitin family protein	3646.72	0.173977	0.051667	3.36728	0.000759139	0.00191842	522.609	0.0709317	0.0922012	0.769314	0.441707	0.623047
TGME49_223685	hypothetical protein	583.147	-0.343979	0.0825386	-4.1675	3.0796e-05	9.55626e-05	118.999	0.0503984	0.164102	0.307116	0.758755	0.855709
TGME49_223690	hypothetical protein	749.682	0.0244548	0.0743073	0.329104	0.742077	0.80664	142.005	0.286414	0.150913	1.89787	0.0577133	0.149271
TGME49_223700	F5/8 type C domain-containing protein	0.196831	0.0364201	0.236068	0.154278	0.877391	NA	0	NA	NA	NA	NA	NA
TGME49_223710	tetratricopeptide repeat-containing protein	1455.87	0.365131	0.0701681	5.20366	1.95402e-07	7.88016e-07	221.137	0.419729	0.125366	3.34804	0.000813864	0.00419194
TGME49_223725	hypothetical protein	55.7148	-0.334656	0.224221	-1.49252	0.135562	0.202321	16.119	0.269766	0.324262	0.831937	0.405444	0.588586
TGME49_223750	hypothetical protein	255.955	-0.602885	0.119228	-5.05658	4.26842e-07	1.65404e-06	88.556	-0.502697	0.17769	-2.82907	0.0046684	0.0193359
TGME49_223760	hypothetical protein	428.64	0.477697	0.0945237	5.05373	4.33268e-07	1.67712e-06	155.426	0.466294	0.141947	3.28499	0.00101987	0.00512836
TGME49_223770	hypothetical protein	0	NA	NA	NA	NA	NA	0.225158	-0.0875919	0.158106	-0.554008	0.579573	NA
TGME49_223780	hypothetical protein	266.47	-0.309546	0.111835	-2.76788	0.00564223	0.0120949	105.615	-0.257782	0.175682	-1.46732	0.142288	0.29274
TGME49_223790	hypothetical protein	699.398	0.0185209	0.0787574	0.235164	0.814081	0.864492	202.502	-0.214149	0.127302	-1.68222	0.0925261	0.213263
TGME49_223800	hypothetical protein	763.195	0.356272	0.0756867	4.70719	2.51149e-06	8.94955e-06	139.04	0.159014	0.146083	1.08852	0.276366	0.461163
TGME49_223810	hypothetical protein	153.027	-0.710983	0.14278	-4.97957	6.3725e-07	2.42074e-06	75.7209	-0.746957	0.19215	-3.88737	0.000101335	0.000655501
TGME49_223830	fasciclin domain-containing protein	1.48473	-0.115566	0.44166	-0.261664	0.79358	0.848799	0.188384	0.0405785	0.16049	0.252841	0.800391	NA
TGME49_223840	ATP-citrate lyase, putative	2821.23	-0.227551	0.0636633	-3.57428	0.00035119	0.000944717	502.99	-0.0799749	0.0885894	-0.902759	0.366654	0.555056
TGME49_223845	hypothetical protein	36.2454	0.569005	0.277987	2.04687	0.0406706	0.0708878	3.33639	0.340619	0.369363	0.922181	0.356434	0.545422
TGME49_223855	RNA recognition motif-containing protein	422.532	-0.481626	0.0941248	-5.11688	3.10624e-07	1.22363e-06	89.1608	0.834245	0.190222	4.38563	1.15651e-05	8.96669e-05
TGME49_223870	hypothetical protein	43.534	0.661795	0.247467	2.67428	0.007489	0.0156264	22.0439	0.441297	0.299023	1.4758	0.139998	0.289382
TGME49_223880	zinc finger, C3HC4 type (RING finger) domain-containing protein	467.646	-0.276866	0.0894145	-3.09644	0.00195862	0.00458124	175.987	-0.228427	0.136616	-1.67203	0.0945177	0.216538
TGME49_223900	hypothetical protein	4.31015	-0.844319	0.480307	-1.75787	0.078769	0.126534	1.64424	-0.336535	0.319956	-1.05182	0.292883	NA
TGME49_223910	acyltransferase domain-containing protein	721.94	0.218969	0.0768307	2.85002	0.00437161	0.00956659	149.64	-0.02805	0.14488	-0.193608	0.846482	0.909772
TGME49_223915	hypothetical protein	0	NA	NA	NA	NA	NA	0.121603	-0.06236	0.134332	-0.464222	0.642489	NA
TGME49_223920	rhoptry neck protein RON3	4636.3	-0.968119	0.0490441	-19.7398	9.81944e-87	4.40578e-85	1370.42	-0.986581	0.0717455	-13.7511	5.01548e-43	6.36387e-41
TGME49_223930	RNA recognition motif-containing protein	1843.31	0.294566	0.0571471	5.15452	2.54277e-07	1.01341e-06	346.788	0.0377608	0.10189	0.370604	0.710932	0.828605
TGME49_223940	GAP45	6200.12	-0.595101	0.0668503	-8.902	5.48503e-19	4.92824e-18	1763.38	-0.72575	0.0645713	-11.2395	2.60774e-29	1.48326e-27
TGME49_223950	hypothetical protein	477.986	0.150303	0.0916014	1.64084	0.10083	0.157712	150.692	0.0932123	0.142089	0.656015	0.511815	0.682184
TGME49_223960	ubiquitin interaction motif family protein	1182.63	-0.115909	0.0648803	-1.7865	0.0740182	0.120199	171.859	-0.179597	0.133732	-1.34297	0.179283	0.344444
TGME49_223970	translation elongation and release factors (gtpases), putative	303.582	-0.12184	0.110753	-1.10011	0.271284	0.362559	85.3116	-0.14866	0.177373	-0.838122	0.401962	0.585863
TGME49_223985	serine/threonine specific protein phosphatase	394.282	-0.64208	0.10763	-5.9656	2.43736e-09	1.19588e-08	211.526	-0.474632	0.124087	-3.825	0.000130774	0.000829659
TGME49_224000	hypothetical protein	759.564	-1.04701	0.0745501	-14.0443	8.34618e-45	1.60058e-43	303.114	-1.00435	0.113046	-8.88447	6.4224e-19	1.78046e-17
TGME49_224010	hypothetical protein	0.121921	0.0300999	0.21588	0.139429	0.889111	NA	0	NA	NA	NA	NA	NA
TGME49_224020	hypothetical protein	890.97	0.92489	0.0749758	12.3358	5.80772e-35	8.72259e-34	182.456	0.17129	0.133291	1.28508	0.198763	0.369628
TGME49_224030	hypothetical protein	202.431	-0.277166	0.127266	-2.17784	0.0294179	0.0533606	72.7479	0.172501	0.194066	0.888879	0.374068	0.560912
TGME49_224040	flagellar associated protein	0	NA	NA	NA	NA	NA	0.1942	0.0012077	0.149644	0.0080705	0.993561	NA
TGME49_224050	AP2 domain transcription factor AP2X-4	826.787	0.274442	0.0787823	3.48354	0.000494826	0.00128929	174.921	-0.113309	0.132712	-0.853796	0.393218	0.578602
TGME49_224060	thioredoxin, putative	2109.76	-0.524803	0.0592281	-8.86071	7.95076e-19	7.10786e-18	520.835	-0.638666	0.0890312	-7.17351	7.30996e-13	1.2896e-11
TGME49_224070	hypothetical protein	118.714	-0.0986868	0.157182	-0.627848	0.530103	0.624258	37.0112	-0.572979	0.244733	-2.34124	0.0192197	0.0623152
TGME49_224080	Kazal-type serine protease inhibitor domain-containing protein	1.08198	0.537934	0.418965	1.28396	0.199156	0.279791	0.43159	-0.0725682	0.21716	-0.334169	0.738252	NA
TGME49_224090	enoyl-CoA hydratase/isomerase family protein	607.175	0.0725888	0.0862265	0.841838	0.399879	0.498311	144.359	-0.413686	0.155181	-2.66582	0.00767999	0.0293584
TGME49_224100	hypothetical protein	3.43177	-1.04999	0.482179	-2.17759	0.0294362	0.0533803	1.04204	-0.0101049	0.270002	-0.0374252	0.970146	NA
TGME49_224110	adhesion regulating molecule region protein, putative	844.565	-0.26638	0.0715084	-3.72516	0.00019519	0.000547792	147.546	0.123101	0.144751	0.850432	0.395085	0.580185
TGME49_224130	hypothetical protein	8663.04	-0.994551	0.0512673	-19.3993	7.81883e-84	3.28115e-82	2532.04	-0.642738	0.0675929	-9.50896	1.92578e-21	6.32156e-20
TGME49_224140	hypothetical protein	2.98574	-0.19812	0.482134	-0.410922	0.68113	0.755684	3.95626	-0.0648186	0.372765	-0.173886	0.861955	0.918621
TGME49_224150	hypothetical protein	147.076	0.161092	0.14703	1.09564	0.273235	0.364552	40.0927	0.417982	0.25002	1.6718	0.0945647	0.21657
TGME49_224160	hypothetical protein	156.512	0.6413	0.140225	4.57337	4.79945e-06	1.64929e-05	53.1311	0.478115	0.221187	2.16158	0.0306504	0.0910937
TGME49_224170	SAG-related sequence SRS60A	20.5731	-0.766614	0.345459	-2.21912	0.0264785	0.0486724	4.25962	0.00183403	0.375223	0.00488784	0.9961	0.998814
TGME49_224180	hypothetical protein	25.9593	0.593403	0.313896	1.89044	0.0586989	0.0980239	4.14618	-0.293346	0.375242	-0.781753	0.43436	0.615529
TGME49_224190	cation-transporting atpase family protein	374.84	0.310851	0.0990509	3.13829	0.00169934	0.0040276	127.882	0.0684048	0.151176	0.452483	0.650921	0.788032
TGME49_224200	tRNA pseudouridine synthase	383.776	0.265811	0.0973967	2.72916	0.00634956	0.0134534	72.1744	0.128571	0.221662	0.580032	0.561893	0.721138
TGME49_224205	ER lumen protein retaining receptor, putative	1897	0.0674885	0.0605252	1.11505	0.26483	0.355332	411.386	-0.0585585	0.0953305	-0.614268	0.539038	0.703576
TGME49_224210	hypothetical protein	1004.43	-0.736724	0.0723011	-10.1897	2.205e-24	2.42007e-23	289.49	-0.394102	0.109291	-3.60597	0.000310985	0.00179509
TGME49_224220	serine/threonine-protein phosphatase PP2A catalytic subunit	859.387	0.105402	0.0737621	1.42894	0.153021	0.224574	194.102	0.0412896	0.12648	0.326453	0.744082	0.847042
TGME49_224230	AP2 domain transcription factor AP2X-3	113.205	-0.96906	0.179521	-5.39802	6.73792e-08	2.87662e-07	49.5607	-0.683981	0.219406	-3.11742	0.00182444	0.0085132
TGME49_224235	translation initiation factor IF-3 protein	283.063	0.329005	0.108568	3.0304	0.00244227	0.0056059	93.7457	-0.147947	0.17253	-0.857519	0.391158	0.576342
TGME49_224240	protein phosphatase 2C domain-containing protein	439.3	-0.119138	0.0932007	-1.2783	0.201144	0.282085	172.724	-0.209149	0.137245	-1.52391	0.127532	0.271876
TGME49_224250	hypothetical protein	6.55767	0.21049	0.456548	0.461047	0.644765	0.723346	8.17556	-0.456098	0.367197	-1.24211	0.214197	0.388924
TGME49_224260	PHD-finger domain-containing protein	832.268	0.21215	0.0888515	2.38769	0.0169546	0.0327434	331.211	0.0624117	0.108861	0.573314	0.566432	0.724989
TGME49_224270	hypothetical protein	536.576	-0.0456691	0.0871552	-0.523997	0.600281	0.685294	244.515	-0.0829991	0.116933	-0.709802	0.477827	0.65572
TGME49_224275	hypothetical protein	1.9848	-0.803073	0.455562	-1.76282	0.0779312	0.125499	0.860679	-0.181729	0.265004	-0.685759	0.492865	NA
TGME49_224280	CPSF A subunit region protein	533.356	0.0437789	0.0884365	0.495033	0.620577	0.70273	150.587	0.123429	0.139833	0.882688	0.377405	0.563986
TGME49_224290	DHHC zinc finger domain-containing protein	1405.46	-0.347056	0.0688152	-5.04331	4.57541e-07	1.76916e-06	466.607	-0.49093	0.0928092	-5.28967	1.22536e-07	1.27927e-06
TGME49_224310	DHHC zinc finger domain-containing protein	243.07	-0.0224908	0.125654	-0.17899	0.857946	0.898105	68.9392	-0.00462105	0.194051	-0.0238136	0.981001	0.989248
TGME49_224320	hypothetical protein	55.9447	0.331276	0.222215	1.49079	0.136016	0.202872	30.5404	0.283742	0.268613	1.05632	0.290821	0.476492
TGME49_224330	proteasome activator pa28 beta subunit protein	871.913	-0.109457	0.0739721	-1.47971	0.13895	0.206515	266.007	-0.0944453	0.117653	-0.802745	0.422122	0.604944
TGME49_224340	hypothetical protein	658.906	-0.133742	0.0830173	-1.61101	0.107177	0.16611	128.456	-0.232779	0.158685	-1.46693	0.142396	0.292868
TGME49_224350	aminopeptidase N, putative	3704.12	0.0249887	0.0536044	0.46617	0.641094	0.719906	567.431	-0.102636	0.0856101	-1.19888	0.230576	0.408303
TGME49_224460	aminopeptidase n, putative	26036.1	0.390143	0.0519937	7.50366	6.20604e-14	4.27767e-13	4744.93	0.148352	0.0528332	2.80793	0.00498616	0.020434
TGME49_224470	hypothetical protein	669.102	-0.484894	0.0793343	-6.11203	9.83703e-10	5.00909e-09	311.446	-0.115896	0.107471	-1.0784	0.280857	0.466247
TGME49_224480	cell-cycle-associated protein kinase CLK, putative	511.71	-0.129988	0.086634	-1.50043	0.133504	0.199543	177.222	-0.185697	0.13171	-1.4099	0.15857	0.31666
TGME49_224490	polyprenyl synthetase superfamily protein	376.454	0.0622735	0.096069	0.648216	0.516845	0.611573	60.7911	0.0260102	0.207792	0.125174	0.900386	0.944694
TGME49_224510	hypothetical protein	366.465	0.305333	0.0999456	3.05499	0.00225066	0.00520124	119.138	0.58658	0.171342	3.42344	0.00061833	0.00331148
TGME49_224520	alveolin domain containing intermediate filament IMC8	1687.74	-0.319732	0.0654568	-4.88463	1.03624e-06	3.84229e-06	379.916	-0.489578	0.114005	-4.29438	1.75185e-05	0.000130903
TGME49_224530	alveolin domain containing intermediate filament IMC5	1697.69	-0.843859	0.0610919	-13.8129	2.1296e-43	3.96672e-42	389.775	-0.852387	0.100796	-8.45653	2.7546e-17	6.65746e-16
TGME49_224540	hypothetical protein	193.599	-1.63074	0.134967	-12.0825	1.30732e-33	1.89561e-32	78.1197	-1.29486	0.187522	-6.90513	5.01575e-12	8.27349e-11
TGME49_224560	hypothetical protein	0.58352	-0.196377	0.342681	-0.57306	0.566604	NA	0.440586	-0.150597	0.216637	-0.695156	0.486957	NA
TGME49_224570	hypothetical protein	445.432	-0.495482	0.0924277	-5.36075	8.28754e-08	3.48194e-07	169.265	0.170756	0.133721	1.27696	0.201618	0.373253
TGME49_224575	hypothetical protein	1.47261	-0.811477	0.441271	-1.83895	0.0659221	0.108486	0.741577	-0.0369325	0.256599	-0.143931	0.885555	NA
TGME49_224580	RNA recognition motif-containing protein	945.439	0.169917	0.073482	2.31236	0.0207578	0.0392593	157.397	0.0627968	0.146199	0.42953	0.667538	0.799785
TGME49_224590	DNA-directed RNA polymerase III POLR3C	292.905	-0.00928217	0.112226	-0.0827095	0.934083	0.954008	105.392	0.0103355	0.169851	0.0608501	0.951479	0.974202
TGME49_224600	GTP binding protein	577.229	0.0729119	0.0878437	0.830019	0.406528	0.504666	136.655	-0.168658	0.145436	-1.15968	0.246181	0.426999
TGME49_224610	GYF domain-containing protein	220.645	0.362846	0.12299	2.9502	0.00317568	0.00713444	97.7796	0.343566	0.170601	2.01386	0.0440238	0.12113
TGME49_224620	hypothetical protein	681.817	-0.298516	0.0940854	-3.17282	0.00150964	0.00361645	151.267	-0.35504	0.140023	-2.53559	0.011226	0.0407644
TGME49_224630	zinc finger (CCCH type) motif-containing protein	99.7131	-0.0109629	0.17145	-0.0639422	0.949016	0.963604	50.9591	0.115155	0.221327	0.520294	0.602859	0.753488
TGME49_224650	mRNA capping enzyme, beta chain protein	311.036	0.22701	0.1051	2.15994	0.0307776	0.0555727	76.6109	0.212399	0.192118	1.10557	0.268915	0.45199
TGME49_224660	transcription factor s-ii (tfiis), central domain-containing protein	1012.55	-0.0380162	0.0680489	-0.55866	0.576394	0.664726	262.222	-0.101828	0.114569	-0.888791	0.374115	0.560912
TGME49_224670	DnaJ domain-containing protein	357.173	-0.385969	0.103449	-3.73103	0.000190701	0.000536038	122.089	-0.408747	0.155335	-2.63139	0.00850371	0.0321165
TGME49_224675	hypothetical protein	0.142498	-0.0716667	0.21588	-0.331976	0.739908	NA	0.318982	-0.0603469	0.187511	-0.321831	0.747581	NA
TGME49_224680	hypothetical protein	8.43171	-0.559121	0.42853	-1.30474	0.19198	0.271367	2.84796	-0.187544	0.36182	-0.518335	0.604225	0.754481
TGME49_224700	hypothetical protein	677.13	-1.25404	0.0853462	-14.6936	7.08293e-49	1.48181e-47	283.551	-1.33369	0.124414	-10.7198	8.21812e-27	4.07693e-25
TGME49_224710	hypothetical protein	29.2632	-0.177939	0.286988	-0.62002	0.535244	0.628638	6.35817	-0.372629	0.374913	-0.993906	0.320268	0.50966
TGME49_224720	SPOC domain-containing protein	435.346	0.194055	0.0918921	2.11177	0.0347063	0.0618986	122.348	0.088524	0.155099	0.570759	0.568163	0.725979
TGME49_224730	hypothetical protein	196.065	0.268523	0.127843	2.10042	0.0356918	0.0633396	66.3892	0.0470537	0.199838	0.23546	0.813852	0.89007
TGME49_224740	hypothetical protein	310.328	0.0692757	0.108402	0.639063	0.522782	0.617574	107.324	0.134492	0.166767	0.806469	0.419973	0.602649
TGME49_224750	SAG-related sequence SRS40F	0.447435	-0.358748	0.317217	-1.13092	0.258088	NA	0.0938244	0.000964859	0.134332	0.00718263	0.994269	NA
TGME49_224760	SAG-related sequence SRS40E	7.12463	-0.692206	0.443835	-1.5596	0.118854	0.180636	1.87847	-0.632449	0.325108	-1.94535	0.0517332	0.136918
TGME49_224770	SAG-related sequence SRS40D	1.57585	-0.333578	0.454661	-0.733684	0.463141	0.55944	0.225158	-0.0875919	0.158106	-0.554008	0.579573	NA
TGME49_224780	SAG-related sequence SRS40B	0.16244	-0.0754472	0.221174	-0.341122	0.733012	NA	0	NA	NA	NA	NA	NA
TGME49_224790	SAG-related sequence SRS40A	0.121921	0.0300999	0.21588	0.139429	0.889111	NA	0.0938244	0.000964859	0.134332	0.00718263	0.994269	NA
TGME49_224800	hypothetical protein	744.763	0.36886	0.0772108	4.77731	1.77653e-06	6.45305e-06	116.762	0.123259	0.155097	0.794718	0.426778	0.60963
TGME49_224810	hypothetical protein	6.72553	-0.896717	0.458307	-1.95658	0.0503965	0.0856428	2.95776	-0.723321	0.35876	-2.01617	0.0437823	0.120616
TGME49_224820	hypothetical protein	523.498	-0.00616401	0.0846249	-0.0728392	0.941934	0.959828	113.284	-0.0147374	0.159293	-0.0925173	0.926287	0.957994
TGME49_224830	hypothetical protein	123.216	0.40715	0.159099	2.5591	0.0104945	0.021227	29.4603	0.157398	0.271562	0.579605	0.562181	0.721367
TGME49_224840	3'5'-cyclic nucleotide phosphodiesterase domain-containing protein	117.946	-0.270092	0.172351	-1.5671	0.117091	0.178489	60.7486	-0.207091	0.208214	-0.994606	0.319928	0.50926
TGME49_224845	hypothetical protein	52.627	-1.5262	0.240272	-6.35199	2.12553e-10	1.14011e-09	19.2662	-1.47226	0.31429	-4.68439	2.80796e-06	2.38442e-05
TGME49_224850	polyadenylate binding protein, putative	5196.22	-0.527591	0.056215	-9.38525	6.27676e-21	6.1006e-20	2138.49	0.300862	0.0658068	4.5719	4.8332e-06	3.96635e-05
TGME49_224860	exosome component 2, putative	660.711	0.264369	0.0795982	3.32129	0.000896025	0.00223583	124.897	-0.0408896	0.157913	-0.258937	0.795684	0.879089
TGME49_224870	hypothetical protein	251.408	0.306817	0.128792	2.38227	0.0172063	0.0331667	166.854	0.485849	0.142407	3.4117	0.000645593	0.00343795
TGME49_224880	kinesin motor domain-containing protein	310.944	-1.65717	0.110997	-14.9299	2.10534e-50	4.59312e-49	148.144	-1.58289	0.151449	-10.4516	1.44067e-25	6.51063e-24
TGME49_224890	hypothetical protein	931.001	-0.102476	0.0729001	-1.40571	0.15981	0.233385	260.293	-0.110349	0.12116	-0.910773	0.362415	0.550612
TGME49_224900	adenylate kinase, putative	1652.12	-0.408427	0.0604366	-6.75794	1.39964e-11	8.23846e-11	392.565	-0.0539119	0.101804	-0.529565	0.596414	0.749054
TGME49_224905	hypothetical protein	0	NA	NA	NA	NA	NA	0	NA	NA	NA	NA	NA
TGME49_224910	divalent cation tolerance protein, CutA1 family protein	570.311	0.22225	0.0891522	2.49292	0.0126697	0.0250862	133.593	-0.195278	0.155224	-1.25804	0.208378	0.381275
TGME49_224920	hypothetical protein	383.911	0.559983	0.102632	5.45622	4.86386e-08	2.10168e-07	110.268	0.170799	0.160416	1.06473	0.286999	0.472224
TGME49_224928	histone lysine demethylase JMJD4	113.857	0.376073	0.16165	2.32646	0.0199939	0.0379655	44.3204	0.647159	0.239482	2.70232	0.00688564	0.0268288
TGME49_224932	hypothetical protein	0.451798	0.275773	0.315674	0.873602	0.382335	NA	0.0945595	0.000964859	0.134332	0.00718263	0.994269	NA
TGME49_224935	hypothetical protein	346.676	0.579336	0.111459	5.19777	2.01699e-07	8.11573e-07	114.194	0.345861	0.160652	2.15286	0.0313296	0.0926964
TGME49_224940	hypothetical protein	61.2705	0.692684	0.220531	3.14098	0.00168384	0.00399485	30.0822	0.570402	0.270533	2.10844	0.0349934	0.101411
TGME49_224950	calcium-dependent protein kinase CDPK5	1273.14	-0.446561	0.0701852	-6.36261	1.98359e-10	1.06961e-09	478.886	-0.505419	0.0911529	-5.54474	2.94389e-08	3.32031e-07
TGME49_224960	hypothetical protein	704.389	0.340869	0.0777904	4.38189	1.17655e-05	3.86442e-05	196.88	-0.0525939	0.127818	-0.411475	0.680724	0.808681
TGME49_224970	nucleolar protein	563.199	-0.457801	0.0822791	-5.56401	2.63647e-08	1.16896e-07	259.759	-0.0410285	0.11507	-0.356551	0.721428	0.835584
TGME49_224980	hypothetical protein	395.384	0.783131	0.103997	7.53029	5.06271e-14	3.50654e-13	97.6706	0.580716	0.177048	3.28	0.00103808	0.00519671
TGME49_224990	hypothetical protein	592.586	0.0258671	0.0814788	0.31747	0.750887	0.813242	224.949	0.396866	0.122126	3.24965	0.00115545	0.00571489
TGME49_225000	hypothetical protein	895.025	0.0966462	0.0796251	1.21377	0.224837	0.309889	330.191	0.108139	0.107086	1.00983	0.312577	0.501024
TGME49_225005	hypothetical protein	0	NA	NA	NA	NA	NA	0.0945595	0.000964859	0.134332	0.00718263	0.994269	NA
TGME49_225010	hypothetical protein	472.475	-0.0670421	0.0940635	-0.712733	0.476011	0.572176	148.33	-0.158744	0.140748	-1.12786	0.259378	0.442217
TGME49_225020	hypothetical protein	495.329	-1.1808	0.0892366	-13.2322	5.72032e-40	9.92913e-39	169.726	-0.859327	0.134391	-6.39425	1.6134e-10	2.38681e-09
TGME49_225028	myosin heavy chain, putative	0.603748	-0.0259846	0.353192	-0.0735709	0.941352	0.959509	0.719689	0.0274537	0.240585	0.114112	0.909149	NA
TGME49_225032	myosin heavy chain, putative	0	NA	NA	NA	NA	NA	0	NA	NA	NA	NA	NA
TGME49_225050	adenosylhomocysteinase, putative	2721.22	0.0208018	0.0614097	0.338738	0.734807	0.800445	411.649	0.755672	0.100352	7.53019	5.06664e-14	1.00389e-12
TGME49_225060	nucleoredoxin family protein	667.55	-0.26639	0.0876794	-3.03822	0.00237978	0.00547657	102.847	0.00829931	0.16718	0.0496429	0.960407	0.979559
TGME49_225070	hypothetical protein	0.780987	-0.289147	0.371586	-0.778143	0.436485	0.534205	0.662638	-0.256241	0.220654	-1.16128	0.245529	NA
TGME49_225080	ribosomal protein RPS18	11726.7	-1.15079	0.059867	-19.2224	2.40434e-82	9.74576e-81	2594.75	0.196414	0.0773482	2.53935	0.0111058	0.0404393
TGME49_225090	hypothetical protein	521.106	0.0257075	0.091738	0.280228	0.779303	0.837056	244.19	0.250323	0.118037	2.12073	0.0339447	0.099173
TGME49_225098	hypothetical protein	0.121921	0.0300999	0.21588	0.139429	0.889111	NA	0	NA	NA	NA	NA	NA
TGME49_225102	hypothetical protein	0.196831	0.0364201	0.236068	0.154278	0.877391	NA	0	NA	NA	NA	NA	NA
TGME49_225105	hypothetical protein	33.6437	-0.0576736	0.27736	-0.207938	0.835278	0.880838	14.5792	-0.0617538	0.329906	-0.187186	0.851515	0.912802
TGME49_225108	SNF7 family protein	219.922	0.334083	0.121068	2.75947	0.00578946	0.0123733	79.7148	0.235058	0.292065	0.804814	0.420927	0.603493
TGME49_225110	AP2 domain transcription factor AP2X-2	159.739	-0.344144	0.149538	-2.30139	0.0213696	0.0402883	138.431	-0.0860414	0.145398	-0.591767	0.554007	0.71533
TGME49_225120	hypothetical protein	2120.82	0.263277	0.0738609	3.5645	0.00036455	0.000976605	795.536	0.00189822	0.0759475	0.0249939	0.98006	0.988901
TGME49_225125	pre-rRNA processing protein	832.774	-0.0554641	0.0800058	-0.693251	0.488152	0.583427	247.952	0.193415	0.118212	1.63617	0.101805	0.229427
TGME49_225130	hypothetical protein	144.259	0.71478	0.150473	4.75023	2.03182e-06	7.34668e-06	51.9882	0.882912	0.233438	3.78222	0.000155439	0.000972118
TGME49_225140	BT1 family protein	0.554127	0.054404	0.328101	0.165815	0.868303	NA	0.121603	-0.06236	0.134332	-0.464222	0.642489	NA
TGME49_225150	hypothetical protein	1496.76	-1.2304	0.0621794	-19.7878	3.78888e-87	1.71075e-85	551.308	-0.565133	0.0877923	-6.43716	1.21732e-10	1.83375e-09
TGME49_225160	hypothetical protein	1948.37	-1.41327	0.0601162	-23.509	3.30323e-122	2.67787e-120	293.076	-0.629269	0.109503	-5.7466	9.10542e-09	1.10437e-07
TGME49_225170	hypothetical protein	47.5075	-0.767141	0.238994	-3.20988	0.00132793	0.00321133	25.9964	-0.301075	0.295697	-1.01819	0.308589	0.497088
TGME49_225190	hypothetical protein	94.217	0.640507	0.176731	3.6242	0.000289856	0.000791059	32.1333	0.494371	0.263526	1.87598	0.0606576	0.155023
TGME49_225200	hypothetical protein	776.933	-0.960437	0.0784702	-12.2395	1.91187e-34	2.82973e-33	327.367	-0.69777	0.112276	-6.21479	5.13932e-10	7.21473e-09
TGME49_225210	hypothetical protein	76.7823	-0.0344977	0.191063	-0.180557	0.856716	0.897273	17.0615	0.259082	0.318726	0.812869	0.416293	0.599193
TGME49_225220	SCP family extracellular subfamily protein	135.11	-0.495533	0.150577	-3.2909	0.000998667	0.00247636	97.7452	-0.118395	0.167748	-0.705793	0.480317	0.65736
TGME49_225230	hypothetical protein	731.115	-0.110592	0.0927343	-1.19257	0.233038	0.319342	411.481	0.0261179	0.10316	0.253177	0.800131	0.88223
TGME49_225240	50S ribosomal protein L13, putative	903.541	0.258262	0.0724603	3.56419	0.000364984	0.000977025	160.167	0.172144	0.142756	1.20586	0.227872	0.40471
TGME49_225250	LSU ribosomal protein L14P, putative	723.909	0.139481	0.0751511	1.856	0.063453	0.104956	155.3	-0.0123734	0.148264	-0.0834548	0.93349	0.961769
TGME49_225260	DNA-directed RNA polymerase II RPB1	1587.82	0.0333497	0.0614706	0.542531	0.587453	0.673668	332.26	0.00193898	0.104092	0.0186275	0.985138	0.992055
TGME49_225270	hypothetical protein	360.119	-0.274386	0.102705	-2.67158	0.00754952	0.0157434	159.815	-0.174585	0.137322	-1.27136	0.2036	0.375921
TGME49_225280	hypothetical protein	0.127484	0.0300999	0.21588	0.139429	0.889111	NA	0	NA	NA	NA	NA	NA
TGME49_225290	GDA1/CD39 (nucleoside phosphatase) family protein	26.0517	0.260914	0.312266	0.83555	0.403408	0.501728	6.71001	-0.480699	0.372949	-1.28891	0.197428	0.368287
TGME49_225300	hypothetical protein	465.128	-1.47519	0.0945414	-15.6037	6.87335e-55	1.65099e-53	147.426	-0.895362	0.141522	-6.32668	2.5049e-10	3.61648e-09
TGME49_225310	ARF1-directed GTPase-activating protein, putative	1177.49	0.55077	0.0695013	7.9246	2.28877e-15	1.70975e-14	202.181	0.29642	0.129024	2.29741	0.0215956	0.0687018
TGME49_225315	hypothetical protein	0	NA	NA	NA	NA	NA	0.0945595	0.000964859	0.134332	0.00718263	0.994269	NA
TGME49_225320	hypothetical protein	665.337	-1.29988	0.0893876	-14.542	6.56115e-48	1.34891e-46	129.368	-1.22852	0.162631	-7.55404	4.21955e-14	8.48799e-13
TGME49_225330	hypothetical protein	334.763	-0.793814	0.106306	-7.46727	8.18759e-14	5.58415e-13	86.3706	-0.693144	0.178194	-3.88984	0.000100311	0.00065015
TGME49_225340	hypothetical protein	387.588	-0.297895	0.0962686	-3.09441	0.00197204	0.00460936	129.367	-0.447461	0.149572	-2.99162	0.00277506	0.0122771
TGME49_225350	hypothetical protein	427.26	0.318369	0.0981397	3.24404	0.00117849	0.00287628	120.049	0.127735	0.161257	0.792122	0.428289	0.610599
TGME49_225360	hypothetical protein	485.099	-0.0571043	0.0888515	-0.642693	0.520423	0.615194	107.467	0.318573	0.167046	1.9071	0.0565073	0.146843
TGME49_225370	hypothetical protein	0.28436	-0.0363751	0.27955	-0.13012	0.896471	NA	0.337031	-0.108578	0.193179	-0.562059	0.574076	NA
TGME49_225380	hypothetical protein	385.943	0.655867	0.104618	6.26913	3.63075e-10	1.90734e-09	73.731	0.194551	0.195546	0.994907	0.319781	0.509184
TGME49_225400	hypothetical protein	0.623689	-0.0386521	0.365343	-0.105797	0.915744	0.940123	0	NA	NA	NA	NA	NA
TGME49_225410	histone H3 centromeric CENH3	315.121	0.278321	0.107667	2.585	0.00973785	0.0198372	112.295	0.0405941	0.162875	0.249235	0.803179	0.884114
TGME49_225413	hypothetical protein	0.495991	-0.0485101	0.317287	-0.15289	0.878485	NA	0	NA	NA	NA	NA	NA
TGME49_225420	histidine triad domain-containing protein	524.523	-0.354766	0.0886192	-4.00327	6.2474e-05	0.000185627	94.5508	-0.396039	0.172886	-2.29075	0.0219777	0.0696152
TGME49_225430	Ras-related GTP binding A family protein	182.119	0.51862	0.132886	3.90273	9.51127e-05	0.000277405	35.4131	0.222051	0.255048	0.870623	0.38396	0.570193
TGME49_225435	hypothetical protein	2.07586	-0.836256	0.46198	-1.81016	0.0702713	0.114796	0.36481	-0.193541	0.18802	-1.02937	0.303308	NA
TGME49_225440	hypothetical protein	115.715	0.167729	0.166004	1.01039	0.312307	0.405533	55.844	0.21314	0.214747	0.992517	0.320945	0.510018
TGME49_225450	hypothetical protein	432.658	0.388266	0.0995219	3.90131	9.56739e-05	0.000278814	53.0926	-0.0669282	0.224357	-0.298311	0.765466	0.859618
TGME49_225460	hypothetical protein	0.249404	0.13082	0.270284	0.48401	0.628379	NA	0.288025	0.0606521	0.181563	0.334055	0.738338	NA
TGME49_225470	peptide methionine sulfoxide reductase	822.155	-0.750896	0.0722493	-10.3931	2.6648e-25	3.02237e-24	204.235	-0.874326	0.124088	-7.04601	1.8412e-12	3.11494e-11
TGME49_225480	hypothetical protein	689.696	-0.285189	0.081056	-3.51842	0.000434118	0.00114429	179.912	-0.438556	0.132291	-3.31509	0.000916128	0.00466451
TGME49_225490	calcium-dependent protein kinase CDPK2	1033.16	0.00551775	0.0708644	0.0778636	0.937937	0.956438	366.495	-0.30453	0.0995282	-3.05974	0.00221532	0.0100735
TGME49_225500	hypothetical protein	908.03	0.0173379	0.0705293	0.245825	0.805818	0.858144	179.816	-0.304495	0.129141	-2.35785	0.018381	0.0600088
TGME49_225510	RAP domain-containing protein	491.532	-0.00990381	0.0914275	-0.108324	0.913739	0.939011	127.824	0.213537	0.151688	1.40774	0.159208	0.31755
TGME49_225520	hypothetical protein	118.633	0.49211	0.161589	3.04544	0.00232342	0.00535724	13.973	0.599556	0.335792	1.7855	0.0741802	0.180339
TGME49_225530	metal cation transporter, ZIP family protein	1008.3	-0.102292	0.0670437	-1.52574	0.127073	0.191133	619.635	0.135101	0.0874243	1.54535	0.122261	0.262602
TGME49_225540	hypothetical protein	2666.48	-0.35717	0.0665748	-5.36495	8.0973e-08	3.40602e-07	374.252	0.292283	0.190609	1.53342	0.125173	0.267973
TGME49_225550	phosphatidylserine decarboxylase	1809.42	0.328029	0.0576015	5.6948	1.23517e-08	5.65215e-08	473.383	0.0707367	0.0939051	0.753279	0.451283	0.630439
TGME49_225555	hypothetical protein	4591.25	-0.180512	0.0622408	-2.90022	0.00372896	0.00827255	677.533	-0.46953	0.0811819	-5.78368	7.30823e-09	9.01302e-08
TGME49_225560	hypothetical protein	2192.89	-0.635453	0.0676853	-9.38835	6.09469e-21	5.93983e-20	893.914	-0.622414	0.0862675	-7.21493	5.39621e-13	9.64883e-12
TGME49_225570	hypothetical protein	0.29916	-0.114492	0.268268	-0.426783	0.669537	NA	0	NA	NA	NA	NA	NA
TGME49_225580	proteasome (prosome, macropain) 26S subunit, non-ATPase, 9, putative	922.986	0.195834	0.0720347	2.71861	0.0065557	0.0138491	143.405	0.139211	0.143045	0.973194	0.330457	0.519751
TGME49_225590	hypothetical protein	0.568156	0.403298	0.349884	1.15266	0.24905	NA	0.216163	-0.0471839	0.167498	-0.281698	0.778175	NA
TGME49_225680	hypothetical protein	282.998	0.114431	0.109215	1.04776	0.294749	0.387031	56.1367	-0.320269	0.210839	-1.51902	0.128757	0.273076
TGME49_225690	hypothetical protein	1062.14	-1.29293	0.0763545	-16.9332	2.56082e-64	7.36649e-63	393.734	-1.12456	0.0987477	-11.3882	4.7877e-30	2.79551e-28
TGME49_225710	mitochondrial inner membrane translocase subunit TIM17, putative	459.038	0.609095	0.0962232	6.33002	2.45127e-10	1.30503e-09	56.6749	0.169598	0.220861	0.767896	0.442549	0.623812
TGME49_225720	hypothetical protein	719.41	-0.0798795	0.0781465	-1.02218	0.306698	0.399485	70.2255	-0.280474	0.190037	-1.47589	0.139972	0.289382
TGME49_225730	membrane protein, putative	3561.82	0.0290442	0.055575	0.522613	0.601243	0.686064	496.626	-0.121709	0.0912364	-1.334	0.182204	0.347452
TGME49_225745	hypothetical protein	346.234	-0.927068	0.109654	-8.45451	2.80261e-17	2.29814e-16	206.259	-0.602551	0.131974	-4.56568	4.97867e-06	4.08066e-05
TGME49_225770	Tyrosine kinase-like (TKL) protein	186.623	0.777511	0.140901	5.51814	3.42612e-08	1.50412e-07	86.3378	0.447156	0.186655	2.39562	0.0165922	0.0555148
TGME49_225780	hypothetical protein	589.06	0.00587857	0.0818089	0.0718573	0.942715	0.960216	287.918	0.0137399	0.110859	0.123941	0.901362	0.945446
TGME49_225790	PDI family protein	1449.89	-0.94658	0.0746134	-12.6865	7.02973e-37	1.12444e-35	205.851	-0.832872	0.139238	-5.98166	2.2088e-09	2.87449e-08
TGME49_225800	iron-sulfur assembly ATPase	851.105	-0.00522756	0.0759793	-0.0688023	0.945147	0.961895	147.557	0.0239418	0.145114	0.164986	0.868955	0.922356
TGME49_225810	BIR protein	1234.7	-0.0635371	0.0647073	-0.981916	0.326141	0.420664	251.599	-0.192403	0.114164	-1.68532	0.0919263	0.212296
TGME49_225820	hypothetical protein	526.564	-0.472467	0.0972261	-4.85947	1.17701e-06	4.34167e-06	180.488	-0.308441	0.13568	-2.2733	0.0230081	0.0722205
TGME49_225830	hypothetical protein	670.582	0.0984049	0.0774413	1.2707	0.203834	0.285333	106.933	-0.152238	0.163214	-0.932751	0.350949	0.540766
TGME49_225840	hypothetical protein	357.543	0.503266	0.102105	4.92891	8.2688e-07	3.0917e-06	96.947	0.144081	0.170659	0.844264	0.398522	0.583156
TGME49_225850	peptidase, M28 family protein	535.813	-0.60476	0.0841278	-7.1886	6.54613e-13	4.23008e-12	168.251	-0.472564	0.133036	-3.55214	0.000382107	0.00216036
TGME49_225860	hypothetical protein	540.938	-1.25467	0.0870035	-14.421	3.82036e-47	7.7208e-46	178.139	-1.09126	0.133059	-8.20136	2.37687e-16	5.42651e-15
TGME49_225870	hypothetical protein	1478.57	-0.425482	0.0709047	-6.00077	1.96388e-09	9.74972e-09	755.338	-0.580573	0.0823624	-7.04901	1.80193e-12	3.06421e-11
TGME49_225880	UDP-glucose 4-epimerase	434.936	0.244023	0.0924922	2.63831	0.00833206	0.0172292	118.361	0.288358	0.161406	1.78653	0.0740127	0.180131
TGME49_225890	hypothetical protein	460.648	0.219039	0.0988727	2.21536	0.0267354	0.049094	150.04	-0.027471	0.146078	-0.188057	0.850832	0.912366
TGME49_225900	hypothetical protein	497.509	-0.428867	0.10036	-4.27329	1.92609e-05	6.11515e-05	323.188	-0.51613	0.113918	-4.53071	5.8786e-06	4.75914e-05
TGME49_225905	hypothetical protein	42.2034	0.285544	0.251869	1.1337	0.256921	0.345955	21.578	-0.141666	0.299206	-0.473473	0.635876	0.777522
TGME49_225910	hypothetical protein	173.605	0.288255	0.136616	2.10996	0.0348618	0.0621449	66.6936	0.169425	0.20713	0.817963	0.413378	0.597213
TGME49_225920	hypothetical protein	253.634	-0.374151	0.115979	-3.22604	0.00125516	0.00304508	55.1483	-0.656415	0.222992	-2.94367	0.00324347	0.0140885
TGME49_225930	triose-phosphate isomerase TPI-I	3131.94	-0.589604	0.0518456	-11.3723	5.74492e-30	7.50628e-29	509.222	-0.046636	0.0876048	-0.532345	0.594487	0.74787
TGME49_225940	hypothetical protein	1804.24	-0.568469	0.0632667	-8.98528	2.58085e-19	2.35444e-18	316.302	-0.462106	0.106322	-4.3463	1.38456e-05	0.000105488
TGME49_225950	hypothetical protein	0.284996	-0.18984	0.264536	-0.717635	0.472982	NA	1.01426	0.131338	0.268572	0.489023	0.624826	NA
TGME49_225953	hypothetical protein	0.142498	-0.0716667	0.21588	-0.331976	0.739908	NA	0.225158	-0.0875919	0.158106	-0.554008	0.579573	NA
TGME49_225955	hypothetical protein	0	NA	NA	NA	NA	NA	0.1942	0.0012077	0.149644	0.0080705	0.993561	NA
TGME49_225958	hypothetical protein	0	NA	NA	NA	NA	NA	0	NA	NA	NA	NA	NA
TGME49_225960	STE kinase	233.427	-0.638538	0.118578	-5.38495	7.24653e-08	3.07902e-07	94.2627	-0.558231	0.171754	-3.25018	0.0011533	0.00570853
TGME49_225970	mediator complex subunit MED31	100.806	0.407124	0.183602	2.21743	0.0265938	0.0488717	21.4556	0.529256	0.299152	1.76919	0.0768625	0.185222
TGME49_225980	hypothetical protein	135.384	0.47456	0.16634	2.85295	0.00433155	0.00949641	69.5989	0.210598	0.192086	1.09637	0.272917	0.457195
TGME49_225990	acyl transferase domain-containing protein	996.827	0.339948	0.0712525	4.77102	1.83292e-06	6.65447e-06	169.952	0.103282	0.142707	0.723734	0.469229	0.646642
TGME49_226000	ATP synthase, putative	2731.17	0.0954294	0.059068	1.61559	0.106184	0.164785	355.902	0.0212616	0.100012	0.21259	0.831647	0.901463
TGME49_226010	pterin-4-alpha-carbinolamine dehydratase	189.875	0.210447	0.13233	1.59032	0.111763	0.172169	34.8404	0.469746	0.25778	1.82228	0.0684132	0.1704
TGME49_226020	transporter, major facilitator family protein	5073.14	0.106617	0.0553655	1.9257	0.0541415	0.0912895	780.146	-0.0689286	0.0782969	-0.880349	0.37867	0.565136
TGME49_226030	AGC kinase	5256.87	-0.343335	0.0505617	-6.79042	1.11805e-11	6.63024e-11	695.598	-0.247726	0.0810913	-3.0549	0.00225136	0.0102022
TGME49_226040	EF hand domain-containing protein	1000.52	-1.29565	0.069106	-18.7488	1.98095e-78	7.63898e-77	161.725	-1.2326	0.143221	-8.60626	7.54845e-18	1.92296e-16
TGME49_226050	hypothetical protein	704.211	0.511961	0.0772999	6.62305	3.51858e-11	2.00813e-10	193.873	0.237138	0.131285	1.80629	0.0708737	0.174487
TGME49_226060	transmembrane amino acid transporter protein	440.913	0.0788255	0.0922493	0.854483	0.392838	0.491195	248.401	-0.0642054	0.117277	-0.547467	0.584058	0.738988
TGME49_226068	DnaJ domain-containing protein	646.231	-0.237504	0.0817372	-2.90571	0.00366426	0.00815626	213.678	0.0181064	0.121855	0.148589	0.881878	0.932024
TGME49_226072	Ser/Thr phosphatase family protein	1748.36	-0.0802018	0.0573706	-1.39796	0.162125	0.236041	395.523	-0.226221	0.0990172	-2.28466	0.0223329	0.0705035
TGME49_226080	polyA polymerase	359.502	0.23838	0.101613	2.34597	0.0189776	0.0361898	88.8064	0.241019	0.175567	1.37281	0.169813	0.331193
TGME49_226090	DEAD/DEAH box helicase domain-containing protein	111.245	0.455443	0.162072	2.81013	0.00495218	0.0107285	58.2582	0.366091	0.209987	1.7434	0.0812639	0.193636
TGME49_226100	haloacid dehalogenase family hydrolase domain-containing protein	1.4576	-0.599058	0.445489	-1.34472	0.178716	0.256385	0.840483	-0.0104683	0.260745	-0.0401479	0.967975	NA
TGME49_226110	Copper-exporting ATPase	0.142498	-0.0716667	0.21588	-0.331976	0.739908	NA	0.619239	0.0245563	0.241546	0.101663	0.919024	NA
TGME49_226220	alveolin domain containing intermediate filament IMC9	381.113	-0.805228	0.100909	-7.97978	1.46589e-15	1.1078e-14	132.029	-0.759921	0.158214	-4.80312	1.56209e-06	1.38159e-05
TGME49_226230	hypothetical protein	3.2498	-0.48934	0.482198	-1.01481	0.310196	0.403232	1.81105	0.285867	0.330367	0.865303	0.386873	NA
TGME49_226240	bud site selection protein, putative	626.903	0.247189	0.0851765	2.90208	0.00370691	0.00824092	100.817	-0.0657713	0.167544	-0.392562	0.694643	0.817708
TGME49_226245	hypothetical protein	0	NA	NA	NA	NA	NA	0	NA	NA	NA	NA	NA
TGME49_226250	DEAD (Asp-Glu-Ala-Asp) box polypeptide DDX3X	5784.13	-0.0364107	0.0554616	-0.656503	0.511501	0.606186	1012.23	0.141443	0.0715951	1.9756	0.0481999	0.129541
TGME49_226260	hypothetical protein	1719.21	0.343015	0.0685101	5.00678	5.53469e-07	2.12054e-06	441.203	0.214113	0.0982271	2.17978	0.0292738	0.0879147
TGME49_226270	hypothetical protein	974.916	0.940312	0.0746528	12.5958	2.2266e-36	3.50653e-35	152.101	0.350298	0.146878	2.38495	0.0170813	0.0567484
TGME49_226280	ribosomal protein L28, putative	191.337	0.635039	0.132461	4.79415	1.63366e-06	5.96752e-06	56.4874	0.339785	0.216966	1.56607	0.117331	0.254462
TGME49_226290	hypothetical protein	2757	-0.591962	0.0557515	-10.6179	2.46116e-26	2.89257e-25	574.581	-0.478095	0.0873319	-5.47447	4.38835e-08	4.84997e-07
TGME49_226300	2,4-dienoyl CoA reductase 2, peroxisomal family protein	0.142498	-0.0716667	0.21588	-0.331976	0.739908	NA	0.608478	0.0471758	0.235342	0.200457	0.841123	NA
TGME49_226310	zinc finger (CCCH type) motif-containing protein	544.538	-1.67761	0.0907382	-18.4885	2.55441e-76	9.34522e-75	203.869	-1.4197	0.132695	-10.6989	1.02945e-26	4.99434e-25
TGME49_226320	hypothetical protein	529.271	0.114107	0.0923625	1.23543	0.216672	0.300669	158.478	-0.194537	0.139071	-1.39883	0.161865	0.321102
TGME49_226330	hypothetical protein	128.31	0.193582	0.15664	1.23584	0.216518	0.300514	34.1031	-0.31406	0.25544	-1.22949	0.21889	0.393652
TGME49_226340	hypothetical protein	572.513	-0.363092	0.0839863	-4.32323	1.53759e-05	4.97015e-05	176.403	-0.30021	0.132374	-2.26789	0.0233359	0.0730756
TGME49_226350	hypothetical protein	292.221	-0.0932333	0.105869	-0.880648	0.378508	0.47666	69.9804	-0.124776	0.192504	-0.648177	0.516871	0.684939
TGME49_226370	dgat2l1-prov protein	203.45	0.240998	0.133526	1.80487	0.0710947	0.115982	65.5319	0.199399	0.201199	0.991057	0.321658	0.510782
[truncated: 6,326 more rows]

## Sheet: RIBOrex
Table S3B. Preferential translation analysis of eIF4E1mAID parasites (IAA 4h)
Data presented in Fig 5 is filtered for log2FC >= +/- 1 and Padj =< 0.05.
GeneID	Product Description	baseMean	log2FoldChange	lfcSE	stat	pvalue	padj
TGME49_200010	hypothetical protein	1088.03	-0.189645	0.0848952	-2.23387	0.0254918	0.150934
TGME49_200130	Toxoplasma gondii family C protein	29.4583	0.428244	0.46513	0.920698	0.357208	0.681851
TGME49_200240	microneme protein MIC17B	8.57786	0.966881	1.06313	0.909466	0.363104	0.686611
TGME49_200250	microneme protein MIC17A	607.605	-0.0452361	0.114845	-0.393887	0.693665	0.888566
TGME49_200260	hypothetical protein	4.80579	0.381526	1.09115	0.349657	0.726596	0.900002
TGME49_200270	PAN/Apple domain-containing protein	104.263	-1.28074	0.217645	-5.88455	3.99132e-09	1.14509e-07
TGME49_200280	WD domain, G-beta repeat-containing protein	228.359	0.489754	0.160782	3.04608	0.00231845	0.0243474
TGME49_200290	rhomboid protease ROM1	859.896	0.051416	0.0936581	0.548975	0.583022	0.831726
TGME49_200295	hypothetical protein	1.94825	-1.86673	1.58016	-1.18135	0.237463	0.556088
TGME49_200310	hypothetical protein	789.602	-0.308604	0.106599	-2.89499	0.00379165	0.0361909
TGME49_200320	hypoxanthine-xanthine-guanine phosphoribosyl transferase HXGPRT	195.016	0.31129	0.16546	1.88136	0.0599223	0.256832
TGME49_200330	hypothetical protein	229.219	-0.0768524	0.194122	-0.395898	0.69218	0.888566
TGME49_200340	hypothetical protein	26.1901	-0.734653	0.465156	-1.57937	0.114252	0.385037
TGME49_200350	subtilisin SUB3	100.127	-0.291337	0.235953	-1.23472	0.216933	0.528956
TGME49_200360	hypothetical protein	4087.46	-0.0103677	0.0934479	-0.110947	0.911659	0.973349
TGME49_200370	prenyltransferase and squalene oxidase repeat-containing protein	98.9596	-0.295136	0.232253	-1.27075	0.203817	0.513736
TGME49_200375	hypothetical protein	35.518	-0.133677	0.378761	-0.352931	0.72414	0.899605
TGME49_200385	Myb family DNA-binding domain-containing protein	1280.9	-0.179264	0.148413	-1.20787	0.227096	0.540008
TGME49_200400	hypothetical protein	179.502	0.0141453	0.168601	0.0838977	0.933138	0.97872
TGME49_200410	hypothetical protein	41.173	-0.0675982	0.332003	-0.203607	0.838661	0.948222
TGME49_200430	cytidine and deoxycytidylate deaminase zinc-binding region domain-containing protein	97.1949	0.101657	0.244411	0.415927	0.677463	0.882089
TGME49_200440	hypothetical protein	98.0587	-0.129273	0.233672	-0.553225	0.580109	0.830609
TGME49_200450	hypothetical protein	88.141	-0.192603	0.231989	-0.830225	0.406412	0.724054
TGME49_200460	hypothetical protein	318.055	-0.0282365	0.135972	-0.207663	0.835492	0.947181
TGME49_200470	hypothetical protein	344.491	-0.195342	0.136002	-1.43632	0.150912	0.439504
TGME49_200590	Toxoplasma gondii family C protein	160.87	0.0119039	0.180416	0.0659801	0.947394	0.982817
TGME49_200595	hypothetical protein	3.8316	-1.32301	1.20312	-1.09965	0.271486	0.59613
TGME49_200700	Toxoplasma gondii family C protein	3.45391	0.828007	1.15267	0.718341	0.472547	0.772033
TGME49_201110	hypothetical protein	140.779	0.0903784	0.220973	0.409002	0.682538	0.884596
TGME49_201120	ELMO/CED-12 family protein	426.509	0.0769834	0.118316	0.650656	0.515268	0.796834
TGME49_201130	rhoptry kinase family protein ROP33	786.584	0.116445	0.0947771	1.22862	0.219215	0.53149
TGME49_201140	hypothetical protein	232.885	-0.0275845	0.149059	-0.185057	0.853184	0.952654
TGME49_201150	heavy metal translocating P-type ATPase subfamily protein	494.657	0.0360529	0.118804	0.303466	0.761535	0.915689
TGME49_201160	hypothetical protein	60.1986	-0.343425	0.33209	-1.03413	0.301075	0.628241
TGME49_201170	hypothetical protein	2598.1	-0.0885065	0.0968818	-0.913551	0.360953	0.684887
TGME49_201180	hypothetical protein	107.401	0.3545	0.268546	1.32007	0.186811	0.492083
TGME49_201190	hypothetical protein	11.8399	-0.649251	0.738069	-0.879662	0.379043	0.69827
TGME49_201200	zinc finger (CCCH type) motif-containing protein	117.939	-0.0208535	0.219517	-0.0949973	0.924317	0.976419
TGME49_201210	hypothetical protein	72.4919	0.55368	0.254159	2.17848	0.0293701	0.16407
TGME49_201215	hypothetical protein	8.49438	-0.336242	0.844322	-0.398239	0.690454	0.888027
TGME49_201220	zinc finger protein	68.3598	-0.55373	0.272789	-2.02989	0.0423681	0.210498
TGME49_201230	kinesin motor domain-containing protein	120.252	-0.0900699	0.229816	-0.391921	0.695117	0.888566
TGME49_201240	hypothetical protein	134.09	0.0818989	0.190759	0.429332	0.667682	0.8783
TGME49_201250	histone lysine methyltransferase, SET, putative	409.072	-0.0313832	0.12092	-0.259536	0.795222	0.928861
TGME49_201260	sugar transporter ST3	1148.92	0.0783043	0.0984243	0.795579	0.426277	0.739068
TGME49_201270	hypothetical protein	492.385	0.429389	0.121276	3.5406	0.000399213	0.00566631
TGME49_201380	chorismate synthase, putative	3367.35	-0.0459748	0.079363	-0.579297	0.562389	0.823464
TGME49_201390	hypothetical protein	6590.09	0.0702023	0.0846433	0.82939	0.406884	0.724184
TGME49_201400	Sin3-associated polypeptide SAP18	346.851	-0.00392018	0.142793	-0.0274537	0.978098	0.993549
TGME49_201520	protein phosphatase 2C domain-containing protein	150.334	-0.299517	0.192517	-1.55579	0.119758	0.395825
TGME49_201630	protein phosphatase 2C domain-containing protein	203.402	0.0879834	0.183529	0.479398	0.631656	0.857383
TGME49_201670	DnaJ domain-containing protein	225.002	0.34165	0.162773	2.09893	0.035823	0.187754
TGME49_201680	eukaryotic initiation factor-3 subunit 10, putative	1914.92	0.0411951	0.0965348	0.426738	0.66957	0.878599
TGME49_201690	BT1 family protein	59.617	0.163857	0.282366	0.5803	0.561713	0.823275
TGME49_201700	WD domain, G-beta repeat-containing protein	662.646	0.0989902	0.127334	0.777407	0.436918	0.746315
TGME49_201710	WD domain, G-beta repeat-containing protein	221.486	0.016233	0.160964	0.100849	0.919671	0.975497
TGME49_201720	protein c9orf32, putative	212.88	-0.213101	0.166438	-1.28037	0.200416	0.510646
TGME49_201730	hypothetical protein	18.3796	-0.537077	0.78209	-0.686721	0.492259	0.786552
TGME49_201740	hypothetical protein	58.5362	-0.261904	0.279251	-0.93788	0.348306	0.672116
TGME49_201760	hypothetical protein	443.008	-0.0127808	0.122671	-0.104187	0.917021	0.974988
TGME49_201770	cullin 3, putative	246.148	0.117497	0.151136	0.777426	0.436908	0.746315
TGME49_201775	hypothetical protein	3.7372	0.8454	1.24394	0.679613	0.49675	0.78913
TGME49_201780	microneme protein MIC2	6780.59	-0.636667	0.0992897	-6.41221	1.43423e-10	4.62659e-09
TGME49_201785	hypothetical protein	849.733	-0.168705	0.337868	-0.499322	0.617553	0.850563
TGME49_201790	FHA domain-containing protein	140.725	0.0693036	0.188902	0.366876	0.713711	0.893821
TGME49_201800	hypothetical protein	798.145	0.229829	0.107949	2.12906	0.0332491	0.177627
TGME49_201810	hypothetical protein	261.459	-0.518089	0.143418	-3.61244	0.000303328	0.00445541
TGME49_201820	hypothetical protein	140.387	-0.181455	0.189242	-0.958851	0.337634	0.663871
TGME49_201830	ribosomal protein L37	195.206	-0.290652	0.181461	-1.60173	0.109215	0.375905
TGME49_201840	aspartyl protease ASP1	407.313	0.169147	0.133157	1.27028	0.203986	0.513736
TGME49_201850	WD domain, G-beta repeat-containing protein	1.18539	0.770812	2.02773	0.380136	0.703844	0.890969
TGME49_201860	hypothetical protein	6081.16	-0.0588832	0.123999	-0.474868	0.634881	0.859666
TGME49_201870	tetratricopeptide repeat-containing protein	224.228	0.0727095	0.167214	0.434828	0.663687	0.876487
TGME49_201880	hypothetical protein	1780.27	-0.0214323	0.0824517	-0.259937	0.794912	0.92866
TGME49_201900	hypothetical protein	182.004	0.0938984	0.177979	0.527581	0.59779	0.843485
TGME49_202010	hypothetical protein	596.042	0.110522	0.121086	0.91276	0.361369	0.68507
TGME49_202020	DnAK-TPR	5.25862	-0.4312	1.0293	-0.418926	0.67527	0.881738
TGME49_202030	hypothetical protein	309.858	0.0805957	0.142585	0.565248	0.571905	0.827777
TGME49_202040	hypothetical protein	180.923	-0.145292	0.163141	-0.890591	0.373148	0.694615
TGME49_202050	hypothetical protein	4.57598	2.91302	1.22355	2.3808	0.0172749	0.114973
TGME49_202070	hypothetical protein	227.935	0.0960248	0.155063	0.619265	0.535742	0.809062
TGME49_202080	hypothetical protein	86.8509	0.133099	0.256455	0.518994	0.603765	0.846607
TGME49_202120	hypothetical protein	360.296	-0.0992934	0.148005	-0.670878	0.502298	0.79227
TGME49_202160	ABC1 family protein	116.98	0.148406	0.208475	0.711867	0.476547	0.774561
TGME49_202170	hypothetical protein	107.161	-0.0304684	0.241577	-0.126123	0.899635	0.968505
TGME49_202180	hypothetical protein	634.148	0.217618	0.115655	1.88161	0.059889	0.256832
TGME49_202190	hypothetical protein	199.577	-0.0749429	0.163746	-0.457679	0.647183	0.867778
TGME49_202200	hypothetical protein	779.501	-0.310195	0.101043	-3.06992	0.00214113	0.0227689
TGME49_202220	hypothetical protein	215.85	-0.160168	0.157824	-1.01486	0.310175	0.637865
TGME49_202230	histone deacetylase HDAC5	319.251	0.0935464	0.141495	0.66113	0.508529	0.794923
TGME49_202240	RAP domain-containing protein	111.507	0.0198805	0.223055	0.0891283	0.92898	0.977707
TGME49_202250	hypothetical protein	252.916	0.370485	0.156919	2.361	0.0182257	0.119299
TGME49_202255	hypothetical protein	23.0691	-0.886249	0.465733	-1.90291	0.0570522	0.250911
TGME49_202280	WD domain, G-beta repeat-containing protein	46.1251	0.0701153	0.331231	0.211681	0.832356	0.945583
TGME49_202290	membrane protein, putative	244.684	0.477687	0.152885	3.12449	0.00178112	0.0197027
TGME49_202300	inosine triphosphate pyrophosphatase, putative	322.966	0.171935	0.151351	1.136	0.255956	0.578885
TGME49_202310	O-sialoglycoprotein endopeptidase	305.35	-0.183361	0.140912	-1.30125	0.193173	0.502458
TGME49_202350	50S ribosomal protein L21, putative	185.152	0.498266	0.169257	2.94384	0.00324167	0.0324745
TGME49_202360	methylase, putative	217.011	0.00793753	0.154373	0.0514178	0.958993	0.988998
TGME49_202370	T-complex protein 1, epsilon subunit (TCP-1-epsilon), putative	1222.64	-0.0805005	0.0875261	-0.919732	0.357713	0.6822
TGME49_202375	hypothetical protein	113.885	-0.178426	0.214287	-0.832649	0.405043	0.723199
TGME49_202380	rab GDI alpha, putative	1709.14	-0.51611	0.105295	-4.90156	9.50794e-07	2.17297e-05
TGME49_202390	S15 sporozoite-expressed protein	555.99	0.00865826	0.120072	0.0721087	0.942515	0.981532
TGME49_202410	hypothetical protein	228.883	-0.0101346	0.161025	-0.0629383	0.949816	0.983753
TGME49_202420	hypothetical protein	162.175	0.148052	0.180905	0.818396	0.413131	0.729724
TGME49_202430	hypothetical protein	45.1062	-0.15869	0.36793	-0.431304	0.666247	0.877655
TGME49_202440	hypothetical protein	154.354	-0.248186	0.188026	-1.31996	0.186848	0.492083
TGME49_202450	hypothetical protein	209.773	0.137517	0.163086	0.843218	0.399106	0.718086
TGME49_202460	diacylglycerol kinase accessory domain (presumed) domain-containing protein	313.191	0.0763609	0.140083	0.54511	0.585678	0.833237
TGME49_202470	rRNA metabolism protein, SBDS family protein	202.683	-0.236213	0.162957	-1.44955	0.147185	0.435909
TGME49_202480	hypothetical protein	155.504	0.248266	0.196209	1.26531	0.20576	0.515757
TGME49_202490	AP2 domain transcription factor AP2VIIa-7	319.385	-0.250559	0.130479	-1.9203	0.0548206	0.244769
TGME49_202500	GAPM1a	5155.76	0.138328	0.0873968	1.58276	0.113476	0.384377
TGME49_202510	multi-pass transmembrane protein	546.175	0.285404	0.127442	2.23947	0.0251252	0.149641
TGME49_202520	hypothetical protein	319.286	0.220764	0.132186	1.6701	0.0948996	0.341598
TGME49_202530	aspartate-tRNA ligase	779.334	0.0595688	0.112469	0.529645	0.596358	0.842527
TGME49_202540	3'5'-cyclic nucleotide phosphodiesterase domain-containing protein	539.957	-0.0521654	0.115066	-0.453352	0.650295	0.869478
TGME49_202550	NLI interacting factor family phosphatase	378.504	-0.210206	0.145265	-1.44705	0.147882	0.435947
TGME49_202568	hypothetical protein	101.908	-0.509228	0.227969	-2.23376	0.025499	0.150934
TGME49_202572	ribophorin i protein	210.751	0.19557	0.162761	1.20158	0.229528	0.543737
TGME49_202580	ATPase, AAA family protein	17.8887	-0.509748	0.557819	-0.913824	0.36081	0.684887
TGME49_202590	hypothetical protein	125.875	0.133655	0.215269	0.620874	0.534683	0.808342
TGME49_202610	protein phosphatase 2C domain-containing protein	967.535	0.2687	0.0967345	2.77771	0.00547442	0.0479862
TGME49_202620	hypothetical protein	2023.73	0.183515	0.0905517	2.02664	0.0426997	0.211367
TGME49_202630	ATP-dependent metallopeptidase HflB subfamily protein	523.13	0.0327125	0.135679	0.241102	0.809476	0.935729
TGME49_202640	RNA pseudouridine synthase superfamily protein	58.5173	-0.133427	0.294378	-0.453251	0.650368	0.869478
TGME49_202650	hypothetical protein	105.843	0.402307	0.212206	1.89583	0.0579819	0.253019
TGME49_202680	peptidase M16, alpha subunit, putative	1242.74	-0.0420507	0.111547	-0.376979	0.70619	0.891356
TGME49_202690	DNA-directed RNA polymerase II RPB9	269.746	0.449515	0.156987	2.86339	0.00419133	0.0388158
TGME49_202700	hypothetical protein	62.7168	0.229095	0.284804	0.804395	0.421169	0.736929
TGME49_202720	RNB family domain-containing protein	55.9664	0.229682	0.284815	0.806424	0.419998	0.736345
TGME49_202730	hypothetical protein	122.357	0.328536	0.213542	1.53851	0.123925	0.403429
TGME49_202740	hypothetical protein	112.223	0.00406311	0.218171	0.0186235	0.985141	0.994641
TGME49_202750	3' exoribonuclease family, domain 1 domain-containing protein	207.601	0.101276	0.160881	0.629505	0.529019	0.805703
TGME49_202760	hypothetical protein	151.219	-0.38162	0.204489	-1.86621	0.0620114	0.261955
TGME49_202770	RNA recognition motif-containing protein	1624.45	-0.173662	0.0743782	-2.33484	0.0195515	0.125659
TGME49_202780	rhoptry kinase family protein ROP25	522.167	0.0220954	0.11443	0.19309	0.846888	0.950731
TGME49_202790	dihydrouridine synthase (dus) protein	91.8511	-0.191051	0.236898	-0.80647	0.419972	0.736345
TGME49_202800	cytochrome c oxidase assembly protein COX11 protein, putative	107.507	0.171896	0.226505	0.758904	0.44791	0.753648
TGME49_202810	TIM14	204.093	0.540644	0.159267	3.39459	0.000687317	0.00908607
TGME49_202820	ubiquitin-conjugating enzyme subfamily protein	1508.29	0.204312	0.0852416	2.39686	0.0165364	0.111712
TGME49_202830	Elicitor-responsive protein, putative	1885.68	-0.019695	0.0926378	-0.212602	0.831637	0.945386
TGME49_202840	FHA domain-containing protein	1346.26	0.0241711	0.0873495	0.276717	0.781998	0.923946
TGME49_202850	ATP-binding domain-containing protein	110.751	-0.0188788	0.220553	-0.0855976	0.931786	0.978216
TGME49_202860	hypothetical protein	84.2273	-0.506355	0.317407	-1.59528	0.110649	0.37887
TGME49_202870	SAP domain-containing protein	215.369	0.318732	0.182198	1.74937	0.0802272	0.309273
TGME49_202880	carrier superfamily protein	100.74	0.115076	0.225923	0.50936	0.6105	0.847384
TGME49_202890	hypothetical protein	608.19	0.178886	0.110147	1.62407	0.104362	0.36551
TGME49_202900	zinc finger (CCCH type) motif-containing protein	747.916	-0.107959	0.0986423	-1.09445	0.273759	0.598859
TGME49_202910	zinc carboxypeptidase superfamily protein	2.3344	-1.65853	1.41499	-1.17211	0.241153	0.559673
TGME49_202920	p-aminobenzoic acid synthase	285.277	0.198893	0.136517	1.45691	0.145141	0.433914
TGME49_202930	hypothetical protein	129.291	0.0300901	0.221976	0.135556	0.892173	0.965649
TGME49_202940	hypothetical protein	545.187	0.146549	0.122154	1.19971	0.230253	0.544504
TGME49_202950	hypothetical protein	382.838	0.135535	0.122451	1.10685	0.268361	0.592544
TGME49_202960	glycine cleavage H-protein	143.39	0.487368	0.222636	2.18908	0.0285908	0.162103
TGME49_202970	hypothetical protein	1.63711	0.515554	1.65632	0.311265	0.755599	0.915259
TGME49_202980	hypothetical protein	806.405	0.229336	0.107963	2.12422	0.0336522	0.178789
TGME49_203010	aurora kinase	383.509	0.00462076	0.143637	0.0321698	0.974337	0.993193
TGME49_203020	ribosome biogenesis GTPase Der protein	111.981	0.0161895	0.20801	0.0778303	0.937963	0.980782
TGME49_203030	N-methyl-D-aspartate receptor-associated protein	1151.96	0.220944	0.0924233	2.39056	0.0168226	0.113051
TGME49_203040	hypothetical protein	257.58	-0.0410594	0.154028	-0.266572	0.789799	0.927189
TGME49_203050	AP2 domain transcription factor AP2VIIa-6	291.921	0.0412523	0.168338	0.245056	0.806413	0.934646
TGME49_203060	hypothetical protein	615.394	0.0560273	0.107484	0.521262	0.602184	0.845994
TGME49_203080	RNA recognition motif-containing protein	330.162	-0.276712	0.137437	-2.01337	0.0440753	0.213935
TGME49_203120	hypothetical protein	98.0909	-0.104402	0.228547	-0.456809	0.647808	0.867778
TGME49_203135	dynein heavy chain family protein	1.84618	1.94336	1.83169	1.06097	0.288706	0.614411
TGME49_203150	hypothetical protein	214.917	-0.0869522	0.159518	-0.545095	0.585688	0.833237
TGME49_203160	hypothetical protein	276.565	0.248168	0.15505	1.60057	0.109472	0.376311
TGME49_203170	OB-fold nucleic acid binding domain-containing protein	944.15	0.0794164	0.0984823	0.806403	0.42001	0.736345
TGME49_203175	hypothetical protein	13.7016	1.46968	0.581215	2.52863	0.0114509	0.0837334
TGME49_203180	leucine rich repeat-containing protein	128.042	-0.202255	0.192561	-1.05034	0.29356	0.619402
TGME49_203200	hypothetical protein	1.81482	-0.509426	1.56069	-0.326412	0.744113	0.90832
TGME49_203220	DEAD/DEAH box helicase domain-containing protein	179.901	-0.00739821	0.172244	-0.042952	0.96574	0.990067
TGME49_203240	hypothetical protein	601.228	0.0320482	0.105385	0.304105	0.761048	0.915689
TGME49_203260	hypothetical protein	162.913	0.483798	0.190325	2.54196	0.0110231	0.0813107
TGME49_203270	ATP-dependent Clp endopeptidase, proteolytic subunit ClpP domain-containing protein	107.081	0.356703	0.235638	1.51378	0.130083	0.410615
TGME49_203280	hypothetical protein	184.644	0.16047	0.17344	0.925218	0.354853	0.679699
TGME49_203290	hypothetical protein	527.164	-0.416424	0.145232	-2.8673	0.00413987	0.0385511
TGME49_203300	hypothetical protein	203.402	0.234481	0.155198	1.51085	0.130826	0.412419
TGME49_203310	dense granule protein GRA7	19193.2	0.102348	0.115681	0.884738	0.376298	0.697361
TGME49_203320	zinc finger in N-recognin protein	265.118	0.244745	0.152989	1.59976	0.109653	0.376311
TGME49_203350	hypothetical protein	181.784	0.474299	0.200639	2.36395	0.0180815	0.118701
TGME49_203358	hypothetical protein	199.132	0.134375	0.163905	0.819836	0.41231	0.72903
TGME49_203362	hypothetical protein	272.695	0.361966	0.151693	2.38618	0.0170246	0.113911
TGME49_203370	hypothetical protein	939.645	-0.0629837	0.0985083	-0.639374	0.52258	0.80188
TGME49_203380	DnaJ domain-containing protein	346.795	-0.349873	0.137436	-2.54571	0.0109054	0.0807733
TGME49_203390	CRAL/TRIO domain-containing protein	685.124	0.18968	0.104044	1.82307	0.0682929	0.280408
TGME49_203400	hypothetical protein	524.448	-0.0833934	0.110968	-0.751508	0.452347	0.756943
TGME49_203420	4'-phosphopantetheinyl transferase domain-containing protein	130.399	0.503455	0.203936	2.46869	0.0135609	0.0958359
TGME49_203430	hypothetical protein	5.84456	-1.27167	0.938842	-1.35451	0.175575	0.476579
TGME49_203440	anaphase-promoting complex subunit APC10	45.7652	0.187776	0.336601	0.557859	0.576941	0.82968
TGME49_203450	DUF3228 domain-containing protein	490.357	0.256509	0.137257	1.86881	0.0616486	0.261406
TGME49_203460	hypothetical protein	25.2615	-0.0498382	0.479161	-0.104011	0.91716	0.974988
TGME49_203480	hypothetical protein	177.557	0.0553968	0.170188	0.325504	0.7448	0.908693
TGME49_203490	GNL3L/Grn1 GTPase	313.487	-0.757241	0.138195	-5.47951	4.26509e-08	1.09753e-06
TGME49_203510	zinc finger, C3HC4 type (RING finger) domain-containing protein	292.913	0.0307658	0.14209	0.216524	0.828579	0.943151
TGME49_203520	hypothetical protein	115.594	-0.0261416	0.211153	-0.123804	0.90147	0.969116
TGME49_203540	RNA binding protein, putative	1074.02	-0.341056	0.0931087	-3.66299	0.000249288	0.00371836
TGME49_203560	hypothetical protein	127.296	-0.258039	0.218667	-1.18006	0.237978	0.556522
TGME49_203600	hypothetical protein	2161.85	0.0964954	0.0775367	1.24451	0.213311	0.523975
TGME49_203610	3'-5' exoribonuclease csl4, putative	281.819	0.333683	0.151593	2.20117	0.0277238	0.159768
TGME49_203620	hypothetical protein	197.928	0.679331	0.170696	3.97978	6.8979e-05	0.00118637
TGME49_203630	ribosomal protein RPL44	2923.65	-1.53976	0.117321	-13.1244	2.3864e-39	2.55382e-37
TGME49_203665	hypothetical protein	279.085	0.109183	0.141738	0.770318	0.441111	0.748726
TGME49_203682	hypothetical protein	7.47629	-0.247605	1.17721	-0.210332	0.833408	0.946092
TGME49_203690	AP2 domain transcription factor AP2VIIa-5	578.055	-0.0736793	0.108439	-0.679456	0.496849	0.78913
TGME49_203700	SFT2 family protein	343.162	0.238836	0.140199	1.70355	0.0884651	0.327072
TGME49_203705	hypothetical protein	40.7122	0.15262	0.412224	0.370236	0.711207	0.893748
TGME49_203710	AP2 domain transcription factor AP2VIIa-4	1538.53	-0.134955	0.0771291	-1.74973	0.0801642	0.309273
TGME49_203720	vitamin k epoxide reductase family protein	34.6566	0.0338507	0.431051	0.0785306	0.937406	0.980782
TGME49_203730	hypothetical protein	139.06	0.109464	0.224687	0.487184	0.626128	0.852819
TGME49_203735	hypothetical protein	25.6464	0.181434	0.480862	0.37731	0.705944	0.891356
TGME49_203740	hypothetical protein	227.451	0.164733	0.156912	1.04985	0.293789	0.619402
TGME49_203750	hypothetical protein	212.951	-0.12458	0.168383	-0.739859	0.459385	0.761096
TGME49_203760	hypothetical protein	275.454	-0.0676881	0.145844	-0.464112	0.642567	0.863582
TGME49_203780	hypothetical protein	597.676	-0.0254193	0.111045	-0.22891	0.818939	0.93932
TGME49_203790	hypothetical protein	365.15	-0.0842898	0.159412	-0.528755	0.596975	0.843068
TGME49_203810	kelch repeat-containing protein	503.46	-0.156898	0.11643	-1.34757	0.177797	0.478631
TGME49_203820	hypothetical protein	1094.25	-0.053997	0.116333	-0.464161	0.642533	0.863582
TGME49_203830	FHA domain-containing protein	357.917	-0.226385	0.154644	-1.46392	0.143217	0.431147
TGME49_203840	DEAD/DEAH box helicase domain-containing protein	123.306	0.0997879	0.194955	0.51185	0.608756	0.84734
TGME49_203860	hypothetical protein	127.659	-0.0342202	0.2259	-0.151484	0.879594	0.960579
TGME49_203870	RAB43, member RAS oncogene family protein	210.61	0.0837447	0.159822	0.523988	0.600287	0.844914
TGME49_203875	hypothetical protein	135.534	0.0645772	0.230647	0.279982	0.779491	0.923042
TGME49_203880	hypothetical protein	485.655	-0.0676466	0.135443	-0.499448	0.617464	0.850563
TGME49_203910	TBC domain-containing protein	371.52	0.0401695	0.121796	0.32981	0.741544	0.907757
TGME49_203930	hypothetical protein	376.148	0.0425033	0.129508	0.32819	0.742768	0.908022
TGME49_203940	ABC1 protein	97.7261	-0.122068	0.223908	-0.545168	0.585638	0.833237
TGME49_203950	Myb family DNA-binding domain-containing protein	232.592	0.04718	0.163128	0.28922	0.772413	0.920072
TGME49_203960	hypothetical protein	214.094	0.0504533	0.155829	0.323775	0.746109	0.909369
TGME49_203970	dolichyl-diphosphooligosaccharide--protein glycosyltransferase	116.61	-0.226708	0.227141	-0.998091	0.318235	0.645859
TGME49_203980	hypothetical protein	602.396	-0.291152	0.111445	-2.61252	0.00898784	0.0696575
TGME49_203985	hypothetical protein	2.49526	-2.61881	1.43244	-1.82821	0.0675174	0.278411
TGME49_203990	rhoptry protein ROP12	1172.87	-0.0339301	0.128982	-0.26306	0.792504	0.928099
TGME49_204010	hypothetical protein	4.78218	-1.00392	0.998221	-1.00571	0.314555	0.641292
TGME49_204020	ribosomal protein RPL8	7450.33	-2.08926	0.0803788	-25.9927	5.99607e-149	2.02128e-145
TGME49_204040	hypothetical protein	99.4229	-0.162825	0.221998	-0.733453	0.463282	0.763307
TGME49_204045	hypothetical protein	5.00001	-1.46723	1.15935	-1.26556	0.205672	0.515757
TGME49_204050	subtilisin SUB1	2640.3	-0.189416	0.0880992	-2.15003	0.031553	0.170731
TGME49_204055	hypothetical protein	19.5332	0.273116	0.513805	0.531557	0.595033	0.841206
TGME49_204060	SNARE domain-containing protein	145.634	0.138283	0.2027	0.682207	0.495108	0.787454
TGME49_204070	YT521-B family protein	106.563	-1.71824	0.247261	-6.94909	3.6765e-12	1.31148e-10
TGME49_204080	histidine acid phosphatase superfamily protein	274.396	-0.102227	0.143751	-0.711139	0.476998	0.774921
TGME49_204090	eIF2 kinase IF2K-C	5.56287	-0.150013	0.894733	-0.167662	0.866849	0.95673
TGME49_204100	eIF2 kinase IF2K-C	205.436	-0.062411	0.159168	-0.392107	0.694979	0.888566
TGME49_204110	eIF2 kinase IF2K-C	30.1584	-0.313451	0.42775	-0.732791	0.463686	0.763598
TGME49_204120	hypothetical protein	67.2145	-0.587742	0.268703	-2.18733	0.0287184	0.16216
TGME49_204130	perforin-like protein PLP1	3177.3	0.0613141	0.122835	0.49916	0.617666	0.850563
TGME49_204140	PHD-finger domain-containing protein	105.186	-0.0378905	0.217782	-0.173984	0.861878	0.95635
TGME49_204150	hypothetical protein	69.7657	0.976211	0.260017	3.75441	0.000173753	0.00272594
TGME49_204160	GYF domain-containing protein	332.769	-0.0281114	0.143934	-0.195307	0.845153	0.950382
TGME49_204270	hypothetical protein	290.544	0.0563336	0.137179	0.410659	0.681323	0.883557
TGME49_204280	cell-cycle-associated protein kinase DYRK, putative	377.004	-0.0731707	0.131119	-0.558048	0.576812	0.82968
TGME49_204310	hypothetical protein	823.313	0.378787	0.113315	3.34277	0.000829455	0.0106397
TGME49_204315	hypothetical protein	88.904	0.878557	0.24841	3.53672	0.00040513	0.00573821
TGME49_204320	hypothetical protein	320.689	0.360905	0.174559	2.06752	0.0386849	0.198036
TGME49_204330	hypothetical protein	7.45707	0.0578289	0.799714	0.0723119	0.942354	0.981532
TGME49_204340	hypothetical protein	2908.72	-0.189523	0.078861	-2.40326	0.0162498	0.110329
TGME49_204350	hypothetical protein	204.9	-0.0308912	0.163617	-0.188802	0.850248	0.951747
TGME49_204360	subtilisin SUB4	47.9979	0.0300673	0.318727	0.0943356	0.924843	0.976553
TGME49_204370	WD-40 repeat protein	510.706	0.150368	0.117224	1.28274	0.199583	0.509462
TGME49_204380	hypothetical protein	256.943	0.218054	0.151229	1.44188	0.149336	0.437263
TGME49_204390	hypothetical protein	97.4257	-0.0378808	0.248702	-0.152314	0.878939	0.960579
TGME49_204400	ATPase synthase subunit alpha, putative	1946.35	-0.527403	0.136648	-3.85957	0.000113586	0.00187695
TGME49_204410	endonuclease/exonuclease/phosphatase family protein	255.772	-0.0799547	0.156409	-0.511191	0.609217	0.84734
TGME49_204420	oocyst wall protein OWP1	7.13852	0.662359	0.80498	0.822827	0.410606	0.72785
TGME49_204440	cyclic nucleotide-binding domain-containing protein	30.5884	-0.905076	0.398014	-2.27398	0.0229672	0.140513
TGME49_204480	thioredoxin domain-containing protein	823.069	0.214264	0.106794	2.00634	0.0448203	0.216151
TGME49_204490	hypothetical protein	118.123	0.526611	0.241467	2.18088	0.0291925	0.163604
TGME49_204500	hypothetical protein	97.9022	-0.0593082	0.250975	-0.236311	0.813192	0.936922
TGME49_204510	WD domain, G-beta repeat-containing protein	232.973	0.276432	0.157035	1.76032	0.0783538	0.305001
TGME49_204530	microneme protein MIC11	12398.6	0.136637	0.101535	1.34572	0.178394	0.478986
TGME49_204540	DUF367 domain-containing protein	106.033	-0.702173	0.221042	-3.17664	0.0014899	0.0170252
TGME49_204550	hypothetical protein	286.758	0.00983343	0.146619	0.0670679	0.946528	0.982817
TGME49_204880	hypothetical protein	228.435	0.0507431	0.15697	0.323267	0.746493	0.909369
TGME49_205000	phosphoglycerate mutase family protein	366.458	-0.218661	0.128409	-1.70284	0.0885974	0.327072
TGME49_205010	U2 small nuclear ribonucleoprotein family protein, putative	1052.33	0.0459073	0.0886854	0.517642	0.604708	0.84678
TGME49_205030	hypothetical protein	276.843	0.0426737	0.148603	0.287165	0.773986	0.920606
TGME49_205040	PGAP1 family protein	651.576	-0.173695	0.103361	-1.68046	0.0928679	0.336621
TGME49_205050	hypothetical protein	1.59689	2.45269	1.83282	1.3382	0.18083	0.483409
TGME49_205060	hypothetical protein	143.553	-0.139862	0.184448	-0.758276	0.448286	0.753702
TGME49_205100	hypothetical protein	158.072	0.435946	0.201268	2.166	0.0303115	0.166562
TGME49_205110	hypothetical protein	25.9547	-0.0061017	0.629357	-0.00969513	0.992265	0.996672
TGME49_205120	hypothetical protein	57.535	-0.154725	0.274011	-0.564666	0.572301	0.828083
TGME49_205130	hypothetical protein	604.205	-0.232377	0.102109	-2.27576	0.0228601	0.139985
TGME49_205150	ACR, YagE family COG1723 domain-containing protein	150.382	0.09034	0.188739	0.478649	0.632188	0.85776
TGME49_205160	hypothetical protein	104.495	0.0989915	0.225339	0.4393	0.660444	0.87596
TGME49_205170	hypothetical protein	699.589	-0.534644	0.100282	-5.33142	9.74497e-08	2.4607e-06
TGME49_205180	RNA recognition motif-containing protein	969.549	-0.388028	0.091359	-4.24729	2.16369e-05	0.000402972
TGME49_205190	hypothetical protein	201.189	0.00842764	0.160381	0.0525476	0.958092	0.98844
TGME49_205200	hypothetical protein	208.702	0.111031	0.178854	0.620789	0.534738	0.808342
TGME49_205210	hypothetical protein	75.8745	-0.851153	0.285104	-2.98542	0.00283192	0.0287976
TGME49_205220	U5 snRNP-associated subunit, putative	364.9	0.172341	0.127262	1.35422	0.175667	0.476598
TGME49_205230	hypothetical protein	1.96678	-2.0838	1.67352	-1.24516	0.213072	0.523975
TGME49_205240	cleft lip and palate transmembrane protein 1 (clptm1) protein	466.186	-0.00438573	0.127898	-0.0342908	0.972645	0.992769
TGME49_205250	rhoptry protein ROP18	4061.51	-0.0235836	0.0970866	-0.242913	0.808073	0.935123
TGME49_205265	transporter, cation channel family protein	4.78349	-0.0378954	0.962305	-0.0393798	0.968588	0.991681
TGME49_205280	hypothetical protein	1008.69	-0.27489	0.100973	-2.72241	0.00648084	0.0544811
TGME49_205290	serine/threonine specific protein phosphatase	410.455	-0.0664062	0.123632	-0.537127	0.59118	0.83822
TGME49_205300	hypothetical protein	242.882	0.745538	0.168182	4.43292	9.29665e-06	0.000182735
TGME49_205320	hypothetical protein	1665.5	0.103689	0.0964356	1.07522	0.282278	0.607249
TGME49_205330	hypothetical protein	658.386	-1.02788	0.131612	-7.80996	5.72062e-15	2.5542e-13
TGME49_205340	ribosomal protein RPS12	5365.38	-1.8679	0.104113	-17.9411	5.63653e-72	1.72734e-69
TGME49_205350	integral membrane protein, GNS1/SUR4 family protein, putative	1987.12	0.327816	0.0909426	3.60465	0.000312571	0.00456137
TGME49_205360	hypothetical protein	416.362	0.130934	0.122415	1.06959	0.284804	0.610703
TGME49_205370	hypothetical protein	140.883	-0.0743083	0.194685	-0.381685	0.702695	0.890902
TGME49_205380	fructose-bisphospatase I	985.973	-0.42314	0.0917303	-4.61288	3.97134e-06	8.32827e-05
TGME49_205390	hypothetical protein	220.659	-1.01149	0.170961	-5.91649	3.28877e-09	9.47558e-08
TGME49_205410	RNA pseudouridine synthase superfamily protein	66.6449	-0.177743	0.270234	-0.657739	0.510706	0.795211
TGME49_205440	CCT chaperonin gamma subunit	1359.4	0.0497383	0.0905603	0.549229	0.582849	0.83168
TGME49_205450	hypothetical protein	21.9511	-0.153304	0.505053	-0.303541	0.761478	0.915689
TGME49_205460	AN1 family Zinc finger domain-containing protein	399.013	0.196228	0.125938	1.55813	0.119203	0.395535
TGME49_205470	translation elongation factor 2 family protein, putative	8082.55	-1.17229	0.0693234	-16.9104	3.7684e-64	9.07376e-62
TGME49_205480	IMC subcompartment protein ISP4	117.745	0.0699083	0.205812	0.339671	0.734104	0.903327
TGME49_205490	integral membrane protein, putative	939.125	0.1224	0.0995451	1.22959	0.218851	0.530943
TGME49_205500	hypothetical protein	553.192	-1.45726	0.123773	-11.7736	5.33831e-32	4.33625e-30
TGME49_205510	nucleolar protein 5, putative	1433.02	0.00549556	0.0860903	0.0638349	0.949102	0.983753
TGME49_205540	DEAD/DEAH box helicase domain-containing protein	254.098	-1.12287	0.150243	-7.47372	7.79568e-14	3.16617e-12
TGME49_205550	AGC kinase	186.021	0.463644	0.182751	2.53703	0.0111799	0.0821969
TGME49_205558	NAC domain-containing protein	2905.33	-0.667603	0.0975084	-6.84662	7.56141e-12	2.6414e-10
TGME49_205562	hypothetical protein	198.075	-0.165604	0.203947	-0.811998	0.416793	0.733303
TGME49_205570	hypothetical protein	283.925	-0.0388807	0.143149	-0.271609	0.785922	0.92602
TGME49_205580	nuclear factor NF4	417.709	-0.570608	0.13379	-4.26495	1.99947e-05	0.000376548
TGME49_205600	zinc finger, C3HC4 type (RING finger) domain-containing protein	183.69	0.188393	0.173192	1.08777	0.276697	0.600801
TGME49_205615	hypothetical protein	89.5313	-0.359912	0.235999	-1.52506	0.127244	0.407212
TGME49_205625	hypothetical protein	126.777	0.140521	0.220589	0.637026	0.524108	0.802893
TGME49_205640	hypothetical protein	274.152	0.308181	0.138996	2.21719	0.0266104	0.154929
TGME49_205650	AP2 domain transcription factor AP2VIIa-3	1288.19	0.0509604	0.102201	0.498629	0.618041	0.850563
TGME49_205658	F5/8 type C domain-containing protein	6.29342	-2.31907	0.978683	-2.36958	0.0178081	0.117823
TGME49_205662	LCCL domain-containing protein	5.99053	0.608809	1.36731	0.44526	0.656132	0.872461
TGME49_205670	SF-assemblin/beta giardin protein	289.177	-0.193465	0.151666	-1.27559	0.202099	0.512665
TGME49_205680	hypothetical protein	638.652	0.0965187	0.13628	0.708237	0.478798	0.775511
TGME49_205690	hypothetical protein	371.953	0.0301533	0.150878	0.199852	0.841596	0.949142
TGME49_205700	cyclophilin precursor	7610.41	-0.139637	0.0769879	-1.81375	0.0697156	0.284517
TGME49_205710	lysine-tRNA ligase	1157.17	0.162703	0.103451	1.57275	0.115777	0.388149
TGME49_205720	Adenosine/AMP deaminase domain-containing protein	50.9523	0.129575	0.335845	0.385819	0.699631	0.89013
TGME49_205730	hypothetical protein	300.688	0.335094	0.143943	2.32796	0.0199142	0.127021
TGME49_205740	hypothetical protein	595.927	0.177636	0.142187	1.24932	0.21155	0.521349
TGME49_205750	histone deacetylase complex subunit Sin3	202.507	0.0129903	0.160093	0.0811425	0.935329	0.980103
TGME49_206290	hypothetical protein	5.61761	0.930674	0.903985	1.02952	0.303234	0.630988
TGME49_206300	hypothetical protein	222.577	0.253399	0.173466	1.4608	0.144071	0.43247
TGME49_206310	prenyltransferase, UbiA family protein	197.421	0.368705	0.176697	2.08665	0.0369199	0.191915
TGME49_206320	hypothetical protein	680.743	0.368676	0.103385	3.56604	0.000362417	0.00519534
TGME49_206330	PHD-finger domain-containing protein	225.644	-0.0381018	0.171768	-0.221822	0.824453	0.941155
TGME49_206340	hypothetical protein	1915.82	0.119736	0.0738269	1.62184	0.104837	0.366243
TGME49_206350	ER-retrevial receptor Ter1p, putative	657.103	0.106707	0.104683	1.01933	0.308045	0.635829
TGME49_206360	peptidyl-tRNA hydrolase domain-containing protein	227.615	-0.135247	0.159688	-0.846942	0.397027	0.715711
TGME49_206380	hypothetical protein	293.642	0.047945	0.138974	0.344992	0.7301	0.901428
TGME49_206390	hypothetical protein	179.448	0.239157	0.179195	1.33462	0.181999	0.484996
TGME49_206400	FAD binding domain of DNA photolyase domain-containing protein	4.94286	0.269304	0.995929	0.270405	0.786848	0.926474
TGME49_206415	myosin K	286.826	-0.105173	0.279667	-0.376064	0.706869	0.891356
TGME49_206430	formin FRM1	245.681	0.0031837	0.147209	0.0216271	0.982745	0.994099
TGME49_206440	cpw-wpc domain-containing protein	7.86651	-1.17329	1.31769	-0.890413	0.373244	0.694615
TGME49_206450	autophagy-related cysteine peptidase atg4, putative	1126.21	-0.0513126	0.0941268	-0.545144	0.585655	0.833237
TGME49_206460	hypothetical protein	113.331	-0.294329	0.230487	-1.27698	0.201608	0.512441
TGME49_206470	pyruvate dehydrogenase complex subunit PDH-E3II	1020.44	-0.3274	0.0984725	-3.32479	0.00088485	0.0112348
TGME49_206480	hypothetical protein	876.455	-0.14878	0.104323	-1.42614	0.153827	0.444621
TGME49_206490	ICE family protease (caspase) p20 domain-containing protein	306.659	0.0350987	0.143151	0.245187	0.806312	0.934646
TGME49_206500	hypothetical protein	88.3831	0.115447	0.234362	0.492599	0.622296	0.851334
TGME49_206510	toxolysin TLN4	2339.49	-0.0380381	0.101082	-0.37631	0.706687	0.891356
TGME49_206520	hypothetical protein	3.10197	0.775045	1.32832	0.583477	0.559572	0.822693
TGME49_206540	hypothetical protein	497.762	0.1496	0.120983	1.23654	0.216258	0.527883
TGME49_206550	hypothetical protein	4.4084	-2.33246	1.22148	-1.90953	0.0561933	0.248756
TGME49_206580	formin FRM2	341.554	-0.164275	0.141021	-1.1649	0.24406	0.563897
TGME49_206590	calcium-dependent protein kinase CDPK2A	683.258	0.0533493	0.10525	0.506883	0.612237	0.848017
TGME49_206600	sigma-70, region 3 protein	181.483	0.19936	0.169623	1.17531	0.239869	0.558965
TGME49_206605	hypothetical protein	12.8943	1.51835	0.668701	2.2706	0.0231714	0.141122
TGME49_206610	pyruvate dehydrogenase complex subunit PDH-E2	394.804	0.182327	0.147912	1.23267	0.217697	0.529625
TGME49_206630	hypothetical protein	384.759	0.463572	0.133192	3.48047	0.000500527	0.00694353
TGME49_206640	hypothetical protein	278.968	-0.0696125	0.161604	-0.43076	0.666643	0.877833
TGME49_206650	zinc finger, c2h2 type domain-containing protein	2.77515	-1.14052	1.55332	-0.734247	0.462798	0.763168
TGME49_206660	hypothetical protein	8.30727	-0.455772	0.796414	-0.57228	0.567132	0.825718
TGME49_206670	hypothetical protein	632.513	-0.0356906	0.107401	-0.332312	0.739654	0.906846
TGME49_206680	hypothetical protein	238.89	0.322548	0.150886	2.13769	0.0325421	0.174264
TGME49_206690	glideosome-associated protein with multiple-membrane spans GAPM2B	1502.56	0.151514	0.0992515	1.52656	0.12687	0.407179
TGME49_206695	hypothetical protein	341.473	0.0447665	0.171904	0.260415	0.794543	0.92866
TGME49_206700	hypothetical protein	94.9636	0.0861968	0.237973	0.362213	0.717193	0.895246
TGME49_206710	hypothetical protein	94.6657	-0.243589	0.236843	-1.02848	0.303723	0.631422
TGME49_207020	hypothetical protein	97.2875	-0.304514	0.264666	-1.15056	0.249913	0.570384
TGME49_207030	hypothetical protein	11.5528	-0.0726135	0.645002	-0.112579	0.910365	0.972845
TGME49_207040	hypothetical protein	67.811	-0.250223	0.268495	-0.931948	0.351363	0.676195
TGME49_207060	ribonucleoside-diphosphate reductase small subunit	2209.58	-0.277502	0.0805918	-3.4433	0.000574652	0.00779538
TGME49_207065	hypothetical protein	37.9536	1.06728	0.375937	2.83898	0.00452585	0.0413459
TGME49_207070	glycosyl transferase, putative	75.8192	-0.112497	0.248452	-0.452793	0.650698	0.869747
TGME49_207080	histone lysine acetyltransferase MYST-B	118.321	-0.101355	0.199105	-0.509054	0.610715	0.847384
TGME49_207100	hypothetical protein	178.17	0.150415	0.1733	0.867948	0.385423	0.704588
TGME49_207120	Sad1/UNC family protein	118.357	0.0828585	0.211306	0.392127	0.694965	0.888566
TGME49_207130	SAG-related sequence SRS49A	6.5996	0.76464	1.07117	0.713834	0.47533	0.77445
TGME49_207140	SAG-related sequence SRS49B	147.885	0.218597	0.237022	0.922266	0.35639	0.681022
TGME49_207150	SAG-related sequence SRS49C	10.9807	0.0762969	0.853322	0.0894116	0.928755	0.977707
TGME49_207160	SAG-related sequence SRS49D	20.1511	-0.651601	0.499744	-1.30387	0.192278	0.501678
TGME49_207170	hypothetical protein	1140.52	0.0471387	0.0947782	0.497358	0.618937	0.850738
TGME49_207180	indole-3-glycerol phosphate synthase domain-containing protein	113.698	0.213612	0.220692	0.967916	0.333086	0.659671
TGME49_207200	hypothetical protein	113.253	0.341137	0.216387	1.57652	0.114907	0.386297
TGME49_207210	hypothetical protein	11.4113	1.0673	0.735207	1.4517	0.146585	0.435909
TGME49_207230	hypothetical protein	272.822	-0.000257974	0.150842	-0.00171022	0.998635	0.999228
TGME49_207240	hypothetical protein	983.428	0.22094	0.102428	2.15703	0.0310031	0.169386
TGME49_207350	hypothetical protein	4.38738	0.786772	1.14526	0.68698	0.492096	0.786552
TGME49_207370	hypothetical protein	1380.98	0.0964682	0.095598	1.0091	0.312926	0.639704
TGME49_207390	coatomer protein complex, gamma sub-unit, putative	243.163	-0.109121	0.158446	-0.688695	0.491015	0.785578
TGME49_207400	hypothetical protein	143.829	-0.875641	0.195737	-4.47357	7.69248e-06	0.000152987
TGME49_207403	hypothetical protein	2.47525	-0.941384	1.548	-0.608129	0.543102	0.814592
TGME49_207420	hypothetical protein	635.024	0.18188	0.113719	1.59939	0.109734	0.376311
TGME49_207430	ATP-dependent RNA helicase DDX1, putative	277.53	0.0238224	0.149385	0.15947	0.873299	0.959778
TGME49_207440	ribosomal protein RPS4	6509.99	-1.54243	0.103015	-14.9729	1.10363e-50	1.58313e-48
TGME49_207450	DNA segment, Chr 10, Wayne State University 52, expressed family protein	187.38	-0.521165	0.173323	-3.00689	0.00263934	0.0271256
TGME49_207460	Rab5B protein	264.232	0.21651	0.14541	1.48896	0.136498	0.422336
TGME49_207470	hypothetical protein	4.27766	-0.52358	1.26869	-0.412694	0.67983	0.882445
TGME49_207480	GCC2 and GCC3 domain-containing protein	94.8445	-0.209013	0.259562	-0.805252	0.420674	0.736672
TGME49_207590	protein phosphatase 2C domain-containing protein	163.368	-0.263791	0.185578	-1.42146	0.155184	0.447115
TGME49_207600	tubulin/FtsZ family, GTPase domain-containing protein	26.5366	0.569685	0.429565	1.32619	0.184777	0.489635
TGME49_207620	pyridine nucleotide-disulfide oxidoreductase domain-containing protein	809.098	0.0348735	0.128631	0.271112	0.786305	0.926309
TGME49_207630	peptidyl-tRNA hydrolase domain-containing protein	60.3965	0.223146	0.296337	0.753014	0.451442	0.756104
TGME49_207640	isoleucyl-tRNA synthetase family protein	870.761	0.305852	0.112159	2.72694	0.00639249	0.0540755
TGME49_207665	kinesin motor domain-containing protein	9.33153	-0.694726	0.703857	-0.987028	0.323629	0.650539
TGME49_207680	suppressor of kinetochore protein 1, putative	610.572	0.181984	0.104693	1.73826	0.0821653	0.312441
TGME49_207690	programmed cell death 5 protein	386.867	0.0682567	0.140726	0.485031	0.627654	0.853843
TGME49_207710	phosphatidylinositol synthase, putative	334.921	0.26991	0.14356	1.88012	0.0600911	0.25714
TGME49_207720	hypothetical protein	381.772	-0.0604482	0.128853	-0.469126	0.63898	0.862117
TGME49_207750	hypothetical protein	863.569	-0.0776121	0.0968522	-0.801345	0.422932	0.737539
TGME49_207760	DnaJ C terminal region domain-containing protein	490.805	0.218755	0.115258	1.89796	0.0577018	0.25205
TGME49_207770	PCI domain-containing protein	1002.2	0.318995	0.101573	3.14055	0.00168628	0.0187935
TGME49_207790	enkurin, putative	8.04603	-0.604854	0.78535	-0.770171	0.441199	0.748726
TGME49_207800	hypothetical protein	174.97	0.282642	0.185627	1.52264	0.127849	0.407212
TGME49_207820	cell-cycle-associated protein kinase MAPK, putative	1013.85	-0.26275	0.0913342	-2.8768	0.00401736	0.0377459
TGME49_207830	MORN repeat-containing protein	229.867	0.23619	0.155643	1.51752	0.129136	0.409134
TGME49_207840	ribosomal protein RPS17	5083.89	-0.967095	0.0802749	-12.0473	2.00442e-33	1.68922e-31
TGME49_207865	GCC2 and GCC3 domain-containing protein	2.49835	-1.01473	1.35672	-0.747934	0.4545	0.758475
TGME49_207875	GCC2 and GCC3 domain-containing protein	1.77302	-1.14921	1.64301	-0.699451	0.48427	0.779224
TGME49_207880	hypothetical protein	61.7355	-1.38738	0.286219	-4.84727	1.25173e-06	2.83194e-05
TGME49_207900	transcription initiation factor TFIIIB	336.733	0.12901	0.135525	0.951926	0.341134	0.666286
TGME49_207910	manganese resistance 1 protein, putative	207.666	0.0133497	0.155237	0.0859957	0.93147	0.978216
TGME49_207920	hypothetical protein	105.973	0.0806238	0.219687	0.366994	0.713623	0.893821
TGME49_207930	phosphatidylethanolamine-binding protein	493.875	-0.226975	0.130804	-1.73524	0.0826988	0.313509
TGME49_207940	ribosomal protein S9, putative	187.118	0.411659	0.189597	2.17123	0.0299141	0.165512
TGME49_207950	hypothetical protein	518.645	0.250726	0.127897	1.96037	0.0499528	0.231306
TGME49_207960	hypothetical protein	253.239	0.0215576	0.150368	0.143366	0.886001	0.963261
TGME49_207980	PIG-P protein	83.8995	0.180001	0.246792	0.729361	0.465781	0.766027
TGME49_207990	ribosomal RNA large subunit methyltransferase J protein	347.774	-0.278249	0.142162	-1.95726	0.0503167	0.232035
TGME49_208010	hypothetical protein	293.002	0.0481113	0.154752	0.310892	0.755883	0.915259
TGME49_208020	AP2 domain transcription factor AP2Ib-1	4.94622	-1.03793	0.996893	-1.04116	0.297801	0.62414
TGME49_208030	microneme protein MIC4	12862.2	-0.470427	0.0968955	-4.85499	1.20393e-06	2.73296e-05
TGME49_208040	aldo-keto reductase	110.775	0.188437	0.210253	0.896241	0.370124	0.692007
TGME49_208050	ABC transporter, putative	119.464	-0.0345736	0.197063	-0.175444	0.860731	0.95609
TGME49_208070	inositol polyphosphate kinase	290.773	0.0106411	0.144376	0.0737042	0.941246	0.981119
TGME49_208090	5-formyltetrahydrofolate cyclo-ligase	58.0636	0.332856	0.28849	1.15379	0.248588	0.568707
TGME49_208200	PHD-finger domain-containing protein	242.524	-0.172539	0.153259	-1.1258	0.260249	0.584849
TGME49_208300	hypothetical protein	742.077	0.206547	0.108088	1.91092	0.0560148	0.248487
TGME49_208310	hypothetical protein	252.027	0.0235332	0.150349	0.156524	0.87562	0.960389
TGME49_208320	polynucleotide kinase 3 phosphatase	288.309	-0.29444	0.157333	-1.87144	0.061284	0.260187
TGME49_208340	hypothetical protein	298.895	0.160261	0.138485	1.15724	0.247174	0.566462
TGME49_208350	hypothetical protein	283.529	0.206328	0.144457	1.4283	0.153205	0.4435
TGME49_208360	hypothetical protein	224.205	0.0205194	0.153874	0.133352	0.893915	0.966682
TGME49_208370	myosin heavy chain, putative	1819.35	0.0505886	0.110853	0.456359	0.648132	0.867866
TGME49_208390	hypothetical protein	137.101	0.0944451	0.199023	0.474542	0.635113	0.859666
TGME49_208400	hypothetical protein	330.737	-0.195877	0.133437	-1.46793	0.142122	0.429873
TGME49_208410	hypothetical protein	105.582	-0.0742155	0.215818	-0.343881	0.730936	0.901733
TGME49_208420	Sodium:neurotransmitter symporter family protein	561.881	0.245339	0.10606	2.31322	0.0207107	0.130497
TGME49_208430	serine proteinase inhibitor PI-2, putative	349.317	0.248058	0.149813	1.65579	0.0977649	0.348562
TGME49_208440	hypothetical protein	906.026	0.151723	0.107709	1.40865	0.158939	0.453286
TGME49_208450	protease inhibitor PI2	1290.86	0.219022	0.106077	2.06474	0.0389473	0.198776
TGME49_208490	hypothetical protein	219.653	-0.528672	0.164784	-3.20827	0.00133535	0.0157119
TGME49_208500	protein phosphatase 2C domain-containing protein	398.405	-0.267068	0.122312	-2.1835	0.028999	0.163198
TGME49_208510	hypothetical protein	204.996	-0.816604	0.185892	-4.39289	1.11855e-05	0.000215465
TGME49_208530	nicotinate phosphoribosyltransferase	617.768	0.204475	0.108145	1.89075	0.0586576	0.254158
TGME49_208540	DEAD/DEAH box helicase domain-containing protein	306.955	0.159835	0.135909	1.17604	0.239578	0.558517
TGME49_208550	hypothetical protein	605.769	-0.149347	0.123123	-1.21299	0.225134	0.538246
TGME49_208560	carrier superfamily protein	498.344	0.155554	0.122506	1.26977	0.204168	0.513812
TGME49_208570	ubiquitin conjugating enzyme E2, putative	577.063	0.317655	0.127768	2.48618	0.0129122	0.0921208
TGME49_208580	DNA ligase 1, putative	285.254	-0.0124656	0.138533	-0.0899832	0.928301	0.977707
TGME49_208590	vacuolar ATP synthase subunit 54kD, putative	897.152	0.0845262	0.095086	0.888944	0.374033	0.695165
TGME49_208710	DNA/RNA non-specific endonuclease	79.6124	-0.200738	0.282813	-0.709793	0.477833	0.775323
TGME49_208718	protein tyrosine phosphatase type IVA A, putative	362.454	-0.314599	0.133845	-2.35048	0.0187494	0.121588
TGME49_208722	hypothetical protein	200.499	-0.345716	0.182949	-1.88969	0.0587999	0.254611
TGME49_208730	microneme protein, putative	602.066	-0.934411	0.133935	-6.97658	3.02457e-12	1.08466e-10
TGME49_208740	microneme protein, putative	807.76	-0.510238	0.151292	-3.37253	0.0007448	0.00974454
TGME49_208750	RWD domain-containing protein	449.929	0.271336	0.126264	2.14896	0.0316378	0.170741
TGME49_208780	ubiquitin-conjugating enzyme subfamily protein	328.452	0.376867	0.14208	2.6525	0.00798981	0.0642569
TGME49_208790	MC family transporter, putative	710.732	-0.00968012	0.108912	-0.0888804	0.929177	0.977707
TGME49_208800	mediator complex subunit MED18	426.48	-0.367062	0.120224	-3.05315	0.00226455	0.0238654
TGME49_208820	1-deoxy-D-xylulose-5-phosphate synthase	102.568	-0.0327438	0.243824	-0.134293	0.893171	0.966123
TGME49_208830	hypothetical protein	6178.56	0.423491	0.0809634	5.23065	1.68917e-07	4.24938e-06
TGME49_208842	DEAD/DEAH box helicase domain-containing protein	589.771	0.364992	0.112412	3.24692	0.00116663	0.0140703
TGME49_208850	SAG-related sequence SRS11	310.284	-0.110251	0.166248	-0.663171	0.507221	0.794836
TGME49_208910	hypothetical protein	179.973	-0.0174757	0.178351	-0.0979849	0.921944	0.975805
TGME49_208970	RNA recognition motif-containing protein	476.229	0.143265	0.129423	1.10695	0.268315	0.592544
TGME49_208980	hypothetical protein	170.015	0.508798	0.188738	2.69579	0.0070222	0.0580192
TGME49_208990	hypothetical protein	140.064	0.699156	0.19709	3.54739	0.000389066	0.00553393
TGME49_209000	HECT-domain (ubiquitin-transferase) domain-containing protein	339.044	-0.0361431	0.139667	-0.25878	0.795805	0.92922
TGME49_209010	elongation factor TS protein	88.069	-0.0764668	0.248623	-0.307561	0.758416	0.915689
TGME49_209020	hypothetical protein	61.5529	0.229441	0.284079	0.807667	0.419283	0.736236
TGME49_209030	actin ACT1	15022.1	-0.697983	0.0855631	-8.15753	3.41954e-16	1.60101e-14
TGME49_209050	Tyrosine kinase-like (TKL) protein	270.488	-0.200178	0.161028	-1.24312	0.213822	0.524596
TGME49_209060	thrombospondin type 1 domain-containing protein	306.971	0.104427	0.140762	0.741865	0.458169	0.760832
TGME49_209070	hypothetical protein	158.12	0.057758	0.200221	0.288472	0.772985	0.920219
TGME49_209080	transport protein particle (trapp) component, bet3 protein	495.254	0.098904	0.123891	0.798317	0.424686	0.737757
TGME49_209090	proteasome maturation factor ump1 protein	645.938	0.183468	0.157963	1.16146	0.245454	0.565761
TGME49_209095	hypothetical protein	61.4414	-0.212557	0.411347	-0.516735	0.605341	0.846832
TGME49_209100	PUB domain-containing protein	271.493	-0.230501	0.158989	-1.44979	0.147118	0.435909
TGME49_209108	hypothetical protein	73.8499	0.165032	0.275559	0.598901	0.549239	0.815475
TGME49_209112	hypothetical protein	35.2269	0.450886	0.387934	1.16227	0.245124	0.565193
TGME49_209120	hypothetical protein	397.686	0.235434	0.128846	1.82726	0.0676607	0.278661
TGME49_209130	regulator of chromosome condensation (RCC1) repeat-containing protein	91.0704	-0.0293235	0.234705	-0.124938	0.900573	0.96881
TGME49_209140	anti-silencing protein, ASF1 family protein	457.541	0.0599753	0.117579	0.510084	0.609993	0.84734
TGME49_209150	non-proton pumping type-II NADH dehydrogenase I	399.189	0.192513	0.156821	1.2276	0.219598	0.53149
TGME49_209160	myristoyl CoA:protein N-myristoyltransferase	752.393	0.0159805	0.106007	0.150749	0.880173	0.960581
TGME49_209170	hypothetical protein	352.813	-0.0227704	0.132339	-0.17206	0.86339	0.956424
TGME49_209180	PAN domain-containing protein	19.1369	-0.496529	0.529277	-0.938127	0.348179	0.672116
TGME49_209190	ABC transporter transmembrane region domain-containing protein	216.945	0.143691	0.177634	0.808916	0.418564	0.735459
TGME49_209200	hypothetical protein	223.964	0.0157749	0.157928	0.099887	0.920434	0.975805
TGME49_209210	hypothetical protein	326.075	-0.0606966	0.134594	-0.450959	0.652019	0.871168
TGME49_209240	RNA methyltransferase	177.785	0.207488	0.17523	1.18409	0.236376	0.554161
TGME49_209250	hypothetical protein	790.683	-0.207775	0.0965365	-2.1523	0.0313738	0.170308
TGME49_209260	cytochrome c oxidase subunit, putative	1763.12	-0.189162	0.0935599	-2.02182	0.0431947	0.211842
TGME49_209270	hypothetical protein	130.746	-0.150423	0.200359	-0.750764	0.452795	0.757396
TGME49_209280	hypothetical protein	200.834	-0.0976266	0.170665	-0.572035	0.567298	0.825718
TGME49_209290	ribosomal protein RPS28	4116.33	-1.64934	0.100851	-16.3542	4.06008e-60	8.55408e-58
TGME49_209300	WD domain, G-beta repeat-containing protein	1.35805	0.277468	1.81334	0.153015	0.878387	0.960579
TGME49_209420	hypothetical protein	845.362	-0.741651	0.0985907	-7.52253	5.37265e-14	2.22223e-12
TGME49_209430	40S ribosomal protein S4, putative	549.216	0.148442	0.11587	1.2811	0.200157	0.510223
TGME49_209440	hypothetical protein	644.453	-0.229437	0.125011	-1.83533	0.0664568	0.275835
TGME49_209450	TLD protein	333.95	0.0197127	0.129484	0.152241	0.878997	0.960579
TGME49_209460	hypothetical protein	90.9684	0.047855	0.240175	0.199251	0.842067	0.949226
TGME49_209490	hypothetical protein	328.751	0.405997	0.137209	2.95896	0.00308682	0.0311081
TGME49_209500	hypothetical protein	579.954	-0.0673282	0.116991	-0.575499	0.564954	0.825275
TGME49_209520	WD domain, G-beta repeat-containing protein	157.621	0.195387	0.183112	1.06703	0.285958	0.611887
TGME49_209530	hypothetical protein	117.208	0.32043	0.220859	1.45083	0.146826	0.435909
TGME49_209540	hypothetical protein	92.2542	0.34288	0.248474	1.37994	0.167604	0.46578
TGME49_209550	hypothetical protein	79.1021	0.233657	0.250922	0.931193	0.351754	0.67631
TGME49_209570	suppressor of mitotic defects protein	226.489	-0.0605401	0.159781	-0.378895	0.704766	0.891135
TGME49_209580	RNA methylase family UPF0020 protein	161.167	-0.121103	0.192365	-0.629549	0.52899	0.805703
TGME49_209600	hypothetical protein	2053.5	-0.791545	0.0786074	-10.0696	7.52898e-24	4.78872e-22
TGME49_209630	hypothetical protein	147.431	0.0729999	0.199024	0.36679	0.713776	0.893821
TGME49_209640	hypothetical protein	73.1774	0.215124	0.27185	0.791335	0.428749	0.740806
TGME49_209650	RNA-directed DNA polymerase	99.35	-0.383856	0.223888	-1.7145	0.0864369	0.322642
TGME49_209670	hypothetical protein	57.7481	0.133167	0.329486	0.404165	0.686091	0.886444
TGME49_209680	hypothetical protein	191.434	0.433815	0.190244	2.2803	0.0225896	0.138778
TGME49_209690	small nuclear ribonucleoprotein	537.47	0.317654	0.117606	2.70101	0.00691289	0.0571862
TGME49_209700	hypothetical protein	457.385	-0.434752	0.120541	-3.60668	0.000310143	0.00453576
TGME49_209710	ribosomal protein RPL28	354.636	0.00804646	0.137911	0.0583454	0.953474	0.985938
TGME49_209720	hypothetical protein	934.67	-0.379203	0.0974889	-3.8897	0.000100368	0.00167495
TGME49_209730	hypothetical protein	160.199	-0.192153	0.181219	-1.06033	0.288992	0.614439
TGME49_209740	hypothetical protein	128.169	0.0843139	0.206901	0.407509	0.683634	0.884876
TGME49_209755	hypothetical protein	15.182	-0.107906	0.602597	-0.179068	0.857885	0.954589
TGME49_209770	helicase, putative	61.0488	0.200141	0.293198	0.682613	0.494851	0.787232
TGME49_209790	radical SAM domain-containing protein	151.211	-0.255032	0.203802	-1.25137	0.210799	0.521349
TGME49_209800	formate/nitrite transporter protein	890.261	0.37474	0.099872	3.7522	0.000175287	0.00274197
TGME49_209820	syntaxin protein	110.176	0.14364	0.215251	0.667315	0.504571	0.793014
TGME49_209830	myosin heavy chain, putative	22.74	1.1452	0.451821	2.53463	0.0112567	0.082582
TGME49_209850	RNA recognition motif-containing protein	404.742	-0.137562	0.131051	-1.04969	0.293862	0.619402
TGME49_209860	SRP40, C-terminal domain-containing protein	128.453	0.157423	0.210795	0.746808	0.455179	0.758738
TGME49_209870	HAD hydrolase, family IIA protein	164.233	0.351954	0.183789	1.91499	0.0554942	0.246958
TGME49_209880	glutamic acid-rcih protein, putative	352.975	-0.115267	0.124789	-0.923696	0.355645	0.680226
TGME49_209890	hypothetical protein	1303.12	0.281927	0.0844112	3.33993	0.000838005	0.0107207
TGME49_209900	hypothetical protein	269.477	-0.0288884	0.152209	-0.189794	0.84947	0.951665
TGME49_209910	histone H2Bv	5783.01	0.120725	0.0836571	1.44309	0.148996	0.437263
TGME49_209930	hypothetical protein	15.8537	1.74071	0.666798	2.61055	0.00903974	0.0698921
TGME49_209940	transporter/permease protein	85.0524	-0.14849	0.236279	-0.628455	0.529706	0.805703
TGME49_209945	hypothetical protein	480.93	0.00366306	0.156786	0.0233634	0.98136	0.993978
TGME49_209950	thioredoxin, putative	2019.66	-0.105642	0.0991498	-1.06548	0.286659	0.611887
TGME49_209960	glycosyltransferase	385.448	-0.106557	0.121827	-0.874657	0.38176	0.701125
TGME49_209970	Spc97 / Spc98 family protein	202.041	-0.0633182	0.17252	-0.367019	0.713605	0.893821
TGME49_209985	cAMP-dependent protein kinase	100.51	-0.433741	0.236352	-1.83515	0.0664834	0.275835
TGME49_210220	hypothetical protein	120.243	0.162281	0.251368	0.64559	0.518545	0.799466
TGME49_210230	hypothetical protein	273.91	0.103324	0.147038	0.702703	0.482241	0.777815
TGME49_210235	hypothetical protein	8.53688	-0.5853	0.731332	-0.80032	0.423525	0.737539
TGME49_210245	hypothetical protein	30.2297	-0.954335	0.405617	-2.3528	0.0186326	0.121139
TGME49_210255	hypothetical protein	1110.71	0.553179	0.0920031	6.01261	1.82565e-09	5.32836e-08
TGME49_210270	hypothetical protein	259.872	0.0901108	0.161879	0.556657	0.577762	0.829857
TGME49_210280	PEK kinase	301.924	0.353256	0.146668	2.40854	0.0160167	0.109186
TGME49_210300	hypothetical protein	411.753	0.0164394	0.137004	0.119992	0.90449	0.970103
TGME49_210310	hypothetical protein	215.166	-0.179791	0.176254	-1.02007	0.307696	0.635488
TGME49_210320	SAG-related sequence SRS37A	6.7883	-0.0201276	0.891447	-0.0225786	0.981986	0.993978
TGME49_210345	hypothetical protein	118.828	0.0213766	0.208721	0.102417	0.918426	0.975497
TGME49_210360	DEAD (Asp-Glu-Ala-Asp) box polypeptide 41 family protein	239.882	0.114598	0.157756	0.726429	0.467576	0.767379
TGME49_210370	hypothetical protein	1034.67	-1.32339	0.0957438	-13.8222	1.87271e-43	2.2956e-41
TGME49_210380	hypothetical protein	243.471	0.379006	0.151563	2.50065	0.0123965	0.0889121
TGME49_210390	WD domain, G-beta repeat-containing protein	189.691	0.102627	0.179064	0.573128	0.566558	0.825303
TGME49_210408	HMG (high mobility group) box domain-containing protein	4152.98	-0.0303602	0.0878685	-0.345519	0.729704	0.901368
TGME49_210412	hypothetical protein	133	-0.00502838	0.221397	-0.022712	0.98188	0.993978
TGME49_210420	hypothetical protein	414.876	0.0152064	0.132743	0.114555	0.908798	0.972523
TGME49_210430	DnaJ domain-containing protein	312.174	0.132126	0.142088	0.929889	0.352429	0.677094
TGME49_210440	polynucleotide adenylyltransferase	175.83	0.289888	0.17301	1.67556	0.0938253	0.338757
TGME49_210450	hypothetical protein	49.6112	-0.753082	0.342762	-2.1971	0.0280137	0.160876
TGME49_210490	hypothetical protein	214.555	0.269567	0.155495	1.7336	0.0829889	0.313803
TGME49_210682	hypothetical protein	3.60561	0.774909	1.28173	0.604582	0.545457	0.815267
TGME49_210690	ribosomal protein RPS6	5132.99	-1.54747	0.0928646	-16.6637	2.40541e-62	5.40576e-60
TGME49_210700	hypothetical protein	581.916	-0.286897	0.131596	-2.18014	0.0292473	0.163735
TGME49_210715	hypothetical protein	53.6922	0.339769	0.322185	1.05458	0.291619	0.617104
TGME49_210730	ATP-dependent hsl protease ATP-binding subunit hslU, putative	151.187	-0.116473	0.222894	-0.522547	0.601289	0.845311
TGME49_210750	Ferredoxin-fold anticodon binding domain-containing protein	196.154	0.160328	0.163149	0.982714	0.325748	0.652681
TGME49_210760	glutamine amidotransferase-related, putative	268.157	0.168687	0.176797	0.954125	0.340021	0.665627
TGME49_210778	hemimethylated DNA binding domain-containing protein	237.648	-0.182631	0.149555	-1.22117	0.222023	0.533647
TGME49_210781	ubiquitin carboxyl-terminal hydrolase	254.009	-0.0590286	0.144713	-0.407901	0.683346	0.884876
TGME49_210787	Erv1 / Alr family protein	147.094	0.289406	0.203074	1.42513	0.15412	0.444621
TGME49_210790	dihydroorotate dehydrogenase reveal, putative	162.835	0.125442	0.210659	0.595472	0.551528	0.816513
TGME49_210800	activator of hsp90 ATPase, putative	323.083	-0.900362	0.159625	-5.64048	1.69577e-08	4.59151e-07
TGME49_210810	hypothetical protein	866.051	-0.279141	0.107138	-2.60543	0.0091758	0.0704593
TGME49_210820	hypothetical protein	269.064	0.145429	0.146711	0.991261	0.321558	0.649537
TGME49_210830	RIO1 family protein	147.313	-0.37187	0.188586	-1.97188	0.0486229	0.226705
TGME49_210840	arginyl-tRNA synthetase family protein	791.793	-0.189909	0.100273	-1.89392	0.0582363	0.253582
TGME49_210960	replication factor C subunit 4, putative	458.328	0.319264	0.126358	2.52666	0.0115152	0.0839303
TGME49_210980	alternative splicing type 3 and, putative	374.18	0.253051	0.129555	1.95323	0.0507925	0.233044
TGME49_211010	hypothetical protein	195.85	-0.0963858	0.169689	-0.568014	0.570025	0.826831
TGME49_211015	hypothetical protein	133.146	0.428072	0.193592	2.2112	0.0270219	0.156881
TGME49_211020	RNA recognition motif-containing protein	430.502	0.30599	0.131126	2.33356	0.0196189	0.125852
TGME49_211030	hypothetical protein	1995.31	-0.114219	0.0856179	-1.33405	0.182186	0.485302
TGME49_211040	Sec61beta family protein	1742.86	-0.0164586	0.102044	-0.16129	0.871865	0.959379
TGME49_211060	hypothetical protein	478.575	-0.115965	0.157151	-0.737919	0.460564	0.761995
TGME49_211070	hypothetical protein	285.614	0.69136	0.144662	4.77913	1.76052e-06	3.90442e-05
TGME49_211090	aminotransferase, class V superfamily protein	244.434	0.126246	0.157915	0.799455	0.424027	0.737562
TGME49_211150	hypothetical protein	294.555	-0.163619	0.148901	-1.09885	0.271835	0.596586
TGME49_211220	hypothetical protein	223.84	0.413317	0.151934	2.72038	0.00652068	0.0546796
TGME49_211230	eukaryotic initiation factor-2B, alpha subunit, putative	515.825	0.149456	0.107642	1.38845	0.165001	0.462168
TGME49_211240	peptidyl-tRNA hydrolase, putative	210.848	0.399951	0.184869	2.16342	0.0305087	0.167091
TGME49_211250	hypothetical protein	524.775	0.0618306	0.120048	0.515049	0.606519	0.847134
TGME49_211260	rhoptry kinase family protein ROP26 (incomplete catalytic triad)	1007.47	0.0917298	0.0960565	0.954956	0.3396	0.665577
TGME49_211270	sushi domain (scr repeat) domain-containing protein	40.4533	-0.506269	0.349794	-1.44733	0.147803	0.435909
TGME49_211280	hypothetical protein	38.458	-0.572651	0.36466	-1.57037	0.116329	0.389807
TGME49_211290	rhoptry protein ROP15	1689.38	-0.0836893	0.0920808	-0.908869	0.363419	0.68681
TGME49_211300	DUF74 family protein, putative	106.199	-0.1247	0.228993	-0.544558	0.586057	0.83341
TGME49_211310	hypothetical protein	174.363	-0.328572	0.17556	-1.87157	0.0612661	0.260187
TGME49_211330	methionine aminopeptidase	208.015	0.411495	0.18067	2.27761	0.0227501	0.139546
TGME49_211340	hypothetical protein	233.889	0.356584	0.151083	2.36019	0.0182657	0.119445
TGME49_211350	CBS domain-containing protein	305.132	0.242588	0.143878	1.68607	0.0917818	0.334845
TGME49_211390	hypothetical protein	193.718	0.103623	0.188564	0.54954	0.582635	0.83168
TGME49_211400	DEAD/DEAH box helicase domain-containing protein	102.281	-0.00287795	0.221766	-0.0129774	0.989646	0.996201
TGME49_211410	translation initiation factor sui1 protein	266.326	-0.0992495	0.152669	-0.650097	0.51563	0.797151
TGME49_211420	RNA recognition motif-containing protein	1498.9	0.0447457	0.0874497	0.511673	0.60888	0.84734
TGME49_211440	hypothetical protein	213.489	-0.233846	0.160929	-1.4531	0.146195	0.435909
TGME49_211450	hypothetical protein	110.398	0.294096	0.218135	1.34823	0.177584	0.478631
TGME49_211460	hypothetical protein	1537.83	0.145251	0.101076	1.43705	0.150703	0.439187
TGME49_211470	Fcf2 pre-rRNA processing protein	150.211	0.384039	0.19889	1.93091	0.0534938	0.241101
TGME49_211480	GTP-binding protein engA, putative	118.316	0.361585	0.207527	1.74236	0.0814463	0.311464
TGME49_211600	hypothetical protein	409.341	0.284186	0.12189	2.33149	0.0197273	0.126427
TGME49_211610	hypothetical protein	215.407	-0.0992992	0.156899	-0.632887	0.526808	0.804835
TGME49_211630	hypothetical protein	1386.3	-1.50034	0.206265	-7.27381	3.49499e-13	1.33125e-11
TGME49_211640	hypothetical protein	211.32	0.0490854	0.163302	0.300581	0.763734	0.916818
TGME49_211650	hypothetical protein	159.224	-0.091651	0.185091	-0.495166	0.620483	0.850813
TGME49_211660	hypothetical protein	1.35822	0.0781061	1.7912	0.0436054	0.965219	0.990036
TGME49_211670	S1 RNA binding domain-containing protein	308.89	-0.197558	0.141517	-1.396	0.162715	0.459385
TGME49_211680	protein disulfide isomerase	8071.47	-0.666167	0.0700068	-9.51574	1.80428e-21	1.0397e-19
TGME49_211690	AAA family protein	476.624	-0.105553	0.127533	-0.827653	0.407867	0.725318
TGME49_211695	hypothetical protein	25.9577	0.254333	0.422707	0.601677	0.547389	0.815475
TGME49_211700	hypothetical protein	225.168	-0.0984871	0.150653	-0.653732	0.513284	0.796518
TGME49_211710	TB2/DP1, HVA22 family protein	1438.83	0.100846	0.0926252	1.08876	0.276262	0.600438
TGME49_211720	AP2 domain transcription factor AP2IV-5	2447.36	0.0826888	0.0990881	0.834498	0.404	0.722485
TGME49_211730	histone lysine methyltransferase SET8	437.873	0.0620317	0.121632	0.509996	0.610055	0.84734
TGME49_211850	hypothetical protein	636.708	-0.128636	0.1221	-1.05353	0.292098	0.617925
TGME49_211860	hypothetical protein	365.268	0.232809	0.138337	1.68291	0.0923921	0.336162
TGME49_211870	LSU ribosomal protein L18P, putative	125.148	-0.324496	0.195311	-1.66144	0.0966261	0.345598
TGME49_211880	hypothetical protein	90.5505	0.235767	0.272016	0.866738	0.386086	0.70503
TGME49_211890	RAP domain-containing protein	182.226	-0.0379886	0.181858	-0.208891	0.834533	0.946412
TGME49_212090	hypothetical protein	226.634	0.0561493	0.162103	0.346381	0.729056	0.90126
TGME49_212100	ThiF family protein	73.9734	0.0724915	0.2614	0.27732	0.781534	0.923594
TGME49_212110	histone lysine demethylase JMJD5	71.102	0.216448	0.283453	0.763612	0.445099	0.751717
TGME49_212130	phospholipase, patatin family protein	183.368	-0.00402349	0.180169	-0.0223318	0.982183	0.993978
TGME49_212140	hypothetical protein	282.046	-0.070657	0.182782	-0.386565	0.699078	0.89013
TGME49_212145	hypothetical protein	9.39166	-0.291305	0.83817	-0.347549	0.728179	0.900905
TGME49_212150	hypothetical protein	148.869	-0.325507	0.200223	-1.62573	0.104008	0.36446
TGME49_212160	hypothetical protein	39.6625	0.313471	0.352669	0.888854	0.374082	0.695165
TGME49_212170	GIY-YIG catalytic domain-containing protein	120.91	0.427306	0.206877	2.06551	0.0388752	0.198595
TGME49_212190	RNA recognition motif-containing protein	1518.82	-0.735162	0.0970378	-7.57604	3.56265e-14	1.48268e-12
TGME49_212200	hypothetical protein	338.2	0.430157	0.132042	3.25773	0.00112306	0.0136985
TGME49_212210	hypothetical protein	635.784	-0.0203742	0.117989	-0.17268	0.862903	0.956424
TGME49_212220	hypothetical protein	948.68	-0.538066	0.0905985	-5.93901	2.86742e-09	8.29707e-08
TGME49_212240	beta-1 tubulin, putative	25.9705	-1.57411	0.582289	-2.70331	0.00686531	0.0568623
TGME49_212250	XPG N-terminal domain-containing protein	1117.02	0.0725645	0.0919176	0.789452	0.429848	0.740944
TGME49_212260	Sjogren's syndrome/scleroderma autoantigen 1 (Autoantigen p27) protein	540.664	-0.272545	0.108681	-2.50776	0.01215	0.087423
TGME49_212270	hypothetical protein	2624.06	0.14904	0.0940967	1.5839	0.113216	0.384149
TGME49_212280	hypothetical protein	28.9996	0.229549	0.43019	0.533598	0.59362	0.839736
TGME49_212290	ribosomal protein RPS19	8126.09	-1.8142	0.0992626	-18.2768	1.2665e-74	4.49409e-72
TGME49_212300	hypothetical protein	1931.33	0.287415	0.0889264	3.23206	0.00122903	0.0147703
TGME49_212310	vacuolar ATP synthetase	2782.48	0.00121812	0.08619	0.014133	0.988724	0.996201
TGME49_212410	dense granule protein GRA11	194.447	-0.119923	0.205568	-0.583377	0.55964	0.822693
TGME49_212420	hypothetical protein	5.22789	-0.410012	1.34437	-0.304984	0.760378	0.915689
TGME49_212725	hypothetical protein	202.856	-0.0714603	0.163159	-0.43798	0.661401	0.87596
TGME49_212735	hypothetical protein	107.411	0.202603	0.236522	0.85659	0.391672	0.710999
TGME49_212760	hypothetical protein	180.973	0.623523	0.186164	3.34932	0.000810107	0.0104631
TGME49_212770	hypothetical protein	2208.21	-0.1614	0.0738957	-2.18416	0.0289504	0.163197
TGME49_212775	hypothetical protein	4.01617	-4.1911	1.32854	-3.15466	0.00160683	0.0181158
TGME49_212780	hypothetical protein	352.658	-0.246539	0.139701	-1.76476	0.0776035	0.303306
TGME49_212800	hypothetical protein	269.08	0.284865	0.143517	1.98489	0.0471565	0.222437
TGME49_212820	ubiquitin family protein	397.678	0.286046	0.127531	2.24296	0.0248991	0.148689
TGME49_212840	HIT zinc finger protein	196.027	-0.300086	0.17199	-1.74479	0.0810218	0.310773
TGME49_212850	hypothetical protein	559.16	0.206246	0.122217	1.68754	0.0914992	0.334175
TGME49_212860	hypothetical protein	157.859	0.111058	0.177823	0.624543	0.532271	0.807372
TGME49_212880	surface antigen repeat-containing protein	437.717	-0.0660802	0.13552	-0.487603	0.625831	0.852819
TGME49_212900	hypothetical protein	514.028	0.176311	0.125233	1.40787	0.15917	0.453597
TGME49_212920	hypothetical protein	466.215	0.197088	0.141109	1.3967	0.162502	0.459367
TGME49_212930	NifU family domain-containing protein	230.161	0.16775	0.168484	0.995639	0.319426	0.647106
TGME49_212940	hypothetical protein	66.7131	0.113687	0.274077	0.414801	0.678287	0.882214
TGME49_212950	ADP-ribosylation factor family protein 2, putative	128.807	0.13433	0.204092	0.658185	0.510419	0.795211
TGME49_212955	hypothetical protein	32.5622	0.900304	0.383061	2.35029	0.018759	0.121588
TGME49_212960	hypothetical protein	189.89	-0.0251758	0.174806	-0.144022	0.885483	0.963092
TGME49_212970	protein kinase (incomplete catalytic triad)	3.89255	-1.12525	1.10527	-1.01808	0.308642	0.63635
TGME49_212980	hypothetical protein	1379.02	-0.0379273	0.085276	-0.444759	0.656494	0.87265
TGME49_212990	hypothetical protein	285.047	0.341705	0.143993	2.37306	0.0176414	0.116835
TGME49_213000	replication factor C, subunit 5, putative	205.476	-0.052692	0.19342	-0.272422	0.785297	0.925769
TGME49_213010	hypothetical protein	273.985	0.297251	0.158698	1.87306	0.0610601	0.259891
TGME49_213020	hypothetical protein	77.2584	0.197254	0.244733	0.805996	0.420245	0.736436
TGME49_213030	hypothetical protein	676.867	-0.0663307	0.121475	-0.546042	0.585037	0.833237
TGME49_213040	hypothetical protein	211.045	0.0861122	0.168559	0.510873	0.60944	0.84734
TGME49_213050	hypothetical protein	1410.17	-0.525594	0.0936066	-5.61493	1.96639e-08	5.26088e-07
TGME49_213060	WD domain, G-beta repeat-containing protein	250.994	-0.233497	0.149861	-1.55809	0.119212	0.395535
TGME49_213065	hypothetical protein	4.46645	-0.31547	1.06077	-0.297396	0.766164	0.917235
TGME49_213067	hypothetical protein	270.34	-0.00812827	0.153664	-0.0528962	0.957815	0.988305
TGME49_213069	hypothetical protein	39.4587	0.0170188	0.373063	0.045619	0.963614	0.990036
TGME49_213072	Sec1 family protein	197.14	0.0528484	0.174307	0.303191	0.761744	0.915757
TGME49_213100	hypothetical protein	96.9174	0.503609	0.244244	2.0619	0.0392168	0.199946
TGME49_213115	hypothetical protein	37.9778	-0.0855911	0.371301	-0.230517	0.81769	0.939276
TGME49_213240	hypothetical protein	176.128	-0.0577794	0.196094	-0.294652	0.76826	0.917719
TGME49_213255	hypothetical protein	2.98612	-0.530179	1.21131	-0.43769	0.661611	0.87596
TGME49_213280	SAG-related sequence SRS25	2270.81	-0.0301666	0.0820611	-0.367612	0.713163	0.893821
TGME49_213300	hypothetical protein	268.121	-0.386637	0.147956	-2.61319	0.00897027	0.0696575
TGME49_213310	hypothetical protein	177.323	0.211032	0.172302	1.22478	0.220657	0.531855
TGME49_213325	TBC domain-containing protein	131.434	-0.170508	0.193133	-0.882855	0.377315	0.697416
TGME49_213340	GMC oxidoreductase	3.26121	-1.302	1.33439	-0.975725	0.329201	0.656694
TGME49_213350	ribosomal protein RPS15	6470.26	-1.69542	0.124109	-13.6608	1.74134e-42	2.05967e-40
TGME49_213370	formin FRM3	178.691	-0.136551	0.199018	-0.686125	0.492635	0.786552
TGME49_213380	hypothetical protein	1.49372	1.05403	1.79835	0.586108	0.557803	0.821294
TGME49_213388	hypothetical protein	157.342	-0.26164	0.192504	-1.35914	0.174102	0.474453
TGME49_213392	surface antigen repeat-containing protein	502.535	-0.159452	0.133383	-1.19544	0.231914	0.547274
TGME49_213400	zinc finger (CCCH type) motif-containing protein	231.295	0.294112	0.149072	1.97296	0.0485006	0.226448
TGME49_213410	small nuclear ribonucleoprotein f (snrnp-f), putative	1023.5	0.260077	0.0906518	2.86896	0.00411821	0.0384024
TGME49_213415	hypothetical protein	15.3861	0.0524606	0.594476	0.0882468	0.929681	0.977707
TGME49_213420	RAP domain-containing protein	105.279	0.296872	0.230646	1.28713	0.198048	0.507117
TGME49_213445	hypothetical protein	625.854	0.409813	0.112473	3.64367	0.00026878	0.00398267
TGME49_213460	hypothetical protein	38.9828	0.0768938	0.394726	0.194803	0.845547	0.950382
TGME49_213480	hypothetical protein	3.74145	0.639903	1.12996	0.566305	0.571186	0.827092
TGME49_213490	hypothetical protein	252.853	0.0508181	0.15466	0.32858	0.742473	0.907826
TGME49_213520	peptidase M20D, amidohydrolase	241.95	0.467931	0.165969	2.81939	0.00481148	0.0434257
TGME49_213550	DHHC zinc finger domain-containing protein	196.537	-0.204543	0.162814	-1.2563	0.209009	0.51921
TGME49_213570	hypothetical protein	1923.98	0.117232	0.0849997	1.3792	0.167833	0.46612
TGME49_213580	hypothetical protein	3881.79	-0.0406141	0.191562	-0.212016	0.832095	0.945556
TGME49_213590	hypothetical protein	407.118	0.152836	0.122036	1.25238	0.21043	0.521014
TGME49_213600	hypothetical protein	144.605	0.299525	0.194279	1.54173	0.12314	0.402144
TGME49_213610	hypothetical protein	714.759	0.00767028	0.109557	0.0700116	0.944184	0.981931
TGME49_213620	ABC1 family protein	129.615	-0.589681	0.213641	-2.76015	0.00577741	0.0499375
TGME49_213635	hypothetical protein	14.7864	0.286163	0.580337	0.493098	0.621943	0.851227
TGME49_213650	ATP-binding domain 1 family protein	827.716	0.212438	0.110403	1.9242	0.0543297	0.243706
TGME49_213660	zinc finger (CCCH type) motif-containing protein	2559.89	-0.179585	0.0928884	-1.93334	0.0531943	0.240366
TGME49_213670	hypothetical protein	261.843	-0.422739	0.165927	-2.54774	0.0108423	0.0804167
TGME49_213680	MmgE/PrpD family protein	116.62	0.600691	0.217937	2.75627	0.00584654	0.0503414
TGME49_213690	ring box protein 1 family protein	354.301	0.0323109	0.128823	0.250817	0.801956	0.932526
TGME49_213710	WD domain, G-beta repeat-containing protein	348.681	0.0583399	0.13069	0.446398	0.65531	0.87228
TGME49_213720	hypothetical protein	7.64315	0.468547	0.853873	0.548731	0.58319	0.831789
TGME49_213730	lanthionine synthetase C family protein	842.515	-0.0488339	0.102609	-0.475921	0.634131	0.859206
TGME49_213740	hypothetical protein	449.46	-0.00598232	0.136252	-0.0439061	0.964979	0.990036
TGME49_213746	hypothetical protein	103.513	0.14803	0.234729	0.630642	0.528275	0.80541
TGME49_213748	hypothetical protein	34.4773	0.115293	0.385332	0.299204	0.764784	0.916818
TGME49_213752	herpesviridae ul52/ul70 dna primase	74.2139	-0.0243769	0.272934	-0.0893142	0.928832	0.977707
TGME49_213770	Superkiller viralicidic activity 2 family 2, putative	391.081	-0.117834	0.12814	-0.919573	0.357796	0.6822
TGME49_213780	radical SAM domain-containing protein	24.5103	0.117142	0.441189	0.265514	0.790613	0.927189
TGME49_213790	hypothetical protein	134.608	0.0468793	0.206339	0.227196	0.820271	0.93932
TGME49_213800	protein phosphatase 2b regulatory subunit, putative	1040.59	0.277522	0.0992659	2.79574	0.00517814	0.0459355
TGME49_213810	iron-sulfur cluster protein ISCA	94.2399	-0.075721	0.23451	-0.32289	0.746779	0.909369
TGME49_213820	hypothetical protein	412.1	0.313572	0.119184	2.63099	0.00851368	0.0674492
TGME49_213830	Ufm1-conjugating enzyme 1, putative	560.07	0.19655	0.112888	1.7411	0.0816652	0.311771
TGME49_213870	UBA/TS-N domain-containing protein	330.463	-0.275466	0.134616	-2.0463	0.0407266	0.205421
TGME49_213880	hypothetical protein	52.2266	0.0960619	0.328471	0.292451	0.769942	0.918589
TGME49_213885	hypothetical protein	17.2088	0.653259	0.514256	1.2703	0.203978	0.513736
TGME49_213890	Myb family DNA-binding domain-containing protein	93.4165	0.0408942	0.232619	0.175799	0.860452	0.95609
TGME49_213900	regulator of chromosome condensation RCC1	399.834	0.0693713	0.125633	0.552176	0.580828	0.830881
TGME49_213910	hypothetical protein	229.572	0.386035	0.161283	2.39353	0.0166871	0.112392
TGME49_213920	hypothetical protein	201.825	-0.282758	0.162907	-1.7357	0.0826176	0.313509
TGME49_213930	3' exoribonuclease family, domain 1 domain-containing protein	191.376	0.392102	0.166495	2.35503	0.018521	0.120646
TGME49_213940	CHCH domain-containing protein	2176.87	-0.145936	0.0866439	-1.68432	0.0921194	0.335693
TGME49_213950	hypothetical protein	230.744	0.223667	0.14878	1.50334	0.132751	0.415125
TGME49_213970	ribosomal RNA small subunit methyltransferase B, putative	324.091	-0.0736678	0.14651	-0.502819	0.615092	0.850054
TGME49_214070	hypothetical protein	5.44403	-1.28184	0.988413	-1.29686	0.194678	0.503049
TGME49_214080	toxofilin	2817.33	-0.599777	0.10932	-5.48646	4.10078e-08	1.05929e-06
TGME49_214090	signal peptidase	401.498	-0.261949	0.13068	-2.00451	0.045015	0.216432
TGME49_214100	hypothetical protein	162.847	-0.255368	0.197601	-1.29234	0.196239	0.505334
TGME49_214110	protein yipf5, putative	244.636	0.21382	0.165764	1.28991	0.197083	0.505737
TGME49_214120	hypothetical protein	102.845	0.304872	0.229428	1.32883	0.183903	0.48833
TGME49_214130	hypothetical protein	185.838	-0.0693644	0.166579	-0.416405	0.677113	0.881953
TGME49_214140	hypothetical protein	907.119	-0.596202	0.103512	-5.75977	8.42301e-09	2.32737e-07
TGME49_214150	mitochondrial inner membrane translocase subunit TIM17, putative	418.357	0.0540271	0.126745	0.426265	0.669915	0.87888
TGME49_214170	hypothetical protein	183.314	-0.499924	0.180707	-2.76649	0.00566637	0.0491037
TGME49_214180	ENTH domain-containing protein	751.643	-0.0475085	0.107946	-0.440113	0.659855	0.875392
TGME49_214190	SAG-related sequence SRS46	159.743	0.369388	0.194047	1.9036	0.0569624	0.250911
TGME49_214200	WD domain, G-beta repeat-containing protein	510.86	0.034814	0.118629	0.293468	0.769164	0.918561
TGME49_214210	rRNA pseudouridine synthase	2050.55	0.0869673	0.080271	1.08342	0.278621	0.602939
TGME49_214220	hypothetical protein	2653.51	-0.172317	0.125862	-1.3691	0.170968	0.469901
TGME49_214230	Dopey, N-terminal domain-containing protein	126.245	-0.28087	0.200311	-1.40217	0.160865	0.456078
TGME49_214240	bromodomain-containing protein	370.644	0.0820354	0.138328	0.59305	0.553148	0.817923
TGME49_214250	hypothetical protein	1252.8	-0.143692	0.097217	-1.47806	0.139392	0.426293
TGME49_214260	alpha-glucan water dikinase 1, putative	132.731	0.0295045	0.193696	0.152324	0.878931	0.960579
TGME49_214270	translation initiation factor IF-2, putative	1297.58	-0.31334	0.093234	-3.36079	0.000777197	0.0100961
TGME49_214280	phosphoadenosine phosphosulfate reductase family protein	203.608	0.0857132	0.187768	0.456484	0.648042	0.867866
TGME49_214290	DJ-1 family protein	1733.55	0.166592	0.0941535	1.76937	0.0768319	0.301865
TGME49_214300	hypothetical protein	178.697	-0.018214	0.177935	-0.102363	0.918468	0.975497
TGME49_214310	hypothetical protein	188.815	0.203294	0.160854	1.26384	0.206287	0.515757
TGME49_214320	facilitative glucose transporter GT1	2754.37	-0.179245	0.0821294	-2.18248	0.0290744	0.163486
TGME49_214330	DnaJ domain-containing protein	112.304	0.35184	0.221586	1.58783	0.112325	0.382408
TGME49_214340	hypothetical protein	188.148	0.0217977	0.171562	0.127054	0.898897	0.968264
TGME49_214350	GTP-binding protein, putative	1115.83	-0.449476	0.0984538	-4.56535	4.98667e-06	0.000101879
TGME49_214370	hypothetical protein	269.073	0.322855	0.149225	2.16354	0.0305	0.167091
TGME49_214380	hypothetical protein	97.8189	0.0243946	0.23485	0.103873	0.91727	0.974988
TGME49_214385	hypothetical protein	42.6254	0.498915	0.369663	1.34965	0.177128	0.47787
TGME49_214390	hypothetical protein	74.5024	0.896085	0.281054	3.1883	0.00143112	0.0165783
TGME49_214400	hypothetical protein	89.8023	-0.13294	0.246552	-0.539198	0.589751	0.836655
TGME49_214410	hypothetical protein	396.645	0.192638	0.12848	1.49936	0.13378	0.416989
TGME49_214420	hypothetical protein	16.8751	-0.0317761	0.504836	-0.0629433	0.949812	0.983753
TGME49_214430	hypothetical protein	93.5736	0.176518	0.238962	0.738686	0.460098	0.761783
TGME49_214440	4'-phosphopantetheinyl transferase superfamily protein	2443.22	0.0914708	0.0720275	1.26994	0.204105	0.513812
TGME49_214470	Ulp1 protease family, C-terminal catalytic domain-containing protein	175.824	0.232017	0.172593	1.3443	0.178851	0.47964
TGME49_214480	replication factor a protein 3 protein	516.801	0.299919	0.113096	2.65189	0.00800436	0.0642569
TGME49_214490	peptidase M16 inactive domain-containing protein	239.238	-0.147906	0.162252	-0.911585	0.361987	0.68507
TGME49_214500	ankyrin repeat-containing protein	156.721	-0.501552	0.195132	-2.57033	0.0101602	0.0762807
TGME49_214520	general transcription factor IIH polypeptide 4 GTF2H4	201.389	-0.0389783	0.159395	-0.244539	0.806813	0.934744
TGME49_214530	DnaJ domain-containing protein	152.711	0.413862	0.198099	2.08917	0.036692	0.191264
TGME49_214540	hypothetical protein	390.523	0.00602849	0.123221	0.0489243	0.96098	0.988998
TGME49_214560	hypothetical protein	455.497	-0.17773	0.122484	-1.45105	0.146767	0.435909
TGME49_214575	hypothetical protein	556.517	0.0290381	0.121928	0.238157	0.811759	0.936348
TGME49_214580	tetratricopeptide repeat-containing protein	180.645	0.363721	0.190319	1.91111	0.0559909	0.248487
TGME49_214590	micro-fibrillar-associated protein 1	283.632	0.366448	0.142024	2.58018	0.00987493	0.0744707
TGME49_214600	hypothetical protein	433.381	-0.145676	0.115992	-1.25591	0.209147	0.519319
TGME49_214610	hypothetical protein	165.427	-0.0138736	0.178397	-0.077768	0.938013	0.980782
TGME49_214620	hypoxia- inducible factor prolyl hydroxylase (phd2), putative	165.785	-0.0419114	0.191469	-0.218894	0.826733	0.941872
TGME49_214630	hypothetical protein	138.939	0.123067	0.205014	0.600289	0.548314	0.815475
TGME49_214740	hypothetical protein	114.489	0.22452	0.227119	0.988556	0.322881	0.650392
TGME49_214750	hypothetical protein	331.88	-0.109795	0.149168	-0.736047	0.461702	0.762662
TGME49_214760	erythronate-4-phosphate dehydrogenase domain-containing protein	185.962	-0.00884652	0.189317	-0.0467286	0.96273	0.989892
TGME49_214770	small GTP binding protein rab1a, putative	1167.01	0.14141	0.0883649	1.6003	0.109533	0.376311
TGME49_214780	hydrolase, NUDIX family protein	221.792	0.335087	0.165323	2.02686	0.0426769	0.211367
TGME49_214790	glycoprotein	2443.59	-0.368234	0.0767894	-4.79538	1.6237e-06	3.61287e-05
TGME49_214800	hypothetical protein	62.8612	0.00459412	0.264827	0.0173476	0.986159	0.994715
TGME49_214810	hypothetical protein	201.383	0.343054	0.177467	1.93306	0.0532286	0.240366
TGME49_214820	G-patch domain-containing protein	357.931	0.141864	0.127517	1.11251	0.26592	0.59098
TGME49_214830	hypothetical protein	277.751	0.112491	0.142581	0.788966	0.430132	0.741106
TGME49_214835	hypothetical protein	45.3398	-0.738925	0.331521	-2.2289	0.0258208	0.152038
TGME49_214840	AP2 domain transcription factor AP2X-7	5364.79	-0.229134	0.0995583	-2.30151	0.0213631	0.13346
TGME49_214850	1-deoxy-D-xylulose 5-phosphate reductoisomerase, putative	111.489	0.271743	0.224554	1.21014	0.226224	0.539131
TGME49_214870	ribosomal protein L9, N-terminal domain-containing protein	139.3	0.349222	0.197696	1.76646	0.0773195	0.302547
TGME49_214880	hypothetical protein	1664.02	-0.0977242	0.0875649	-1.11602	0.264413	0.589187
TGME49_214900	hypothetical protein	395.596	-0.0410141	0.133024	-0.308322	0.757837	0.915602
TGME49_214910	hypothetical protein	60.4404	0.375744	0.293512	1.28017	0.200486	0.510646
TGME49_214920	GPI-anchored wall transfer protein GWT1, putative	101.85	-0.204628	0.239463	-0.854529	0.392812	0.711701
TGME49_214930	hypothetical protein	313.594	-0.191597	0.207385	-0.92387	0.355554	0.680226
TGME49_214940	MIC2-associated protein M2AP	8590.86	-0.5512	0.100272	-5.49705	3.86194e-08	1.00143e-06
TGME49_214950	hypothetical protein	1273.64	0.270706	0.0870592	3.10944	0.00187441	0.0204067
TGME49_214960	AP2 domain transcription factor AP2X-8	177.846	-0.512746	0.188776	-2.71616	0.00660431	0.0551751
TGME49_214970	DNA replication licensing factor, putative	1346.23	0.0286927	0.0970946	0.295513	0.767602	0.917566
TGME49_214980	hypothetical protein	278.102	0.360098	0.143122	2.51602	0.0118689	0.0858583
TGME49_214990	hypothetical protein	220.869	0.232102	0.156258	1.48537	0.137446	0.423682
TGME49_215010	hypothetical protein	248.894	0.209406	0.15014	1.39474	0.163094	0.459385
TGME49_215020	hypothetical protein	150.845	-0.234049	0.198229	-1.1807	0.237722	0.5565
TGME49_215030	hypothetical protein	173.693	-0.152504	0.176574	-0.863682	0.387763	0.706758
TGME49_215040	HEAT repeat-containing protein	317.55	-0.138224	0.130816	-1.05662	0.290684	0.615941
TGME49_215050	hypothetical protein	63.0541	0.397687	0.290277	1.37003	0.170679	0.469761
TGME49_215055	hypothetical protein	1.29515	-6.14078	2.09602	-2.92973	0.00339252	0.0335396
TGME49_215060	small GTP-binding protein sar1, putative	783.697	-0.0364502	0.116305	-0.313402	0.753975	0.914263
TGME49_215070	ferodoxin FD	317.846	0.164173	0.139118	1.1801	0.23796	0.556522
TGME49_215080	hypothetical protein	142.866	-0.293711	0.197928	-1.48393	0.137827	0.424111
TGME49_215090	ATP binding protein, putative	300.127	-0.112123	0.158755	-0.706266	0.480023	0.775956
TGME49_215100	PP-loop family protein	93.3885	-0.0904145	0.246751	-0.36642	0.714052	0.893821
TGME49_215130	adaptor-related protein complex 3, sigma 2 subunit	316.35	-0.0614321	0.148639	-0.413298	0.679389	0.882214
TGME49_215150	AP2 domain transcription factor AP2X-9	1272.71	0.334996	0.10776	3.10872	0.00187897	0.0204067
TGME49_215160	hypothetical protein	1978.18	0.0501887	0.0748223	0.670771	0.502366	0.79227
TGME49_215170	serine/threonine-protein phosphatase 2A catalytic subunit beta isoform, putative	525.302	0.125334	0.128818	0.972951	0.330578	0.657955
TGME49_215180	hypothetical protein	18.2849	-0.928556	0.52463	-1.76992	0.0767399	0.301679
TGME49_215195	tetratricopeptide repeat-containing protein	3.52927	0.37907	1.38722	0.273258	0.784655	0.925336
TGME49_215210	hypothetical protein	296.37	-0.044652	0.144238	-0.309572	0.756886	0.915475
TGME49_215220	hypothetical protein	2359.1	-0.457033	0.117089	-3.90329	9.4893e-05	0.00159146
TGME49_215230	RNA recognition motif-containing protein	204.489	-0.630058	0.163441	-3.85495	0.000115753	0.00190365
TGME49_215250	thiamin pyrophosphokinase, catalytic domain-containing protein	129.625	-0.31606	0.200164	-1.57901	0.114335	0.385037
TGME49_215260	carbamoylphosphate synthetase	628.174	0.291384	0.12532	2.32512	0.0200653	0.127623
TGME49_215280	succinate dehydrogenase [ubiquinone] iron-sulfur protein	651.594	0.223141	0.107471	2.07628	0.0378677	0.195336
TGME49_215290	saccharopine dehydrogenase domain-containing protein	256.382	0.0937313	0.148233	0.632324	0.527175	0.805005
TGME49_215300	hypothetical protein	124.768	-0.578563	0.212966	-2.71669	0.00659384	0.0551751
TGME49_215340	AP2 domain transcription factor AP2X-10	4.43808	-1.03228	1.08173	-0.954291	0.339936	0.665627
TGME49_215343	hypothetical protein	4.91357	-0.841703	0.960249	-0.876546	0.380733	0.700517
TGME49_215347	hypothetical protein	30.4662	-0.435704	0.456149	-0.955179	0.339487	0.665577
TGME49_215350	hypothetical protein	1139.64	-0.0173769	0.0952082	-0.182514	0.855179	0.95331
TGME49_215360	hypothetical protein	477.013	-0.0993227	0.124956	-0.794863	0.426693	0.739338
TGME49_215370	hypothetical protein	296.486	0.170923	0.138678	1.23251	0.217757	0.529625
TGME49_215380	hypothetical protein	248.951	-0.0967329	0.159203	-0.607606	0.543449	0.814619
TGME49_215390	TIM10 family protein, putative	119.357	-1.12413	0.243392	-4.61861	3.8632e-06	8.19048e-05
TGME49_215400	RNA recognition motif-containing protein	336.356	-0.151983	0.138583	-1.09669	0.272777	0.598068
TGME49_215420	SNARE protein	321.728	0.117035	0.160769	0.727968	0.466633	0.766242
TGME49_215425	hypothetical protein	253.222	0.521899	0.164353	3.17548	0.0014959	0.0170649
TGME49_215430	hypothetical protein	1023.17	-0.292683	0.113956	-2.5684	0.0102171	0.0766223
TGME49_215440	WWE domain-containing protein	332.364	0.0532379	0.143249	0.371646	0.710157	0.893094
TGME49_215450	aquaporin 1	237.122	-0.279734	0.174444	-1.60358	0.108807	0.37523
TGME49_215460	ribosomal protein RPS24	6482.21	-0.915227	0.0945003	-9.68491	3.495e-22	2.08525e-20
TGME49_215470	ribosomal protein RPL10A	6328.46	-1.74715	0.09669	-18.0696	5.52956e-73	1.77525e-70
TGME49_215480	Adenosine/AMP deaminase domain-containing protein	256.773	-1.12274	0.151843	-7.39411	1.42357e-13	5.68903e-12
TGME49_215490	transporter, major facilitator family protein	2703.35	-0.00713647	0.0832349	-0.0857388	0.931674	0.978216
TGME49_215500	TPR repeat-containing protein	47.8852	-0.611742	0.32802	-1.86495	0.0621881	0.262229
TGME49_215510	MraW methylase family protein	321.066	-0.171391	0.133631	-1.28257	0.199644	0.509462
TGME49_215520	hypothetical protein	439.255	0.159892	0.11665	1.3707	0.170469	0.469487
TGME49_215530	hypothetical protein	3988.06	0.00847872	0.0862898	0.0982586	0.921727	0.975805
TGME49_215540	hypothetical protein	5.74272	0.437693	0.981726	0.445841	0.655712	0.872461
TGME49_215550	hypothetical protein	122.2	-0.113267	0.213826	-0.529714	0.59631	0.842527
TGME49_215560	histone arginine methyltransferase PRMT5	197.595	0.0495945	0.172103	0.288167	0.773219	0.920219
TGME49_215570	AP2 domain transcription factor AP2X-11	248.972	-0.00414622	0.164115	-0.0252641	0.979844	0.993549
TGME49_215580	hypothetical protein	37.1811	0.344813	0.375964	0.917144	0.359067	0.683079
TGME49_215590	flavoprotein subunit of succinate dehydrogenase	934.331	-0.410973	0.111926	-3.67184	0.000240806	0.00362392
TGME49_215600	hypothetical protein	337.637	-0.0837808	0.152809	-0.548269	0.583507	0.832065
TGME49_215610	hypothetical protein	593.196	-0.0269296	0.152293	-0.176828	0.859643	0.956073
TGME49_215620	hypothetical protein	134.674	0.331402	0.190995	1.73514	0.0827166	0.313509
TGME49_215640	zinc finger, C3HC4 type (RING finger) domain-containing protein	294.194	0.00698752	0.142081	0.0491798	0.960776	0.988998
TGME49_215660	hypothetical protein	187.321	0.431976	0.181724	2.3771	0.0174491	0.115785
TGME49_215680	SAG-related sequence SRS18	130.298	-0.408537	0.207133	-1.97235	0.0485702	0.226616
TGME49_215690	hypothetical protein	145.554	-0.312685	0.202241	-1.5461	0.12208	0.400254
TGME49_215700	phosphatidylinositol 3- and 4-kinase	193.98	0.0348038	0.168498	0.206553	0.836359	0.947826
TGME49_215710	hypothetical protein	121.498	0.146429	0.207194	0.706724	0.479738	0.77582
TGME49_215730	Gas41, putative	286.116	0.411697	0.157905	2.60725	0.00912728	0.0702467
TGME49_215740	notchless, putative	249.681	-0.0192938	0.153069	-0.126046	0.899695	0.968505
TGME49_215750	cytidine and deoxycytidylate deaminase zinc-binding region domain-containing protein	103.494	0.0140684	0.241058	0.058361	0.953461	0.985938
TGME49_215775	rhoptry protein ROP8	212.299	-0.252188	0.160165	-1.57456	0.115359	0.387326
TGME49_215890	hypothetical protein	116.177	-0.0964834	0.207559	-0.464849	0.64204	0.863582
TGME49_215895	AP2 domain-containing protein	230.861	-0.00532996	0.169597	-0.0314273	0.974929	0.993196
TGME49_215910	hypothetical protein	1374.72	-0.257007	0.111082	-2.31367	0.0206861	0.130497
TGME49_215920	hypothetical protein	84.8217	-0.407586	0.243923	-1.67096	0.0947295	0.341168
TGME49_215930	mediator complex subunit MED21	75.169	0.112068	0.269234	0.416249	0.677228	0.881953
TGME49_215940	Acetyl-coenzyme A transporter, putative	181.084	0.0115334	0.172675	0.0667927	0.946747	0.982817
TGME49_215950	hypothetical protein	416.247	-0.0745013	0.125643	-0.592959	0.553208	0.817923
TGME49_215955	hypothetical protein	1.62354	0.630765	1.93298	0.326318	0.744184	0.90832
TGME49_215960	hypothetical protein	5.96194	-2.96598	1.0934	-2.71263	0.00667517	0.0556292
TGME49_215970	hypothetical protein	271.711	0.0825643	0.20981	0.393519	0.693936	0.888566
TGME49_215980	hypothetical protein	5606.4	-0.569168	0.0843265	-6.74957	1.48281e-11	5.10057e-10
TGME49_215990	helicase, putative	115.732	-0.0278429	0.221413	-0.125751	0.899929	0.968602
TGME49_216000	alveolin domain containing intermediate filament IMC3	4101.65	0.0153673	0.0905694	0.169674	0.865267	0.956424
TGME49_216010	ribosomal protein RPL24	148.813	-0.142265	0.199162	-0.714315	0.475032	0.774339
TGME49_216020	peptidase family c78 protein	220.635	0.553371	0.181311	3.05205	0.00227282	0.0239053
TGME49_216030	hypothetical protein	145.936	0.00134092	0.194172	0.00690582	0.99449	0.997301
TGME49_216040	30S ribosomal protein S15, putative	300.488	-0.108963	0.155901	-0.698927	0.484598	0.77938
TGME49_216050	tetratricopeptide repeat-containing protein	307.411	0.135261	0.146089	0.92588	0.354508	0.67939
TGME49_216055	hypothetical protein	357.041	0.167826	0.145853	1.15065	0.249877	0.570384
TGME49_216060	hypothetical protein	481.449	0.0114667	0.138496	0.0827942	0.934015	0.979336
TGME49_216070	hypothetical protein	131.419	-0.21026	0.193261	-1.08796	0.276613	0.600801
TGME49_216080	apical complex lysine methyltransferase	1252.67	-0.215528	0.0992126	-2.17238	0.0298268	0.165508
TGME49_216120	hypothetical protein	710.971	0.150349	0.106851	1.40709	0.1594	0.453729
TGME49_216130	ubiquitin conjugating enzyme E2, putative	559.402	-0.0285778	0.112834	-0.253273	0.800057	0.931494
TGME49_216140	tetratricopeptide repeat-containing protein	48.0155	-0.377829	0.380489	-0.993009	0.320706	0.648418
TGME49_216170	SufS subfamily cysteine desulfurase	192.507	0.140559	0.162904	0.862837	0.388227	0.706903
TGME49_216180	hypothetical protein	3843.59	0.270425	0.0774898	3.48982	0.000483354	0.00674694
TGME49_216190	hypothetical protein	175.37	0.0324575	0.186355	0.17417	0.861732	0.95635
TGME49_216210	hypothetical protein	466.11	-0.166532	0.115582	-1.44082	0.149636	0.437486
TGME49_216220	AP2 domain transcription factor AP2XI-5	463.191	0.0161972	0.110496	0.146587	0.883458	0.962086
TGME49_216230	hypothetical protein	70.542	-0.194881	0.295946	-0.658501	0.510216	0.795211
TGME49_216240	hypothetical protein	206.935	0.0452628	0.174827	0.258901	0.795712	0.92922
TGME49_216250	RecF/RecN/SMC N terminal domain-containing protein	178.977	0.14551	0.16976	0.85715	0.391362	0.710783
TGME49_216260	eukaryotic initiation factor-2B, gamma subunit, putative	725.196	0.193813	0.113844	1.70245	0.0886717	0.327072
TGME49_216270	hypothetical protein	35.3045	-0.262903	0.376061	-0.699097	0.484492	0.77938
TGME49_216275	ACR, YggU family COG1872 domain-containing protein	113.43	0.396696	0.24008	1.65234	0.0984643	0.350257
TGME49_216285	hypothetical protein	3.01689	0.0916776	1.36601	0.0671133	0.946491	0.982817
TGME49_216290	hypothetical protein	3.21501	-2.18477	1.32236	-1.65217	0.0985	0.350257
TGME49_216335	hypothetical protein	1369.71	-0.21771	0.103008	-2.11354	0.0345549	0.182435
TGME49_216370	hypothetical protein	23.0544	-2.44159	0.495632	-4.92623	8.38323e-07	1.929e-05
TGME49_216375	hypothetical protein	80.2887	0.410452	0.260554	1.57531	0.115186	0.386937
TGME49_216380	phospholipid-translocating P-type ATPase, flippase subfamily protein	280.029	0.0195119	0.147454	0.132325	0.894727	0.966718
TGME49_216390	RNA methyltransferase, TrmH family protein	155.602	0.212853	0.184552	1.15335	0.248767	0.568924
TGME49_216410	hypothetical protein	245.025	-0.0498519	0.161753	-0.308198	0.757932	0.915602
TGME49_216415	hypothetical protein	79.1201	0.334834	0.262881	1.27371	0.202766	0.513132
TGME49_216430	TBC domain-containing protein	744.219	-0.0787602	0.110168	-0.714911	0.474664	0.774114
TGME49_216435	hypothetical protein	325.091	-0.0889495	0.134315	-0.662246	0.507814	0.794836
TGME49_216440	OTU family cysteine protease	109.497	-0.609021	0.240141	-2.53609	0.0112097	0.0823262
TGME49_216450	peptidase, T1 family protein	925.354	0.143593	0.102118	1.40614	0.159682	0.454061
TGME49_216460	hypothetical protein	416.425	-0.0947326	0.138344	-0.684763	0.493494	0.786556
TGME49_216470	hypothetical protein	99.0216	-0.131518	0.234477	-0.560898	0.574867	0.82872
TGME49_216480	NMD3 family protein	260.021	-0.356984	0.148209	-2.40865	0.0160117	0.109186
TGME49_216490	hypothetical protein	107.363	-0.0511663	0.231624	-0.220902	0.825169	0.941175
TGME49_216500	tRNA synthetase, putative	126.552	0.356387	0.204267	1.74471	0.0810352	0.310773
TGME49_216510	thioredoxin, putative	216.623	-0.0328729	0.169418	-0.194034	0.846149	0.950631
TGME49_216530	ribosome recycling factor protein	145.158	0.113148	0.189833	0.596041	0.551148	0.816489
TGME49_216540	dolichyl-phosphate beta-glucosyltransferase	121.459	0.0150012	0.213876	0.0701399	0.944082	0.981931
TGME49_216560	methyltransferase domain-containing protein	212.606	-0.352926	0.160692	-2.19629	0.0280713	0.160964
TGME49_216580	hypothetical protein	208.253	0.15523	0.155319	0.999428	0.317587	0.64493
TGME49_216590	HEAT repeat-containing protein	1051.25	0.197494	0.0920388	2.14577	0.0318917	0.171599
TGME49_216600	exonuclease III APE	185.725	0.118266	0.181452	0.651774	0.514547	0.796518
TGME49_216610	ribosomal RNA large subunit methyltransferase J protein	1.98838	-0.314514	1.45426	-0.216272	0.828776	0.943215
TGME49_216620	EF hand domain-containing protein	394.008	-0.0227563	0.121993	-0.186538	0.852023	0.952295
TGME49_216630	trigger factor protein, putative	89.2635	0.382064	0.241902	1.57941	0.114241	0.385037
TGME49_216640	GHMP kinase, putative	7.76583	-0.247819	0.837483	-0.29591	0.767299	0.917385
TGME49_216650	S15 sporozoite-expressed protein	2096.76	0.0164565	0.0786615	0.209206	0.834287	0.946293
TGME49_216660	hypothetical protein	261.48	-0.205572	0.144711	-1.42057	0.155443	0.447545
TGME49_216670	FUSE-binding protein 2 / KH-type splicing regulatory protein	1162.83	0.0929711	0.0949846	0.978802	0.327678	0.65555
TGME49_216680	ankyrin repeat-containing protein	237.684	-0.18844	0.165944	-1.13556	0.256139	0.579105
TGME49_216700	hypothetical protein	121.51	0.370651	0.24226	1.52998	0.126023	0.405994
TGME49_216720	hypothetical protein	1719.6	-0.054633	0.0720126	-0.758659	0.448056	0.753648
TGME49_216730	MCM2/3/5 family protein	1169.24	0.246868	0.111656	2.21096	0.0270389	0.156881
TGME49_216740	riboflavin kinase	167.135	0.198321	0.178205	1.11288	0.265761	0.59098
TGME49_216750	Paf1/RNA polymerase II complex component LEO1	476.107	-0.011364	0.117457	-0.0967504	0.922925	0.975903
TGME49_216760	RNA pseudouridine synthase superfamily protein	118.984	-0.0650877	0.211987	-0.307036	0.758816	0.915689
TGME49_216770	hypothetical protein	494.4	-0.0230156	0.135506	-0.16985	0.865128	0.956424
TGME49_216780	hypothetical protein	179.27	0.0790781	0.184786	0.427945	0.668691	0.8783
TGME49_216785	hypothetical protein	88.4161	0.681726	0.237907	2.86552	0.0041633	0.0386706
TGME49_216790	ATP-binding cassette sub-family E member 1, putative	577.48	0.0830883	0.122095	0.680523	0.496173	0.788591
TGME49_216800	flagellar/basal body protein	118.34	0.842753	0.222663	3.78488	0.000153782	0.00243953
TGME49_216810	5'-nucleotidase, C-terminal domain-containing protein	619.017	0.0289981	0.104107	0.27854	0.780598	0.923141
TGME49_216820	transporter, major facilitator family protein	1421.47	0.0753981	0.0874653	0.862034	0.388669	0.707262
TGME49_216830	DTW domain-containing protein	59.0924	0.584856	0.283917	2.05995	0.0394029	0.200458
TGME49_216840	hypothetical protein	63.9997	0.450601	0.282574	1.59463	0.110794	0.379036
TGME49_216850	hypothetical protein	133.633	0.774862	0.21333	3.63223	0.000280981	0.00414524
TGME49_216860	DEAD (Asp-Glu-Ala-Asp) box polypeptide DDX39	4126.93	-1.31388	0.0816288	-16.0958	2.72913e-58	5.11105e-56
TGME49_216870	DNA excision repair helicase	208.556	-0.0532711	0.172243	-0.309279	0.757109	0.915475
TGME49_216880	guanine nucleotide-binding protein	9338.82	-1.99553	0.0750986	-26.5722	1.424e-155	9.6006e-152
TGME49_216890	hypothetical protein	304.134	0.314207	0.133334	2.35653	0.0184465	0.120394
TGME49_216900	cytokine induced apoptosis inhibitor 1 family protein	305.441	0.195022	0.138609	1.40699	0.159431	0.453729
TGME49_216910	hypothetical protein	400.827	-0.0488023	0.136709	-0.35698	0.721107	0.89749
TGME49_216920	mediator complex subunit MED8	256.444	-0.0616835	0.154351	-0.399631	0.689428	0.888008
TGME49_216930	cholinephosphate cytidylyltransferase	592.263	0.226615	0.118811	1.90736	0.0564745	0.249673
TGME49_216950	helicase	190.082	-0.154068	0.184793	-0.833735	0.40443	0.722798
TGME49_216960	elongation factor Tu GTP binding domain-containing protein	141.775	-0.0764309	0.197947	-0.386118	0.699409	0.89013
TGME49_216970	coronin, putative	567.97	0.137791	0.107935	1.27661	0.201741	0.512441
TGME49_216980	WDR8 protein isoform 3 family protein	104.603	0.349588	0.232152	1.50586	0.132104	0.414582
TGME49_216990	LysM domain-containing protein	102.11	0.101789	0.226106	0.450184	0.652578	0.87122
TGME49_217000	hypothetical protein	332.826	-0.836861	0.133953	-6.24742	4.17294e-10	1.29055e-08
TGME49_217010	hypothetical protein	266.56	-0.124268	0.143873	-0.863733	0.387735	0.706758
TGME49_217020	ATPase, AFG1 family protein	504.364	-0.108475	0.12089	-0.897302	0.369558	0.691817
TGME49_217030	hypothetical protein	227.846	-0.089509	0.171652	-0.521456	0.602049	0.845981
TGME49_217050	ADA2-A transcriptional co-activator SAGA component	427.396	0.0105392	0.120746	0.0872835	0.930446	0.977907
TGME49_217160	Der1 family protein	162.772	0.102207	0.194855	0.524527	0.599912	0.844737
TGME49_217182	RNA-dependent RNA polymerase RDP	397.342	0.0680729	0.119944	0.567541	0.570347	0.826908
TGME49_217220	zinc finger, C3HC4 type (RING finger) domain-containing protein	205.722	-0.327943	0.160343	-2.04526	0.0408292	0.205579
TGME49_217340	hypothetical protein	96.6921	0.0051966	0.220184	0.0236012	0.981171	0.993978
TGME49_217350	methyltransferase MTA70, putative	156.569	-0.0801433	0.184103	-0.435319	0.663331	0.876382
TGME49_217360	hypothetical protein	144.574	-0.0229577	0.18754	-0.122415	0.902571	0.96919
TGME49_217400	hypothetical protein	214.064	-0.598873	0.178356	-3.35775	0.000785798	0.0101882
TGME49_217410	hypothetical protein	9.24224	0.0110124	0.804038	0.0136964	0.989072	0.996201
[truncated: 5,718 more rows]
