# Supplementary material for: mRNA cap-binding protein eIF4E1 is a novel regulator of Toxoplasma gondii latency
Source: mBio. 2024 May 15;15(6):e02954-23. doi: 10.1128/mbio.02954-23 (PMC11237481; doi:10.1128/mbio.02954-23)
Supplement: Table S4 — Differential gene expression after depletion of eIF4E1mAID-HA from RH and ME49 parasites. [file mbio.02954-23-s0006.xlsx]

## Sheet: RH_Tz_v_24h
Table S4A. RNAseq of RH_eIF4E1mAID parasites after 24h treatment with IAA compared to DMSO vehicle; data presented in Fig 7D is restricted to those entries with Padj=<0.01.
Gene ID	Product Description	Base_mean	log2FC	StErr	Wald_stat	Pvalue	Padj
TGME49_208740	microneme protein, putative	6876.49	3.64724	0.126806	28.7625	6.32882e-182	4.88395e-178
TGME49_216140	tetratricopeptide repeat-containing protein	1008.3	3.28145	0.114766	28.5925	8.3172e-180	3.20919e-176
TGME49_290970	8-amino-7-oxononanoate synthase	953.608	3.54235	0.13278	26.6784	8.38125e-157	2.15594e-153
TGME49_205500	hypothetical protein	2111.87	2.26749	0.0946577	23.9546	8.27677e-127	1.59679e-123
TGME49_202280	WD domain, G-beta repeat-containing protein	463.626	3.30982	0.143415	23.0786	7.594e-118	1.17206e-114
TGME49_208730	microneme protein, putative	3787.45	3.79152	0.166863	22.7223	2.69459e-114	3.46569e-111
TGME49_263820	DEAD/DEAH box helicase domain-containing protein	1321.06	2.48532	0.110012	22.5914	5.26177e-113	5.80073e-110
TGME49_271320	hypothetical protein	488.894	3.95619	0.17647	22.4185	2.59971e-111	2.50775e-108
TGME49_213460	hypothetical protein	325.537	4.37735	0.197023	22.2174	2.33213e-109	1.99967e-106
TGME49_253330	Rhoptry kinase family protein, truncated (incomplete catalytic triad)	361.969	3.65203	0.173631	21.0333	3.2527e-98	2.51011e-95
TGME49_312330	hypothetical protein	1464.64	2.9367	0.144245	20.3592	3.8509e-92	2.70158e-89
TGME49_236010	prenylcysteine oxidase	3134.05	1.96676	0.101404	19.3953	8.44775e-84	5.43261e-81
TGME49_280580	SAG-related sequence SRS35B	255.613	3.85707	0.200659	19.222	2.42255e-82	1.43806e-79
TGME49_280570	SAG-related sequence SRS35A	327.909	3.11671	0.163529	19.0591	5.52458e-81	3.04523e-78
TGME49_261650	hypothetical protein	886.825	2.30232	0.121713	18.916	8.42377e-80	4.33375e-77
TGME49_235500	hypothetical protein	1288.64	2.98482	0.158103	18.879	1.69844e-79	8.19179e-77
TGME49_209755	hypothetical protein	384.15	3.22577	0.171761	18.7805	1.08955e-78	4.94592e-76
TGME49_263270	glycerophosphodiester phosphodiesterase family protein	1342.23	1.86218	0.101952	18.2653	1.56311e-74	6.70141e-72
TGME49_222370	SAG-related sequence SRS13	903.437	2.21016	0.121159	18.2418	2.40279e-74	9.75913e-72
TGME49_278450	hypothetical protein	1098.74	-2.1403	0.119437	-17.9199	8.24505e-72	3.18135e-69
TGME49_295960	hypothetical protein	1344.42	1.93836	0.109223	17.7469	1.82267e-70	6.69789e-68
TGME49_205250	rhoptry protein ROP18	6708	-1.77216	0.100702	-17.5981	2.54811e-69	8.93808e-67
TGME49_304930	hypothetical protein	223.237	3.24754	0.184915	17.5623	4.78881e-69	1.60675e-66
TGME49_218270	hypothetical protein	1344.63	-2.04792	0.120372	-17.0133	6.54924e-65	2.10585e-62
TGME49_258550	SAG-related sequence SRS28	145.528	4.57048	0.277191	16.4885	4.43468e-61	1.3689e-58
TGME49_253790	zinc finger (CCCH type) motif-containing protein	506.184	3.0797	0.187254	16.4466	8.86841e-61	2.63221e-58
TGME49_247520	hypothetical protein	8826.1	-1.71783	0.10457	-16.4276	1.21375e-60	3.46907e-58
TGME49_269310	hypothetical protein	182.504	4.04716	0.255439	15.844	1.54771e-56	4.26559e-54
TGME49_280480	EF hand domain-containing protein	770.812	-1.96019	0.12636	-15.5127	2.84583e-54	7.49799e-52
TGME49_307030	Purine nucleoside phosphorylase	331.542	2.80979	0.181146	15.5112	2.91486e-54	7.49799e-52
TGME49_254060	SAG-related sequence SRS14A	122.699	4.33711	0.282644	15.3448	3.83818e-53	9.55459e-51
TGME49_289370	hypothetical protein	1109.38	-2.90621	0.189462	-15.3393	4.17908e-53	1.00781e-50
TGME49_227810	rhoptry kinase family protein ROP11 (incomplete catalytic triad)	2650.67	-1.58802	0.105653	-15.0305	4.63212e-51	1.08321e-48
TGME49_293790	hypothetical protein	146.917	3.10981	0.209054	14.8757	4.7423e-50	1.07636e-47
TGME49_202020	DnAK-TPR	237.289	3.24536	0.218258	14.8694	5.2094e-50	1.1486e-47
TGME49_214430	hypothetical protein	315.122	2.0727	0.140341	14.769	2.32093e-49	4.97517e-47
TGME49_301890	Toxoplasma gondii family B protein	205.487	3.32003	0.226613	14.6507	1.3343e-48	2.78291e-46
TGME49_248900	hypothetical protein	275.828	2.28846	0.159811	14.3198	1.64507e-46	3.34079e-44
TGME49_294560	rhoptry kinase family protein ROP37 (incomplete catalytic triad)	550.844	-2.24631	0.15747	-14.265	3.614e-46	7.15109e-44
TGME49_258580	rhoptry protein ROP17	6213.3	-1.33625	0.0940395	-14.2095	8.00323e-46	1.54402e-43
TGME49_305460	methionine aminopeptidase 2, putative	1771.95	1.83546	0.129475	14.1762	1.2871e-45	2.42258e-43
TGME49_318610	AP2 domain transcription factor AP2IV-3	197.747	2.48004	0.179888	13.7866	3.06803e-43	5.63713e-41
TGME49_207160	SAG-related sequence SRS49D	115.384	3.42874	0.249013	13.7693	3.89827e-43	6.99603e-41
TGME49_219828	HMG (high mobility group) box domain-containing protein	98.6584	4.9602	0.361185	13.7331	6.42969e-43	1.12768e-40
TGME49_293780	hypothetical protein	690.366	2.59539	0.19039	13.632	2.58559e-42	4.43401e-40
TGME49_311100	zinc finger (CCCH type) motif-containing protein	3388.68	1.46468	0.10746	13.63	2.6566e-42	4.45674e-40
TGME49_214575	hypothetical protein	382.104	-2.9944	0.220015	-13.61	3.49297e-42	5.73517e-40
TGME49_311380	hypothetical protein	634.053	3.19103	0.236121	13.5144	1.28636e-41	2.06809e-39
TGME49_214410	hypothetical protein	1949.67	1.31442	0.0973632	13.5002	1.56044e-41	2.45753e-39
TGME49_202200	hypothetical protein	2231.47	-1.70585	0.126388	-13.4969	1.63052e-41	2.51655e-39
TGME49_304670	leucine rich repeat-containing protein	638.674	-2.19468	0.163416	-13.4301	4.03039e-41	6.09854e-39
TGME49_320030	hypothetical protein	722.132	-1.56241	0.116484	-13.4131	5.07053e-41	7.52486e-39
TGME49_315900	hypothetical protein	136.899	-3.75925	0.281624	-13.3485	1.20849e-40	1.75961e-38
TGME49_293280	cyclin protein	668.342	2.80876	0.21076	13.3268	1.61642e-40	2.30998e-38
TGME49_227952	14-3-3 superfamily protein	623.617	-1.59096	0.121833	-13.0585	5.68279e-39	7.97347e-37
TGME49_291040	lactate dehydrogenase LDH2	133.885	2.61933	0.200659	13.0536	6.05932e-39	8.34996e-37
TGME49_200350	subtilisin SUB3	367.828	-2.33328	0.180584	-12.9208	3.43764e-38	4.65409e-36
TGME49_277930	hypothetical protein	106.956	3.14341	0.243641	12.9018	4.39524e-38	5.84795e-36
TGME49_297070	hypothetical protein	4304.92	-1.19576	0.0927461	-12.8929	4.93765e-38	6.45828e-36
TGME49_275860	hypothetical protein	2483.06	-1.20118	0.0933941	-12.8614	7.4184e-38	9.5413e-36
TGME49_269600	biotin-requiring enzyme domain-containing protein	115.85	3.20379	0.249281	12.8521	8.37049e-38	1.05894e-35
TGME49_274040	hypothetical protein	141.397	4.50772	0.351641	12.8191	1.28212e-37	1.59583e-35
TGME49_225290	GDA1/CD39 (nucleoside phosphatase) family protein	88.3562	3.40625	0.268099	12.7052	5.5339e-37	6.77859e-35
TGME49_207210	hypothetical protein	137.911	2.8477	0.224646	12.6764	7.99288e-37	9.63767e-35
TGME49_200595	hypothetical protein	85.2975	4.5625	0.362774	12.5767	2.83634e-36	3.36739e-34
TGME49_213067	hypothetical protein	1227.1	2.27089	0.180665	12.5696	3.10243e-36	3.62749e-34
TGME49_297647	hypothetical protein	527.248	1.47655	0.118439	12.4668	1.13323e-35	1.30524e-33
TGME49_323110	hypothetical protein	249.877	-2.44816	0.198082	-12.3593	4.33868e-35	4.92377e-33
TGME49_223430	hypothetical protein	149.734	2.89287	0.23856	12.1264	7.65387e-34	8.56013e-32
TGME49_236650	DEAD (Asp-Glu-Ala-Asp) box polypeptide 17	14150.8	1.11927	0.0924387	12.1082	9.55723e-34	1.05362e-31
TGME49_301210	NAD(P) transhydrogenase subunit beta, putative	250.312	1.76565	0.146775	12.0296	2.48298e-33	2.69876e-31
TGME49_310740	hypothetical protein	348.192	-1.93322	0.161748	-11.9521	6.33163e-33	6.78627e-31
TGME49_221840	hypothetical protein	97.4638	3.17756	0.268031	11.8552	2.02213e-32	2.13764e-30
TGME49_308860	hypothetical protein	3838.19	-1.07635	0.0913151	-11.7872	4.54454e-32	4.73922e-30
TGME49_267130	SAG-related sequence SRS38A	111.836	2.64007	0.225331	11.7164	1.05074e-31	1.08114e-29
TGME49_227430	transmembrane amino acid transporter protein	201.542	2.42559	0.208188	11.651	2.26899e-31	2.30392e-29
TGME49_282055	protein phosphatase PP2C-hn	1977.88	-1.41648	0.121613	-11.6475	2.36417e-31	2.36939e-29
TGME49_276200	hypothetical protein	108.396	3.09524	0.26613	11.6306	2.8816e-31	2.85094e-29
TGME49_315770	cytochrome p450 superfamily protein	1515.43	-1.55309	0.133634	-11.6219	3.18988e-31	3.11599e-29
TGME49_241240	hypothetical protein	4871.35	-1.47286	0.127277	-11.5721	5.70869e-31	5.50674e-29
TGME49_260190	microneme protein MIC13	403.948	1.63749	0.142705	11.4746	1.76936e-30	1.68569e-28
TGME49_252360	rhoptry kinase family protein ROP24 (incomplete catalytic triad)	2331.57	-1.63029	0.142137	-11.4699	1.86956e-30	1.75944e-28
TGME49_211290	rhoptry protein ROP15	3181.58	-1.04516	0.091534	-11.4183	3.38777e-30	3.14981e-28
TGME49_306895	hypothetical protein	832.604	-1.41674	0.124196	-11.4072	3.8479e-30	3.53503e-28
TGME49_277950	lipase	115.064	2.38348	0.209859	11.3575	6.80546e-30	6.17856e-28
TGME49_267670	hypothetical protein	278.646	1.80142	0.159046	11.3264	9.70995e-30	8.71299e-28
TGME49_301390	ribosome biogenesis protein BOP1, putative	1781.44	1.16881	0.103212	11.3244	9.9333e-30	8.81095e-28
TGME49_313780	hypothetical protein	1135.48	-1.35787	0.120281	-11.2892	1.48422e-29	1.30156e-27
TGME49_253640	hypothetical protein	559.815	-1.49082	0.133655	-11.1542	6.83037e-29	5.92247e-27
TGME49_203290	hypothetical protein	2605.09	1.96724	0.177073	11.1097	1.12506e-28	9.64676e-27
TGME49_201390	hypothetical protein	9834.15	-1.59511	0.143701	-11.1002	1.25157e-28	1.06136e-26
TGME49_264660	SAG-related sequence SRS44	4486.58	3.04881	0.276079	11.0432	2.36346e-28	1.98248e-26
TGME49_222930	hypothetical protein	773.984	-1.5001	0.136353	-11.0016	3.75463e-28	3.11554e-26
TGME49_259700	hypothetical protein	459.331	-1.47218	0.134398	-10.9539	6.36286e-28	5.22364e-26
TGME49_306338	dynein gamma chain, flagellar outer arm, putative	132.448	2.31102	0.211409	10.9315	8.14831e-28	6.619e-26
TGME49_300100	rhoptry neck protein RON2	4738.76	-1.32698	0.121557	-10.9165	9.6105e-28	7.72544e-26
TGME49_294400	hypothetical protein	429.424	1.48848	0.136723	10.8868	1.33191e-27	1.05962e-25
TGME49_200250	microneme protein MIC17A	587.477	-1.97174	0.181732	-10.8497	1.99988e-27	1.57481e-25
TGME49_208850	SAG-related sequence SRS11	656.075	2.25701	0.208201	10.8406	2.21134e-27	1.72373e-25
TGME49_268640	BING4CT (NUC141) domain-containing protein	549.797	1.40661	0.130071	10.8142	2.9493e-27	2.27598e-25
TGME49_213065	hypothetical protein	172.669	2.18239	0.201966	10.8058	3.233e-27	2.47021e-25
TGME49_223480	sushi domain (scr repeat) domain-containing protein	112.171	2.64491	0.244951	10.7977	3.52882e-27	2.66979e-25
TGME49_244300	hypothetical protein	322.533	-1.6543	0.153387	-10.7851	4.04704e-27	3.03214e-25
TGME49_212840	HIT zinc finger protein	410.078	1.42589	0.132281	10.7793	4.31238e-27	3.19987e-25
TGME49_221530	hypothetical protein	497.428	-1.47639	0.13703	-10.7742	4.55819e-27	3.35006e-25
TGME49_218740	membrane protein, putative	240.963	-1.84588	0.171831	-10.7425	6.43136e-27	4.68215e-25
TGME49_262010	calmodulin CAM2	760.399	-1.40734	0.132658	-10.6088	2.71221e-26	1.95609e-24
TGME49_226990	hypothetical protein	194.785	-2.04119	0.192956	-10.5785	3.74838e-26	2.67835e-24
TGME49_293430	hypothetical protein	2476.62	-1.59944	0.151412	-10.5635	4.4012e-26	3.11597e-24
TGME49_251540	dense granule protein GRA9	3795.67	1.56427	0.148407	10.5404	5.62728e-26	3.94779e-24
TGME49_249840	dynein heavy chain 2, putative	148.851	2.80682	0.267199	10.5046	8.22578e-26	5.71877e-24
TGME49_297920	hypothetical protein	51.2801	4.65779	0.443451	10.5035	8.32289e-26	5.73462e-24
TGME49_295720	sulfite oxidase, putative	81.6907	3.43384	0.327295	10.4916	9.44384e-26	6.44939e-24
TGME49_235860	subtilisin SUB11	53.3301	4.04466	0.387258	10.4444	1.555e-25	1.05263e-23
TGME49_266640	Acetyl-coenzyme A synthetase 2, putative	4377.4	-1.08528	0.104558	-10.3796	3.07045e-25	2.0604e-23
TGME49_291960	rhoptry kinase family protein ROP40 (incomplete catalytic triad)	4533.9	-1.4199	0.137035	-10.3616	3.70739e-25	2.46637e-23
TGME49_248330	zinc finger, C3HC4 type (RING finger) domain-containing protein	57.3909	3.6254	0.351057	10.3271	5.31478e-25	3.50548e-23
TGME49_265420	hypothetical protein	1125.57	-1.14155	0.110595	-10.3219	5.61157e-25	3.66987e-23
TGME49_278080	Toxoplasma gondii family A protein	74.0855	2.84013	0.275875	10.295	7.42051e-25	4.81211e-23
TGME49_244250	hypothetical protein	1692.09	-1.10557	0.108308	-10.2077	1.83228e-24	1.17831e-22
TGME49_213480	hypothetical protein	63.147	3.7833	0.370811	10.2028	1.92711e-24	1.22387e-22
TGME49_244412	hypothetical protein	261.272	1.5009	0.147113	10.2024	1.93484e-24	1.22387e-22
TGME49_256030	hypothetical protein	1759.97	-1.35818	0.13324	-10.1935	2.11972e-24	1.32991e-22
TGME49_266035	hypothetical protein	57.5137	3.46852	0.341913	10.1444	3.5075e-24	2.18285e-22
TGME49_282000	hypothetical protein	57.4478	3.71102	0.367445	10.0995	5.5505e-24	3.42665e-22
TGME49_212770	hypothetical protein	3220.94	-1.19672	0.118852	-10.0689	7.57922e-24	4.64197e-22
TGME49_207665	kinesin motor domain-containing protein	64.2895	3.09198	0.308562	10.0206	1.23741e-23	7.51899e-22
TGME49_203300	hypothetical protein	1015.98	-1.48201	0.147934	-10.018	1.26994e-23	7.65637e-22
TGME49_247440	hypothetical protein	6999.89	0.973974	0.09749	9.9905	1.67739e-23	1.00344e-21
TGME49_270240	MAG1	16108.2	1.27538	0.12781	9.97877	1.88794e-23	1.12071e-21
TGME49_225470	peptide methionine sulfoxide reductase	416.14	-1.41145	0.141668	-9.96305	2.21168e-23	1.29726e-21
TGME49_294820	type I fatty acid synthase, putative	81.292	2.42964	0.243873	9.96272	2.21897e-23	1.29726e-21
TGME49_207880	hypothetical protein	240.83	1.53789	0.15438	9.96167	2.24256e-23	1.30119e-21
TGME49_206550	hypothetical protein	73.7588	2.88497	0.290363	9.93573	2.91025e-23	1.676e-21
TGME49_280670	hypothetical protein	745.865	-1.4327	0.144545	-9.91175	3.70105e-23	2.11563e-21
TGME49_251180	KRUF family protein	192.161	1.97095	0.200071	9.8513	6.76622e-23	3.83933e-21
TGME49_291930	RNA recognition motif-containing protein	6485.02	1.25881	0.127884	9.84336	7.32257e-23	4.12469e-21
TGME49_225320	hypothetical protein	438.714	-1.3487	0.137117	-9.83612	7.86836e-23	4.40001e-21
TGME49_221990	hypothetical protein	749.106	-1.24487	0.126614	-9.83201	8.19693e-23	4.55077e-21
TGME49_299070	pyruvate kinase PyKII	1040.92	1.00928	0.102686	9.8288	8.46236e-23	4.66458e-21
TGME49_225105	hypothetical protein	212.226	1.56538	0.159861	9.79215	1.2168e-22	6.65961e-21
TGME49_277720	GDA1/CD39 (nucleoside phosphatase) family protein	1328.26	-1.00275	0.102827	-9.75177	1.81279e-22	9.85163e-21
TGME49_233925	hypothetical protein	274.605	1.8517	0.189941	9.74882	1.86624e-22	1.00712e-20
TGME49_230705	hypothetical protein	400.464	-1.56925	0.160992	-9.74736	1.89334e-22	1.01465e-20
TGME49_220240	hypothetical protein	3310.99	-0.931417	0.0956304	-9.73975	2.04049e-22	1.08284e-20
TGME49_283760	hypothetical protein	529.936	1.53592	0.157703	9.73935	2.04865e-22	1.08284e-20
TGME49_258360	hypothetical protein	1209.22	-1.0229	0.105199	-9.72347	2.3947e-22	1.25714e-20
TGME49_234540	hypothetical protein	534.182	-1.27247	0.131083	-9.7074	2.80393e-22	1.44253e-20
TGME49_235630	hypothetical protein	1466.65	1.02746	0.105832	9.70839	2.77697e-22	1.44253e-20
TGME49_261740	hypothetical protein	10674.3	-1.91423	0.197188	-9.70765	2.79715e-22	1.44253e-20
TGME49_274030	hypothetical protein	43.7031	4.85153	0.499833	9.70631	2.83409e-22	1.44839e-20
TGME49_226710	hypothetical protein	3140.49	-1.01588	0.104725	-9.70045	3.0016e-22	1.52391e-20
TGME49_248670	V-type H(+)-translocating pyrophosphatase VP1	1455.87	-1.3121	0.13532	-9.6963	3.12631e-22	1.57684e-20
TGME49_261970	hypothetical protein	869.358	1.1255	0.116179	9.68766	3.40236e-22	1.70494e-20
TGME49_297340	hypothetical protein	5731.74	1.17218	0.121008	9.68682	3.43027e-22	1.70783e-20
TGME49_225790	PDI family protein	346.344	-1.40771	0.145339	-9.6857	3.46811e-22	1.7156e-20
TGME49_297870	hypothetical protein	829.333	-1.16197	0.120311	-9.658	4.54663e-22	2.2348e-20
TGME49_266270	short-chain-acyl-CoA dehydrogenase	49.0103	3.41724	0.354136	9.6495	4.93943e-22	2.4125e-20
TGME49_201520	protein phosphatase 2C domain-containing protein	694.342	-1.31013	0.135877	-9.64205	5.31154e-22	2.57793e-20
TGME49_225540	hypothetical protein	2519.02	1.04691	0.10875	9.62678	6.16314e-22	2.97256e-20
TGME49_268950	hypothetical protein	1871.16	1.66659	0.17316	9.62453	6.29953e-22	3.01947e-20
TGME49_287960	hypothetical protein	311.101	1.7648	0.183644	9.6099	7.26215e-22	3.45939e-20
TGME49_307650	uracil-DNA glycosylase	811.251	1.08831	0.113339	9.60226	7.82123e-22	3.70285e-20
TGME49_304900	hypothetical protein	1059.99	-1.15431	0.120459	-9.58265	9.45827e-22	4.45058e-20
TGME49_225860	hypothetical protein	773.791	-1.28288	0.134112	-9.56574	1.11407e-21	5.21045e-20
TGME49_248445	hypothetical protein	892.914	-1.11513	0.116608	-9.56306	1.14324e-21	5.3147e-20
TGME49_273860	hypothetical protein	1573.32	-1.03471	0.108313	-9.55294	1.26063e-21	5.82531e-20
TGME49_318650	transhydrogenase	1471.06	-0.999824	0.104718	-9.54777	1.32513e-21	6.0869e-20
TGME49_311800	endonuclease/exonuclease/phosphatase family protein	603.931	-1.21146	0.127161	-9.52698	1.61922e-21	7.39381e-20
TGME49_308090	rhoptry protein ROP5	2811.27	-1.25269	0.131734	-9.50924	1.92064e-21	8.71858e-20
TGME49_278510	protein phosphatase 2C domain-containing protein	1169.19	-1.23305	0.130052	-9.4812	2.51366e-21	1.13438e-19
TGME49_202010	hypothetical protein	752.561	1.25965	0.13303	9.46893	2.82737e-21	1.26853e-19
TGME49_216460	hypothetical protein	650.682	-1.41908	0.149877	-9.46831	2.84413e-21	1.26868e-19
TGME49_232260	hypothetical protein	714.221	-1.1232	0.118702	-9.46238	3.01018e-21	1.33503e-19
TGME49_226420	peptidase family M3 protein	1359.31	0.927347	0.0980572	9.4572	3.16309e-21	1.39483e-19
TGME49_255450	hypothetical protein	1868.86	-1.07537	0.113812	-9.44861	3.4335e-21	1.50547e-19
TGME49_258230	rhoptry kinase family protein ROP20	219.42	-2.22407	0.235712	-9.43552	3.8906e-21	1.69626e-19
TGME49_226260	hypothetical protein	946.302	1.02661	0.108844	9.43194	4.02565e-21	1.74528e-19
TGME49_316260	hypothetical protein	1782.68	-0.913472	0.0968998	-9.42697	4.22118e-21	1.81982e-19
TGME49_257550	hypothetical protein	805.228	-1.04787	0.111212	-9.42231	4.41273e-21	1.89184e-19
TGME49_250760	pentatricopeptide repeat domain-containing protein	1828.06	0.981862	0.104252	9.41814	4.59138e-21	1.95755e-19
TGME49_262590	hypothetical protein	277.195	-2.07364	0.220502	-9.40416	5.24491e-21	2.2239e-19
TGME49_241130	hypothetical protein	179.164	1.93235	0.205898	9.38499	6.29196e-21	2.65328e-19
TGME49_254070	hypothetical protein	1162.06	-1.27396	0.136236	-9.35113	8.67197e-21	3.63704e-19
TGME49_292320	hypothetical protein	582.445	1.21246	0.130048	9.32318	1.12909e-20	4.70985e-19
TGME49_226310	zinc finger (CCCH type) motif-containing protein	1185.24	-1.48056	0.159881	-9.26038	2.03712e-20	8.45188e-19
TGME49_308075	hypothetical protein	859.949	-2.09815	0.227396	-9.22685	2.78712e-20	1.15017e-18
TGME49_294790	hypothetical protein	2877.22	-1.56238	0.170372	-9.17038	4.71346e-20	1.93477e-18
TGME49_313852	hypothetical protein	77.9794	2.46338	0.269984	9.12418	7.2281e-20	2.95128e-18
TGME49_268760	hypothetical protein	2647.81	-1.08581	0.119045	-9.12104	7.44069e-20	3.02209e-18
TGME49_230340	hypothetical protein	782.658	-1.11122	0.121839	-9.12044	7.48228e-20	3.02307e-18
TGME49_310240	hypothetical protein	1330.32	-1.47033	0.161276	-9.11689	7.73125e-20	3.1074e-18
TGME49_220270	alveolin domain containing intermediate filament IMC6	4655.37	-0.96262	0.105606	-9.11519	7.85358e-20	3.14021e-18
TGME49_213050	hypothetical protein	2251.81	-1.45524	0.160242	-9.08153	1.07061e-19	4.2587e-18
TGME49_299970	tetratricopeptide repeat-containing protein	2128.74	-0.914175	0.101149	-9.03793	1.59672e-19	6.31893e-18
TGME49_284598	haloacid dehalogenase family hydrolase domain-containing protein	52.3899	2.87712	0.319911	8.9935	2.39489e-19	9.42929e-18
TGME49_201180	hypothetical protein	331.365	1.53895	0.171164	8.99108	2.44817e-19	9.59013e-18
TGME49_263100	hypothetical protein	429.132	-1.22854	0.136949	-8.97081	2.9435e-19	1.14146e-17
TGME49_275470	dense granule protein GRA15	295.485	-3.70846	0.413383	-8.97101	2.93809e-19	1.14146e-17
TGME49_220650	hypothetical protein	36.412	4.13684	0.462955	8.93574	4.04477e-19	1.56067e-17
TGME49_235635	hypothetical protein	281.396	1.50074	0.168583	8.90209	5.48028e-19	2.10405e-17
TGME49_244335	hypothetical protein	71.9252	2.50275	0.282184	8.86923	7.36544e-19	2.81382e-17
TGME49_230905	hydrolase, alpha/beta fold family protein	56.2104	2.79251	0.315107	8.86208	7.85343e-19	2.98546e-17
TGME49_318750	deoxyribose-phosphate aldolase	353.176	1.22363	0.138182	8.85521	8.35278e-19	3.15973e-17
TGME49_266100	rhoptry kinase family protein ROP41	792.771	-1.20049	0.135578	-8.85457	8.40075e-19	3.16237e-17
TGME49_268765	hypothetical protein	83.8277	-3.10499	0.351468	-8.83436	1.0067e-18	3.77123e-17
TGME49_273530	flagellar associated protein	141.477	-3.39496	0.384724	-8.8244	1.1005e-18	4.10269e-17
TGME49_270550	gamma-glutamyl phosphate reductase, putative	389.784	-1.25478	0.143	-8.77468	1.71398e-18	6.35902e-17
TGME49_209490	hypothetical protein	338.489	-1.69178	0.193273	-8.7533	2.07211e-18	7.65095e-17
TGME49_204500	hypothetical protein	195.631	1.61855	0.184958	8.75091	2.11635e-18	7.77709e-17
TGME49_255260	apical membrane antigen AMA1	16556.4	-0.884137	0.101053	-8.74925	2.1478e-18	7.85523e-17
TGME49_266680	hypothetical protein	585.216	1.11689	0.127846	8.73619	2.41096e-18	8.77611e-17
TGME49_243730	rhoptry protein ROP9	7054.42	-1.03762	0.118784	-8.73531	2.42984e-18	8.80334e-17
TGME49_212810	hypothetical protein	119.827	1.95612	0.223948	8.73473	2.4423e-18	8.80712e-17
TGME49_259990	SAC3/GANP family protein	428.727	-1.39352	0.159572	-8.73282	2.48392e-18	8.91554e-17
TGME49_315490	rhoptry protein ROP10	1703.67	-1.52931	0.175246	-8.72664	2.62361e-18	9.37333e-17
TGME49_268680	hypothetical protein	1032.85	-0.958749	0.110017	-8.71459	2.91821e-18	1.03778e-16
TGME49_222350	hypothetical protein	847.221	-0.936723	0.107572	-8.70787	3.09639e-18	1.09609e-16
TGME49_206710	hypothetical protein	266.584	-1.35588	0.155816	-8.70182	3.26602e-18	1.15086e-16
TGME49_305120	transporter, solute:sodium symporter (SSS) family protein	575.915	1.27876	0.147046	8.69629	3.4291e-18	1.20283e-16
TGME49_308840	SAG-related sequence SRS51	6185.01	-1.28139	0.147505	-8.68704	3.72005e-18	1.29899e-16
TGME49_329800	hypothetical protein	476.6	1.11956	0.12892	8.68408	3.81809e-18	1.32722e-16
TGME49_225150	hypothetical protein	3449.99	-0.860339	0.0991707	-8.67533	4.12346e-18	1.42694e-16
TGME49_218188	hypothetical protein	76.1882	3.02675	0.349536	8.65935	4.74464e-18	1.63457e-16
TGME49_217870	DHHC zinc finger domain-containing protein	673.016	-0.997245	0.115351	-8.64534	5.36465e-18	1.8333e-16
TGME49_234930	SAG-related sequence SRS43	108.672	-2.47812	0.286645	-8.64524	5.369e-18	1.8333e-16
TGME49_243930	hypothetical protein	2182.24	-1.0526	0.121798	-8.64222	5.51323e-18	1.87425e-16
TGME49_210420	hypothetical protein	809.585	-1.59955	0.185548	-8.62068	6.65569e-18	2.25272e-16
TGME49_273970	CorA family Mg2+ transporter protein	173.522	-1.63075	0.189222	-8.6182	6.80146e-18	2.292e-16
TGME49_216610	ribosomal RNA large subunit methyltransferase J protein	57.0836	2.51316	0.292069	8.60466	7.65423e-18	2.56816e-16
TGME49_218192	hypothetical protein	58.2368	2.85364	0.331785	8.60086	7.91196e-18	2.64314e-16
TGME49_275870	tubulin/FtsZ family, GTPase domain-containing protein	90.5647	-2.38595	0.278328	-8.57244	1.01311e-17	3.36989e-16
TGME49_299780	hypothetical protein	4988.13	-0.812545	0.0948602	-8.56571	1.0741e-17	3.55744e-16
TGME49_269670	hypothetical protein	886.056	1.41865	0.166191	8.53629	1.38604e-17	4.57097e-16
TGME49_314310	hypothetical protein	763.093	0.950158	0.111471	8.52381	1.54382e-17	5.06965e-16
TGME49_213069	hypothetical protein	235.762	1.41615	0.166195	8.52102	1.58158e-17	5.17162e-16
TGME49_218750	hypothetical protein	61.1137	2.64312	0.310216	8.52028	1.59171e-17	5.18279e-16
TGME49_248990	hypothetical protein	2903.36	0.844516	0.0992327	8.51045	1.73254e-17	5.61765e-16
TGME49_313445	hypothetical protein	286.949	-1.42026	0.167049	-8.50205	1.86273e-17	6.01451e-16
TGME49_239800	hypothetical protein	821.089	-1.16165	0.137368	-8.45642	2.75716e-17	8.86543e-16
TGME49_297120	hypothetical protein	1287.82	-1.04116	0.123204	-8.45072	2.89524e-17	9.27077e-16
TGME49_237210	Tyrosine kinase-like (TKL) protein	646.177	-1.30159	0.154105	-8.44611	3.01159e-17	9.60349e-16
TGME49_224290	DHHC zinc finger domain-containing protein	977.042	-1.09998	0.130255	-8.44483	3.04483e-17	9.66954e-16
TGME49_262730	rhoptry protein ROP16	1690.5	-1.04007	0.123409	-8.42783	3.52145e-17	1.11373e-15
TGME49_228760	hypothetical protein	4005.46	0.811548	0.0964537	8.41386	3.96741e-17	1.24965e-15
TGME49_314330	ABC transporter, ATP-binding domain-containing protein	186.377	1.34049	0.15952	8.40326	4.3426e-17	1.36227e-15
TGME49_225330	hypothetical protein	765.254	-0.957184	0.113932	-8.40136	4.41325e-17	1.37327e-15
TGME49_258800	rhoptry kinase family protein ROP31	192.423	-1.60023	0.190467	-8.40161	4.40401e-17	1.37327e-15
TGME49_318675	3'5'-cyclic nucleotide phosphodiesterase domain-containing protein	55.1953	2.55425	0.30417	8.39745	4.56281e-17	1.4141e-15
TGME49_244440	nucleoside transporter protein	2122.51	-0.840869	0.100394	-8.37567	5.49107e-17	1.69498e-15
TGME49_203200	hypothetical protein	37.08	3.4114	0.407405	8.37348	5.59432e-17	1.71998e-15
TGME49_276230	Toxoplasma gondii family B protein	185.002	1.5248	0.182138	8.37163	5.68248e-17	1.74015e-15
TGME49_268980	hypothetical protein	1722.24	-0.985868	0.118237	-8.33808	7.55061e-17	2.30308e-15
TGME49_309590	rhoptry protein ROP1	13983.3	-1.40034	0.167955	-8.33759	7.58176e-17	2.30348e-15
TGME49_231630	alveolin domain containing intermediate filament IMC4	13049.4	-1.0214	0.122726	-8.32258	8.60658e-17	2.60459e-15
TGME49_263260	transporter, major facilitator family protein	3428.37	0.974833	0.117178	8.31927	8.85054e-17	2.66796e-15
TGME49_249570	hypothetical protein	1244.73	-1.04917	0.126157	-8.31636	9.07079e-17	2.72371e-15
TGME49_278240	Zn-finger in Ran binding protein and others domain-containing protein	173.775	2.02811	0.24437	8.29934	1.0469e-16	3.13137e-15
TGME49_246760	hypothetical protein	149.1	1.76537	0.213031	8.28691	1.16232e-16	3.46316e-15
TGME49_267500	hypothetical protein	2329.5	-0.773708	0.093412	-8.28275	1.20365e-16	3.57253e-15
TGME49_299150	AP2 domain transcription factor AP2III-3	183.062	-1.98282	0.240284	-8.25195	1.55825e-16	4.6073e-15
TGME49_285860	SAG-related sequence SRS20C	98.0759	-2.3452	0.285838	-8.20466	2.31236e-16	6.81087e-15
TGME49_221830	subtilisin SUB12	45.0436	2.76149	0.337155	8.19057	2.59999e-16	7.62894e-15
TGME49_252210	pentatricopeptide repeat domain-containing protein	7272.82	1.88619	0.230586	8.17998	2.83891e-16	8.29842e-15
TGME49_248190	hypothetical protein	1212.86	0.829438	0.101634	8.16104	3.32147e-16	9.67238e-15
TGME49_238380	hypothetical protein	2255.73	-0.919774	0.112742	-8.15822	3.40004e-16	9.86394e-15
TGME49_207240	hypothetical protein	1010.25	-1.26415	0.155416	-8.13398	4.15418e-16	1.1993e-14
TGME49_297850	Branched-chain-amino-acid aminotransferase	173.448	-1.42816	0.175586	-8.13367	4.16498e-16	1.1993e-14
TGME49_295110	rhoptry protein ROP7	6581.13	-1.40841	0.173246	-8.12953	4.30948e-16	1.23629e-14
TGME49_240090	rhoptry kinase family protein ROP34, putative	2282.85	-0.919823	0.113198	-8.12576	4.44582e-16	1.27068e-14
TGME49_312270	rhoptry protein ROP13	2676.56	-1.17546	0.144679	-8.12457	4.48962e-16	1.27846e-14
TGME49_203720	vitamin k epoxide reductase family protein	418.442	1.96061	0.241405	8.12167	4.59815e-16	1.30456e-14
TGME49_309570	DEAD/DEAH box helicase domain-containing protein	635.975	0.940112	0.115765	8.12083	4.6299e-16	1.30875e-14
TGME49_309120	ribosomal protein RPL4	23308.3	2.25629	0.278015	8.11571	4.82966e-16	1.36024e-14
TGME49_235340	hypothetical protein	2174.25	-0.769577	0.0948821	-8.11088	5.02565e-16	1.41029e-14
TGME49_210370	hypothetical protein	2521.78	-0.960056	0.11838	-8.10999	5.0625e-16	1.41548e-14
TGME49_321600	hypothetical protein	631.656	-1.01876	0.125636	-8.10885	5.11022e-16	1.42367e-14
TGME49_286460	hypothetical protein	74.2182	-2.9061	0.358511	-8.10605	5.22926e-16	1.45159e-14
TGME49_237190	hypothetical protein	323.587	-1.34391	0.165808	-8.1052	5.26606e-16	1.45657e-14
TGME49_304955	serine/threonine specific protein phosphatase	5877.28	0.903759	0.111515	8.1044	5.3008e-16	1.46094e-14
TGME49_249410	hypothetical protein	824.184	1.27758	0.157783	8.09711	5.62793e-16	1.54558e-14
TGME49_249340	hypothetical protein	952.781	-0.881054	0.108858	-8.09358	5.79342e-16	1.58538e-14
TGME49_314260	hypothetical protein	2346.36	-1.37889	0.170542	-8.08536	6.19814e-16	1.69014e-14
TGME49_276130	cathepsin CPC2	490.961	-1.31926	0.163586	-8.06464	7.34529e-16	1.9959e-14
TGME49_266320	hypothetical protein	544.994	-1.06888	0.132607	-8.0605	7.59802e-16	2.05733e-14
TGME49_205520	hypothetical protein	47.5366	2.68054	0.333273	8.04308	8.76054e-16	2.35849e-14
TGME49_250710	microneme protein MIC10	13623.7	-1.4891	0.185144	-8.04293	8.77138e-16	2.35849e-14
TGME49_301170	SAG-related sequence SRS19D	168.145	1.71737	0.213785	8.03319	9.4971e-16	2.54476e-14
TGME49_311335	dual specificity phosphatase, catalytic domain-containing protein	953.776	-1.10217	0.137298	-8.0276	9.94005e-16	2.65423e-14
TGME49_286150	PAN/Apple domain-containing protein	49.7395	2.75309	0.343125	8.02357	1.02714e-15	2.73325e-14
TGME49_243600	acetyltransferase, GNAT family protein	2109.14	1.18426	0.147657	8.02038	1.05416e-15	2.79553e-14
TGME49_205670	SF-assemblin/beta giardin protein	847.618	-0.927927	0.115812	-8.01237	1.12522e-15	2.97373e-14
TGME49_230210	alveolin domain containing intermediate filament IMC10	7099.13	-0.712629	0.088974	-8.00941	1.15261e-15	3.03572e-14
TGME49_306620	AP2 domain transcription factor AP2IX-9	836.732	2.00204	0.250356	7.99675	1.27743e-15	3.35303e-14
TGME49_236670	hypothetical protein	537.756	2.54693	0.318606	7.99399	1.30636e-15	3.40582e-14
TGME49_249510	hypothetical protein	388.164	1.08913	0.136242	7.99414	1.30484e-15	3.40582e-14
TGME49_230160	hypothetical protein	4314.24	-1.79253	0.224256	-7.99324	1.31443e-15	3.41531e-14
TGME49_225050	adenosylhomocysteinase, putative	2487.86	1.1022	0.138139	7.97893	1.4761e-15	3.82251e-14
TGME49_202420	hypothetical protein	237.236	-1.34195	0.16859	-7.95985	1.72253e-15	4.44574e-14
TGME49_214320	facilitative glucose transporter GT1	5858.38	1.01042	0.127026	7.95442	1.79967e-15	4.62936e-14
TGME49_305050	calmodulin, putative	1020.37	-1.26724	0.159429	-7.94861	1.88612e-15	4.8356e-14
TGME49_300300	hypothetical protein	102.008	1.99504	0.25154	7.93131	2.16839e-15	5.54088e-14
TGME49_248590	hypothetical protein	44.2963	2.91799	0.367946	7.93048	2.18303e-15	5.55987e-14
TGME49_214400	hypothetical protein	273.699	-1.42836	0.18021	-7.92612	2.26108e-15	5.73972e-14
TGME49_295030	hypothetical protein	1827.78	0.782539	0.0987626	7.92343	2.31041e-15	5.84572e-14
TGME49_222660	leucine rich repeat-containing protein	969.358	-1.11999	0.14157	-7.91124	2.5484e-15	6.42679e-14
TGME49_210478	hypothetical protein	36.8336	2.88089	0.364182	7.91057	2.56217e-15	6.44049e-14
TGME49_246930	calmodulin CAM1	788.544	-1.48726	0.18852	-7.88916	3.04221e-15	7.62232e-14
TGME49_225680	hypothetical protein	248.943	1.16152	0.147445	7.87764	3.33625e-15	8.332e-14
TGME49_219820	polyubiquitin UbC, putative	998.849	-1.12321	0.142788	-7.86627	3.65381e-15	9.09564e-14
TGME49_214880	hypothetical protein	2071.64	-1.09841	0.139756	-7.85948	3.85735e-15	9.57144e-14
TGME49_266750	transporter/permease protein, putative	1720.11	0.855807	0.109216	7.83595	4.65313e-15	1.15091e-13
TGME49_226100	haloacid dehalogenase family hydrolase domain-containing protein	100.504	1.90751	0.243491	7.834	4.72571e-15	1.16512e-13
TGME49_264980	hypothetical protein	441.903	-1.01191	0.129686	-7.80281	6.05436e-15	1.48795e-13
TGME49_225020	hypothetical protein	805.925	-0.892309	0.114425	-7.79823	6.27807e-15	1.53803e-13
TGME49_312480	uracil phosphoribosyltransferase FUR1, putative	1330.7	1.22816	0.157608	7.79249	6.57004e-15	1.60446e-13
TGME49_314110	hypothetical protein	335.38	-1.04259	0.13428	-7.76428	8.21116e-15	1.99891e-13
TGME49_232220	SWIB/MDM2 domain-containing protein	420.963	1.04515	0.134642	7.76248	8.32855e-15	2.02111e-13
TGME49_289620	cathepsin CPC1	2911.45	-0.757324	0.097609	-7.75875	8.57716e-15	2.07492e-13
TGME49_256025	SPEF1 family protein	125.834	-1.55082	0.199955	-7.75583	8.7771e-15	2.11665e-13
TGME49_264050	ubiquitin-conjugating enzyme subfamily protein	180.762	-1.39112	0.179829	-7.7358	1.02757e-14	2.47034e-13
TGME49_294830	methyltransferase domain-containing protein	1046.18	0.777362	0.100505	7.73455	1.03766e-14	2.48684e-13
TGME49_318380	hypothetical protein	633.739	1.15513	0.149501	7.72657	1.10481e-14	2.63957e-13
TGME49_237510	hypothetical protein	159.155	-1.71648	0.222771	-7.70513	1.30712e-14	3.11329e-13
TGME49_207760	DnaJ C terminal region domain-containing protein	1970.2	1.30151	0.169133	7.69518	1.4129e-14	3.35487e-13
TGME49_277270	NTPase II	1934.14	-1.69851	0.22074	-7.69459	1.4195e-14	3.3602e-13
TGME49_201780	microneme protein MIC2	12167.5	-1.03084	0.134	-7.69284	1.43909e-14	3.39616e-13
TGME49_217520	hypothetical protein	1427.85	-1.18324	0.153894	-7.68865	1.48691e-14	3.49026e-13
TGME49_231840	hypothetical protein	484.442	-1.11844	0.145468	-7.68856	1.48801e-14	3.49026e-13
TGME49_301420	hypothetical protein	1393.27	-0.886711	0.115373	-7.68558	1.52304e-14	3.56162e-13
TGME49_231640	alveolin domain containing intermediate filament IMC1	14665.1	-0.92526	0.120669	-7.66777	1.75015e-14	4.08034e-13
TGME49_269417	hypothetical protein	1159.17	1.10176	0.144137	7.64385	2.10818e-14	4.90025e-13
TGME49_259220	DEAD/DEAH box helicase domain-containing protein	471.88	0.948382	0.124187	7.63672	2.22826e-14	5.16381e-13
TGME49_220900	hypothetical protein	4686.27	-1.08374	0.141948	-7.63476	2.26238e-14	5.21158e-13
TGME49_224060	thioredoxin, putative	2141.13	-0.756887	0.0991344	-7.63496	2.25896e-14	5.21158e-13
TGME49_253930	GCC2 and GCC3 domain-containing protein	248.418	1.7686	0.231774	7.63073	2.3342e-14	5.36102e-13
TGME49_269660	TFIIH basal transcription factor complex helicase XPB subunit	921.945	0.817496	0.107222	7.62433	2.453e-14	5.61715e-13
TGME49_226220	alveolin domain containing intermediate filament IMC9	771.353	-0.83547	0.109678	-7.61747	2.58694e-14	5.90634e-13
TGME49_247960	hypothetical protein	196.849	-1.28361	0.168582	-7.61419	2.65347e-14	6.04037e-13
TGME49_243470	hypothetical protein	38.25	3.02974	0.39836	7.60554	2.83721e-14	6.43962e-13
TGME49_276155	hypothetical protein	42.9614	2.43073	0.319801	7.60075	2.94422e-14	6.66291e-13
TGME49_292920	heat shock protein 75, putative	2190.5	1.06767	0.140501	7.599	2.98434e-14	6.73395e-13
TGME49_235610	ATPase, AAA family protein	369.492	1.01478	0.133593	7.59603	3.05351e-14	6.86996e-13
TGME49_312150	hypothetical protein	1363.77	-1.24011	0.163331	-7.5926	3.13541e-14	7.03371e-13
TGME49_229500	hypothetical protein	441.013	-1.27703	0.168521	-7.57791	3.51157e-14	7.85473e-13
TGME49_212980	hypothetical protein	5538.86	-0.822265	0.108569	-7.57365	3.62888e-14	8.09367e-13
TGME49_203790	hypothetical protein	1010.75	-1.23063	0.162558	-7.57041	3.72048e-14	8.27404e-13
TGME49_286670	hypothetical protein	47.1576	2.54427	0.336801	7.55421	4.21422e-14	9.34516e-13
TGME49_320190	SAG-related sequence SRS16B	177.404	1.25725	0.166449	7.55338	4.24112e-14	9.37786e-13
TGME49_205280	hypothetical protein	1696.93	-0.987012	0.130697	-7.55189	4.28985e-14	9.4585e-13
TGME49_210820	hypothetical protein	856.783	-0.869948	0.115386	-7.53947	4.71903e-14	1.03751e-12
TGME49_321500	RNA recognition motif-containing protein	11981.8	1.28577	0.171054	7.51675	5.61553e-14	1.23111e-12
TGME49_308010	hypothetical protein	692.887	-0.981709	0.130902	-7.49955	6.40377e-14	1.39994e-12
TGME49_207590	protein phosphatase 2C domain-containing protein	275.839	-1.2258	0.16376	-7.48531	7.13765e-14	1.55597e-12
TGME49_232270	histidine acid phosphatase superfamily protein	796.955	-0.83282	0.111287	-7.48353	7.23507e-14	1.57276e-12
TGME49_289340	hypothetical protein	160.85	-1.39664	0.186668	-7.48193	7.32399e-14	1.58762e-12
TGME49_232280	hypothetical protein	690.19	-0.880603	0.11773	-7.47987	7.43946e-14	1.60813e-12
TGME49_222100	hypothetical protein	651.153	-1.19159	0.159766	-7.45838	8.75911e-14	1.8881e-12
TGME49_207350	hypothetical protein	31.9109	3.11302	0.417627	7.45406	9.0514e-14	1.94567e-12
TGME49_239080	carrier superfamily protein	279.094	1.04101	0.139798	7.44653	9.58299e-14	2.05422e-12
TGME49_315780	myosin regulatory light chain, putative	801.788	-1.2327	0.165893	-7.43067	1.08047e-13	2.3097e-12
TGME49_226680	hypothetical protein	1007.31	-0.789959	0.106847	-7.39336	1.43167e-13	3.05198e-12
TGME49_233460	SAG-related sequence SRS29B	48435	-1.20231	0.162648	-7.39208	1.44552e-13	3.07302e-12
TGME49_311780	Zn-containing alcohol dehydrogenase	478.454	0.927744	0.125533	7.39046	1.46325e-13	3.10218e-12
TGME49_220420	3'5'-cyclic nucleotide phosphodiesterase domain-containing protein	52.2989	-2.45686	0.332512	-7.38879	1.48167e-13	3.13262e-12
TGME49_229720	hypothetical protein	363.205	1.51997	0.2058	7.38566	1.517e-13	3.19854e-12
TGME49_217510	hypothetical protein	2603.27	-0.677086	0.0917179	-7.38226	1.5562e-13	3.27227e-12
TGME49_308950	histidine acid phosphatase superfamily protein	2827.09	0.886248	0.120072	7.38095	1.57159e-13	3.29564e-12
TGME49_311880	hypothetical protein	1524.01	-0.710665	0.0963139	-7.37864	1.59915e-13	3.34434e-12
TGME49_269340	hypothetical protein	2436.06	-0.778534	0.105613	-7.37155	1.68658e-13	3.51766e-12
TGME49_311870	WD domain, G-beta repeat-containing protein	1429.42	1.09497	0.148614	7.36788	1.73357e-13	3.60592e-12
TGME49_252200	cell cycle regulator with zn-finger domain-containing protein	574.504	-1.11699	0.151671	-7.36455	1.77741e-13	3.68717e-12
TGME49_285990	Filamin/ABP280 repeat-containing protein	213.281	-1.60069	0.217656	-7.35422	1.92046e-13	3.97324e-12
TGME49_245490	microneme protein MIC8	4492.11	-0.753898	0.102554	-7.35126	1.96352e-13	4.05147e-12
TGME49_294902	hypothetical protein	495.851	1.01151	0.137608	7.35065	1.97243e-13	4.05899e-12
TGME49_230890	PHD-finger domain-containing protein	546.926	1.25187	0.17064	7.33628	2.19608e-13	4.50721e-12
TGME49_206490	ICE family protease (caspase) p20 domain-containing protein	560.86	0.856243	0.116727	7.33542	2.21031e-13	4.52439e-12
TGME49_232780	hypothetical protein	674.016	-0.963527	0.131497	-7.32738	2.34698e-13	4.77881e-12
TGME49_315470	hypothetical protein	1501.52	-1.24375	0.16974	-7.32743	2.34616e-13	4.77881e-12
TGME49_219218	hypothetical protein	34.9333	2.79122	0.382201	7.30301	2.81406e-13	5.71475e-12
TGME49_237860	protein kinase domain-containing protein	138.614	1.63651	0.224206	7.29916	2.89568e-13	5.86508e-12
TGME49_256990	glycyl-tRNA synthetase	1604.9	0.740627	0.101483	7.29807	2.9192e-13	5.89725e-12
TGME49_215220	hypothetical protein	6481.89	-0.650256	0.0891512	-7.29385	3.01217e-13	6.06917e-12
TGME49_202390	S15 sporozoite-expressed protein	740.84	-0.913003	0.125976	-7.24742	4.24798e-13	8.5369e-12
TGME49_254080	metal cation transporter, ZIP family protein	987.038	-0.882341	0.121759	-7.24664	4.27248e-13	8.56383e-12
TGME49_205680	hypothetical protein	888.054	-0.981243	0.135563	-7.23828	4.5442e-13	9.08486e-12
TGME49_262050	rhoptry kinase family protein ROP39	3000.97	-0.747317	0.103375	-7.22919	4.85884e-13	9.6888e-12
TGME49_297495	hypothetical protein	328.065	-1.70438	0.236568	-7.2046	5.82166e-13	1.15788e-11
TGME49_249030	endonuclease/exonuclease/phosphatase family protein	1389.72	-0.733939	0.102053	-7.19175	6.39639e-13	1.26892e-11
TGME49_254160	hypothetical protein	30.916	3.19058	0.444216	7.18251	6.8441e-13	1.35425e-11
TGME49_280400	hypothetical protein	141.659	-1.4385	0.200388	-7.17856	7.04484e-13	1.39041e-11
TGME49_260440	nuclear factor NF3	4748.62	1.3497	0.18806	7.17698	7.12683e-13	1.403e-11
TGME49_242010	glucose inhibited division protein A subfamily protein	556.92	0.979628	0.136686	7.167	7.66587e-13	1.50528e-11
TGME49_201760	hypothetical protein	838.968	-0.868842	0.121411	-7.15621	8.29358e-13	1.62441e-11
TGME49_294570	rhodanese family domain-containing protein	31.0324	3.48851	0.488436	7.14222	9.18387e-13	1.79423e-11
TGME49_223855	RNA recognition motif-containing protein	870.992	1.10848	0.155329	7.13631	9.58731e-13	1.86831e-11
TGME49_238410	hypothetical protein	404.688	-1.05406	0.147779	-7.13269	9.84238e-13	1.91319e-11
TGME49_318220	hypothetical protein	24.1348	3.49015	0.490793	7.11126	1.1499e-12	2.22959e-11
TGME49_254720	dense granule protein GRA8	2617.75	-0.879018	0.123619	-7.11069	1.15461e-12	2.23312e-11
TGME49_231992	hypothetical protein	263.721	-1.58804	0.223358	-7.10985	1.1617e-12	2.24121e-11
TGME49_289100	hypothetical protein	513.35	-0.920471	0.129564	-7.10436	1.20883e-12	2.32631e-11
TGME49_285300	hypothetical protein	38.9163	-3.295	0.464448	-7.09444	1.29874e-12	2.49313e-11
TGME49_221250	hypothetical protein	1207.04	-0.854755	0.120648	-7.08471	1.39331e-12	2.66804e-11
TGME49_309030	hypothetical protein	32.1062	2.74778	0.388	7.08191	1.42178e-12	2.71582e-11
TGME49_304920	hypothetical protein	56.2545	3.80737	0.537676	7.08115	1.42961e-12	2.72403e-11
TGME49_312830	hypothetical protein	366.871	0.929007	0.13153	7.06308	1.62856e-12	3.09547e-11
TGME49_231160	hypothetical protein	2064.65	-1.01537	0.144252	-7.03886	1.9382e-12	3.67496e-11
TGME49_236960	transporter, major facilitator family protein	1066.75	-0.847922	0.120489	-7.03735	1.95931e-12	3.70588e-11
TGME49_243690	hypothetical protein	2166.56	-1.00031	0.14217	-7.03601	1.97822e-12	3.7325e-11
TGME49_223725	hypothetical protein	175.748	1.68493	0.239517	7.03469	1.99701e-12	3.75876e-11
TGME49_212130	phospholipase, patatin family protein	461.751	-0.884949	0.125873	-7.03051	2.05779e-12	3.86373e-11
TGME49_229010	rhoptry neck protein RON4	3573.58	-0.950794	0.13532	-7.02625	2.12152e-12	3.97373e-11
TGME49_310235	hypothetical protein	936.498	-1.166	0.166065	-7.02132	2.19775e-12	4.10655e-11
TGME49_271260	hypothetical protein	1504.1	-0.877173	0.124972	-7.01898	2.235e-12	4.16607e-11
TGME49_229370	AP2 domain transcription factor AP2VIII-1	647.108	1.19709	0.170945	7.00278	2.50934e-12	4.66616e-11
TGME49_305270	hypothetical protein	1127.06	-0.822224	0.117422	-7.00232	2.51765e-12	4.67037e-11
TGME49_266630	hypothetical protein	660.736	-1.28155	0.183439	-6.9862	2.82423e-12	5.22651e-11
TGME49_242320	B-box zinc finger domain-containing protein	476.665	-1.26215	0.180839	-6.97941	2.96424e-12	5.47249e-11
TGME49_202430	hypothetical protein	130.385	1.50379	0.215496	6.97826	2.98861e-12	5.50433e-11
TGME49_268035	hypothetical protein	230.873	1.52908	0.219155	6.97717	3.01185e-12	5.53392e-11
TGME49_271270	hypothetical protein	1254.45	-0.895915	0.12849	-6.97262	3.11091e-12	5.70235e-11
TGME49_205490	integral membrane protein, putative	1884.85	-0.856574	0.122896	-6.9699	3.17165e-12	5.79991e-11
TGME49_247270	hypothetical protein	42.2097	2.25491	0.323745	6.96509	3.28202e-12	5.98756e-11
TGME49_286680	hypothetical protein	1237.42	0.676439	0.0972794	6.95357	3.56167e-12	6.48241e-11
TGME49_241150	hypothetical protein	689.262	0.790477	0.113953	6.93685	4.00942e-12	7.28016e-11
TGME49_268210	AGC kinase	173.645	-1.27486	0.184017	-6.92792	4.27074e-12	7.73645e-11
TGME49_216000	alveolin domain containing intermediate filament IMC3	7368.41	-0.760814	0.109881	-6.92395	4.3922e-12	7.93785e-11
TGME49_275970	tubulin, putative	46.0346	2.29369	0.331963	6.90946	4.86512e-12	8.77198e-11
TGME49_220440	cyclin-dependent kinase regulatory subunit protein	378.045	-1.00303	0.145271	-6.90456	5.03595e-12	9.05884e-11
TGME49_262935	hypothetical protein	507.691	1.20843	0.175063	6.90283	5.09772e-12	9.14862e-11
TGME49_241165	hypothetical protein	40.2055	-3.56086	0.516404	-6.89549	5.36797e-12	9.61129e-11
TGME49_309960	hypothetical protein	473.139	-1.02784	0.149092	-6.89396	5.42616e-12	9.69299e-11
TGME49_232320	hypothetical protein	94.7796	-1.60175	0.232411	-6.89188	5.50583e-12	9.81259e-11
TGME49_245640	hypothetical protein	1080.54	-0.849933	0.123337	-6.89113	5.53525e-12	9.84229e-11
TGME49_249990	hypothetical protein	4571.34	-0.705854	0.102546	-6.8833	5.84805e-12	1.03746e-10
TGME49_263560	hypothetical protein	675.776	-0.845183	0.122809	-6.88212	5.89689e-12	1.04372e-10
TGME49_253100	hypothetical protein	953.959	-0.924853	0.134448	-6.87892	6.03093e-12	1.065e-10
TGME49_253780	GTP cyclohydrolase I, putative	858.062	0.84538	0.122952	6.87569	6.16915e-12	1.08693e-10
TGME49_266960	beta tubulin	9799.07	-0.919277	0.134278	-6.84606	7.59139e-12	1.33446e-10
TGME49_269180	MIF4G domain-containing protein	3683.2	1.16333	0.170045	6.84131	7.84703e-12	1.37626e-10
TGME49_235930	domain K- type RNA binding proteins family protein	6699.47	0.7536	0.110176	6.83995	7.92187e-12	1.38624e-10
TGME49_224850	polyadenylate binding protein, putative	8234.05	0.646404	0.0948079	6.81804	9.22908e-12	1.61133e-10
TGME49_281650	hypothetical protein	429.298	-1.14341	0.167785	-6.81472	9.44488e-12	1.64529e-10
TGME49_270700	hypothetical protein	954.713	-1.00256	0.147132	-6.81401	9.49171e-12	1.64601e-10
TGME49_316370	hypothetical protein	43.8165	2.35644	0.345814	6.81418	9.47997e-12	1.64601e-10
TGME49_200290	rhomboid protease ROM1	839.301	-0.949971	0.139483	-6.81064	9.71662e-12	1.68124e-10
TGME49_257685	hypothetical protein	1079.62	-0.837569	0.123126	-6.80255	1.0278e-11	1.7744e-10
TGME49_246090	hypothetical protein	942.183	0.749038	0.11049	6.77921	1.20831e-11	2.08136e-10
TGME49_230180	hypothetical protein	3439.52	-0.606706	0.0895743	-6.77321	1.25955e-11	2.16479e-10
TGME49_211270	sushi domain (scr repeat) domain-containing protein	168.869	1.22945	0.181605	6.7699	1.28867e-11	2.20993e-10
TGME49_253130	transporter, major facilitator family protein	740.881	-0.897308	0.132602	-6.76691	1.31566e-11	2.2512e-10
TGME49_313830	AARP2CN (NUC121) domain-containing protein	661.89	0.80257	0.118719	6.76024	1.37759e-11	2.35197e-10
TGME49_293770	chitinase-like protein CLP1	1821.12	-0.685483	0.101415	-6.75916	1.3879e-11	2.36433e-10
TGME49_237195	hypothetical protein	190.588	-1.3895	0.205642	-6.7569	1.40976e-11	2.39628e-10
TGME49_258660	rhoptry protein ROP6	4738.92	-1.2485	0.184786	-6.75645	1.41413e-11	2.39843e-10
TGME49_297960	rhoptry neck protein RON6	4058.39	-1.28707	0.19062	-6.75203	1.45794e-11	2.4673e-10
TGME49_280700	arginine decarboxylase	1397.14	0.689914	0.102245	6.74763	1.50283e-11	2.53771e-10
TGME49_298050	hypothetical protein	418.859	0.843424	0.125031	6.74574	1.52246e-11	2.56525e-10
TGME49_255195	hypothetical protein	111.808	-1.70559	0.253503	-6.72811	1.71877e-11	2.8897e-10
TGME49_211695	hypothetical protein	59.7597	-2.11994	0.315468	-6.71999	1.81742e-11	3.04892e-10
TGME49_224810	hypothetical protein	73.5528	1.56416	0.23278	6.71945	1.82409e-11	3.05346e-10
TGME49_239790	BRCA1 C Terminus (BRCT) domain-containing protein	1325.88	0.635064	0.0945709	6.71522	1.87781e-11	3.13659e-10
TGME49_316280	transporter, major facilitator family protein	779.968	-1.53738	0.229217	-6.70709	1.98544e-11	3.30921e-10
TGME49_225160	hypothetical protein	1159.44	-0.934504	0.139806	-6.68428	2.32059e-11	3.85948e-10
TGME49_295730	tetratricopeptide repeat-containing protein	493.658	0.876217	0.131121	6.68253	2.34855e-11	3.89758e-10
TGME49_264600	hypothetical protein	720.02	-1.21403	0.182213	-6.66272	2.68808e-11	4.45149e-10
TGME49_244080	hypothetical protein	624.347	-1.22846	0.184704	-6.65099	2.91132e-11	4.81084e-10
TGME49_315123	hypothetical protein	80.947	1.59569	0.239944	6.65025	2.92602e-11	4.82481e-10
TGME49_305620	hypothetical protein	490.709	0.840272	0.126425	6.64643	3.0029e-11	4.94102e-10
TGME49_232030	hypothetical protein	1501.75	-1.24691	0.187947	-6.63434	3.25961e-11	5.352e-10
TGME49_315220	rhoptry protein ROP14	1972.77	-0.813092	0.122689	-6.62725	3.42001e-11	5.60344e-10
TGME49_242860	hypothetical protein	291.439	-1.05404	0.159144	-6.62319	3.51521e-11	5.74722e-10
TGME49_221340	hypothetical protein	308.19	-1.03687	0.156704	-6.61673	3.67224e-11	5.99126e-10
TGME49_236050	fructose-bisphosphate aldolase, putative	78.4693	-2.12895	0.322991	-6.59137	4.35798e-11	7.09505e-10
TGME49_233030	gliding-associated protein GAP70	2045.65	-1.11604	0.169385	-6.58874	4.43589e-11	7.20668e-10
TGME49_276980	hypothetical protein	213.221	1.43427	0.21797	6.58011	4.70115e-11	7.62159e-10
TGME49_240290	hypothetical protein	19.6286	3.89711	0.592797	6.5741	4.89482e-11	7.91894e-10
TGME49_201740	hypothetical protein	195.807	-1.2348	0.187851	-6.57329	4.92157e-11	7.94556e-10
TGME49_227010	rhoptry kinase family protein ROP30	405.507	0.820274	0.124824	6.57146	4.98234e-11	8.0255e-10
TGME49_236630	hypothetical protein	1747.67	-0.868946	0.132236	-6.57118	4.99189e-11	8.0255e-10
TGME49_219500	hypothetical protein	665.184	-0.790856	0.12047	-6.56476	5.21176e-11	8.36157e-10
TGME49_295740	hypothetical protein	22.2234	3.57056	0.544345	6.55938	5.40327e-11	8.65084e-10
TGME49_208830	hypothetical protein	6036.38	0.733856	0.111923	6.55681	5.49703e-11	8.78273e-10
TGME49_218520	microneme protein MIC6	12038.6	-0.918556	0.140264	-6.54877	5.80147e-11	9.24999e-10
TGME49_319900	hypothetical protein	974.21	-0.834918	0.127538	-6.54642	5.89316e-11	9.37681e-10
TGME49_308060	hypothetical protein	343.499	-1.28154	0.195942	-6.54039	6.13597e-11	9.74307e-10
TGME49_270350	hypothetical protein	532.702	-1.04577	0.159947	-6.5382	6.22639e-11	9.86633e-10
TGME49_227000	hypothetical protein	1047.14	-0.840607	0.128607	-6.53626	6.30772e-11	9.97473e-10
TGME49_262920	trypsin domain-containing protein	1402	-0.652027	0.0997862	-6.53424	6.39331e-11	1.00894e-09
TGME49_275610	protein kinase, other	1520.43	-0.972876	0.148946	-6.53172	6.50189e-11	1.02398e-09
TGME49_291890	microneme protein MIC1	12502.3	-1.01094	0.154785	-6.53123	6.52307e-11	1.02523e-09
TGME49_240560	MAPEG family protein	446.639	-1.17446	0.180262	-6.5153	7.25456e-11	1.13788e-09
TGME49_221220	hypothetical protein	62.0587	1.71832	0.263759	6.51475	7.28103e-11	1.13971e-09
TGME49_315210	rhoptry protein, putative	3449.45	-0.67677	0.104045	-6.50459	7.7907e-11	1.21702e-09
TGME49_220630	hypothetical protein	4408.29	1.25038	0.192397	6.49897	8.08743e-11	1.26082e-09
TGME49_204130	perforin-like protein PLP1	6897.45	-1.06101	0.163297	-6.49744	8.17001e-11	1.27113e-09
TGME49_318210	hypothetical protein	523.656	0.800376	0.12332	6.49022	8.57132e-11	1.33088e-09
TGME49_201810	hypothetical protein	1617.65	0.616926	0.0951304	6.48505	8.87019e-11	1.37177e-09
TGME49_253710	hypothetical protein	41.9062	2.07013	0.319211	6.48514	8.86489e-11	1.37177e-09
TGME49_301380	elongation factor Tu GTP binding domain-containing protein	600.439	0.745105	0.114944	6.48231	9.03292e-11	1.39414e-09
TGME49_212200	hypothetical protein	411.587	-1.0524	0.162358	-6.48198	9.05257e-11	1.39439e-09
TGME49_226690	hypothetical protein	368.156	-0.915777	0.141427	-6.47527	9.46438e-11	1.45379e-09
TGME49_257560	WD domain, G-beta repeat-containing protein	427.97	1.00764	0.155618	6.47508	9.47594e-11	1.45379e-09
TGME49_311470	rhoptry neck protein RON5	4383.2	-1.37798	0.212873	-6.47327	9.59046e-11	1.46844e-09
TGME49_235650	carrier superfamily protein	18.6394	3.83294	0.593042	6.46318	1.02524e-10	1.56669e-09
TGME49_213920	hypothetical protein	907.584	-0.711801	0.110276	-6.4547	1.08435e-10	1.65373e-09
TGME49_266910	cell-cycle-associated protein kinase GSK, putative	120.788	-1.44581	0.224013	-6.4541	1.08861e-10	1.65696e-09
TGME49_305590	ABC transporter transmembrane region domain-containing protein	959.091	-1.21897	0.189338	-6.43808	1.20995e-10	1.83803e-09
TGME49_202650	hypothetical protein	283.849	-1.04447	0.162299	-6.43546	1.23102e-10	1.86637e-09
TGME49_289510	hypothetical protein	429.549	0.869967	0.135258	6.43191	1.26007e-10	1.90667e-09
TGME49_244190	hypothetical protein	2496.27	-0.618644	0.096205	-6.43047	1.27207e-10	1.92105e-09
TGME49_273720	hypothetical protein	353.496	-0.909523	0.141581	-6.42406	1.32687e-10	1.99989e-09
TGME49_315830	hypothetical protein	22.2931	3.27456	0.509794	6.4233	1.33355e-10	2.00604e-09
TGME49_247690	phospholipid-translocating P-type ATPase, flippase subfamily protein	1246.24	-0.757928	0.118218	-6.41127	1.44309e-10	2.1666e-09
TGME49_239250	diacylglycerol kinase, putative	2988.99	0.731967	0.114259	6.40623	1.49159e-10	2.23506e-09
TGME49_212190	RNA recognition motif-containing protein	2034.71	0.607061	0.0948039	6.40333	1.52025e-10	2.2736e-09
TGME49_260820	IMC sub-compartment protein ISP1	1669.88	-1.28237	0.200308	-6.40198	1.53375e-10	2.28935e-09
TGME49_291800	ADP-ribosylation factor family protein	522.049	-0.759235	0.118736	-6.39429	1.6129e-10	2.40285e-09
TGME49_310160	argonaute AGO	54.6843	1.70295	0.26639	6.39269	1.62996e-10	2.42358e-09
TGME49_239770	alveolin domain containing intermediate filament IMC11	700.221	-1.02447	0.160288	-6.39141	1.64363e-10	2.43921e-09
TGME49_211850	hypothetical protein	847.951	-1.12049	0.175542	-6.38306	1.73587e-10	2.57115e-09
TGME49_227840	Memo family protein	681.696	-0.799376	0.125274	-6.38102	1.75909e-10	2.60055e-09
TGME49_285930	hypothetical protein	378.476	-0.937235	0.146931	-6.37874	1.78555e-10	2.63463e-09
TGME49_245540	hypothetical protein	407.878	-1.10724	0.173616	-6.37751	1.79987e-10	2.65069e-09
TGME49_239740	dense granule protein GRA14	4689.62	-0.950986	0.149215	-6.37326	1.85048e-10	2.72002e-09
TGME49_234670	actin-like family protein	125.094	-1.38547	0.21752	-6.3694	1.89765e-10	2.78407e-09
TGME49_265100	hypothetical protein	19.7499	3.51004	0.552246	6.35594	2.07162e-10	3.03353e-09
TGME49_247370	hypothetical protein	231.62	-1.37705	0.216689	-6.35496	2.08484e-10	3.0471e-09
TGME49_208450	protease inhibitor PI2	2222.98	-1.21774	0.191778	-6.34974	2.15682e-10	3.14635e-09
TGME49_233140	deoxyuridine 5'-triphosphate nucleotidohydrolase, putative	976.023	-1.56613	0.246967	-6.34146	2.27591e-10	3.30757e-09
TGME49_312622	DUF803 domain-containing protein	645.754	-0.832322	0.131247	-6.34165	2.27311e-10	3.30757e-09
TGME49_286240	kelch repeat protein, putative	1086.75	-0.725293	0.114467	-6.33625	2.35432e-10	3.41509e-09
TGME49_292100	2-oxoisovalerate dehydrogenase subunit alpha, putative	425.593	-0.860881	0.135907	-6.33434	2.38359e-10	3.44459e-09
TGME49_312580	hypothetical protein	577.352	-0.988899	0.156117	-6.33435	2.38338e-10	3.44459e-09
TGME49_262950	hypothetical protein	949.305	-1.11039	0.175469	-6.32814	2.48141e-10	3.57926e-09
TGME49_320490	N-acyl-phosphatidylethanolamine-hydrolyzing phospholipase D family protein	4052.42	0.673103	0.106503	6.32002	2.61533e-10	3.7654e-09
TGME49_272440	RNA recognition motif-containing protein	21.6047	3.21094	0.5082	6.31826	2.64521e-10	3.80132e-09
TGME49_310670	glycogen phosphorylase 1, putative	1571.59	0.746509	0.118191	6.31611	2.68221e-10	3.84732e-09
TGME49_254630	CMGC kinase	644.006	-1.085	0.171852	-6.31354	2.72724e-10	3.90466e-09
TGME49_294340	hypothetical protein	1737.51	-0.645719	0.102328	-6.31026	2.78565e-10	3.9809e-09
TGME49_252390	hypothetical protein	992.714	-1.25408	0.199098	-6.2988	2.99959e-10	4.27872e-09
TGME49_214080	toxofilin	1214.16	-1.1889	0.188971	-6.29141	3.146e-10	4.47928e-09
TGME49_209160	myristoyl CoA:protein N-myristoyltransferase	711.393	-0.780531	0.124435	-6.27258	3.55125e-10	5.04696e-09
TGME49_237180	hypothetical protein	889.271	-1.12723	0.179848	-6.26772	3.66374e-10	5.19726e-09
TGME49_212220	hypothetical protein	2751.07	0.818164	0.130674	6.26109	3.82287e-10	5.4063e-09
TGME49_227650	microtubule-associated protein RP/EB family, putative	888.541	-0.708818	0.113212	-6.261	3.82511e-10	5.4063e-09
TGME49_229480	calcium binding protein precursor, putative	6396.3	-0.834952	0.133423	-6.25793	3.9012e-10	5.50376e-09
TGME49_287440	hypothetical protein	62.5061	1.82647	0.291954	6.25604	3.94872e-10	5.56063e-09
TGME49_258870	hypothetical protein	7211.11	-0.596094	0.095336	-6.25257	4.0376e-10	5.67544e-09
TGME49_263500	vacuolar protein sorting-associated protein 26, putative	344.94	-0.908792	0.145601	-6.24164	4.33006e-10	6.07547e-09
TGME49_203990	rhoptry protein ROP12	1536.39	-0.803755	0.128802	-6.24022	4.36945e-10	6.11961e-09
TGME49_255635	hypothetical protein	192.57	1.0749	0.172262	6.23992	4.37794e-10	6.12039e-09
TGME49_262970	hypothetical protein	446.414	1.93956	0.310885	6.23883	4.40842e-10	6.15185e-09
TGME49_293730	DHHC zinc finger domain-containing protein	755.15	-0.969623	0.155443	-6.23781	4.43737e-10	6.18109e-09
TGME49_268580	hypothetical protein	569.853	0.937634	0.150475	6.23117	4.62953e-10	6.43714e-09
TGME49_241880	3'5'-cyclic nucleotide phosphodiesterase domain-containing protein	1877.68	1.27265	0.204267	6.23032	4.65482e-10	6.46066e-09
TGME49_205210	hypothetical protein	65.6856	1.84527	0.296517	6.22316	4.87247e-10	6.73851e-09
TGME49_208020	AP2 domain transcription factor AP2Ib-1	45.5005	1.79712	0.288767	6.22344	4.8638e-10	6.73851e-09
TGME49_238210	EGF family domain-containing protein	24.2366	2.93404	0.471566	6.2219	4.91185e-10	6.78081e-09
TGME49_253480	topoisomerase VIA, putative	44.0311	-2.41548	0.389183	-6.20654	5.41638e-10	7.46396e-09
TGME49_315320	SAG-related sequence SRS52A	4179.97	-1.04486	0.168364	-6.20592	5.43777e-10	7.48008e-09
TGME49_235370	hypothetical protein	3465.87	-1.4428	0.232758	-6.1987	5.69319e-10	7.8175e-09
TGME49_212210	hypothetical protein	704.701	-0.831584	0.134266	-6.19355	5.88235e-10	8.06289e-09
TGME49_275370	SAG-related sequence SRS47C	152.223	-1.12425	0.18158	-6.19149	5.95992e-10	8.15474e-09
TGME49_264190	hypothetical protein	521.406	0.76071	0.122876	6.19086	5.9836e-10	8.17265e-09
TGME49_231070	protein kinase	970.349	-0.806217	0.130237	-6.19041	6.00095e-10	8.18186e-09
TGME49_213780	radical SAM domain-containing protein	125.193	1.22838	0.198482	6.18886	6.06014e-10	8.24799e-09
TGME49_281900	SET domain containing lysine methyltransferase KMTox	1805.73	0.66918	0.108219	6.18358	6.26637e-10	8.51365e-09
TGME49_200590	Toxoplasma gondii family C protein	237.341	-0.912971	0.147762	-6.17866	6.46493e-10	8.76799e-09
TGME49_296231	hypothetical protein	1511.31	1.32321	0.214223	6.17679	6.5416e-10	8.8564e-09
TGME49_209850	RNA recognition motif-containing protein	1924.65	1.06605	0.172882	6.16635	6.98838e-10	9.44471e-09
TGME49_230830	ATPase family associated with various cellular activities (AAA) domain-containing protein	61.8827	1.74253	0.282749	6.16279	7.14732e-10	9.64264e-09
TGME49_289910	hypothetical protein	2175.29	-0.730519	0.11879	-6.14969	7.76324e-10	1.04553e-08
TGME49_221370	hypothetical protein	245.834	-1.30816	0.212738	-6.14914	7.79025e-10	1.04734e-08
TGME49_225920	hypothetical protein	424.018	-0.842413	0.137019	-6.14813	7.83993e-10	1.05219e-08
TGME49_313890	hypothetical protein	34.5458	-2.44302	0.397757	-6.14201	8.14858e-10	1.09171e-08
TGME49_210682	hypothetical protein	26.7536	2.68736	0.437806	6.13824	8.344e-10	1.11403e-08
TGME49_251460	hypothetical protein	478.885	-0.764969	0.12462	-6.13843	8.33406e-10	1.11403e-08
TGME49_286500	hypothetical protein	406.917	-1.0053	0.16404	-6.12841	8.87593e-10	1.183e-08
TGME49_230130	hypothetical protein	16.2742	4.67795	0.763641	6.12585	9.02009e-10	1.19938e-08
TGME49_295650	hypothetical protein	1291.07	0.594505	0.0970513	6.12568	9.02994e-10	1.19938e-08
TGME49_201860	hypothetical protein	5614.06	-1.62298	0.26502	-6.12398	9.1267e-10	1.21015e-08
TGME49_202900	zinc finger (CCCH type) motif-containing protein	1932.16	1.24712	0.20377	6.12026	9.34254e-10	1.23665e-08
TGME49_225550	phosphatidylserine decarboxylase	1419.81	0.64192	0.1049	6.11935	9.39563e-10	1.24154e-08
TGME49_204050	subtilisin SUB1	11852	-0.854479	0.139781	-6.11298	9.7788e-10	1.28997e-08
TGME49_273640	hypothetical protein	465.375	0.829165	0.135679	6.11123	9.88688e-10	1.302e-08
TGME49_297150	MORN repeat-containing protein	608.433	0.771885	0.126388	6.10728	1.01346e-09	1.33235e-08
TGME49_321650	hypothetical protein	1007.31	-1.10373	0.180864	-6.10254	1.04399e-09	1.37014e-08
TGME49_278530	multiprotein bridging factor type 1 family transcriptional co-activator, putative	4112.54	0.997688	0.16395	6.08532	1.16259e-09	1.52321e-08
TGME49_247950	hypothetical protein	44.73	-2.54701	0.418943	-6.07962	1.20469e-09	1.5757e-08
TGME49_230350	hypothetical protein	1832.91	-1.12555	0.185436	-6.06974	1.28115e-09	1.67286e-08
TGME49_297400	hypothetical protein	1179.52	-0.634051	0.104479	-6.06872	1.28936e-09	1.68075e-08
TGME49_205690	hypothetical protein	433.46	-0.77267	0.127406	-6.06462	1.32263e-09	1.7212e-08
TGME49_266090	hypothetical protein	657.305	-0.999261	0.16485	-6.06164	1.34738e-09	1.75046e-08
TGME49_286510	hypothetical protein	280.781	-0.901192	0.148705	-6.06028	1.35887e-09	1.76243e-08
TGME49_200340	hypothetical protein	30.4437	-2.90736	0.479771	-6.05988	1.36221e-09	1.76378e-08
TGME49_224570	hypothetical protein	401.416	-0.772305	0.127477	-6.05841	1.37476e-09	1.77706e-08
TGME49_272730	hypothetical protein	127.858	1.55209	0.256257	6.05679	1.38867e-09	1.79203e-08
TGME49_265820	Las1 family protein	381.877	0.93728	0.154814	6.05424	1.41079e-09	1.81754e-08
TGME49_289110	hypothetical protein	294.34	0.841826	0.139225	6.04653	1.47999e-09	1.90351e-08
TGME49_218240	hypothetical protein	2060.73	-0.696365	0.115265	-6.04144	1.52749e-09	1.96134e-08
TGME49_297650	Ser/Thr phosphatase family protein	2827.95	0.65899	0.109151	6.03739	1.56627e-09	2.00779e-08
TGME49_287470	hypothetical protein	308.144	2.19271	0.363368	6.03442	1.59537e-09	2.0417e-08
TGME49_223900	hypothetical protein	22.1219	2.84542	0.47166	6.03277	1.61171e-09	2.05921e-08
TGME49_270975	hypothetical protein	332.129	-0.856962	0.142061	-6.03236	1.61584e-09	2.06106e-08
TGME49_257370	hypothetical protein	446.128	-1.06193	0.176063	-6.03156	1.62385e-09	2.06787e-08
TGME49_224530	alveolin domain containing intermediate filament IMC5	1109.06	-0.661511	0.109839	-6.02257	1.71669e-09	2.18248e-08
TGME49_218720	calcium-dependent protein kinase CDPK6	744.355	-0.885917	0.14721	-6.01806	1.76524e-09	2.24052e-08
TGME49_220540	hypothetical protein	114.28	-1.34755	0.224073	-6.01388	1.81139e-09	2.29155e-08
TGME49_249300	hypothetical protein	2586.3	-0.756847	0.125847	-6.014	1.81e-09	2.29155e-08
TGME49_220950	hypothetical protein	5461.45	-0.65143	0.108361	-6.01168	1.83614e-09	2.31907e-08
TGME49_246550	aspartyl protease ASP3	3483.12	-0.774685	0.128982	-6.00614	1.89994e-09	2.39572e-08
TGME49_264990	hypothetical protein	2240.55	-1.01232	0.168644	-6.00271	1.94048e-09	2.44285e-08
TGME49_288550	hypothetical protein	281.851	-0.922267	0.153751	-5.99845	1.99213e-09	2.50379e-08
TGME49_232450	SWI2/SNF2-containing protein RAD54	296.364	-1.00517	0.16764	-5.99599	2.0225e-09	2.53783e-08
TGME49_262490	alpha/beta hydrolase, putative	1596.97	-0.782179	0.130536	-5.99206	2.07197e-09	2.59568e-08
TGME49_216240	hypothetical protein	376.379	-0.806419	0.134716	-5.98605	2.14997e-09	2.68903e-08
TGME49_282070	hypothetical protein	2532.43	-0.937777	0.156858	-5.97852	2.25178e-09	2.8118e-08
TGME49_300055	hypothetical protein	1145.65	-0.689808	0.115655	-5.96434	2.45628e-09	3.06221e-08
TGME49_259670	von Willebrand factor type A domain-containing protein	43.85	-2.97684	0.499192	-5.96332	2.47167e-09	3.07643e-08
TGME49_273300	hypothetical protein	30.5988	-2.72002	0.457441	-5.94618	2.7447e-09	3.41077e-08
TGME49_264030	aminotransferase, putative	678.577	-0.812942	0.136806	-5.94231	2.8103e-09	3.48667e-08
TGME49_217900	hypothetical protein	325.618	-0.998051	0.168222	-5.93294	2.97561e-09	3.68584e-08
TGME49_311310	protein phosphatase 2B catalytic subunit, calcineurin family phosphatse superfamily protein	1960.48	-0.577113	0.0973446	-5.92856	3.05611e-09	3.77948e-08
TGME49_252250	ATPase, AAA family protein	288.965	1.03024	0.173798	5.9278	3.07026e-09	3.79091e-08
TGME49_207130	SAG-related sequence SRS49A	15.6704	3.72718	0.629162	5.92404	3.14125e-09	3.87237e-08
TGME49_219070	cyclic nucleotide-binding domain-containing protein	870.517	-0.668449	0.112897	-5.92088	3.20229e-09	3.93504e-08
TGME49_228770	hypothetical protein	769.263	0.843022	0.142377	5.92104	3.19912e-09	3.93504e-08
TGME49_288730	hypothetical protein	305.872	0.99666	0.168379	5.91915	3.23605e-09	3.97021e-08
TGME49_221270	oxidoreductase, 2OG-Fe(II) oxygenase family protein	831.95	-0.727338	0.122993	-5.91364	3.34623e-09	4.09886e-08
TGME49_213700	hypothetical protein	28.0051	2.22941	0.377647	5.90341	3.56054e-09	4.35447e-08
TGME49_261440	ARM repeats containing protein	2506.38	-0.53197	0.0901304	-5.90223	3.58623e-09	4.37895e-08
TGME49_208910	hypothetical protein	590.251	-1.03566	0.175648	-5.89625	3.71847e-09	4.53325e-08
TGME49_243200	hypothetical protein	4476.01	-1.03643	0.175899	-5.89216	3.81171e-09	4.63959e-08
TGME49_206630	hypothetical protein	717.798	0.741552	0.1259	5.89	3.86199e-09	4.69338e-08
TGME49_266970	hypothetical protein	304.925	-1.23017	0.208938	-5.88773	3.91546e-09	4.75088e-08
TGME49_259880	hypothetical protein	949.892	-0.657549	0.1117	-5.88676	3.93832e-09	4.77112e-08
TGME49_207875	GCC2 and GCC3 domain-containing protein	30.2266	2.47082	0.420134	5.88103	4.07724e-09	4.92758e-08
TGME49_266860	BTB/POZ domain-containing protein	22.4098	2.60048	0.442191	5.88091	4.08024e-09	4.92758e-08
TGME49_265230	electron transfer flavoprotein-ubiquinone oxidoreductase	162.203	-1.1271	0.191734	-5.87844	4.14157e-09	4.99383e-08
TGME49_313790	hypothetical protein	553.029	-0.696933	0.118574	-5.8776	4.16266e-09	5.01142e-08
TGME49_285445	hypothetical protein	17.0273	3.53283	0.601748	5.87094	4.33331e-09	5.20874e-08
TGME49_209985	cAMP-dependent protein kinase	104.705	1.38146	0.235421	5.86804	4.40966e-09	5.29228e-08
TGME49_225530	metal cation transporter, ZIP family protein	1654.41	0.585121	0.0999679	5.85309	4.82521e-09	5.77918e-08
TGME49_298040	hypothetical protein	230.036	0.877947	0.150002	5.85291	4.83034e-09	5.77918e-08
TGME49_240830	hydrolase, alpha/beta fold family protein	207.147	0.901353	0.154033	5.85168	4.86626e-09	5.81314e-08
TGME49_203390	CRAL/TRIO domain-containing protein	966.687	-1.0842	0.185385	-5.84837	4.96404e-09	5.92079e-08
TGME49_311370	methylmalonate-semialdehyde dehydrogenase [acylating], putative	27.3415	2.53766	0.434177	5.84476	5.07288e-09	6.04127e-08
TGME49_269780	ADP-ribosylation factor, putative	165.943	-1.21098	0.207423	-5.83822	5.27617e-09	6.27368e-08
TGME49_268860	enolase 1	32.2532	2.42938	0.416388	5.83441	5.39809e-09	6.40878e-08
TGME49_202500	GAPM1a	6375.9	-1.08325	0.185709	-5.83307	5.44163e-09	6.45054e-08
TGME49_291030	zinc finger, C3HC4 type (RING finger) domain-containing protein	291.933	-0.850864	0.145978	-5.82871	5.58569e-09	6.61116e-08
TGME49_228160	acid phosphatase	908.161	-1.07327	0.184165	-5.82777	5.61721e-09	6.63829e-08
TGME49_211650	hypothetical protein	541.437	-0.82546	0.141904	-5.81704	5.98986e-09	7.06785e-08
TGME49_310620	starch binding domain-containing protein	695.384	-0.870935	0.149829	-5.81287	6.14092e-09	7.23504e-08
TGME49_311650	leucine rich repeat-containing protein	567.654	0.676077	0.116367	5.80986	6.25258e-09	7.35536e-08
TGME49_235515	MORN repeat-containing protein	91.555	1.32005	0.227261	5.80852	6.30268e-09	7.39176e-08
TGME49_295950	KRUF family protein	717.065	1.98647	0.341982	5.8087	6.29599e-09	7.39176e-08
TGME49_229350	HEAT repeat-containing protein	279.353	-1.17463	0.202378	-5.80413	6.46996e-09	7.57643e-08
TGME49_243635	hypothetical protein	172.988	0.992444	0.171028	5.80281	6.52117e-09	7.62483e-08
TGME49_203930	hypothetical protein	1987.95	-0.734329	0.126554	-5.80249	6.53386e-09	7.6281e-08
TGME49_266300	hypothetical protein	982.651	-1.00878	0.173894	-5.8011	6.58796e-09	7.67965e-08
TGME49_225300	hypothetical protein	916.371	-0.689737	0.118974	-5.79738	6.73572e-09	7.84006e-08
TGME49_235380	hypothetical protein	699.538	-0.826749	0.142623	-5.79673	6.76196e-09	7.85875e-08
TGME49_209200	hypothetical protein	639.175	-0.660929	0.114115	-5.79176	6.96517e-09	8.08273e-08
TGME49_210430	DnaJ domain-containing protein	1169.83	-0.776938	0.134356	-5.7827	7.35114e-09	8.51783e-08
TGME49_300240	syntaxin 6, n-terminal protein	172.779	-1.08571	0.187881	-5.77874	7.52642e-09	8.70785e-08
TGME49_246950	hypothetical protein	826.559	-0.65298	0.11312	-5.77243	7.81367e-09	9.02666e-08
TGME49_205380	fructose-bisphospatase I	2084.42	0.572213	0.0991645	5.77034	7.91117e-09	9.12563e-08
TGME49_234250	hypothetical protein	1508.93	-0.606872	0.105183	-5.76966	7.94332e-09	9.14905e-08
TGME49_249330	DNA repair protein rad10 subfamily protein	142.844	-1.13066	0.196049	-5.76723	8.05843e-09	9.25688e-08
TGME49_316650	hypothetical protein	374.341	-0.843804	0.146311	-5.76718	8.06093e-09	9.25688e-08
TGME49_286140	hypothetical protein	274.54	-1.01862	0.176768	-5.76248	8.28863e-09	9.50422e-08
TGME49_297492	hypothetical protein	464.684	-0.835214	0.14519	-5.75257	8.78981e-09	1.00639e-07
TGME49_295060	exonuclease	356.18	0.755257	0.131364	5.74933	8.95997e-09	1.02436e-07
TGME49_309410	AP2 domain transcription factor AP2XI-1	717.432	-0.666388	0.115958	-5.7468	9.09463e-09	1.03821e-07
TGME49_208320	polynucleotide kinase 3 phosphatase	448.913	0.741701	0.129103	5.74503	9.19035e-09	1.04759e-07
TGME49_257760	hypothetical protein	893.608	1.07113	0.186474	5.74409	9.24156e-09	1.05188e-07
TGME49_272640	eukaryotic initiation factor-2B, epsilon subunit, putative	612.803	-0.818421	0.142615	-5.73868	9.54157e-09	1.08442e-07
TGME49_315520	calcium binding egf domain-containing protein	52.064	1.58678	0.276638	5.73595	9.69648e-09	1.10041e-07
TGME49_295125	rhoptry protein ROP4	123.684	-1.16252	0.203023	-5.72603	1.02807e-08	1.16499e-07
TGME49_310150	AMP-binding enzyme domain-containing protein	2047.55	0.622425	0.108721	5.725	1.03435e-08	1.17039e-07
TGME49_306400	hypothetical protein	1365.95	0.750449	0.131138	5.7226	1.04904e-08	1.18527e-07
TGME49_230850	hypothetical protein	1030.63	-0.917064	0.160294	-5.72114	1.0581e-08	1.19376e-07
TGME49_319710	kinesin motor domain-containing protein	455.302	-0.719239	0.125734	-5.72035	1.06307e-08	1.19762e-07
TGME49_218890	hypothetical protein	19.8521	3.52228	0.615881	5.7191	1.0709e-08	1.20469e-07
TGME49_300360	ADP/ATP translocase	279.099	-1.1726	0.20506	-5.71834	1.07571e-08	1.20833e-07
TGME49_313380	hypothetical protein	5865.45	-0.958452	0.167626	-5.7178	1.0791e-08	1.21038e-07
TGME49_242240	rhoptry kinase family protein ROP19A	242.402	-1.13551	0.198689	-5.71504	1.09681e-08	1.22846e-07
TGME49_318880	hypothetical protein	104.19	-1.62846	0.285215	-5.7096	1.13244e-08	1.26652e-07
TGME49_245660	hypothetical protein	873.009	0.578544	0.101384	5.70645	1.15356e-08	1.28828e-07
TGME49_251740	AP2 domain transcription factor AP2XII-9	1329.86	-0.898799	0.157611	-5.70266	1.17955e-08	1.3154e-07
TGME49_201220	zinc finger protein	273.569	-0.987445	0.17328	-5.69855	1.20829e-08	1.34551e-07
TGME49_321620	dynamin-related protein DRPB	2376.73	-0.539607	0.0947227	-5.69671	1.22144e-08	1.35819e-07
TGME49_293540	hypothetical protein	655.491	-0.836844	0.14694	-5.69515	1.23265e-08	1.36869e-07
TGME49_213400	zinc finger (CCCH type) motif-containing protein	491.527	-0.698545	0.122711	-5.69262	1.25108e-08	1.38715e-07
TGME49_233390	hypothetical protein	375.145	-0.799994	0.140569	-5.69109	1.26228e-08	1.39756e-07
TGME49_220380	hypothetical protein	580.866	-0.994	0.174681	-5.69037	1.26762e-08	1.40146e-07
TGME49_273120	SAG-related sequence SRS30C	80.834	-1.97569	0.34733	-5.68822	1.28371e-08	1.41723e-07
TGME49_291075	hypothetical protein	24.318	2.72252	0.47873	5.68697	1.29311e-08	1.42556e-07
TGME49_222400	hypothetical protein	1907.49	0.547279	0.0962441	5.68636	1.29774e-08	1.42862e-07
TGME49_319658	CBF/Mak21 family protein	313.842	0.782227	0.137727	5.67953	1.35065e-08	1.48475e-07
TGME49_211000	hypothetical protein	42.1254	1.8837	0.33179	5.67739	1.36769e-08	1.50134e-07
TGME49_252260	hypothetical protein	36.5682	2.1213	0.373869	5.67389	1.39587e-08	1.52794e-07
TGME49_265330	cell-cycle-associated protein kinase GSK, putative	1843.56	-0.664035	0.117029	-5.67413	1.39395e-08	1.52794e-07
TGME49_267070	aquaporin 2	984.772	-0.957072	0.168751	-5.67152	1.41534e-08	1.54705e-07
TGME49_263290	rhomboid protease ROM2	175.454	-1.09884	0.194018	-5.6636	1.48233e-08	1.61798e-07
TGME49_269910	transcription factor C2H2, putative	49.9321	-2.1407	0.378245	-5.65954	1.51776e-08	1.65432e-07
TGME49_285870	SAG-related sequence SRS20A	2002.86	-0.85452	0.151155	-5.65328	1.57414e-08	1.71335e-07
TGME49_224540	hypothetical protein	681.219	-1.36479	0.242234	-5.63419	1.75883e-08	1.91168e-07
TGME49_239270	hypothetical protein	1953.24	1.01305	0.180224	5.62109	1.89755e-08	2.05955e-07
TGME49_244710	hypothetical protein	103.9	-2.21469	0.394153	-5.61886	1.92225e-08	2.08342e-07
TGME49_247530	hypothetical protein	1481.63	-0.969077	0.172501	-5.6178	1.93407e-08	2.0933e-07
TGME49_263850	hypothetical protein	1113.07	-0.992644	0.176713	-5.61728	1.93985e-08	2.09661e-07
TGME49_315500	hypothetical protein	672.106	-0.879831	0.156653	-5.61645	1.9492e-08	2.10378e-07
TGME49_229650	josephin protein	503.956	-0.890804	0.158668	-5.61425	1.97417e-08	2.12775e-07
TGME49_310780	dense granule protein GRA4	8027.89	-1.00421	0.178941	-5.61197	2.00033e-08	2.15293e-07
TGME49_288540	nucleoside transporter protein	1351.56	0.528034	0.0942375	5.60322	2.10401e-08	2.26137e-07
TGME49_246450	hypothetical protein	578.773	-0.699317	0.125209	-5.58522	2.33403e-08	2.50511e-07
TGME49_250340	centrin 2	1286.91	-0.726993	0.130297	-5.5795	2.41208e-08	2.58528e-07
TGME49_223060	MORN repeat-containing protein	492.24	1.51633	0.271897	5.57687	2.44885e-08	2.62105e-07
TGME49_319850	splicing factor U2AF family SnRNP auxilary factor large subunit, RRM domain-containing protein	2419.81	0.615076	0.110409	5.57089	2.53441e-08	2.70887e-07
TGME49_253140	hypothetical protein	370.139	-1.13465	0.203745	-5.56896	2.5626e-08	2.73521e-07
TGME49_240570	hypothetical protein	682.899	-0.72498	0.13034	-5.56225	2.66325e-08	2.83871e-07
TGME49_205020	hypothetical protein	32.3902	-2.54958	0.458758	-5.55756	2.73566e-08	2.91187e-07
TGME49_294610	histone lysine methyltransferase, SET, putative	5025.81	-1.25949	0.226746	-5.55463	2.78207e-08	2.95719e-07
TGME49_243250	myosin H	1157.42	-0.994692	0.179085	-5.5543	2.78728e-08	2.95866e-07
TGME49_316250	hypothetical protein	2686.55	-0.71822	0.129613	-5.54128	3.00265e-08	3.18289e-07
TGME49_239010	hypothetical protein	1515.93	0.669105	0.120763	5.54067	3.01313e-08	3.18962e-07
TGME49_278780	hypothetical protein	508.349	-0.829798	0.150007	-5.53172	3.17102e-08	3.35216e-07
TGME49_265780	flagellar/basal body protein	346.946	-0.888156	0.160595	-5.53039	3.19514e-08	3.37303e-07
TGME49_316710	hypothetical protein	940.49	-0.96407	0.174354	-5.52939	3.21344e-08	3.38772e-07
TGME49_277080	microneme protein MIC5	9362.58	-0.855274	0.15504	-5.51647	3.45874e-08	3.64135e-07
TGME49_204010	hypothetical protein	29.3572	2.13856	0.387748	5.51533	3.4812e-08	3.66e-07
TGME49_204440	cyclic nucleotide-binding domain-containing protein	67.0608	-1.60964	0.291895	-5.51446	3.49844e-08	3.67313e-07
TGME49_301440	calcium-dependent protein kinase CDPK1	4696.77	-0.596956	0.108311	-5.5115	3.5579e-08	3.73048e-07
TGME49_252220	tetratricopeptide repeat domain containing protein	976.419	0.617676	0.112096	5.51025	3.5833e-08	3.75201e-07
TGME49_238200	alpha/beta hydrolase fold domain-containing protein	16.9977	3.13721	0.569591	5.50783	3.63274e-08	3.79485e-07
TGME49_308096	rhoptry kinase family protein (incomplete catalytic triad)	21.0397	2.54715	0.462465	5.50777	3.63405e-08	3.79485e-07
TGME49_201380	chorismate synthase, putative	3260.58	0.507567	0.0921896	5.50568	3.67739e-08	3.83492e-07
TGME49_257720	proton ATPase, putative	16.8736	3.23478	0.587938	5.5019	3.75712e-08	3.91278e-07
TGME49_310005	hypothetical protein	220.647	-0.946916	0.17217	-5.49987	3.80065e-08	3.95278e-07
TGME49_253430	asparagine synthetase, putative	10838.1	0.726149	0.13236	5.48616	4.10772e-08	4.26639e-07
TGME49_310520	3'5'-cyclic nucleotide phosphodiesterase domain-containing protein	133.453	-1.18922	0.216846	-5.48419	4.15369e-08	4.30834e-07
TGME49_211600	hypothetical protein	704.911	-0.899651	0.164056	-5.48379	4.16314e-08	4.31234e-07
TGME49_257530	transporter, major facilitator family protein	20219	0.691544	0.126234	5.47825	4.2955e-08	4.44348e-07
TGME49_215910	hypothetical protein	4019.22	1.47447	0.269577	5.46957	4.5113e-08	4.66047e-07
TGME49_310230	hypothetical protein	522.826	-1.10479	0.202202	-5.46379	4.66082e-08	4.8085e-07
TGME49_219180	acetyltransferase, GNAT family protein	247.107	-0.937435	0.171785	-5.45703	4.84164e-08	4.98838e-07
TGME49_278580	hypothetical protein	47.1584	1.63342	0.299364	5.4563	4.86152e-08	5.00218e-07
TGME49_317720	eukaryotic translation initiation factor 3 subunit 7, putative	4662.18	0.622132	0.114135	5.45082	5.01377e-08	5.15196e-07
TGME49_266760	isocitrate dehydrogenase	502.987	-0.879989	0.161588	-5.4459	5.15455e-08	5.28959e-07
TGME49_216820	transporter, major facilitator family protein	2017.64	-0.632952	0.116361	-5.43956	5.34133e-08	5.47398e-07
TGME49_267750	hypothetical protein	1212.67	0.636791	0.1171	5.43802	5.38772e-08	5.5142e-07
TGME49_239300	hypothetical protein	355.393	-1.42335	0.262027	-5.43206	5.5706e-08	5.69382e-07
TGME49_223790	hypothetical protein	772.635	-0.775303	0.142781	-5.43	5.6353e-08	5.75232e-07
TGME49_214510	hypothetical protein	22.4676	2.42931	0.447962	5.42303	5.85984e-08	5.97363e-07
TGME49_278975	ICE family protease (caspase) p20 domain-containing protein	646.54	-0.930889	0.171665	-5.42272	5.87005e-08	5.97614e-07
TGME49_305250	hypothetical protein	2756.66	-0.67265	0.124091	-5.4206	5.93988e-08	6.03927e-07
TGME49_216480	NMD3 family protein	679.246	0.820655	0.151526	5.41592	6.09749e-08	6.19136e-07
TGME49_250720	hypothetical protein	92.4702	1.55672	0.288171	5.40207	6.58774e-08	6.68037e-07
TGME49_254420	phospholipase, patatin family protein	261.191	-0.826122	0.152943	-5.40149	6.60903e-08	6.69316e-07
TGME49_258670	hypothetical protein	461.388	0.906918	0.16792	5.40088	6.6316e-08	6.70722e-07
TGME49_322010	myosin-light-chain kinase	128.773	-1.12503	0.208475	-5.39646	6.79694e-08	6.86544e-07
TGME49_233790	serine/threonine protein kinase AktR, putative	237.486	-1.00215	0.185748	-5.39521	6.8445e-08	6.90445e-07
TGME49_205730	hypothetical protein	334.852	-0.911951	0.169223	-5.38905	7.08299e-08	7.13485e-07
TGME49_273140	radical SAM methylthiotransferase, MiaB/RimO family protein	617.522	0.93259	0.173059	5.38884	7.0914e-08	7.13485e-07
TGME49_240580	hypothetical protein	37.2681	1.7396	0.323082	5.38438	7.26939e-08	7.30441e-07
TGME49_203310	dense granule protein GRA7	22294.1	-0.955941	0.17776	-5.37771	7.54387e-08	7.57036e-07
TGME49_268690	hypothetical protein	338.935	0.772712	0.143733	5.37603	7.6145e-08	7.63131e-07
TGME49_235130	transmembrane protein	1380.61	-0.640621	0.119278	-5.37082	7.83809e-08	7.84521e-07
TGME49_219270	multi-pass transmembrane protein	6455.61	-0.675911	0.125864	-5.37015	7.86694e-08	7.86388e-07
TGME49_256020	EFHC1, putative	49.731	-2.28302	0.425453	-5.3661	8.04586e-08	8.03233e-07
TGME49_223420	DnaJ domain-containing protein	335.888	-0.971573	0.181088	-5.3652	8.08594e-08	8.06191e-07
TGME49_219530	hypothetical protein	163.449	-1.2392	0.231166	-5.36065	8.29224e-08	8.25693e-07
TGME49_305455	hypothetical protein	161.296	-0.975401	0.182038	-5.35824	8.40387e-08	8.3573e-07
TGME49_272410	phosphogluconate dehydrogenase (decarboxylating), NAD binding domain-containing protein	693.087	0.632612	0.118103	5.35644	8.4879e-08	8.43001e-07
TGME49_318275	peptidyl-prolyl cis-trans isomerase, FKBP-type domain-containing protein	114.586	-1.08491	0.202575	-5.35559	8.52762e-08	8.45857e-07
TGME49_298820	hypothetical protein	15.63	3.14761	0.588211	5.35116	8.7391e-08	8.65721e-07
TGME49_321420	kelch repeat-containing protein	664.677	-0.814057	0.152224	-5.34776	8.90512e-08	8.81036e-07
TGME49_312950	hypothetical protein	429.38	-0.901218	0.168686	-5.34257	9.16366e-08	9.05454e-07
TGME49_255930	hypothetical protein	452.047	0.693741	0.130132	5.33106	9.76403e-08	9.63543e-07
TGME49_264720	hypothetical protein	421.497	0.772518	0.144944	5.32975	9.83478e-08	9.69285e-07
TGME49_315300	transcription factor IIB, putative	316.731	-0.930642	0.174767	-5.32505	1.00925e-07	9.93416e-07
TGME49_275310	hypothetical protein	623.72	-0.737415	0.138488	-5.32474	1.01096e-07	9.93834e-07
TGME49_287040	hypothetical protein	414.534	-1.16034	0.217966	-5.32348	1.01798e-07	9.99459e-07
TGME49_248290	WD domain, G-beta repeat-containing protein	758.54	0.759373	0.142696	5.32161	1.02851e-07	1.00851e-06
TGME49_320740	hypothetical protein	1351.9	-0.874484	0.164335	-5.32133	1.03011e-07	1.0088e-06
TGME49_271000	hypothetical protein	492.398	-1.15078	0.216311	-5.32004	1.03745e-07	1.01471e-06
TGME49_295420	hypothetical protein	945.774	-0.569551	0.107169	-5.31451	1.06947e-07	1.0447e-06
TGME49_234380	hypothetical protein	2994.25	-0.907891	0.171071	-5.30708	1.11393e-07	1.08538e-06
TGME49_258770	polypeptide n-acetylgalactosaminyltransferase 12, putative	873.116	-0.60101	0.113244	-5.30721	1.11318e-07	1.08538e-06
TGME49_246010	hypothetical protein	86.424	-1.35568	0.255637	-5.30315	1.13822e-07	1.10765e-06
TGME49_212270	hypothetical protein	3696.53	-0.688267	0.12982	-5.30172	1.1472e-07	1.11357e-06
TGME49_236540	RNA recognition motif-containing protein	4813.43	0.470678	0.0887753	5.3019	1.14605e-07	1.11357e-06
TGME49_211015	hypothetical protein	371.548	0.679526	0.128204	5.30033	1.15592e-07	1.12063e-06
TGME49_311090	ubiquitin carboxyl-terminal hydrolase	1029.17	-0.606627	0.114466	-5.2996	1.16054e-07	1.1237e-06
TGME49_215347	hypothetical protein	92.5494	-1.55435	0.293398	-5.29773	1.1725e-07	1.13386e-06
TGME49_294410	hypothetical protein	26.2578	2.1653	0.408905	5.29535	1.1879e-07	1.14731e-06
TGME49_218880	SF-assemblin, putative	1005.7	-0.864325	0.163408	-5.28936	1.22747e-07	1.18405e-06
TGME49_312490	hypothetical protein	1115.48	0.567959	0.10745	5.28579	1.25163e-07	1.20585e-06
TGME49_234190	serine hydroxymethyltransferase 2, putative	1728.42	-0.545353	0.10318	-5.28543	1.25408e-07	1.2067e-06
TGME49_201690	BT1 family protein	105.174	-1.14868	0.217456	-5.28236	1.2753e-07	1.22559e-06
TGME49_315980	EREBP-4 family protein	282.629	-0.927489	0.17564	-5.28063	1.28741e-07	1.23569e-06
TGME49_241180	hypothetical protein	790.643	-0.684244	0.129643	-5.2779	1.30673e-07	1.25268e-06
TGME49_267300	hypothetical protein	617.164	-0.894931	0.169972	-5.26515	1.40072e-07	1.34112e-06
TGME49_277260	hypothetical protein	1995.03	-1.13443	0.215477	-5.26476	1.40373e-07	1.34232e-06
TGME49_306490	hypothetical protein	1058.75	-0.927329	0.176354	-5.25835	1.45356e-07	1.38826e-06
TGME49_210980	alternative splicing type 3 and, putative	669.244	-0.619437	0.11784	-5.2566	1.46743e-07	1.39977e-06
TGME49_316570	hypothetical protein	1267.6	0.528976	0.100645	5.25587	1.47323e-07	1.40357e-06
TGME49_309860	hypothetical protein	36.2435	-2.08055	0.395949	-5.2546	1.48349e-07	1.4116e-06
TGME49_304680	ubiquitin family protein	360.729	-0.707905	0.134871	-5.24877	1.53122e-07	1.45522e-06
TGME49_221480	hypothetical protein	1676.87	-0.634584	0.120984	-5.24518	1.56131e-07	1.48199e-06
TGME49_232380	WD domain, G-beta repeat-containing protein	599.568	0.771365	0.147068	5.24495	1.56322e-07	1.48199e-06
TGME49_228110	hypothetical protein	411.029	-0.985429	0.188478	-5.22834	1.71035e-07	1.61948e-06
TGME49_271935	hypothetical protein	616.571	-0.816253	0.156216	-5.22515	1.74015e-07	1.64568e-06
TGME49_256060	nucleosome assembly protein (nap) protein	638.432	-0.743763	0.142383	-5.22367	1.75414e-07	1.65688e-06
TGME49_264640	bromodomain-containing protein	2667.98	0.63648	0.121952	5.21909	1.79807e-07	1.69629e-06
TGME49_258700	transporter, major facilitator family protein	977.791	-0.695997	0.133426	-5.21635	1.82486e-07	1.71947e-06
TGME49_220930	hypothetical protein	1196.46	-0.878269	0.168806	-5.20284	1.96263e-07	1.84702e-06
TGME49_299020	AP2 domain transcription factor AP2III-4	16.1482	3.60005	0.692643	5.19756	2.01922e-07	1.89797e-06
TGME49_226500	hypothetical protein	516.383	-1.30543	0.251187	-5.19705	2.02471e-07	1.90081e-06
TGME49_217630	hypothetical protein	57.5829	-1.4774	0.284686	-5.18957	2.10778e-07	1.97491e-06
TGME49_268220	hypothetical protein	35.7011	1.7819	0.343367	5.18949	2.10875e-07	1.97491e-06
TGME49_242000	DUF51 family protein	2305.89	0.490637	0.0945727	5.18793	2.12646e-07	1.98908e-06
TGME49_265320	hypothetical protein	40.6213	-1.96966	0.379739	-5.18686	2.13864e-07	1.99805e-06
TGME49_210830	RIO1 family protein	330.644	0.70406	0.135902	5.18065	2.21117e-07	2.06331e-06
TGME49_215360	hypothetical protein	467.026	-0.944189	0.182265	-5.18029	2.21536e-07	2.06472e-06
TGME49_215500	TPR repeat-containing protein	56.1432	-1.45734	0.281456	-5.17784	2.24465e-07	2.0895e-06
TGME49_232040	hypothetical protein	89.741	-1.26465	0.244264	-5.17739	2.25012e-07	2.09207e-06
TGME49_231950	hypothetical protein	413.9	-0.776695	0.150212	-5.17067	2.33252e-07	2.16607e-06
TGME49_313750	hypothetical protein	349.164	0.789656	0.15276	5.16926	2.35017e-07	2.17983e-06
TGME49_215660	hypothetical protein	317.469	0.683174	0.132349	5.1619	2.44458e-07	2.26468e-06
TGME49_294640	ribonucleoside-diphosphate reductase large chain	2924.46	-0.519689	0.10079	-5.15614	2.52097e-07	2.33266e-06
TGME49_204070	YT521-B family protein	1294.66	0.879682	0.170659	5.15463	2.54127e-07	2.34862e-06
TGME49_214760	erythronate-4-phosphate dehydrogenase domain-containing protein	80.6366	-1.43562	0.278608	-5.15282	2.56604e-07	2.36867e-06
TGME49_293290	hypothetical protein	33.1062	2.71955	0.527803	5.15258	2.56921e-07	2.36876e-06
TGME49_240960	AIG2 family protein	555.227	-0.778413	0.151095	-5.15181	2.57978e-07	2.37567e-06
TGME49_263520	microtubule associated protein SPM1	2716.67	-0.919408	0.17849	-5.15102	2.59071e-07	2.3829e-06
TGME49_249890	hypothetical protein	209.778	1.02582	0.199241	5.14865	2.62365e-07	2.41032e-06
TGME49_319350	SAG-related sequence SRS17B	1759.04	-0.874556	0.169964	-5.14555	2.66738e-07	2.44758e-06
TGME49_232590	glutamate-cysteine ligase, catalytic subunit domain-containing protein	476.547	0.98133	0.190731	5.1451	2.67378e-07	2.45054e-06
TGME49_233450	SAG-related sequence SRS29A	2162.04	-0.606575	0.11794	-5.14306	2.70301e-07	2.47277e-06
TGME49_258730	hypothetical protein	889.448	-1.01922	0.198178	-5.14296	2.70445e-07	2.47277e-06
TGME49_224940	hypothetical protein	147.636	0.975084	0.189604	5.14273	2.70773e-07	2.47285e-06
TGME49_215180	hypothetical protein	25.8945	-2.34696	0.456519	-5.14098	2.73306e-07	2.49303e-06
TGME49_315510	hypothetical protein	590.496	-0.807786	0.157213	-5.13815	2.7746e-07	2.52793e-06
TGME49_286770	hypothetical protein	236.72	-1.27463	0.248107	-5.13741	2.78546e-07	2.53484e-06
TGME49_235183	PAN domain-containing protein	17.3877	2.51513	0.490296	5.12981	2.90038e-07	2.6363e-06
TGME49_239560	myosin E	132.317	-1.53395	0.299174	-5.12729	2.93949e-07	2.66871e-06
TGME49_219240	Peptidyl-tRNA hydrolase PTH2 domain-containing protein	199.306	-1.31883	0.257444	-5.12277	3.01078e-07	2.73022e-06
TGME49_294620	eukaryotic initiation factor-3, subunit 8, putative	3918.95	0.465078	0.0909793	5.1119	3.18928e-07	2.8887e-06
TGME49_213255	hypothetical protein	135.87	1.45833	0.285301	5.11156	3.1951e-07	2.89058e-06
TGME49_222420	hypothetical protein	17.7231	2.62287	0.513678	5.10606	3.28938e-07	2.97239e-06
TGME49_310420	hypothetical protein	3034.76	-0.948808	0.185952	-5.10244	3.35297e-07	3.0263e-06
TGME49_237200	sphingolipid delta 4 desaturase/c-4 hydroxylase protein des2 family protein	1251.03	-0.59346	0.116437	-5.09685	3.45349e-07	3.11338e-06
TGME49_227380	hypothetical protein	5643.58	0.548361	0.107608	5.09589	3.47103e-07	3.12429e-06
TGME49_253950	protein fam50a, putative	439.682	0.902821	0.177171	5.09575	3.47368e-07	3.12429e-06
TGME49_257330	hypothetical protein	635.101	-0.592224	0.116249	-5.09446	3.49731e-07	3.14188e-06
TGME49_213445	hypothetical protein	1526.06	0.829342	0.163004	5.08786	3.62133e-07	3.24951e-06
TGME49_309885	hypothetical protein	169.859	-1.04793	0.20625	-5.08089	3.7568e-07	3.36715e-06
TGME49_237220	DNA replication licensing factor Mcm7, putative	1070.41	-0.689109	0.135712	-5.07772	3.81984e-07	3.41969e-06
TGME49_247460	proliferating cell nuclear antigen PCNA1	2202.28	-0.741631	0.146161	-5.07406	3.89425e-07	3.48227e-06
TGME49_265070	hypothetical protein	285.355	-0.727778	0.143445	-5.07357	3.90413e-07	3.48706e-06
TGME49_305850	RNA recognition motif-containing protein	2062.66	0.531175	0.104742	5.07125	3.9522e-07	3.52591e-06
TGME49_319600	alpha-tubulin N-acetyltransferase, putative	371.064	-0.736879	0.145521	-5.06372	4.11153e-07	3.66382e-06
TGME49_223150	START domain-containing protein	303.622	0.725876	0.143379	5.06265	4.13474e-07	3.68025e-06
TGME49_289850	hypothetical protein	12.0034	4.54636	0.898615	5.05929	4.20819e-07	3.74131e-06
TGME49_226960	phosphofructokinase PFKII	6209.83	0.528439	0.10448	5.05778	4.24168e-07	3.76675e-06
TGME49_241175	hypothetical protein	70.271	-1.60045	0.316967	-5.04927	4.43513e-07	3.93401e-06
TGME49_287160	internal kinesin motor domain protein	1843.55	-0.779299	0.154407	-5.04705	4.4868e-07	3.97527e-06
TGME49_224180	hypothetical protein	30.7961	1.80784	0.358346	5.04495	4.5363e-07	4.01452e-06
TGME49_291880	hypothetical protein	893.594	-0.564086	0.111843	-5.04355	4.56967e-07	4.03942e-06
TGME49_310020	hypothetical protein	68.9005	-2.20296	0.437192	-5.03888	4.68258e-07	4.13449e-06
TGME49_277490	hypothetical protein	965.379	-0.789192	0.156681	-5.03692	4.73089e-07	4.17238e-06
TGME49_221540	hypothetical protein	422.259	0.743513	0.147864	5.02835	4.9473e-07	4.35825e-06
TGME49_254320	hypothetical protein	13.9971	3.20194	0.637427	5.02323	5.08084e-07	4.47079e-06
TGME49_240470	hypothetical protein	42.2498	1.60752	0.32004	5.02287	5.09051e-07	4.4742e-06
TGME49_235470	myosin A	8569.22	-0.623604	0.124182	-5.02167	5.12229e-07	4.49701e-06
TGME49_227900	AP2 domain transcription factor AP2X-1	955.697	0.799297	0.159485	5.01174	5.39411e-07	4.73027e-06
TGME49_273130	SAG-related sequence SRS30A	474.611	-1.10122	0.219789	-5.01036	5.43295e-07	4.75892e-06
TGME49_252500	polo kinase	1176.21	-0.540862	0.107986	-5.00865	5.48138e-07	4.7959e-06
TGME49_300260	threonyl-tRNA synthetase family protein	2253.84	0.487047	0.097276	5.00686	5.53251e-07	4.83515e-06
TGME49_261955	hypothetical protein	440.001	-0.75978	0.151781	-5.00577	5.56381e-07	4.857e-06
TGME49_293330	hypothetical protein	434.067	0.668005	0.133465	5.0051	5.58335e-07	4.86855e-06
TGME49_206340	hypothetical protein	1924.07	-0.647374	0.129352	-5.00475	5.59348e-07	4.87188e-06
TGME49_220400	actin depolymerizing factor ADF	7455.59	-1.2097	0.241766	-5.0036	5.62684e-07	4.89542e-06
TGME49_262480	dynein light chain roadblock-type 2, putative	307.921	-1.02282	0.204436	-5.00315	5.63996e-07	4.9013e-06
TGME49_210482	hypothetical protein	14.9188	3.21716	0.643122	5.00241	5.66167e-07	4.91464e-06
TGME49_210235	hypothetical protein	20.267	-2.7113	0.542364	-4.99905	5.76141e-07	4.9956e-06
TGME49_267680	microneme protein MIC12	1774.36	-0.739717	0.148191	-4.99163	5.98725e-07	5.18559e-06
TGME49_206570	kinesin, putative	13.156	3.26125	0.653483	4.99056	6.02044e-07	5.20849e-06
TGME49_239610	hypothetical protein	465.693	0.655856	0.131444	4.98962	6.0497e-07	5.22794e-06
TGME49_239050	hypothetical protein	461.167	-0.660666	0.132437	-4.98854	6.08358e-07	5.25134e-06
TGME49_281470	hypothetical protein	14.6509	3.43647	0.688924	4.98817	6.09534e-07	5.25561e-06
TGME49_269950	hypothetical protein	5884.83	-0.620333	0.124472	-4.98373	6.23715e-07	5.37188e-06
TGME49_249780	hypothetical protein	1084.16	-0.838239	0.168224	-4.98287	6.26465e-07	5.38956e-06
TGME49_278890	hypothetical protein	387.055	0.629692	0.126455	4.97959	6.37207e-07	5.47586e-06
TGME49_271780	Filamin/ABP280 repeat-containing protein	318.553	-1.49813	0.30088	-4.97915	6.38627e-07	5.48196e-06
TGME49_285850	peptidyl-prolyl cis-trans isomerase, FKBP-type domain-containing protein	705.262	0.666446	0.133977	4.97431	6.54789e-07	5.61445e-06
TGME49_323010	hypothetical protein	477.476	0.866575	0.174349	4.97035	6.68335e-07	5.72424e-06
TGME49_248520	hypothetical protein	780.144	-0.725529	0.14615	-4.96428	6.89571e-07	5.89957e-06
TGME49_225130	hypothetical protein	265.395	0.713298	0.143709	4.96348	6.9241e-07	5.91076e-06
TGME49_248470	subtilisin SUB6	17.4637	-4.21116	0.848406	-4.96362	6.9192e-07	5.91076e-06
TGME49_252230	hypothetical protein	409.134	0.640753	0.129173	4.9604	7.03466e-07	5.99851e-06
TGME49_237100	RAP domain-containing protein	265.673	0.776761	0.156831	4.95286	7.3131e-07	6.22905e-06
TGME49_246940	hypothetical protein	3710.19	-0.70818	0.142994	-4.95252	7.32569e-07	6.2329e-06
TGME49_204530	microneme protein MIC11	10445.6	-0.99378	0.200754	-4.95024	7.41238e-07	6.29971e-06
TGME49_214940	MIC2-associated protein M2AP	8309.57	-0.844128	0.170572	-4.9488	7.46717e-07	6.33929e-06
TGME49_240930	MoaC family protein	17.154	2.6568	0.537339	4.94438	7.63881e-07	6.47787e-06
TGME49_233490	hypothetical protein	295.281	-0.78254	0.158324	-4.94263	7.70742e-07	6.52889e-06
TGME49_313040	hypothetical protein	321.841	0.84031	0.170148	4.93871	7.86415e-07	6.65435e-06
TGME49_207400	hypothetical protein	2375.53	-0.797522	0.161503	-4.93814	7.88707e-07	6.66643e-06
TGME49_316330	superoxide dismutase SOD2	1133.11	-0.894835	0.181247	-4.93709	7.92949e-07	6.69495e-06
TGME49_252990	hypothetical protein	247.575	-0.893519	0.18101	-4.93628	7.96258e-07	6.71555e-06
TGME49_216880	guanine nucleotide-binding protein	17548.7	0.872267	0.176794	4.93381	8.06406e-07	6.7863e-06
TGME49_293510	poly(ADP-ribose) polymerase and DNA-Ligase Zn-finger region domain-containing protein	1399.35	-0.545046	0.110469	-4.93393	8.05917e-07	6.7863e-06
TGME49_308810	rhoptry neck protein RON9	1431.32	-1.13887	0.231127	-4.92745	8.33118e-07	7.00346e-06
TGME49_260840	hypothetical protein	320.806	0.749058	0.152028	4.92711	8.34542e-07	7.00779e-06
TGME49_308093	rhoptry kinase family protein (incomplete catalytic triad)	2214.1	-1.56414	0.317713	-4.92314	8.51684e-07	7.14396e-06
TGME49_300010	hypothetical protein	82.7355	-1.26811	0.257746	-4.92001	8.65377e-07	7.25094e-06
TGME49_258832	Vps52 / Sac2 family protein	220.378	-0.855462	0.174002	-4.9164	8.81481e-07	7.37786e-06
TGME49_247570	hypothetical protein	24.896	-2.28217	0.464573	-4.91241	8.99633e-07	7.52163e-06
TGME49_227320	hypothetical protein	236.89	-0.84895	0.172934	-4.90911	9.14924e-07	7.6412e-06
TGME49_239795	hypothetical protein	400.529	-0.999566	0.203661	-4.908	9.20106e-07	7.67617e-06
TGME49_314000	peptide methionine sulfoxide reductase msrB, putative	457.985	-0.982092	0.200234	-4.90472	9.35585e-07	7.79688e-06
TGME49_307090	hypothetical protein	52.5232	1.49893	0.305801	4.90166	9.50278e-07	7.91079e-06
TGME49_315440	hypothetical protein	635.742	-0.864439	0.17646	-4.89878	9.6435e-07	8.01928e-06
TGME49_305610	hypothetical protein	103.523	1.21248	0.247568	4.89758	9.70249e-07	8.05965e-06
TGME49_263450	hypothetical protein	137.056	0.933875	0.191038	4.88844	1.0164e-06	8.43393e-06
TGME49_239340	hypothetical protein	383.578	-0.743532	0.152421	-4.87815	1.07084e-06	8.87613e-06
TGME49_248720	hypothetical protein	1534.59	0.94343	0.193439	4.87715	1.07632e-06	8.91195e-06
TGME49_248940	hypothetical protein	562.129	0.935569	0.191845	4.87669	1.07883e-06	8.92316e-06
TGME49_207150	SAG-related sequence SRS49C	15.4999	2.50576	0.514255	4.87261	1.10134e-06	9.09959e-06
TGME49_288920	ATP-binding cassette G family transporter ABCG96	1615.22	0.503715	0.103439	4.8697	1.11767e-06	9.22464e-06
TGME49_306370	hypothetical protein	167.838	-1.12054	0.230125	-4.86927	1.12011e-06	9.2349e-06
TGME49_299820	hypothetical protein	160.282	0.908352	0.18677	4.86348	1.1534e-06	9.49922e-06
TGME49_217360	hypothetical protein	468.226	-1.00501	0.206662	-4.86307	1.15576e-06	9.50855e-06
TGME49_279390	proliferation-associated protein 2G4, putative	5413.62	0.617963	0.127192	4.8585	1.18276e-06	9.72029e-06
TGME49_284170	DHHC zinc finger domain-containing protein	276.865	-0.719072	0.148024	-4.85782	1.18686e-06	9.74362e-06
TGME49_278245	hypothetical protein	43.3328	2.20137	0.453195	4.85744	1.18914e-06	9.74979e-06
TGME49_311300	cyclic nucleotide-binding domain-containing protein	114.556	-1.19786	0.246611	-4.85727	1.19014e-06	9.74979e-06
TGME49_267360	histone deacetylase SIR2-like	129.167	0.894438	0.184205	4.85567	1.19981e-06	9.81863e-06
TGME49_225360	hypothetical protein	274.613	0.880259	0.181315	4.85487	1.20467e-06	9.84794e-06
TGME49_215560	histone arginine methyltransferase PRMT5	301.504	0.695859	0.143524	4.84838	1.24477e-06	1.01649e-05
TGME49_209030	actin ACT1	19113.4	-0.818787	0.169324	-4.83561	1.32736e-06	1.08279e-05
TGME49_209930	hypothetical protein	157.272	-1.01518	0.210063	-4.83274	1.34669e-06	1.0974e-05
TGME49_234900	PHD-finger domain-containing protein	3179.3	1.0094	0.20906	4.8283	1.37703e-06	1.12094e-05
TGME49_239290	hypothetical protein	211.983	-1.13152	0.234512	-4.82501	1.39997e-06	1.13722e-05
TGME49_310680	aminotransferase, class I/II superfamily protein	22.876	2.14259	0.444043	4.82519	1.39872e-06	1.13722e-05
TGME49_215775	rhoptry protein ROP8	1359.64	-1.40282	0.290757	-4.82474	1.40187e-06	1.13756e-05
TGME49_290920	oxidoreductase, 2OG-Fe(II) oxygenase family protein	1109.82	0.601344	0.124685	4.82292	1.4147e-06	1.14677e-05
TGME49_200330	hypothetical protein	678.916	-0.861848	0.178925	-4.81682	1.45862e-06	1.18081e-05
TGME49_206360	peptidyl-tRNA hydrolase domain-containing protein	196.911	-0.920994	0.19121	-4.81667	1.45975e-06	1.18081e-05
TGME49_254960	hypothetical protein	35.8674	-1.99773	0.414774	-4.81642	1.46153e-06	1.18101e-05
TGME49_263070	CMGC kinase, CK2 family	1447.4	0.541367	0.112409	4.81607	1.46413e-06	1.18187e-05
TGME49_296015	hypothetical protein	554.077	-0.898575	0.186659	-4.814	1.47938e-06	1.19294e-05
TGME49_313290	MORN repeat-containing protein	661.655	-0.616162	0.128145	-4.80833	1.52194e-06	1.22597e-05
TGME49_203370	hypothetical protein	1127.21	0.544121	0.113254	4.80443	1.55191e-06	1.24826e-05
TGME49_203830	FHA domain-containing protein	891.36	1.09101	0.22709	4.80431	1.55284e-06	1.24826e-05
TGME49_285710	hypothetical protein	735.729	0.580262	0.120806	4.80325	1.56109e-06	1.25358e-05
TGME49_219485	hypothetical protein	627.505	0.880865	0.183409	4.80274	1.56506e-06	1.25546e-05
TGME49_314485	hypothetical protein	9.79449	4.67652	0.974432	4.79923	1.59277e-06	1.27636e-05
TGME49_262150	kelch repeat and K+ channel tetramerisation domain containing protein	462.991	-0.673179	0.140373	-4.79565	1.62149e-06	1.29803e-05
TGME49_232300	ribosomal protein RPS3	8631.49	1.08465	0.226757	4.78332	1.72419e-06	1.37882e-05
TGME49_219320	acid phosphatase GAP50	10100.3	-0.75881	0.158958	-4.77364	1.80928e-06	1.44536e-05
TGME49_229750	hypothetical protein	568.618	0.628672	0.131767	4.77111	1.83216e-06	1.46213e-05
TGME49_288530	NOL1/NOP2/sun family protein	505.118	0.783793	0.164326	4.76974	1.84467e-06	1.47059e-05
TGME49_237170	hypothetical protein	88.9062	1.11759	0.234341	4.76908	1.85073e-06	1.47238e-05
TGME49_260520	hypothetical protein	1636.47	1.07094	0.224555	4.76915	1.85009e-06	1.47238e-05
TGME49_211280	hypothetical protein	35.7485	-1.7373	0.364337	-4.76838	1.85715e-06	1.47444e-05
TGME49_258900	hypothetical protein	217.676	-0.814185	0.170746	-4.7684	1.85692e-06	1.47444e-05
TGME49_306450	short chain dehydrogenase family protein, putative	35.5918	1.74078	0.365177	4.76695	1.8704e-06	1.48344e-05
TGME49_310010	rhoptry neck protein RON1	1956.23	-1.04284	0.218959	-4.76273	1.90993e-06	1.51324e-05
TGME49_210245	hypothetical protein	45.3754	-2.47923	0.520745	-4.76092	1.92712e-06	1.52373e-05
TGME49_224150	hypothetical protein	135.164	-0.864732	0.18163	-4.76096	1.9267e-06	1.52373e-05
TGME49_249480	tetratricopeptide repeat-containing protein	692.934	-0.589431	0.123826	-4.76016	1.93444e-06	1.52795e-05
TGME49_305980	pyruvate dehydrogenase complex subunit PDH-E3I	911.567	-0.828322	0.174048	-4.75915	1.94408e-06	1.534e-05
TGME49_215540	hypothetical protein	19.3404	2.66689	0.560695	4.7564	1.97079e-06	1.55348e-05
TGME49_233300	RhoGAP domain-containing protein	271.841	-0.712687	0.149862	-4.75562	1.97839e-06	1.55668e-05
TGME49_259520	hypothetical protein	205.221	-0.875637	0.184129	-4.75557	1.97888e-06	1.55668e-05
TGME49_247780	hypothetical protein	1389.38	0.572795	0.120571	4.7507	2.02718e-06	1.59305e-05
TGME49_288360	tryptophanyl-tRNA synthetase (TrpRS2)	7713.72	0.737184	0.155247	4.74846	2.04973e-06	1.60913e-05
TGME49_204060	SNARE domain-containing protein	543.351	0.564661	0.119149	4.73913	2.14637e-06	1.68329e-05
TGME49_296340	hypothetical protein	26.9912	2.38096	0.502634	4.73696	2.16953e-06	1.69972e-05
TGME49_254230	hypothetical protein	281.288	0.706594	0.149282	4.73328	2.20924e-06	1.72908e-05
TGME49_228180	cytochrome C oxidase assembly factor COX15, putative	506.396	0.714569	0.151	4.73226	2.22035e-06	1.73601e-05
TGME49_265510	hypothetical protein	960.539	-0.638013	0.134837	-4.73175	2.2259e-06	1.73859e-05
TGME49_201630	protein phosphatase 2C domain-containing protein	1087.01	0.492552	0.104118	4.73071	2.23737e-06	1.74578e-05
TGME49_238020	hypothetical protein	425.421	0.681345	0.144062	4.72953	2.25035e-06	1.75414e-05
TGME49_300120	aminotransferase, class V superfamily protein	1920.72	0.451019	0.0954225	4.72655	2.28366e-06	1.77831e-05
TGME49_221460	phosphoglycerate mutase family protein	664.828	-0.714437	0.151168	-4.7261	2.2887e-06	1.78044e-05
TGME49_216130	ubiquitin conjugating enzyme E2, putative	731.04	-0.857163	0.181407	-4.72509	2.30014e-06	1.7862e-05
TGME49_310710	small ribosomal subunit Rsm22 protein	706.469	0.761481	0.161159	4.72504	2.30074e-06	1.7862e-05
TGME49_216030	hypothetical protein	408.02	0.594481	0.125934	4.72056	2.35192e-06	1.8234e-05
TGME49_305510	hypothetical protein	932.487	-0.67393	0.142769	-4.72044	2.35339e-06	1.8234e-05
TGME49_225090	hypothetical protein	760.547	0.560485	0.118771	4.71902	2.36978e-06	1.8331e-05
TGME49_248870	SNARE associated Golgi protein	398.408	-0.928415	0.196742	-4.71895	2.37066e-06	1.8331e-05
TGME49_237820	IMC sub-compartment protein ISP2	456.225	-0.708859	0.150254	-4.71774	2.38475e-06	1.84202e-05
TGME49_255250	tRNA (cytosine(34)-C(5))-methyltransferase, putative	442.717	0.697813	0.147918	4.71755	2.38697e-06	1.84202e-05
TGME49_320270	hypothetical protein	11.5231	3.85448	0.817969	4.71226	2.44981e-06	1.88863e-05
TGME49_254570	hypothetical protein	1438.59	0.654106	0.138983	4.70636	2.52178e-06	1.94217e-05
TGME49_250820	hypothetical protein	1446.5	-0.711799	0.151254	-4.706	2.52628e-06	1.9437e-05
TGME49_226040	EF hand domain-containing protein	501.47	-0.937759	0.199464	-4.70139	2.58402e-06	1.98521e-05
TGME49_253940	CAM Kinase family, incomplete catalytic triad	705.607	-0.780859	0.166095	-4.70128	2.58537e-06	1.98521e-05
TGME49_312940	hypothetical protein	1686.75	-1.03491	0.220409	-4.69543	2.66051e-06	2.04087e-05
TGME49_217430	protease inhibitor PI1	279.535	-0.857689	0.182715	-4.69414	2.67728e-06	2.0517e-05
TGME49_320090	hypothetical protein	829.785	0.696255	0.148461	4.68982	2.73448e-06	2.09345e-05
TGME49_251170	KRUF family protein	311.501	0.896407	0.191224	4.68773	2.76258e-06	2.11287e-05
TGME49_263320	hypothetical protein	2944.55	0.754275	0.161097	4.68211	2.8393e-06	2.1694e-05
TGME49_240810	hypothetical protein	1394.72	-0.573476	0.122513	-4.68095	2.85543e-06	2.17956e-05
TGME49_270170	hypothetical protein	608.652	-0.549968	0.117536	-4.67913	2.88097e-06	2.19688e-05
TGME49_242790	trichohyalin, putative	603.065	-0.913513	0.195415	-4.67473	2.94346e-06	2.23763e-05
TGME49_244728	IQ calmodulin-binding motif domain-containing protein	22.8444	-2.2313	0.477271	-4.67512	2.93787e-06	2.23763e-05
TGME49_253370	hypothetical protein	921.607	-1.00965	0.21599	-4.67455	2.946e-06	2.23763e-05
TGME49_269315	hypothetical protein	15.3493	3.34773	0.71612	4.67481	2.94224e-06	2.23763e-05
TGME49_276960	tetratricopeptide repeat-containing protein	32.8771	1.6538	0.353959	4.67229	2.97858e-06	2.26015e-05
TGME49_278600	hypothetical protein	2511.38	-0.822938	0.176178	-4.67106	2.99653e-06	2.27154e-05
TGME49_311260	myosin light chain MLC1, putative	632.047	-0.828115	0.177303	-4.67062	3.00291e-06	2.27414e-05
TGME49_254430	microneme protein, putative	36.1735	1.93598	0.414994	4.66509	3.08483e-06	2.33389e-05
TGME49_287450	hypothetical protein	32.792	2.62984	0.563901	4.66366	3.10632e-06	2.34784e-05
TGME49_312618	hypothetical protein	317.022	0.638686	0.137114	4.65808	3.19172e-06	2.41003e-05
TGME49_201840	aspartyl protease ASP1	620.581	0.729071	0.156534	4.65759	3.19932e-06	2.41341e-05
TGME49_257540	hypothetical protein	301.97	-0.85175	0.182953	-4.65556	3.23107e-06	2.43498e-05
TGME49_231220	hypothetical protein	219.019	-0.888574	0.191173	-4.64802	3.35138e-06	2.52318e-05
TGME49_283540	hypothetical protein	1862.81	-0.764011	0.164421	-4.64668	3.37317e-06	2.53711e-05
TGME49_254880	Alpha-galactosidase	1257.08	-0.73491	0.15826	-4.6437	3.42228e-06	2.57154e-05
TGME49_248170	hypothetical protein	80.4972	1.24486	0.268089	4.64343	3.42668e-06	2.57235e-05
TGME49_262933	hypothetical protein	360.621	-0.701685	0.151226	-4.63997	3.48456e-06	2.61325e-05
TGME49_270595	UBA/TS-N domain-containing protein	107.811	1.42779	0.309017	4.62041	3.82986e-06	2.86942e-05
TGME49_271750	EF hand domain-containing protein	192.083	-1.09654	0.23735	-4.61994	3.83852e-06	2.87312e-05
TGME49_211670	S1 RNA binding domain-containing protein	378.42	-0.678756	0.147039	-4.61616	3.90901e-06	2.92304e-05
TGME49_288420	hypothetical protein	761.415	-0.75833	0.164641	-4.60597	4.10546e-06	3.06697e-05
TGME49_272520	hypothetical protein	997.468	0.531043	0.11536	4.60334	4.15768e-06	3.10298e-05
TGME49_249540	hypothetical protein	1106.04	0.747739	0.162457	4.60268	4.17094e-06	3.10987e-05
TGME49_298010	hypothetical protein	507.099	-1.58672	0.344799	-4.60188	4.18685e-06	3.11872e-05
TGME49_246590	hypothetical protein	218.026	-0.731226	0.158965	-4.59992	4.22661e-06	3.1453e-05
TGME49_319550	membrane protein C17G8.08c, putative	1510.08	0.59602	0.129606	4.59872	4.25095e-06	3.16037e-05
TGME49_308050	thioredoxin domain-containing protein	373.697	-0.978184	0.212747	-4.59788	4.26809e-06	3.17005e-05
TGME49_209130	regulator of chromosome condensation (RCC1) repeat-containing protein	203.899	-0.95585	0.207953	-4.59647	4.29704e-06	3.18848e-05
TGME49_240990	hypothetical protein	88.5251	-1.08428	0.236161	-4.59127	4.40561e-06	3.26591e-05
TGME49_297488	hypothetical protein	423.127	-0.994488	0.216728	-4.58866	4.46111e-06	3.30387e-05
TGME49_293020	hypothetical protein	11.6187	3.24361	0.706935	4.58827	4.46937e-06	3.30682e-05
TGME49_238060	EF hand domain-containing protein	13.0177	2.60342	0.56745	4.58792	4.47683e-06	3.30916e-05
TGME49_301180	SAG-related sequence SRS19F	265.012	0.73907	0.161128	4.58685	4.49986e-06	3.323e-05
TGME49_221455	hypothetical protein	29.1702	-1.81126	0.395497	-4.57971	4.6562e-06	3.43517e-05
TGME49_287170	hypothetical protein	784.377	-0.647882	0.141557	-4.57683	4.7208e-06	3.47951e-05
TGME49_312100	plasma membrane-type Ca(2+)-ATPase A1 PMCAA1	1648.75	-1.04232	0.227871	-4.57415	4.78152e-06	3.5209e-05
TGME49_225490	calcium-dependent protein kinase CDPK2	2131.3	-0.729337	0.159487	-4.57301	4.80756e-06	3.5367e-05
TGME49_308990	transporter, solute:sodium symporter (SSS) family protein	435.761	0.639122	0.139861	4.56968	4.8848e-06	3.59009e-05
TGME49_202360	methylase, putative	274.28	0.725386	0.158806	4.56775	4.92987e-06	3.61977e-05
TGME49_288270	hypothetical protein	299.531	0.743091	0.162867	4.56255	5.05361e-06	3.7071e-05
TGME49_321630	RNA recognition motif-containing protein	455.417	-0.721941	0.158279	-4.5612	5.08626e-06	3.72751e-05
TGME49_217600	calcium-dependent protein kinase CDPK9	1036.61	-0.621948	0.136453	-4.55795	5.16543e-06	3.78194e-05
TGME49_226720	translin family protein	637.32	0.830329	0.182218	4.55679	5.19408e-06	3.79931e-05
TGME49_225590	hypothetical protein	10.0291	3.40819	0.749271	4.54868	5.39844e-06	3.94505e-05
TGME49_320180	SAG-related sequence SRS16C	240.715	-0.85214	0.187541	-4.54376	5.52601e-06	4.03446e-05
TGME49_201785	hypothetical protein	2249.33	-1.27563	0.280984	-4.53985	5.6293e-06	4.10598e-05
TGME49_256700	hypothetical protein	17.9541	2.44569	0.538977	4.53765	5.68849e-06	4.14524e-05
TGME49_204550	hypothetical protein	502.316	0.730549	0.161024	4.53689	5.70891e-06	4.15619e-05
TGME49_255430	Rad9 protein	362.349	0.615961	0.135825	4.53497	5.7611e-06	4.19023e-05
TGME49_233792	hypothetical protein	28.6323	-2.03026	0.447835	-4.5335	5.80136e-06	4.21554e-05
TGME49_213590	hypothetical protein	673.903	-0.925371	0.204284	-4.52983	5.90303e-06	4.28539e-05
TGME49_250220	hypothetical protein	203.588	0.786871	0.173805	4.52732	5.97357e-06	4.33253e-05
TGME49_316520	1,4-alpha-glucan-branching enzyme	485.72	0.705517	0.155864	4.52649	5.99712e-06	4.34552e-05
TGME49_233080	G-patch domain-containing protein	965.73	0.571326	0.126293	4.52379	6.07407e-06	4.39714e-05
TGME49_286910	hypothetical protein	125.747	0.918193	0.203173	4.51928	6.20512e-06	4.48781e-05
TGME49_271182	hypothetical protein	187.984	0.887901	0.197144	4.50383	6.67406e-06	4.82244e-05
TGME49_267080	26S protease regulatory subunit 4, putative	1365.8	-0.491705	0.109203	-4.50269	6.70997e-06	4.84386e-05
TGME49_288990	hypothetical protein	254.332	0.71301	0.158377	4.50199	6.73201e-06	4.85523e-05
TGME49_202490	AP2 domain transcription factor AP2VIIa-7	2507.62	0.868481	0.193018	4.49948	6.81194e-06	4.90828e-05
TGME49_270060	hypothetical protein	689.996	0.504087	0.112038	4.49924	6.81971e-06	4.9093e-05
TGME49_262930	hypothetical protein	285.941	-1.06967	0.237772	-4.4987	6.83693e-06	4.91711e-05
TGME49_229000	kelch repeat-containing protein	2510.72	-0.414323	0.092342	-4.48683	7.22899e-06	5.19424e-05
TGME49_204340	hypothetical protein	4497.21	0.509708	0.113686	4.48347	7.34399e-06	5.27196e-05
TGME49_311010	hypothetical protein	1339.28	-0.888642	0.198347	-4.48025	7.45562e-06	5.34712e-05
TGME49_224630	zinc finger (CCCH type) motif-containing protein	322.445	1.60928	0.359263	4.47938	7.48611e-06	5.364e-05
TGME49_288650	dense granule protein GRA12	30344.1	-0.534805	0.119411	-4.4787	7.5098e-06	5.37599e-05
TGME49_209170	hypothetical protein	774.621	-0.543632	0.121535	-4.47305	7.71104e-06	5.51493e-05
TGME49_233153	hypothetical protein	19.0519	2.10284	0.470335	4.47095	7.78739e-06	5.56438e-05
TGME49_293500	hypothetical protein	37.2918	1.75745	0.393201	4.46959	7.83691e-06	5.59458e-05
TGME49_315810	tRNA nucleotidyltransferase/poly(A) polymerase family protein	694.906	0.511739	0.114501	4.4693	7.84749e-06	5.59696e-05
TGME49_258560	hypothetical protein	257.807	0.614999	0.137789	4.46335	8.06895e-06	5.74959e-05
TGME49_289150	hypothetical protein	426.679	-0.737358	0.16527	-4.46153	8.13773e-06	5.79325e-05
TGME49_228710	hypothetical protein	198.361	0.759772	0.170308	4.46115	8.152e-06	5.79807e-05
TGME49_315360	hypothetical protein	851.374	-0.598308	0.134127	-4.46075	8.16749e-06	5.80373e-05
TGME49_219170	hypothetical protein	758.508	-0.71445	0.160204	-4.45962	8.21048e-06	5.82891e-05
TGME49_205330	hypothetical protein	1265.03	-0.552962	0.124038	-4.458	8.27263e-06	5.86763e-05
TGME49_267790	hypothetical protein	181.516	0.713574	0.160128	4.45627	8.33961e-06	5.90971e-05
TGME49_254300	hypothetical protein	889.49	0.801392	0.179895	4.45477	8.39817e-06	5.94575e-05
TGME49_229170	formate/nitrite transporter protein	16.827	2.23646	0.502273	4.45267	8.48077e-06	5.99873e-05
TGME49_272000	hypothetical protein	314.832	-0.662889	0.149057	-4.44721	8.69918e-06	6.14758e-05
TGME49_319340	hypothetical protein	7484.29	0.350019	0.0787234	4.44619	8.74085e-06	6.17138e-05
TGME49_257680	myosin light chain MLC1	4559.26	-0.741584	0.166939	-4.44224	8.90267e-06	6.27988e-05
TGME49_249970	hypothetical protein	1315.97	-0.856587	0.193021	-4.43778	9.08907e-06	6.40552e-05
TGME49_318525	hypothetical protein	602.278	0.974224	0.219636	4.43564	9.18e-06	6.46369e-05
TGME49_273400	hypothetical protein	127.315	-1.00069	0.22564	-4.43491	9.21128e-06	6.4798e-05
TGME49_245560	hypothetical protein	1996.07	1.13505	0.255963	4.43441	9.23248e-06	6.4888e-05
TGME49_244660	hypothetical protein	296.453	-1.15207	0.259871	-4.43326	9.28201e-06	6.51768e-05
TGME49_260460	oxidoreductase, putative	14.5605	-4.97518	1.12241	-4.4326	9.31028e-06	6.53159e-05
TGME49_271090	hypothetical protein	162.475	-0.874424	0.197607	-4.42506	9.64157e-06	6.75785e-05
TGME49_298960	Toxoplasma gondii family C protein	8.83077	3.75947	0.849691	4.42451	9.66595e-06	6.76879e-05
TGME49_246475	hypothetical protein	467.372	0.570227	0.128932	4.4227	9.7476e-06	6.81978e-05
TGME49_254470	hypothetical protein	3151.06	-0.675965	0.152891	-4.42122	9.81459e-06	6.86043e-05
TGME49_244720	hypothetical protein	271.987	-1.00108	0.226445	-4.42085	9.83139e-06	6.86596e-05
TGME49_275670	alveolin domain containing intermediate filament IMC15	1334.19	-0.555762	0.125794	-4.41802	9.96076e-06	6.95002e-05
TGME49_297470	myosin light chain 2, putative	1258.05	-0.680235	0.154102	-4.41417	1.01396e-05	7.06841e-05
TGME49_263060	Proteasome/cyclosome repeat-containing protein	1685.33	-0.433133	0.0982441	-4.40874	1.03975e-05	7.24168e-05
TGME49_298070	hypothetical protein	42.4407	1.31566	0.298635	4.40559	1.05496e-05	7.34097e-05
TGME49_228230	hypothetical protein	3366.03	-0.747508	0.169736	-4.40395	1.063e-05	7.39023e-05
TGME49_231991	hypothetical protein	77.3769	-1.24565	0.283062	-4.40061	1.07947e-05	7.49801e-05
TGME49_222970	inositol(myo)-1(or 4)-monophosphatase 2, putative	291.292	-0.809643	0.184071	-4.39853	1.08988e-05	7.55667e-05
TGME49_297270	hypothetical protein	281.783	0.658795	0.149772	4.39866	1.0892e-05	7.55667e-05
TGME49_225125	pre-rRNA processing protein	1086.92	0.775291	0.176282	4.39803	1.09238e-05	7.56724e-05
TGME49_269900	WD domain, G-beta repeat-containing protein	951.185	0.48908	0.111393	4.3906	1.13038e-05	7.82346e-05
TGME49_204270	hypothetical protein	671.375	-0.544923	0.124266	-4.38514	1.15909e-05	8.01497e-05
TGME49_309560	nmda receptor glutamate-binding chain	5068.2	-0.471547	0.107619	-4.38163	1.17794e-05	8.13803e-05
TGME49_208530	nicotinate phosphoribosyltransferase	911.821	-0.504354	0.115142	-4.38027	1.18532e-05	8.18167e-05
TGME49_268610	hypothetical protein	626.159	0.521534	0.1193	4.37161	1.23332e-05	8.5054e-05
TGME49_226532	hypothetical protein	6.99791	-5.82785	1.33417	-4.36814	1.25308e-05	8.63391e-05
TGME49_310470	cytochrome C oxidase subunit IIb, putative	1847.36	-0.827896	0.189563	-4.36739	1.25743e-05	8.65616e-05
TGME49_260540	alveolin domain containing intermediate filament IMC14	1544.43	-0.530561	0.121836	-4.3547	1.33246e-05	9.16455e-05
TGME49_206690	glideosome-associated protein with multiple-membrane spans GAPM2B	1261.2	-0.722455	0.166083	-4.34995	1.36167e-05	9.35706e-05
TGME49_232060	hypothetical protein	385.911	-0.68752	0.158081	-4.34915	1.36665e-05	9.38294e-05
TGME49_219738	hypothetical protein	677.636	0.892812	0.205419	4.3463	1.38455e-05	9.49741e-05
TGME49_271820	lipoyltransferase and lipoate-protein ligase subfamily protein	443.618	-0.561254	0.12915	-4.34576	1.38795e-05	9.51228e-05
TGME49_257520	synaptobrevin protein	707.657	-0.895887	0.206243	-4.34384	1.40014e-05	9.5873e-05
TGME49_294730	hypothetical protein	821.145	0.746871	0.171983	4.34269	1.40747e-05	9.62893e-05
TGME49_202255	hypothetical protein	35.2665	-1.50647	0.347231	-4.33852	1.43442e-05	9.80465e-05
TGME49_306510	hypothetical protein	75.5362	1.16688	0.269155	4.33534	1.45538e-05	9.93909e-05
TGME49_227060	hypothetical protein	494.016	0.638637	0.147337	4.33454	1.46067e-05	9.96638e-05
TGME49_215960	hypothetical protein	1321.47	-1.28289	0.296139	-4.33206	1.47717e-05	0.000100701
TGME49_257500	hypothetical protein	395.213	0.651737	0.150488	4.33082	1.48554e-05	0.000101093
TGME49_267460	AP2 domain transcription factor AP2IX-1	63.8385	1.41549	0.326832	4.33095	1.48467e-05	0.000101093
TGME49_288475	hypothetical protein	15.656	2.52304	0.583112	4.32686	1.51249e-05	0.000102836
TGME49_222060	hypothetical protein	118.253	0.962853	0.222574	4.326	1.51844e-05	0.00010315
TGME49_271174	hypothetical protein	19.3486	-2.92969	0.67783	-4.32216	1.54507e-05	0.000104866
TGME49_278920	hypothetical protein	385.438	-0.796347	0.184291	-4.32114	1.55223e-05	0.00010526
TGME49_268870	tetratricopeptide repeat-containing protein	1002.6	-0.803824	0.186091	-4.31953	1.56362e-05	0.000105939
TGME49_260320	Noc2p family protein	706.391	0.524262	0.121413	4.31802	1.57438e-05	0.000106574
TGME49_247220	nudix -type motif 9 isoform a family protein	3036.62	-0.563674	0.130556	-4.31748	1.57823e-05	0.000106741
TGME49_257980	ribosome recycling factor protein	118.292	-0.821534	0.190373	-4.31539	1.59324e-05	0.000107662
TGME49_286932	ATPase family associated with various cellular activities (AAA) domain-containing protein	262.662	1.34328	0.312129	4.30362	1.68033e-05	0.000113448
TGME49_314350	hypothetical protein	23.957	-1.94255	0.451409	-4.3033	1.68271e-05	0.00011351
TGME49_201170	hypothetical protein	2972.59	-0.648789	0.150775	-4.30304	1.68472e-05	0.000113536
TGME49_224130	hypothetical protein	4716.98	-0.946417	0.219951	-4.30286	1.68605e-05	0.000113536
TGME49_309720	hypothetical protein	558.759	-0.606588	0.141025	-4.30127	1.69822e-05	0.000114256
TGME49_219810	hypothetical protein	2580.32	-0.563192	0.130988	-4.29958	1.71122e-05	0.000114931
TGME49_290300	hypothetical protein	862.524	-0.456853	0.106254	-4.29963	1.71086e-05	0.000114931
TGME49_221590	dual specificity phosphatase, catalytic domain-containing protein	3524.02	-0.551166	0.128229	-4.2983	1.72113e-05	0.000115495
TGME49_294010	yrdC domain-containing protein	431.091	0.720878	0.167823	4.29546	1.74332e-05	0.000116883
TGME49_249150	PAN domain-containing protein	28.739	1.57785	0.367394	4.29472	1.74914e-05	0.000117171
TGME49_207620	pyridine nucleotide-disulfide oxidoreductase domain-containing protein	1413.64	-0.432881	0.100838	-4.29283	1.76407e-05	0.000118069
TGME49_224800	hypothetical protein	279.195	-0.737534	0.17205	-4.28675	1.8131e-05	0.000121245
TGME49_281640	hypothetical protein	314.121	0.62626	0.146157	4.28483	1.82875e-05	0.000122186
TGME49_285865	hypothetical protein	50.3049	-1.36146	0.317898	-4.28269	1.8465e-05	0.000123265
TGME49_244950	hypothetical protein	16.0867	2.17381	0.507876	4.28021	1.86718e-05	0.000124538
TGME49_261250	histone H2A1	78.7236	1.20053	0.280618	4.27815	1.88455e-05	0.000125588
TGME49_244040	HEAT repeat-containing protein	408.683	0.542021	0.126716	4.27746	1.89036e-05	0.000125866
TGME49_287430	hypothetical protein	17.7044	2.18765	0.512047	4.27236	1.93411e-05	0.000128668
TGME49_222220	alveolin domain containing intermediate filament IMC7	10657	0.744772	0.174366	4.27131	1.94327e-05	0.000129166
TGME49_271790	hypothetical protein	539.448	-0.601114	0.140748	-4.27085	1.94731e-05	0.000129323
TGME49_240060	hypothetical protein	2957.71	-0.437868	0.102582	-4.26848	1.96811e-05	0.000130592
TGME49_273090	cell division protein CDC48CY	5018.49	-0.380261	0.0892242	-4.26186	2.02732e-05	0.000134406
TGME49_202780	rhoptry kinase family protein ROP25	1972.67	0.46611	0.109379	4.26142	2.03134e-05	0.000134557
TGME49_286600	hypothetical protein	2788.05	-0.56995	0.133762	-4.26092	2.0359e-05	0.000134743
TGME49_226515	hypothetical protein	10.7899	-5.45367	1.28139	-4.25605	2.0807e-05	0.00013759
TGME49_293490	hypothetical protein	158.458	0.773855	0.181909	4.25409	2.09905e-05	0.000138685
TGME49_230940	hypothetical protein	5344.58	0.575682	0.135361	4.25294	2.10984e-05	0.000139278
TGME49_220208	hypothetical protein	286.942	0.707712	0.166578	4.24853	2.15175e-05	0.000141924
TGME49_313900	non-specific serine/threonine protein kinase	817.771	-0.688512	0.162335	-4.24132	2.22213e-05	0.00014644
TGME49_226020	transporter, major facilitator family protein	3418.22	-0.398499	0.0941258	-4.23369	2.29888e-05	0.000151369
TGME49_205320	hypothetical protein	2449.08	-0.508369	0.120103	-4.23279	2.30813e-05	0.000151848
TGME49_215530	hypothetical protein	3154.49	-0.958326	0.226437	-4.2322	2.31421e-05	0.00015199
TGME49_262140	chain a, pp2a-specific methylesterase apo form (pme), putative	335.692	-0.612485	0.144715	-4.23235	2.31265e-05	0.00015199
TGME49_216435	hypothetical protein	1010.23	0.80066	0.189289	4.22982	2.33876e-05	0.000153364
TGME49_266080	hypothetical protein	8021.49	0.425726	0.100649	4.22979	2.33912e-05	0.000153364
TGME49_246330	CRAL/TRIO domain-containing protein	621.236	-0.667956	0.157949	-4.22894	2.34794e-05	0.000153812
TGME49_250930	hypothetical protein	220.737	-0.87567	0.207138	-4.22748	2.36328e-05	0.000154686
TGME49_288045	hypothetical protein	250.908	-0.703719	0.166478	-4.2271	2.36727e-05	0.000154696
TGME49_305860	calcium-dependent protein kinase CDPK3	1209.63	-0.449421	0.10632	-4.22708	2.36745e-05	0.000154696
TGME49_211610	hypothetical protein	369.099	-0.630824	0.149272	-4.22602	2.37862e-05	0.000155294
TGME49_205510	nucleolar protein 5, putative	1331.19	0.667618	0.158094	4.22292	2.41155e-05	0.000157311
TGME49_262560	hypothetical protein	3376.03	0.748415	0.177372	4.21947	2.44882e-05	0.000159608
TGME49_203600	hypothetical protein	4037.23	0.48345	0.114582	4.21926	2.45101e-05	0.000159616
TGME49_294390	myosin light chain MLC4, putative	165.061	-0.947512	0.224624	-4.21822	2.46243e-05	0.000160224
TGME49_267820	electron transfer flavoprotein subunit beta, putative	42.8544	-1.54505	0.366373	-4.21716	2.47399e-05	0.00016084
TGME49_270190	protein phosphatase 2C domain-containing protein	432.113	-0.615226	0.145951	-4.21528	2.4947e-05	0.00016205
TGME49_202840	FHA domain-containing protein	3599.04	-0.436818	0.103637	-4.21488	2.49907e-05	0.000162198
TGME49_227300	hypothetical protein	234.32	0.821558	0.194942	4.21438	2.50467e-05	0.000162424
TGME49_253690	hypothetical protein	1699.46	-0.834444	0.198171	-4.21073	2.54546e-05	0.000164931
TGME49_207865	GCC2 and GCC3 domain-containing protein	13.1845	2.31991	0.552008	4.20268	2.63778e-05	0.00017077
TGME49_220600	hypothetical protein	1187.28	0.464557	0.11057	4.20149	2.65166e-05	0.000171524
TGME49_240870	beta adaptin protein, putative	695.033	-0.462319	0.110095	-4.19925	2.67795e-05	0.00017308
TGME49_205170	hypothetical protein	2351.89	1.00866	0.240443	4.19501	2.72855e-05	0.000176203
TGME49_210960	replication factor C subunit 4, putative	558.453	0.601885	0.143574	4.19217	2.76305e-05	0.000178281
TGME49_270750	hypothetical protein	823.094	0.861919	0.205641	4.19138	2.77266e-05	0.000178752
TGME49_245480	hypothetical protein	163.982	-0.862731	0.205972	-4.18858	2.80705e-05	0.000180818
TGME49_260620	hypothetical protein	1477.31	-0.633622	0.151377	-4.18571	2.84273e-05	0.000182964
TGME49_238110	replication factor a protein 3 protein	469	-1.05422	0.251995	-4.1835	2.87054e-05	0.0001846
TGME49_253400	hypothetical protein	808.332	-0.590666	0.141212	-4.18282	2.87916e-05	0.000185
TGME49_205360	hypothetical protein	891.008	-1.22704	0.293686	-4.17808	2.9398e-05	0.000188603
TGME49_239350	RAP domain-containing protein	246.564	0.639733	0.153117	4.17805	2.94013e-05	0.000188603
TGME49_297110	kinesin motor domain-containing protein	336.717	-0.604711	0.144755	-4.17749	2.94746e-05	0.000188917
TGME49_284050	DEAD/DEAH box helicase domain-containing protein	592.081	0.702034	0.168096	4.17638	2.96187e-05	0.000189525
TGME49_286160	non-specific serine/threonine protein kinase	946.199	0.501772	0.120143	4.17646	2.96077e-05	0.000189525
TGME49_268970	hypothetical protein	20.9007	-2.37808	0.569448	-4.17612	2.96525e-05	0.000189585
TGME49_207460	Rab5B protein	564.951	-1.00244	0.240306	-4.17149	3.0261e-05	0.000193315
TGME49_278850	DHHC zinc finger domain-containing protein	1719.13	-0.398518	0.0955919	-4.16896	3.05996e-05	0.000195316
TGME49_254870	hypothetical protein	701.462	-0.627077	0.150443	-4.16821	3.06998e-05	0.000195794
TGME49_286580	hypothetical protein	3053.88	-0.594481	0.142665	-4.16696	3.08688e-05	0.000196709
TGME49_265390	hypothetical protein	487.228	-0.516037	0.123855	-4.16647	3.09355e-05	0.000196972
TGME49_213072	Sec1 family protein	923.832	0.546634	0.131213	4.166	3.09986e-05	0.000197123
TGME49_248460	ubiquitin, putative	863	-0.655535	0.157357	-4.16592	3.10104e-05	0.000197123
TGME49_260390	hypothetical protein	488.869	0.586598	0.140872	4.16403	3.12673e-05	0.000198593
TGME49_218910	hypothetical protein	48.918	1.27003	0.305108	4.16258	3.14673e-05	0.000199698
TGME49_263440	hypothetical protein	371.512	0.72052	0.173304	4.15756	3.21662e-05	0.000203966
TGME49_275460	hypothetical protein	541.032	-0.662475	0.159389	-4.15633	3.23404e-05	0.000204902
TGME49_265455	hypothetical protein	12.0433	-3.63428	0.87542	-4.15147	3.30344e-05	0.000209128
TGME49_217000	hypothetical protein	637.997	0.459494	0.110775	4.14799	3.35409e-05	0.00021216
TGME49_204480	thioredoxin domain-containing protein	1391.06	-0.533388	0.128636	-4.14648	3.37629e-05	0.000213389
TGME49_298980	RNA pseudouridine synthase superfamily protein	567.944	0.53371	0.128773	4.14457	3.40457e-05	0.000215001
TGME49_203250	hypothetical protein	12.178	2.84157	0.685912	4.14276	3.4315e-05	0.000216524
TGME49_202730	hypothetical protein	308.938	-0.602795	0.145536	-4.14191	3.4443e-05	0.000217154
TGME49_224000	hypothetical protein	1494.22	-0.541725	0.130801	-4.14158	3.4492e-05	0.00021725
TGME49_268200	RNA recognition motif-containing protein	2966.92	0.782891	0.189039	4.14143	3.45145e-05	0.00021725
TGME49_281370	polynucleotide adenylyltransferase	272.82	0.563182	0.136007	4.14085	3.46027e-05	0.000217628
TGME49_224470	hypothetical protein	1238.89	0.465844	0.112508	4.14054	3.4649e-05	0.000217742
TGME49_205130	hypothetical protein	1453.79	-0.442214	0.106851	-4.13862	3.49409e-05	0.000219397
TGME49_320010	hypothetical protein	781.737	0.523019	0.126393	4.13805	3.50274e-05	0.000219762
TGME49_226060	transmembrane amino acid transporter protein	737.216	-0.532615	0.128791	-4.13548	3.54214e-05	0.000222053
TGME49_318660	PP2C, putative	2326.67	0.615849	0.149212	4.12735	3.66974e-05	0.000229865
TGME49_200280	WD domain, G-beta repeat-containing protein	737.284	-0.499389	0.121122	-4.12303	3.73915e-05	0.000233881
TGME49_222390	hypothetical protein	285.663	0.696519	0.168936	4.12299	3.73991e-05	0.000233881
TGME49_246490	hypothetical protein	1472.84	-0.67388	0.163558	-4.12012	3.7867e-05	0.000236615
TGME49_287460	hypothetical protein	37.5869	1.53091	0.371643	4.11931	3.80016e-05	0.000237264
TGME49_209890	hypothetical protein	1750.35	-0.517684	0.125697	-4.11849	3.81363e-05	0.00023772
TGME49_239752	hypothetical protein	1951.15	-0.429775	0.104351	-4.11853	3.81293e-05	0.00023772
TGME49_311410	M phase phosphoprotein MPP10, putative	656.022	0.537131	0.130476	4.11672	3.8431e-05	0.000239364
TGME49_200375	hypothetical protein	395.878	0.84294	0.204772	4.11649	3.84684e-05	0.000239404
TGME49_209250	hypothetical protein	4900.56	-0.45396	0.110385	-4.11251	3.91374e-05	0.000243371
TGME49_208310	hypothetical protein	476.558	0.606966	0.147614	4.11186	3.92481e-05	0.000243863
TGME49_300130	apical membrane antigen 1 domain-containing protein	123.423	0.868109	0.211151	4.11132	3.93409e-05	0.000244243
TGME49_316450	longevity-assurance protein (LAG1) domain-containing protein	756.458	0.496141	0.120709	4.11024	3.95246e-05	0.000245186
TGME49_214970	DNA replication licensing factor, putative	2137.39	-0.432357	0.105204	-4.10971	3.96153e-05	0.000245551
TGME49_210490	hypothetical protein	395.005	0.559688	0.136198	4.10935	3.96767e-05	0.000245734
TGME49_246978	hypothetical protein	423.882	0.631463	0.153725	4.10774	3.99548e-05	0.000247073
TGME49_253600	hypothetical protein	414.539	-0.749607	0.182487	-4.10773	3.99569e-05	0.000247073
TGME49_312540	hypothetical protein	13.7703	-3.50757	0.855276	-4.1011	4.11192e-05	0.000254057
TGME49_263335	hypothetical protein	14.9945	-3.08737	0.752919	-4.10053	4.12201e-05	0.000254477
TGME49_265260	hypothetical protein	430.55	0.549532	0.134051	4.09943	4.14173e-05	0.00025549
TGME49_269390	CRAL/TRIO domain-containing protein	560.006	-0.808481	0.197354	-4.0966	4.19267e-05	0.000258425
TGME49_237570	leucine carboxyl methyltransferase	629.172	0.604249	0.147561	4.09492	4.22314e-05	0.000259955
TGME49_263660	hypothetical protein	87.5027	-0.993033	0.242507	-4.09486	4.22423e-05	0.000259955
TGME49_244715	hypothetical protein	12.1284	-3.29054	0.803794	-4.09376	4.24435e-05	0.000260985
TGME49_286690	DNA/RNA-binding protein KIN17 domain-containing protein	439.192	-0.62478	0.152671	-4.09233	4.27056e-05	0.000262388
TGME49_271770	hypothetical protein	178.719	-1.38938	0.339541	-4.09195	4.27762e-05	0.000262613
TGME49_229680	hypothetical protein	274.178	-0.767951	0.187728	-4.09077	4.2994e-05	0.00026374
TGME49_235560	hypothetical protein	174.267	0.756559	0.184966	4.09025	4.30903e-05	0.000263876
TGME49_257380	hypothetical protein	2225.93	-0.867702	0.212129	-4.09044	4.30564e-05	0.000263876
TGME49_285290	hypothetical protein	562.952	-0.51573	0.126092	-4.0901	4.31188e-05	0.000263876
TGME49_219620	hypothetical protein	259.872	0.740873	0.181215	4.08837	4.34422e-05	0.000265644
TGME49_253960	oxidoreductase, short chain dehydrogenase/reductase family protein	180.386	0.889028	0.21752	4.0871	4.36796e-05	0.000266885
TGME49_312930	cystathione gamma lyase, putative	41.4037	-1.89756	0.464534	-4.08487	4.41015e-05	0.00026925
TGME49_203815	hypothetical protein	23.1762	-2.44592	0.599885	-4.07732	4.55573e-05	0.000277917
TGME49_312970	hypothetical protein	9.4181	2.91463	0.715064	4.07604	4.58095e-05	0.000279235
TGME49_320515	hypothetical protein	1112.75	-0.768369	0.18853	-4.07557	4.59012e-05	0.000279574
TGME49_202160	ABC1 family protein	287.85	0.664738	0.163223	4.07258	4.64962e-05	0.000282974
TGME49_265770	hypothetical protein	626.617	-0.849199	0.208575	-4.07142	4.67271e-05	0.000284155
TGME49_259020	bradyzoite antigen BAG1	35.2247	1.5074	0.370279	4.07097	4.68179e-05	0.000284483
TGME49_230700	hypothetical protein	739.808	0.715398	0.175958	4.06572	4.78841e-05	0.000290733
TGME49_233550	polyketide cyclase/dehydrase	194.603	0.682616	0.167941	4.06463	4.81091e-05	0.000291869
TGME49_223920	rhoptry neck protein RON3	4542.88	-0.959351	0.236035	-4.06444	4.81477e-05	0.000291874
TGME49_310330	hypothetical protein	480.739	0.62742	0.154483	4.06142	4.87747e-05	0.000295443
TGME49_203010	aurora kinase	862.11	-1.18138	0.291038	-4.05921	4.9238e-05	0.000298015
TGME49_226850	TBC domain-containing protein	343.02	-0.788243	0.194209	-4.05874	4.9338e-05	0.000298386
TGME49_229930	p25-alpha family protein	762.241	-0.935197	0.230497	-4.0573	4.96439e-05	0.000300002
TGME49_281960	hypothetical protein	2274.65	-0.542126	0.133668	-4.05576	4.99724e-05	0.000301751
TGME49_214140	hypothetical protein	2911.99	0.704077	0.173623	4.05522	5.00874e-05	0.000302208
TGME49_287970	hypothetical protein	1211.27	-0.863158	0.2132	-4.04858	5.15283e-05	0.00031066
TGME49_287270	hypothetical protein	746.435	0.570723	0.141013	4.04731	5.18105e-05	0.000312117
TGME49_223262	WD domain, G-beta repeat-containing protein	47.5822	1.1453	0.283272	4.0431	5.27489e-05	0.000317522
TGME49_263180	myosin D	1576.33	-0.608986	0.150666	-4.04197	5.3005e-05	0.000318815
TGME49_270030	hypothetical protein	11.462	-3.56722	0.882751	-4.04103	5.32168e-05	0.00031984
TGME49_259150	hypothetical protein	9.47128	2.75943	0.683254	4.03865	5.37586e-05	0.000322845
TGME49_270840	poly(ADP-ribose) polymerase catalytic domain-containing protein	506.733	0.641761	0.15897	4.03701	5.41378e-05	0.000324616
TGME49_289980	HAD hydrolase, family IIA protein	921.9	-0.513808	0.127271	-4.03711	5.41126e-05	0.000324616
TGME49_277910	thrombospondin type 1 domain-containing protein	776.95	-0.455792	0.112922	-4.03635	5.42895e-05	0.000325273
TGME49_223095	hypothetical protein	117.993	0.79152	0.19613	4.03569	5.44416e-05	0.000325932
TGME49_209460	hypothetical protein	207.018	0.663253	0.164419	4.03393	5.48517e-05	0.000328132
TGME49_215520	hypothetical protein	724.804	-0.472336	0.117105	-4.03346	5.49627e-05	0.000328541
TGME49_255200	Radial spoke head protein 9, putative	17.781	-2.35412	0.583939	-4.03146	5.54325e-05	0.000331093
TGME49_250000	hypothetical protein	11.5146	-2.92127	0.72618	-4.02279	5.75137e-05	0.000343258
TGME49_312905	hypothetical protein	4960.08	0.407497	0.101394	4.01895	5.84588e-05	0.000348629
TGME49_225380	hypothetical protein	182.089	0.72304	0.17992	4.01867	5.85283e-05	0.000348775
TGME49_285970	30S ribosomal protein S5, putative	336.442	0.548098	0.136437	4.01724	5.88847e-05	0.000350627
TGME49_227150	glutaredoxin, putative	1895.72	0.487636	0.121397	4.01686	5.89797e-05	0.000350922
TGME49_247540	ATP-binding cassette G family transporter ABCG107	69.647	1.17639	0.293015	4.01479	5.94995e-05	0.000353742
TGME49_258790	zinc finger, C3HC4 type (RING finger) domain-containing protein	852.15	-0.670437	0.167101	-4.01217	6.01644e-05	0.00035742
TGME49_227630	hypothetical protein	45.4857	-1.4242	0.355122	-4.01045	6.06042e-05	0.000359756
TGME49_305930	hypothetical protein	132.566	-0.916984	0.228748	-4.0087	6.10527e-05	0.000362139
TGME49_268430	hypothetical protein	345.997	-0.577944	0.144202	-4.00788	6.12674e-05	0.000363134
TGME49_238240	bystin protein	1706.28	0.749018	0.186901	4.00757	6.13469e-05	0.000363326
TGME49_242820	hypothetical protein	2070.6	-0.616035	0.153804	-4.00533	6.19308e-05	0.000366503
TGME49_225690	hypothetical protein	1768.68	-0.775603	0.193658	-4.00501	6.20154e-05	0.000366722
TGME49_229440	zinc finger, C3HC4 type (RING finger) domain-containing protein	660.788	0.519013	0.129677	4.00235	6.2717e-05	0.000370587
TGME49_214440	4'-phosphopantetheinyl transferase superfamily protein	2698.45	-0.530233	0.132487	-4.00215	6.27682e-05	0.000370606
TGME49_213800	protein phosphatase 2b regulatory subunit, putative	1249.28	-0.748245	0.187105	-3.99906	6.35937e-05	0.000375193
TGME49_263590	hypothetical protein	283.398	-0.606857	0.151869	-3.99592	6.4443e-05	0.000379913
TGME49_289540	hypothetical protein	3265.69	0.39237	0.0983549	3.98933	6.62597e-05	0.000390325
TGME49_219120	zinc finger (CCCH type) motif-containing protein	2934.47	0.788694	0.197896	3.9854	6.73656e-05	0.000396275
TGME49_246720	hypothetical protein	1171.54	-0.459443	0.115286	-3.98523	6.74141e-05	0.000396275
TGME49_263760	hypothetical protein	165.453	0.678967	0.170372	3.9852	6.74238e-05	0.000396275
TGME49_261540	DNA-directed RNA polymerase I RPAC2	321.871	-0.785333	0.197111	-3.98422	6.77008e-05	0.0003976
TGME49_215170	serine/threonine-protein phosphatase 2A catalytic subunit beta isoform, putative	958.339	-0.47279	0.118721	-3.98236	6.82341e-05	0.000400428
TGME49_232180	UBA/TS-N domain-containing protein	986.781	0.507513	0.127466	3.98155	6.84663e-05	0.000401485
TGME49_217050	ADA2-A transcriptional co-activator SAGA component	1134.69	0.412889	0.103709	3.98124	6.8558e-05	0.000401717
TGME49_230220	hypothetical protein	448.295	-0.579829	0.145774	-3.97759	6.96162e-05	0.000407609
TGME49_269690	hypothetical protein	2049.47	0.352803	0.088736	3.97587	7.0121e-05	0.000410253
TGME49_233350	nuclear transport factor 2, putative	713.951	-0.890945	0.2241	-3.97565	7.01866e-05	0.000410326
TGME49_259940	hypothetical protein	2915.43	-0.381665	0.0960361	-3.97419	7.06199e-05	0.000412546
TGME49_225170	hypothetical protein	142.659	-0.99364	0.250045	-3.97385	7.07214e-05	0.000412827
TGME49_258780	OTU family cysteine protease	419.827	-0.713229	0.17967	-3.96967	7.19733e-05	0.000419817
TGME49_279440	PA14 domain-containing protein	70.6497	-1.58541	0.399463	-3.96886	7.22181e-05	0.000420927
TGME49_229240	hypothetical protein	8.81675	-5.15461	1.30015	-3.96463	7.35086e-05	0.000428125
TGME49_214380	hypothetical protein	229.901	-1.03496	0.261135	-3.96332	7.39156e-05	0.000430171
TGME49_224880	kinesin motor domain-containing protein	577.983	-1.34637	0.339791	-3.96236	7.42126e-05	0.000431574
TGME49_317705	enoyl-CoA hydratase/isomerase family protein	92.2116	1.02566	0.258877	3.96197	7.43353e-05	0.000431962
TGME49_312050	small GTPase Rab2, putative	751.341	-0.762932	0.192603	-3.96117	7.45836e-05	0.000433079
TGME49_295450	sjoegren syndrome nuclear autoantigen 1 family protein	1198.37	-0.768743	0.194125	-3.96004	7.49368e-05	0.000434802
TGME49_310177	hypothetical protein	126.145	1.12375	0.283807	3.95955	7.50914e-05	0.000435372
TGME49_211050	ATPase, AAA family protein	6.86339	4.12818	1.04282	3.95869	7.53634e-05	0.000436621
TGME49_240660	hypothetical protein	357.905	0.554343	0.140039	3.95849	7.54265e-05	0.000436659
TGME49_262910	NADH-cytochrome b5 reductase 1, putative	271.06	-0.592628	0.149743	-3.95764	7.56926e-05	0.000437871
TGME49_218250	TAP42 family protein	679.208	0.59585	0.150567	3.95739	7.57732e-05	0.000438009
TGME49_231120	ribosomal protein S11, putative	550.508	0.699874	0.177072	3.95248	7.73455e-05	0.000446763
TGME49_244640	hypothetical protein	773.056	-0.557972	0.141227	-3.95088	7.78629e-05	0.000449415
TGME49_209190	ABC transporter transmembrane region domain-containing protein	615.776	0.513452	0.129968	3.95059	7.7958e-05	0.000449628
TGME49_222920	mbp-1 interacting protein-2a family protein	310.477	-0.808144	0.204756	-3.94686	7.91822e-05	0.000456348
TGME49_244200	2-oxoglutarate dehydrogenase e1 component, mitochondrial precursor, putative	814.616	-0.657957	0.166805	-3.94448	7.99742e-05	0.000460415
TGME49_311070	hypothetical protein	975.507	0.889756	0.225576	3.94438	8.00074e-05	0.000460415
TGME49_249850	GAP40 protein	8414.16	-0.790042	0.200336	-3.94359	8.02704e-05	0.000461585
TGME49_235150	transporter, major facilitator family protein	2024.28	0.422505	0.107162	3.94266	8.05817e-05	0.000462686
TGME49_277510	cytoplasmic dynein intermediate chain	582.422	-0.663931	0.16839	-3.94281	8.05309e-05	0.000462686
TGME49_260500	COPI associated protein, putative	3855.01	-0.635383	0.1612	-3.94159	8.09431e-05	0.000464415
TGME49_306900	NOL1/NOP2/sun family protein	141.097	-0.785181	0.199372	-3.93828	8.20676e-05	0.000470517
TGME49_220175	hypothetical protein	82.7623	-0.954482	0.242399	-3.93765	8.22843e-05	0.000471409
TGME49_230598	hypothetical protein	7.41032	4.2377	1.07748	3.93296	8.39061e-05	0.000480344
TGME49_285920	hypothetical protein	11.895	-2.97144	0.755651	-3.93229	8.41408e-05	0.00048133
TGME49_236520	hypothetical protein	250.592	-0.829993	0.211131	-3.93117	8.4534e-05	0.000483222
TGME49_232520	brix domain-containing protein	414.551	0.618382	0.157325	3.9306	8.47351e-05	0.000484013
TGME49_207650	OTU family cysteine protease	7.68997	3.22122	0.819836	3.9291	8.52631e-05	0.000486668
TGME49_256040	PA14 domain-containing protein	15.7833	-2.96494	0.755335	-3.92534	8.66087e-05	0.000493983
TGME49_232020	hypothetical protein	669.395	-0.98932	0.25215	-3.92354	8.72578e-05	0.000497318
TGME49_214190	SAG-related sequence SRS46	95.8919	-0.951268	0.24252	-3.92244	8.76581e-05	0.00049923
TGME49_265060	hypothetical protein	8.41668	-5.08696	1.29753	-3.92049	8.8368e-05	0.000502902
TGME49_248570	hypothetical protein	314.852	-0.740179	0.188924	-3.91786	8.93374e-05	0.000508045
TGME49_289840	hypothetical protein	7.63771	3.5012	0.894676	3.91338	9.10138e-05	0.000517197
TGME49_252430	hypothetical protein	1368.41	-0.483852	0.123682	-3.91207	9.1509e-05	0.000519247
TGME49_258090	hypothetical protein	851.277	-0.622852	0.15921	-3.91214	9.14817e-05	0.000519247
TGME49_238895	hypothetical protein	978.858	-0.589997	0.150894	-3.91002	9.22885e-05	0.000522901
TGME49_293630	hypothetical protein	1390.25	0.389365	0.0995803	3.91006	9.22739e-05	0.000522901
TGME49_219860	replication licensing factor, putative	2130.06	-0.392332	0.100467	-3.90508	9.4194e-05	0.000533085
TGME49_294840	zinc finger (CCCH type) motif-containing protein	2117.49	0.495027	0.126767	3.905	9.42241e-05	0.000533085
TGME49_228990	zinc finger (CCCH type) motif-containing protein	128.715	0.780213	0.199966	3.90174	9.55054e-05	0.000539938
TGME49_229030	hypothetical protein	478.243	-0.536223	0.137458	-3.901	9.57943e-05	0.000541175
TGME49_289900	n-acetyltransferase family protein	124.774	-1.07656	0.276243	-3.89714	9.73357e-05	0.00054948
TGME49_246080	NAD dependent epimerase/dehydratase family protein	792.976	-0.494676	0.126948	-3.8967	9.75127e-05	0.000550077
TGME49_320170	SAG-related sequence SRS16E	70.5804	1.02362	0.263016	3.89183	9.94908e-05	0.000560826
TGME49_222340	NOL1/NOP2/sun family protein	9.25097	2.70718	0.696104	3.88904	0.000100642	0.000566898
TGME49_281400	phosphofructokinase domain-containing protein	532.243	0.592557	0.152509	3.88539	0.000102164	0.000575054
TGME49_257572	hypothetical protein	498.31	0.661797	0.170386	3.8841	0.000102709	0.000577699
TGME49_286660	kinesin, putative	16.7751	-2.39027	0.615564	-3.88306	0.00010315	0.000579583
TGME49_301120	acetyl-CoA acetyltransferase	611.881	-0.437717	0.112728	-3.88296	0.000103194	0.000579583
TGME49_257625	tetrahydrofolate dehydrogenase/cyclohydrolase, NAD(P)-binding domain-containing protein	119.906	-1.05885	0.272792	-3.88153	0.000103803	0.00058258
TGME49_214900	hypothetical protein	1359.46	0.742047	0.191211	3.88078	0.00010412	0.000583937
TGME49_200360	hypothetical protein	4249.82	-0.811719	0.209233	-3.8795	0.000104671	0.0005866
TGME49_263690	hypothetical protein	105.685	-1.05736	0.272565	-3.87929	0.000104763	0.000586686
TGME49_215785	rhoptry protein ROP2A	76.2069	-0.917113	0.236513	-3.87765	0.000105471	0.000590222
TGME49_215010	hypothetical protein	888.193	-0.478576	0.123445	-3.87684	0.000105821	0.000591752
TGME49_251630	slc30a2 protein	1004.57	-0.511674	0.132043	-3.87506	0.000106601	0.000595682
TGME49_247590	methyltransferase domain-containing protein	210.547	-0.644475	0.166344	-3.87436	0.000106905	0.000596949
TGME49_253320	hypothetical protein	265.566	0.528777	0.136506	3.87367	0.00010721	0.000598099
TGME49_295050	tRNA ligase class II core domain (G, H, P, S and T) domain-containing protein	942.054	0.481254	0.124241	3.87354	0.000107266	0.000598099
TGME49_221390	hypothetical protein	581.276	-0.536997	0.138728	-3.87086	0.000108451	0.00060427
TGME49_246990	hypothetical protein	294.772	-0.576527	0.148991	-3.86954	0.000109043	0.000607132
TGME49_311320	hypothetical protein	159.683	-0.748673	0.193637	-3.86638	0.000110462	0.000614591
TGME49_215100	PP-loop family protein	481.694	0.650764	0.16834	3.86576	0.000110743	0.000615708
TGME49_233870	hypothetical protein	1243.63	0.694446	0.179682	3.86486	0.000111155	0.000617555
TGME49_314370	hypothetical protein	100.996	-0.827014	0.214157	-3.86173	0.000112589	0.000625071
TGME49_309090	hypothetical protein	284.908	-0.668232	0.17339	-3.85392	0.00011624	0.000644879
TGME49_300380	endoplasmic reticulum oxidoreductin, putative	358.145	0.516221	0.133998	3.85244	0.000116945	0.000648322
TGME49_262530	leucine rich repeat-containing protein	463.836	-0.486772	0.126406	-3.85086	0.000117705	0.000652065
TGME49_255980	hypothetical protein	316.762	-0.532914	0.138538	-3.8467	0.000119722	0.000662763
TGME49_244560	heat shock protein 90, putative	13332.1	0.462	0.120237	3.84243	0.000121824	0.000673919
TGME49_262640	Cg8 family protein	867.984	-0.812835	0.211555	-3.84219	0.00012194	0.000674077
TGME49_224090	enoyl-CoA hydratase/isomerase family protein	421.368	-0.514353	0.133927	-3.84054	0.000122762	0.000678134
TGME49_271010	hypothetical protein	81.8872	1.17329	0.30556	3.8398	0.000123132	0.000679693
TGME49_293240	triacylglycerol lipase	747.348	-0.431777	0.112519	-3.83738	0.000124354	0.000685948
TGME49_249440	hypothetical protein	1565.22	-0.664705	0.173243	-3.83685	0.000124625	0.00068695
TGME49_319740	transporter, major facilitator family protein	352.757	0.542653	0.141519	3.83448	0.000125832	0.000693107
TGME49_212780	hypothetical protein	869.075	-1.00631	0.26245	-3.83429	0.000125929	0.000693149
TGME49_271335	hypothetical protein	48.5362	-1.12614	0.293739	-3.83383	0.000126165	0.000693951
TGME49_281570	hypothetical protein	223.247	-0.632288	0.164941	-3.83342	0.000126373	0.0006946
TGME49_273870	SWI2/SNF2 ISWI-like (AT hook)	1652.82	-0.4179	0.109065	-3.83167	0.000127276	0.000699064
TGME49_280810	hypothetical protein	168.591	-0.800221	0.208871	-3.83117	0.000127535	0.000699991
TGME49_239410	hypothetical protein	2787.23	0.442117	0.115407	3.83095	0.00012765	0.000700125
TGME49_227620	dense granule protein GRA2	41629.6	-0.727536	0.189952	-3.8301	0.000128092	0.000702048
TGME49_294430	hypothetical protein	383.431	0.496074	0.129579	3.82834	0.00012901	0.000706581
TGME49_218570	Nin one binding (NOB1) Zn-ribbon family protein	582.344	0.42992	0.112347	3.82672	0.000129862	0.000710429
TGME49_286180	tRNA ligases class I (M) protein	301.8	0.651426	0.170234	3.82665	0.000129897	0.000710429
TGME49_305950	tetratricopeptide repeat-containing protein	198.506	-0.596496	0.155892	-3.82634	0.00013006	0.000710819
TGME49_217670	ribosomal protein RPS6	310.431	0.517787	0.135359	3.82529	0.00013062	0.000713373
TGME49_236510	hypothetical protein	494.815	-0.496338	0.130033	-3.81702	0.000135072	0.000736973
TGME49_314480	hypothetical protein	537.26	0.476959	0.124959	3.81691	0.000135132	0.000736973
TGME49_257130	zinc finger (CCCH type) motif-containing protein	17.5535	1.72702	0.453398	3.80907	0.000139493	0.000760218
TGME49_235640	formyl transferase domain-containing protein	151.143	-0.710928	0.186794	-3.80594	0.000141265	0.000769332
TGME49_256010	hypothetical protein	239.009	-0.751602	0.197568	-3.80427	0.000142223	0.000774002
TGME49_254365	phosphatidate cytidylyltransferase	917.678	-0.672544	0.177101	-3.79752	0.000146151	0.000794816
TGME49_225120	hypothetical protein	4676.66	-0.449099	0.11832	-3.79564	0.000147263	0.000800299
TGME49_248860	hypothetical protein	264.016	-0.586241	0.154486	-3.79479	0.000147771	0.000802498
TGME49_258450	hypothetical protein	789.223	-0.550711	0.145221	-3.79224	0.000149295	0.000810202
TGME49_202830	Elicitor-responsive protein, putative	2267.68	-0.486037	0.128181	-3.79181	0.000149556	0.000810938
TGME49_318720	pyridoxal phosphate enzyme, YggS family protein	426.118	0.517013	0.136355	3.79167	0.00014964	0.000810938
TGME49_205000	phosphoglycerate mutase family protein	572.963	0.494157	0.130345	3.79115	0.000149952	0.000811487
TGME49_213710	WD domain, G-beta repeat-containing protein	1080.01	0.546992	0.144278	3.79123	0.000149902	0.000811487
TGME49_268000	hypothetical protein	208.804	-0.68539	0.180847	-3.78989	0.000150711	0.000815024
TGME49_321590	hypothetical protein	701.828	-0.573406	0.151355	-3.78848	0.000151571	0.000819099
TGME49_294710	RNA recognition motif-containing protein	634.335	0.532466	0.140573	3.78782	0.000151978	0.000820722
TGME49_286620	S1 RNA binding domain-containing protein	898.347	0.403435	0.106555	3.78616	0.00015299	0.000825613
TGME49_221420	Chromosome-associated kinesin KLP1, putative	19.6752	1.77267	0.468443	3.78417	0.000154222	0.000831679
TGME49_233340	hypothetical protein	382.881	-0.494587	0.130728	-3.78333	0.000154745	0.000833914
TGME49_267980	hypothetical protein	118.333	-0.994948	0.263176	-3.78054	0.000156488	0.000842722
TGME49_269260	hypothetical protein	318.998	0.78444	0.207541	3.77968	0.00015703	0.000845047
TGME49_313240	ethylene-responsive RNA helicase, putative	518.433	0.466437	0.123444	3.77852	0.000157762	0.000848394
TGME49_252880	hypothetical protein	1466.09	-0.4098	0.108516	-3.77638	0.000159122	0.000855113
TGME49_257160	hypothetical protein	433.372	-0.946325	0.250945	-3.77105	0.000162565	0.000873009
TGME49_247470	nucleolar protein, putative	2318.02	0.646673	0.171509	3.77048	0.000162931	0.000874364
TGME49_222940	hypothetical protein	24.7391	1.65196	0.438189	3.76996	0.00016327	0.000875579
TGME49_242290	proteasome subunit alpha1, putative	1253.9	-0.634684	0.168421	-3.76844	0.00016427	0.000880182
TGME49_244180	microneme-like protein	100.776	-1.2083	0.320648	-3.76831	0.000164357	0.000880182
TGME49_309160	IgA-specific metalloendopeptidase	219.799	-0.664195	0.176339	-3.76658	0.0001655	0.000885687
TGME49_262400	lipase	2994.13	-0.542635	0.14408	-3.76622	0.00016574	0.000886357
TGME49_206300	hypothetical protein	329.375	0.587726	0.156091	3.76528	0.000166366	0.000889089
TGME49_239540	LEM3 (ligand-effect modulator 3) family / CDC50 family protein	671.354	-0.465463	0.123704	-3.76271	0.000168081	0.000896394
TGME49_276970	hypothetical protein	838.681	0.403609	0.107265	3.76273	0.000168067	0.000896394
TGME49_294651	hypothetical protein	21.9327	1.52932	0.406423	3.76286	0.000167978	0.000896394
TGME49_258210	DNA-directed RNA polymerase II RPB2	1078.11	0.413594	0.110022	3.75921	0.000170449	0.000908394
TGME49_285140	hypothetical protein	617.413	-0.918645	0.244408	-3.75866	0.000170829	0.000909792
TGME49_289360	hypothetical protein	335.744	0.712071	0.189474	3.75814	0.000171178	0.000911021
TGME49_275830	hypothetical protein	173.268	0.636869	0.169502	3.75728	0.000171768	0.000913532
TGME49_233470	hypothetical protein	869.147	0.54258	0.144469	3.7557	0.00017286	0.000918707
TGME49_260600	Pumilio-family RNA binding repeat-containing protein	4048.65	0.549546	0.146343	3.75521	0.000173198	0.000919871
TGME49_262500	hypothetical protein	1226.77	-0.955382	0.254456	-3.75461	0.000173609	0.000921417
TGME49_315600	MCM2/3/5 family protein	249.947	0.560361	0.149309	3.75304	0.000174705	0.000926595
TGME49_287490	hypothetical protein	13.0223	-2.65833	0.709086	-3.74896	0.000177571	0.00094115
TGME49_318510	N-ethylmaleimide-sensitive fusion protein, putative	378.469	-0.560224	0.149482	-3.74778	0.000178409	0.000944944
TGME49_251410	tetratricopeptide repeat-containing protein	863.517	0.737615	0.196831	3.74745	0.000178638	0.000945508
TGME49_315845	kinesin motor domain-containing protein	6.90408	3.37128	0.899927	3.74617	0.000179554	0.000949705
TGME49_212940	hypothetical protein	138.918	-0.844234	0.22537	-3.746	0.000179678	0.000949708
TGME49_316090	RNAse P Rpr2/Rpp21 subunit domain-containing protein	239.735	0.773627	0.206568	3.74514	0.000180293	0.000952307
TGME49_274070	ThiF family protein	197.244	-0.609022	0.162766	-3.74172	0.000182768	0.000964721
TGME49_249350	esterase/lipase/thioesterase domain-containing protein	897.348	-0.564395	0.151018	-3.73727	0.000186026	0.000981248
TGME49_272660	hypothetical protein	1823.36	-0.815218	0.21829	-3.73456	0.000188042	0.000991202
TGME49_229220	hypothetical protein	435.393	-0.541645	0.145158	-3.73143	0.000190395	0.00100292
TGME49_217860	hypothetical protein	11.2362	2.14365	0.57485	3.72905	0.000192199	0.00101173
TGME49_313848	hypothetical protein	8.24148	2.69127	0.722166	3.72667	0.000194029	0.00102067
TGME49_314358	hypothetical protein	94.119	-0.84656	0.227177	-3.72644	0.000194203	0.00102089
TGME49_265520	hypothetical protein	755.453	-0.405498	0.108853	-3.7252	0.000195159	0.00102522
TGME49_200410	hypothetical protein	277.534	-0.544173	0.146265	-3.72047	0.000198849	0.00104389
TGME49_293170	hypothetical protein	1269.66	-0.781261	0.210036	-3.71965	0.000199497	0.00104658
TGME49_249770	Nmda1 protein	243.996	0.8689	0.233638	3.71901	0.000200009	0.00104855
TGME49_251640	ubiquitin-conjugating enzyme subfamily protein	232.458	-0.838646	0.225639	-3.71676	0.000201791	0.00105718
TGME49_239780	hypothetical protein	730.798	0.395907	0.106604	3.71381	0.00020416	0.00106886
TGME49_269588	hypothetical protein	15.7509	-2.01526	0.542697	-3.71341	0.000204488	0.00106986
TGME49_226700	nuclease, putative	263.324	-0.528609	0.142362	-3.71312	0.000204717	0.00107033
TGME49_244270	ATP-binding cassette G family transporter ABCG87	335.681	0.704445	0.189873	3.71008	0.000207193	0.00108254
TGME49_278250	hypothetical protein	215.01	0.565659	0.152476	3.70982	0.000207403	0.0010829
TGME49_215950	hypothetical protein	1661.78	0.507313	0.136757	3.70959	0.000207596	0.00108317
TGME49_272430	MAC/Perforin domain-containing protein	14.5514	1.89064	0.509744	3.70901	0.000208071	0.00108492
TGME49_217610	hypothetical protein	608.887	0.592797	0.159834	3.70883	0.000208222	0.00108498
TGME49_225560	hypothetical protein	3968.79	-0.861384	0.232444	-3.70577	0.000210746	0.00109739
TGME49_300200	histone H2AZ	10126.8	-0.684162	0.184707	-3.70403	0.000212198	0.0011042
TGME49_226950	IgA-specific metalloendopeptidase	789.193	0.897649	0.242593	3.70022	0.000215412	0.00112017
TGME49_236790	hypothetical protein	183.28	-0.636003	0.172106	-3.69541	0.000219531	0.00114006
TGME49_249620	histone deacetylase HDAC2	322.097	-0.694664	0.187976	-3.6955	0.000219458	0.00114006
TGME49_229340	hypothetical protein	260.878	0.751198	0.203315	3.69474	0.000220108	0.00114228
TGME49_216470	hypothetical protein	208.875	0.568141	0.153791	3.69424	0.000220547	0.00114379
TGME49_209910	histone H2Bv	5161.51	-0.759401	0.205587	-3.69382	0.000220912	0.00114492
TGME49_216600	exonuclease III APE	507.885	-0.483922	0.131024	-3.69338	0.000221289	0.0011461
TGME49_234460	hypothetical protein	404.091	0.458127	0.124067	3.69257	0.000221998	0.001149
TGME49_262630	hypothetical protein	120.241	-0.732438	0.198422	-3.69131	0.000223106	0.00115396
TGME49_224910	divalent cation tolerance protein, CutA1 family protein	397.773	-0.726011	0.196694	-3.69106	0.00022332	0.00115429
TGME49_204540	DUF367 domain-containing protein	100.89	0.791507	0.214497	3.69006	0.000224198	0.00115806
TGME49_320630	phosphotransferase enzyme family protein	1849.64	-0.534421	0.144902	-3.68815	0.000225891	0.00116602
TGME49_296121	hypothetical protein	1562.66	1.46928	0.398653	3.68562	0.000228148	0.00117688
TGME49_244408	hypothetical protein	35.2302	1.23475	0.335058	3.68519	0.000228535	0.00117809
TGME49_308020	SAG-related sequence SRS57	2809.86	-0.957913	0.259966	-3.68476	0.00022892	0.00117929
TGME49_232035	hypothetical protein	71.6125	-1.22024	0.331187	-3.68443	0.000229215	0.00118002
TGME49_271970	glideosome-associated protein with multiple-membrane spans GAPM3	8407.89	-0.603008	0.163759	-3.68229	0.000231147	0.00118917
TGME49_306320	Myb family DNA-binding domain-containing protein	373.562	0.809928	0.220054	3.68058	0.000232704	0.00119639
TGME49_208500	protein phosphatase 2C domain-containing protein	1118.07	0.368061	0.100117	3.67632	0.000236621	0.00121572
TGME49_319090	IgA-specific serine endopeptidase	44.3092	-1.28194	0.349076	-3.67239	0.000240291	0.00123375
TGME49_286590	microtubule associated protein SPM2	2519.49	-0.587086	0.16007	-3.66769	0.000244756	0.00125584
TGME49_311890	hypothetical protein	1152.01	-0.463172	0.126374	-3.6651	0.000247239	0.00126774
TGME49_239590	WD domain, G-beta repeat-containing protein	539.121	0.470645	0.128434	3.66449	0.000247832	0.00126909
TGME49_249240	calmodulin, putative	4709.24	-0.841266	0.229567	-3.66457	0.00024775	0.00126909
TGME49_305100	hypothetical protein	10.4915	2.48727	0.678877	3.66379	0.000248507	0.0012717
TGME49_304460	zinc finger, C3HC4 type (RING finger) domain-containing protein	1465.06	-0.492044	0.134308	-3.66356	0.000248736	0.00127203
TGME49_272030	kelch repeat-containing protein	422.485	-0.630157	0.172049	-3.66265	0.000249616	0.00127569
TGME49_326800	S-Adenosyl homocysteine hydrolase	37.6661	1.21299	0.331294	3.66137	0.000250872	0.00128126
TGME49_314550	hypothetical protein	150.928	-0.747622	0.204395	-3.65773	0.00025446	0.00129872
TGME49_222170	dense-granule antigen DG32	6687.09	0.406419	0.1112	3.65486	0.000257321	0.00131159
TGME49_289010	RNA recognition motif-containing protein	358.547	0.471073	0.128888	3.6549	0.000257286	0.00131159
TGME49_316270	Rab geranylgeranyl transferase type II beta subunit, putative	399.055	-0.783114	0.214354	-3.65336	0.000258833	0.00131842
TGME49_200440	hypothetical protein	201.293	0.615881	0.168614	3.65261	0.000259586	0.00132139
TGME49_272770	hypothetical protein	563.294	0.542478	0.148528	3.65237	0.000259836	0.00132179
TGME49_286430	hypothetical protein	286.752	-0.544281	0.149056	-3.65151	0.000260702	0.00132532
TGME49_209600	hypothetical protein	3173.17	-0.383344	0.105008	-3.65061	0.000261621	0.00132869
TGME49_248390	ribosomal protein RPL26	9243.44	0.849651	0.232748	3.65052	0.00026171	0.00132869
TGME49_293030	hypothetical protein	20.2546	1.8953	0.519525	3.64813	0.000264151	0.00134021
TGME49_233090	XPG N-terminal domain-containing protein	167.074	-0.597229	0.163768	-3.6468	0.000265523	0.00134628
TGME49_307830	hypothetical protein	3061.13	-0.54839	0.150462	-3.64471	0.000267694	0.0013564
TGME49_237070	hypothetical protein	10.7976	2.28719	0.627627	3.64419	0.000268238	0.00135826
TGME49_269438	hypothetical protein	333.693	-0.687814	0.188809	-3.6429	0.000269586	0.00136419
TGME49_269010	AP2 domain transcription factor AP2VIII-7	5639.87	0.488525	0.134112	3.64267	0.000269827	0.00136452
TGME49_273580	hypothetical protein	275.697	0.659813	0.181321	3.63892	0.000273786	0.00138363
TGME49_239530	alanine-glyoxylate aminotransferase	992.203	-0.76095	0.20913	-3.63865	0.000274076	0.00138419
TGME49_293570	translocation protein sec62, putative	1627.06	-0.461954	0.126991	-3.63769	0.000275092	0.00138841
TGME49_234200	hypothetical protein	180.409	0.639875	0.175971	3.63626	0.000276627	0.00139518
TGME49_305790	hypothetical protein	72.2409	1.15408	0.317395	3.6361	0.000276793	0.00139518
TGME49_311030	hypothetical protein	839.658	0.752073	0.206884	3.63525	0.000277713	0.0013989
TGME49_235390	PAN domain-containing protein	4.63525	5.08675	1.40047	3.63218	0.000281033	0.0014147
TGME49_202740	hypothetical protein	200.549	0.958505	0.264142	3.62875	0.000284796	0.00143271
TGME49_267450	alpha-tubulin suppressor protein	678.043	-0.659771	0.181839	-3.62832	0.000285273	0.00143417
TGME49_221190	mrna cleavage factor family protein, putative	270.102	-0.519418	0.143178	-3.62778	0.000285869	0.0014353
TGME49_239855	Ras-associated protein Rap1 isoform 1 family protein	8.87078	-3.62127	0.998203	-3.62779	0.000285859	0.0014353
TGME49_261500	hydrolase	359.305	-0.563237	0.155276	-3.62734	0.000286361	0.00143683
TGME49_271880	B-box zinc finger domain-containing protein	781.471	-0.554553	0.15293	-3.6262	0.000287625	0.00144223
TGME49_222935	hypothetical protein	9.54138	-4.3372	1.19613	-3.62603	0.000287814	0.00144225
TGME49_214270	translation initiation factor IF-2, putative	2837.12	0.438814	0.121063	3.62466	0.00028934	0.00144895
TGME49_256100	tetratricopeptide repeat-containing protein	191.777	-0.817367	0.225838	-3.61926	0.000295445	0.00147856
TGME49_275640	hypothetical protein	833.693	-0.493277	0.136304	-3.61895	0.000295804	0.0014794
TGME49_270200	hypothetical protein	512.048	-0.479346	0.132583	-3.61544	0.000299838	0.0014986
TGME49_205480	IMC subcompartment protein ISP4	92.5961	-0.902906	0.250032	-3.61116	0.000304829	0.00152173
TGME49_224235	translation initiation factor IF-3 protein	324.143	-0.562102	0.155662	-3.61105	0.00030496	0.00152173
TGME49_255190	myosin C	2398.03	-0.463606	0.128388	-3.61097	0.000305055	0.00152173
TGME49_207920	hypothetical protein	279.032	0.520017	0.144063	3.60966	0.000306598	0.00152843
TGME49_237540	hypothetical protein	241.455	0.783114	0.217159	3.60618	0.000310739	0.00154808
TGME49_216620	EF hand domain-containing protein	1207.54	-1.29378	0.358796	-3.6059	0.000311073	0.00154874
TGME49_294225	hypothetical protein	4.39058	-5.14579	1.42869	-3.60175	0.000316087	0.00157168
TGME49_310060	small nuclease	564.368	0.815676	0.226457	3.6019	0.000315905	0.00157168
TGME49_280470	AP2 domain transcription factor AP2VIIa-1	438.479	-0.446189	0.123962	-3.59938	0.000318971	0.00158499
TGME49_217915	hypothetical protein	42.97	-1.14204	0.317393	-3.59818	0.000320454	0.00159134
TGME49_233930	CAF1 family ribonuclease	120.605	-0.867262	0.241282	-3.59439	0.000325158	0.00161366
TGME49_315460	hypothetical protein	163.557	0.604291	0.168205	3.59258	0.000327417	0.00162383
TGME49_284160	histone lysine methyltransferase, SET, putative	47.1073	-1.0697	0.297934	-3.59039	0.000330181	0.00163648
TGME49_270260	hypothetical protein	43.1447	-1.24212	0.34601	-3.58983	0.000330895	0.00163897
TGME49_270670	hypothetical protein	75.9648	1.16986	0.32595	3.58906	0.000331867	0.00164273
TGME49_306190	hypothetical protein	7823.11	0.320601	0.0893632	3.58761	0.000333718	0.00165084
TGME49_254580	UDP-galactose transporter family protein	622.882	-0.460925	0.128533	-3.58605	0.000335724	0.00165969
TGME49_221940	adaptin n terminal region domain-containing protein	384.434	-0.520407	0.145136	-3.58564	0.000336253	0.00166125
TGME49_291650	hypothetical protein	134.459	-0.957618	0.267135	-3.58478	0.000337364	0.00166567
TGME49_321510	hypothetical protein	33.8307	1.64062	0.457863	3.58322	0.00033939	0.0016746
TGME49_221550	CMGC kinase, MAPK family, MEK kinase-related (incomplete catalytic triad)	11.8793	2.13786	0.596684	3.5829	0.000339796	0.00167553
TGME49_268300	hypothetical protein	136.942	0.7418	0.207169	3.58065	0.000342747	0.001689
TGME49_221330	DNA gyrase/topoisomerase IV, A subunit domain-containing protein	628.564	-0.474226	0.132455	-3.58029	0.000343219	0.00168969
TGME49_240400	hypothetical protein	143.732	0.82756	0.231149	3.58021	0.000343324	0.00168969
TGME49_263330	Adaptin ear-binding coat-associated protein 2 (NECAP-2) isoform 2 family protein	98.0153	-0.923273	0.257907	-3.57986	0.000343773	0.00169082
TGME49_236930	hypothetical protein	661.941	0.854354	0.238793	3.5778	0.0003465	0.00170314
TGME49_313440	hypothetical protein	3087.55	-0.363512	0.101651	-3.57609	0.000348766	0.00171319
TGME49_315410	SAG-related sequence SRS53F	121.668	0.790875	0.221193	3.5755	0.000349555	0.00171598
TGME49_230460	Dpy-30 motif protein	39.3877	1.36547	0.382196	3.5727	0.000353316	0.00173282
TGME49_314487	hypothetical protein	6.19505	3.1939	0.893996	3.57261	0.000353434	0.00173282
TGME49_261018	kelch repeat-containing protein	3.11585	5.52282	1.54656	3.57103	0.000355576	0.00174221
TGME49_271460	protein c14orf29, putative	524.841	-0.555272	0.155534	-3.57011	0.000356831	0.00174725
TGME49_270040	hypothetical protein	12.2228	-2.54307	0.71242	-3.56963	0.000357491	0.00174937
TGME49_212820	ubiquitin family protein	726.833	0.442405	0.12401	3.56748	0.000360425	0.00176261
TGME49_237880	hypothetical protein	6794.8	-0.773969	0.216971	-3.56715	0.000360882	0.00176373
TGME49_210600	KRUF family protein	16.4123	1.67808	0.470559	3.56615	0.000362269	0.00176939
TGME49_216680	ankyrin repeat-containing protein	313.803	-0.559788	0.157037	-3.56468	0.000364297	0.00177816
TGME49_248200	ribosomal RNA (adenine(1779)-N(6)/adenine(1780)-N(6))- dimethyltransferase, putative	421.024	0.479735	0.134621	3.56359	0.000365815	0.00178445
TGME49_290860	amino acid transporter, putative	1043.47	0.423112	0.118866	3.55957	0.000371459	0.00181084
TGME49_283510	hypothetical protein	1763.47	-0.360581	0.101351	-3.55775	0.000374038	0.00182226
TGME49_309770	hypothetical protein	387.114	-0.73101	0.205521	-3.55686	0.000375319	0.00182734
TGME49_291350	hypothetical protein	238.193	0.732627	0.205987	3.55667	0.000375591	0.00182752
TGME49_236620	protein kinase (incomplete catalytic triad)	378.394	-0.73002	0.205284	-3.55615	0.00037633	0.00182996
TGME49_214170	hypothetical protein	358.621	0.503943	0.141721	3.55589	0.000376706	0.00183063
TGME49_261530	eukaryotic aspartyl protease superfamily protein	64.9122	-1.51279	0.425694	-3.5537	0.000379857	0.00184478
TGME49_245440	hypothetical protein	11.9635	-2.29851	0.646861	-3.55332	0.000380401	0.00184626
TGME49_201870	tetratricopeptide repeat-containing protein	495.217	-0.474236	0.133534	-3.55142	0.000383153	0.00185845
TGME49_226072	Ser/Thr phosphatase family protein	1327.65	-0.349761	0.0985779	-3.54807	0.000388066	0.00188097
TGME49_232940	heat shock protein HSP20	1779.26	-0.704036	0.198436	-3.54792	0.000388283	0.00188097
TGME49_233020	Not1 N-terminal domain, CCR4-Not complex component protein	1097.77	-0.400079	0.112784	-3.54732	0.000389178	0.00188412
TGME49_217930	hypothetical protein	11.1204	2.24308	0.632628	3.54566	0.000391633	0.00189482
TGME49_239310	ribulose 5-phosphate isomerase	326.994	0.643415	0.18153	3.54441	0.000393496	0.00190169
TGME49_289222	hypothetical protein	11.4085	2.06152	0.581631	3.54437	0.000393546	0.00190169
TGME49_295020	Sterol-sensing domain of SREBP cleavage-activation domain-containing protein	10.9314	2.52489	0.712789	3.54227	0.000396706	0.00191576
TGME49_224310	DHHC zinc finger domain-containing protein	275.343	-0.559046	0.157832	-3.54203	0.000397067	0.0019163
TGME49_243460	hypothetical protein	10998.1	0.387755	0.109525	3.54033	0.000399627	0.00192745
TGME49_225980	hypothetical protein	377.865	0.551941	0.15599	3.53832	0.00040268	0.00194096
TGME49_288010	hypothetical protein	247.311	-0.868771	0.245551	-3.53804	0.00040311	0.00194182
TGME49_288800	endonuclease/exonuclease/phosphatase family protein	350.395	-0.534739	0.151165	-3.53745	0.000404004	0.00194491
TGME49_246130	serpin (serine proteinase inhibitor) superfamily protein	1770.38	-0.613214	0.173403	-3.53635	0.000405701	0.00195187
TGME49_261700	hypothetical protein	22.8476	-2.0308	0.57438	-3.53564	0.000406794	0.00195591
TGME49_209610	oocyst wall protein OWP2	534.859	-0.658943	0.186424	-3.53465	0.000408322	0.00196203
TGME49_215480	Adenosine/AMP deaminase domain-containing protein	348.958	0.514612	0.14561	3.53417	0.000409056	0.00196433
TGME49_248690	hypothetical protein	254.513	-0.688607	0.19488	-3.5335	0.000410097	0.00196811
TGME49_216660	hypothetical protein	411.213	-0.448193	0.126854	-3.53312	0.000410679	0.00196968
TGME49_221970	hypothetical protein	371.668	0.634884	0.1798	3.53107	0.000413888	0.00198383
TGME49_301400	hypothetical protein	5898.17	0.803795	0.227662	3.53065	0.000414534	0.0019857
TGME49_311430	fibrillarin	1127.95	0.41764	0.118312	3.52997	0.000415603	0.00198958
TGME49_253290	valyl-tRNA synthetase	1330.88	0.403494	0.114332	3.52916	0.000416881	0.00199447
TGME49_246570	hypothetical protein	333.156	0.664061	0.188271	3.52715	0.000420052	0.00200839
TGME49_230602	hypothetical protein	7.46683	2.73733	0.77679	3.52391	0.000425233	0.0020319
TGME49_219130	NADPH-glutathione reductase	518.304	0.458881	0.130233	3.52353	0.000425835	0.00203352
TGME49_251850	serine/threonine protein phosphatase	822.104	-0.431778	0.122558	-3.52307	0.000426586	0.00203585
TGME49_212110	histone lysine demethylase JMJD5	132.398	0.831224	0.235959	3.52275	0.000427097	0.00203702
TGME49_277770	hypothetical protein	318.205	0.479864	0.136243	3.52212	0.000428118	0.00204063
TGME49_240210	phosphate transporter family protein, putative	275.885	0.579363	0.164683	3.51805	0.000434738	0.00207091
TGME49_204880	hypothetical protein	508.217	-0.544459	0.154807	-3.51702	0.000436426	0.00207767
TGME49_215620	hypothetical protein	489.042	0.467698	0.133069	3.5147	0.000440245	0.00209456
TGME49_308850	hypothetical protein	198.833	-0.615797	0.175295	-3.51292	0.000443218	0.0021074
TGME49_220370	hypothetical protein	596.176	-0.570584	0.162436	-3.51267	0.000443629	0.00210806
TGME49_205710	lysine-tRNA ligase	1490.6	0.395283	0.112543	3.5123	0.000444242	0.00210815
TGME49_226600	syntaxin 5, putative	520.19	0.415574	0.118324	3.51217	0.000444468	0.00210815
TGME49_269442	calmodulin, putative	756.739	-0.90646	0.258072	-3.51242	0.00044404	0.00210815
TGME49_259630	hypothetical protein	2210.97	-0.549866	0.156628	-3.51066	0.000447	0.00211886
TGME49_313760	hypothetical protein	1409.41	-0.664568	0.189345	-3.50982	0.000448413	0.00212425
TGME49_312570	CMGC kinase, MAPK family (ERK) MAPK-1	2049.15	-0.653189	0.1863	-3.50612	0.000454695	0.00215269
TGME49_279430	cwf18 pre-mRNA splicing factor protein	551.531	-0.781035	0.222881	-3.50426	0.000457874	0.00216641
TGME49_298020	DEAD-family helicase	1012.2	0.588115	0.167994	3.50082	0.000463837	0.00219328
TGME49_201260	sugar transporter ST3	4455.56	0.430321	0.122995	3.4987	0.00046754	0.00220808
TGME49_210800	activator of hsp90 ATPase, putative	481.184	0.745293	0.213014	3.49879	0.000467366	0.00220808
TGME49_213550	DHHC zinc finger domain-containing protein	750.464	-0.543046	0.155239	-3.49812	0.000468549	0.00221149
TGME49_217400	hypothetical protein	330.856	-0.469979	0.13437	-3.49764	0.000469391	0.00221411
TGME49_205625	hypothetical protein	171.836	-0.752335	0.21519	-3.49614	0.000472049	0.00222529
TGME49_293870	thioredoxin, putative	5388.06	-0.786904	0.225104	-3.49573	0.000472765	0.0022264
TGME49_319560	microneme protein MIC3	10497.9	-0.754711	0.215898	-3.49568	0.00047286	0.0022264
TGME49_226350	hypothetical protein	352.312	0.589045	0.168632	3.49308	0.000477484	0.0022468
TGME49_263510	Spc97 / Spc98 family protein	293.773	-0.681469	0.195158	-3.49188	0.000479639	0.00225556
TGME49_254480	WD domain, G-beta repeat-containing protein	488.981	0.568151	0.162754	3.49086	0.000481464	0.00226276
TGME49_275360	SAG-related sequence SRS47B	11.0375	2.08808	0.598295	3.49004	0.000482942	0.00226833
TGME49_321690	hypothetical protein	519.015	-0.4618	0.13238	-3.48843	0.000485874	0.00228071
TGME49_269330	hypothetical protein	640.663	-0.396409	0.113658	-3.48774	0.000487129	0.00228521
TGME49_318430	malate dehydrogenase MDH	1559.69	-0.707041	0.2028	-3.48639	0.00048958	0.00229532
TGME49_318390	hypothetical protein	1016.67	1.06781	0.306333	3.48578	0.000490712	0.00229923
TGME49_310030	cyclase-associated protein, putative	1896.52	-0.401988	0.115352	-3.48488	0.000492364	0.00230557
TGME49_214300	hypothetical protein	563.163	-0.775645	0.222859	-3.48043	0.000500605	0.00234273
TGME49_242850	hypothetical protein	284.573	-0.804023	0.231113	-3.47892	0.000503439	0.00235457
TGME49_211030	hypothetical protein	1436.27	-0.683597	0.196597	-3.47715	0.000506769	0.00236871
TGME49_254950	RNA cap guanine-N2 methyltransferase	415.235	0.771498	0.222029	3.47476	0.000511307	0.00238847
TGME49_223080	hypothetical protein	5524.39	0.773414	0.222792	3.47145	0.00051765	0.00241664
TGME49_203380	DnaJ domain-containing protein	1079.6	0.421608	0.121511	3.4697	0.000521037	0.00243098
TGME49_244350	DnaJ domain-containing protein	282.079	0.507015	0.146139	3.46941	0.000521612	0.00243219
TGME49_218280	eukaryotic porin, putative	1747.3	0.497383	0.143534	3.46527	0.000529704	0.002467
TGME49_223270	hypothetical protein	289.476	0.574884	0.165899	3.46526	0.000529717	0.002467
TGME49_239700	regulator of chromosome condensation (RCC1) repeat-containing protein	409.839	-1.03556	0.29887	-3.46491	0.000530416	0.00246877
TGME49_256090	glycerophosphodiester phosphodiesterase family protein	171.375	0.648989	0.18743	3.46257	0.000535046	0.00248881
TGME49_280600	histidyl-tRNA synthetase (HisRS), putative	1739.95	0.42185	0.121837	3.46241	0.000535368	0.00248881
TGME49_217790	S1 RNA binding domain-containing protein	315.041	0.870599	0.251489	3.46177	0.000536629	0.00249168
TGME49_249180	bifunctional dihydrofolate reductase-thymidylate synthase	2968.31	-0.495128	0.143024	-3.46186	0.000536463	0.00249168
TGME49_310730	hypothetical protein	471.123	-0.478253	0.138179	-3.46112	0.000537937	0.00249625
TGME49_217640	hypothetical protein	463.313	-0.636908	0.184145	-3.45873	0.000542734	0.00251699
TGME49_214810	hypothetical protein	228.837	-0.879825	0.254416	-3.45822	0.000543761	0.00252024
TGME49_212920	hypothetical protein	264.577	0.667044	0.192999	3.45621	0.000547825	0.00253755
TGME49_230050	50S ribosomal protein L3, putative	244.813	0.59568	0.172376	3.45571	0.000548845	0.00254075
TGME49_288740	L-asparaginase, putative	618.919	0.428528	0.12403	3.45505	0.000550195	0.00254548
TGME49_266670	hypothetical protein	29.2589	1.2461	0.360859	3.45316	0.000554059	0.00256182
TGME49_288930	hypothetical protein	541.622	-0.503989	0.145991	-3.4522	0.000556033	0.00256801
TGME49_305630	hypothetical protein	60.3452	0.862074	0.249718	3.45219	0.000556063	0.00256801
TGME49_235200	PAN domain-containing protein	4.41063	5.01324	1.45355	3.44896	0.000562745	0.00259731
TGME49_246630	DNA-directed RNA polymerase I RPA43	481.002	0.532435	0.154429	3.44776	0.000565248	0.00260731
TGME49_220560	hypothetical protein	12.5182	2.05894	0.597359	3.44673	0.000567407	0.0026157
TGME49_207710	phosphatidylinositol synthase, putative	387.788	0.60973	0.17693	3.44617	0.000568598	0.00261962
TGME49_217620	hypothetical protein	70.2213	-0.844793	0.245209	-3.44519	0.000570656	0.00262754
TGME49_302050	elongation factor tu, apicoplast, putative	121.311	1.43929	0.418037	3.44298	0.000575333	0.00264749
TGME49_265810	hypothetical protein	119.313	0.643905	0.187049	3.44244	0.000576487	0.00265122
TGME49_278840	hypothetical protein	8.88559	2.4998	0.726583	3.4405	0.000580649	0.00266877
TGME49_230970	hypothetical protein	485.72	-0.741209	0.215517	-3.43921	0.000583414	0.00267988
TGME49_203490	GNL3L/Grn1 GTPase	433.005	0.500928	0.145702	3.43804	0.000585944	0.00268831
TGME49_312175	hypothetical protein	395.708	-0.578064	0.168136	-3.43808	0.000585847	0.00268831
TGME49_234420	ATPase, AAA family protein	546.44	0.526848	0.15326	3.43761	0.000586879	0.00269099
TGME49_216210	hypothetical protein	926.52	0.833635	0.242551	3.43694	0.00058832	0.002696
TGME49_307070	hypothetical protein	17.3895	1.55556	0.453022	3.43375	0.000595293	0.00272633
TGME49_248430	hypothetical protein	6.0735	-4.60604	1.34206	-3.43208	0.000598969	0.00274154
TGME49_241140	DEAD/DEAH box helicase domain-containing protein	281.886	0.581805	0.16956	3.43126	0.000600793	0.00274663
TGME49_270250	dense granule protein GRA1	93162.4	-0.412893	0.12033	-3.43133	0.000600619	0.00274663
TGME49_216050	tetratricopeptide repeat-containing protein	403.733	-0.497868	0.145153	-3.42996	0.00060366	0.00275811
TGME49_229290	kelch repeat-containing protein	249.335	0.55484	0.161968	3.42561	0.000613415	0.00280014
TGME49_280540	HEAT repeat-containing protein	586.003	-0.748077	0.218382	-3.42554	0.000613585	0.00280014
TGME49_305820	SGS domain-containing protein	288.953	0.502541	0.146732	3.42489	0.000615049	0.00280516
TGME49_231430	oligosaccharyl transferase stt3 protein, putative	532.024	0.568764	0.166137	3.42347	0.000618278	0.00281822
TGME49_213840	hypothetical protein	5.95734	3.894	1.13782	3.42233	0.000620868	0.00282836
TGME49_243545	hypothetical protein	1772.37	-0.418797	0.122382	-3.42204	0.000621523	0.00282967
TGME49_269035	nucleoside diphosphate kinase	7.22108	3.10739	0.908757	3.41939	0.000627618	0.00285574
TGME49_232550	hypothetical protein	1160.09	-0.820563	0.240127	-3.41721	0.000632674	0.00287704
TGME49_250700	hypothetical protein	1668.45	0.442532	0.129572	3.41533	0.000637044	0.00289521
TGME49_223560	hypothetical protein	201.029	-0.810016	0.237205	-3.41483	0.000638214	0.00289882
TGME49_225000	hypothetical protein	1485.88	0.561246	0.164408	3.41374	0.000640771	0.00290701
TGME49_271420	porphobilinogen deaminase	87.095	0.937827	0.27472	3.41375	0.00064075	0.00290701
TGME49_291620	hypothetical protein	848.32	0.370367	0.108511	3.41318	0.000642095	0.00291131
TGME49_267480	tRNA (guanine(26)-N(2))-dimethyltransferase, putative	415.446	0.534617	0.156714	3.41142	0.000646245	0.0029284
TGME49_223000	dynein light chain DLC	681.221	-0.482996	0.141699	-3.40861	0.000652939	0.002957
TGME49_271440	NPL4 family protein	278.517	-0.495912	0.145531	-3.40761	0.000655342	0.00296614
TGME49_314730	ALG6, ALG8 glycosyltransferase family protein	408.928	0.699006	0.20536	3.4038	0.000664546	0.00300604
TGME49_233735	hypothetical protein	539.054	0.653668	0.192133	3.40217	0.00066853	0.00302229
TGME49_289630	microneme protein MIC16	1112.56	-0.367998	0.108234	-3.40003	0.000673775	0.00304422
TGME49_307000	hypothetical protein	168.887	-0.714749	0.210301	-3.3987	0.000677076	0.00305734
TGME49_271050	SAG-related sequence SRS34A	50630.9	-0.835921	0.246036	-3.39755	0.000679928	0.00306842
TGME49_243530	pentatricopeptide repeat domain-containing protein	214.819	0.659773	0.19438	3.39425	0.000688178	0.00310384
TGME49_220290	hypothetical protein	81.6605	-0.881143	0.259651	-3.39357	0.000689879	0.00310969
TGME49_200460	hypothetical protein	458.523	-0.55251	0.162855	-3.39265	0.000692212	0.00311839
TGME49_291050	histone kinase SNF1, putative	792.499	-0.798327	0.235375	-3.39172	0.000694543	0.00312706
TGME49_254350	endo-1,3(4)-beta-glucanase	5.33669	3.73784	1.10422	3.38504	0.000711685	0.00320237
TGME49_316340	hypothetical protein	5887.05	-0.438742	0.129668	-3.38359	0.000715453	0.00321746
TGME49_223120	cyclin-dependent kinase regulatory subunit protein	9.68716	-2.63028	0.777528	-3.38287	0.000717326	0.003224
TGME49_312590	hypothetical protein	527.817	-0.474633	0.140346	-3.38188	0.000719904	0.0032337
TGME49_289170	adenylate and guanylate cyclase catalytic domain-containing protein	732.334	0.355199	0.105063	3.38082	0.000722695	0.00324435
TGME49_222430	HECT-domain (ubiquitin-transferase) domain-containing protein	355.226	-0.575328	0.170246	-3.3794	0.000726452	0.00325932
TGME49_311840	hypothetical protein	966.913	-0.509667	0.150914	-3.3772	0.000732266	0.0032835
TGME49_215020	hypothetical protein	209.2	0.620329	0.183733	3.37625	0.000734811	0.00329108
TGME49_263730	FAD-dependent glycerol-3-phosphate dehydrogenase	492.93	-0.547443	0.162139	-3.37637	0.000734482	0.00329108
TGME49_314250	bradyzoite rhoptry protein BRP1	48.0311	1.1518	0.341246	3.37528	0.000737393	0.00330073
TGME49_299100	hypothetical protein	780.606	0.505158	0.149683	3.37485	0.000738568	0.00330408
TGME49_240880	hypothetical protein	424.754	0.621939	0.184325	3.37414	0.000740471	0.00331067
TGME49_294870	universal stress family protein	5152.57	0.372065	0.110302	3.37316	0.000743098	0.00332049
TGME49_220890	hypothetical protein	809.857	-0.554217	0.164335	-3.37248	0.000744934	0.00332677
TGME49_216920	mediator complex subunit MED8	369.519	-0.526054	0.155997	-3.3722	0.000745694	0.00332824
TGME49_236990	beta-ketoacyl synthase, N-terminal domain-containing protein	452.889	0.751286	0.222808	3.37189	0.00074653	0.00333004
TGME49_217590	50S ribosomal protein L17, putative	235.114	0.504092	0.149559	3.37053	0.000750242	0.0033431
TGME49_252420	histone arginine methyltransferase PRMT3	150.715	-0.687327	0.203925	-3.3705	0.000750324	0.0033431
TGME49_265380	tetratricopeptide repeat (TPR)-/ U-box domain-containing protein	440.066	0.44795	0.132931	3.3698	0.000752232	0.00334967
TGME49_319870	ubiquitin-conjugating enzyme subfamily protein	2867.2	-0.57995	0.172131	-3.36923	0.000753786	0.00335465
TGME49_207100	hypothetical protein	504.477	0.837469	0.248581	3.369	0.00075442	0.00335554
TGME49_311170	hypothetical protein	10.8364	-2.33077	0.692229	-3.36705	0.000759768	0.00337738
TGME49_243680	dihydrodipicolinate reductase	58.6662	0.96146	0.28603	3.36139	0.000775513	0.0034434
TGME49_265790	hypothetical protein	2912.26	-0.655606	0.195031	-3.36154	0.000775094	0.0034434
TGME49_217940	hypothetical protein	59.6613	-0.988112	0.294045	-3.36041	0.000778281	0.00345371
TGME49_221320	acetyl-CoA carboxylase ACC1	3001.59	0.834508	0.248362	3.36005	0.000779278	0.00345614
TGME49_215550	hypothetical protein	298.352	-0.493484	0.146966	-3.35782	0.00078561	0.00348223
TGME49_305030	kinase, pfkB family protein	446.101	-0.474343	0.141345	-3.35593	0.000790993	0.00350407
TGME49_234360	DNA topoisomerase I, putative	722.096	-0.401288	0.119587	-3.35562	0.000791887	0.00350602
TGME49_225010	hypothetical protein	750.915	-0.385423	0.114941	-3.35321	0.000798795	0.00353458
TGME49_301222	DNA repair protein Rad4 domain-containing protein	405.43	0.483144	0.144092	3.35302	0.000799336	0.00353494
TGME49_315160	hypothetical protein	591.276	-0.535424	0.159744	-3.35176	0.000803	0.00354911
TGME49_273770	hypothetical protein	1452.49	-0.456056	0.136139	-3.34992	0.000808354	0.00357073
TGME49_231050	hypothetical protein	13.2129	-2.48076	0.740672	-3.34933	0.000810071	0.00357627
TGME49_316530	myosin heavy chain, putative	402.165	0.426253	0.127306	3.34826	0.000813206	0.00358806
TGME49_246640	hypothetical protein	3.91393	4.84007	1.44601	3.34719	0.000816354	0.00359989
TGME49_305330	cyclin, N-terminal domain-containing protein	5369.95	0.722688	0.216031	3.3453	0.000821938	0.00362244
TGME49_209730	hypothetical protein	424.808	-0.431144	0.12893	-3.34402	0.000825748	0.00363715
TGME49_261750	rhoptry neck protein RON10	1046.47	-0.425719	0.127349	-3.34292	0.000829003	0.00364941
TGME49_258690	5-aminolevulinic acid synthase domain-containing protein	1002.07	-0.415212	0.124215	-3.34269	0.00082971	0.00365044
TGME49_243960	nuclear transport factor 2 (ntf2) domain-containing protein	1974.4	0.498725	0.149316	3.34006	0.000837616	0.00368312
TGME49_211440	hypothetical protein	734.055	0.492309	0.147407	3.33979	0.000838411	0.00368452
TGME49_232350	lactate dehydrogenase LDH1	8256.19	-0.609759	0.182633	-3.3387	0.000841704	0.00369689
TGME49_266450	lysine decarboxylase family protein	340.88	-0.496647	0.148777	-3.33819	0.000843263	0.00370163
TGME49_239490	dehydrogenase E1 component family protein	1416.08	-0.341669	0.102361	-3.33788	0.000844187	0.00370358
TGME49_207600	tubulin/FtsZ family, GTPase domain-containing protein	111.818	0.754321	0.22612	3.33593	0.000850154	0.00372764
TGME49_258170	hypothetical protein	1390.5	0.437242	0.131079	3.33571	0.000850831	0.00372848
TGME49_247580	glutaredoxin domain-containing protein	374.228	-0.446052	0.133805	-3.33359	0.000857326	0.00375269
TGME49_251450	hypothetical protein	622.255	0.520859	0.156245	3.3336	0.000857301	0.00375269
TGME49_223610	hypothetical protein	668.119	-0.472537	0.14182	-3.33194	0.00086243	0.00377289
TGME49_248630	actin-related protein ARP1	449.761	-0.492377	0.147855	-3.33013	0.000868057	0.00379535
TGME49_293720	hypothetical protein	1096.42	-0.437096	0.131297	-3.32906	0.000871401	0.00380782
TGME49_297725	hypothetical protein	8.82139	-3.5855	1.07766	-3.3271	0.000877537	0.00383246
TGME49_226520	hypothetical protein	454.596	-0.566029	0.170182	-3.32603	0.000880923	0.00384507
TGME49_292200	RNA recognition motif-containing protein	1961.61	0.380855	0.114588	3.32369	0.000888346	0.00387528
TGME49_316240	hypothetical protein	359.011	-0.608114	0.18312	-3.32085	0.000897422	0.00391266
TGME49_231210	sarcalumenin/eps15 family protein	794.575	-0.411232	0.123851	-3.32038	0.000898953	0.00391712
TGME49_272460	hypothetical protein	619.818	-0.498484	0.150147	-3.31997	0.000900264	0.00392062
TGME49_263750	hypothetical protein	865.515	0.363852	0.109627	3.31899	0.000903436	0.00393221
TGME49_306195	hypothetical protein	136.591	-0.784114	0.23658	-3.31437	0.000918495	0.00399551
TGME49_316470	hypothetical protein	247.709	0.809337	0.244283	3.31311	0.000922637	0.00401126
TGME49_316400	alpha tubulin TUBA1	20856.5	-0.65917	0.199058	-3.31145	0.00092815	0.00403296
TGME49_241155	hypothetical protein	590.781	0.646515	0.195271	3.31086	0.000930111	0.00403921
TGME49_277860	hypothetical protein	111.888	0.651641	0.196845	3.31043	0.000931536	0.00404312
TGME49_244450	protein phosphatase 2C domain-containing protein	101.191	0.736755	0.222675	3.30865	0.000937457	0.00406424
TGME49_291010	hypothetical protein	190.519	0.558163	0.168696	3.3087	0.000937318	0.00406424
TGME49_238420	hypothetical protein	566.037	-0.744925	0.225211	-3.30767	0.000940741	0.00407619
TGME49_291830	DNA double-strand break repair rad50 ATPase, putative	10.0449	-2.43281	0.735749	-3.30658	0.00094444	0.00408992
TGME49_244580	L1P family of ribosomal protein	251.993	0.485486	0.146884	3.30525	0.000948928	0.00410706
TGME49_218470	protein disulfide-isomerase, putative	3.71585	4.76312	1.44211	3.30289	0.00095693	0.00413705
TGME49_223960	ubiquitin interaction motif family protein	768.4	-0.388002	0.117472	-3.30293	0.000956816	0.00413705
TGME49_211350	CBS domain-containing protein	839.346	0.50558	0.153134	3.30156	0.000961491	0.00415444
TGME49_223010	hypothetical protein	325.836	-1.03572	0.314043	-3.29801	0.000973711	0.00420488
TGME49_220390	hypothetical protein	1002.56	0.352574	0.106917	3.29763	0.000975031	0.00420823
TGME49_207700	rhoptry kinase family protein ROP22 (incomplete catalytic triad)	19.9739	-1.78316	0.54122	-3.29471	0.000985234	0.00424989
TGME49_251530	hypothetical protein	247.242	0.495137	0.150309	3.29412	0.000987316	0.00425649
TGME49_273550	hypothetical protein	239.024	-0.645725	0.196089	-3.29302	0.000991171	0.00427072
TGME49_257010	sporozoite developmental protein	11.1516	-2.59624	0.788822	-3.29129	0.000997281	0.00429465
TGME49_265850	hypothetical protein	413.221	0.481146	0.146397	3.28658	0.00101412	0.00436231
TGME49_273070	GTPase activating protein for adp ribosylation factor, putative	1511.39	-0.487788	0.148411	-3.28673	0.00101359	0.00436231
TGME49_208030	microneme protein MIC4	9660.85	-0.338717	0.103136	-3.28419	0.00102276	0.00439702
TGME49_253380	AP2 domain transcription factor AP2III-2	2844.64	-0.811566	0.247418	-3.28014	0.00103756	0.00445818
TGME49_279100	hypothetical protein	5359.29	-0.39745	0.121232	-3.27842	0.00104391	0.00448047
TGME49_319520	hypothetical protein	10.6539	-2.54607	0.776612	-3.27843	0.00104387	0.00448047
TGME49_212850	hypothetical protein	882.141	-0.455091	0.138851	-3.27755	0.00104713	0.00449177
TGME49_290710	hypothetical protein	672.861	0.408312	0.124601	3.27696	0.00104932	0.00449867
TGME49_213020	hypothetical protein	198.492	-0.544075	0.166042	-3.27672	0.00105019	0.00449989
TGME49_224845	hypothetical protein	9.14548	-2.52972	0.772189	-3.27603	0.00105277	0.00450847
TGME49_263380	Dullard family phosphatase domain-containing protein	3.72	4.76691	1.45546	3.27519	0.0010559	0.00451933
TGME49_272530	hypothetical protein	404.163	0.45417	0.138715	3.27411	0.00105994	0.00453413
TGME49_250840	hypothetical protein	321.016	-0.758852	0.231869	-3.27276	0.00106504	0.0045534
TGME49_236550	hypothetical protein	1407.97	-0.7353	0.224692	-3.27248	0.00106609	0.00455537
TGME49_287260	hypothetical protein	294.734	0.602208	0.184196	3.26938	0.00107784	0.00460306
TGME49_310910	WD domain, G-beta repeat-containing protein	513.284	0.761208	0.232884	3.26861	0.00108077	0.00461301
TGME49_211250	hypothetical protein	1038.04	-0.608425	0.186159	-3.26831	0.00108193	0.00461542
TGME49_226010	pterin-4-alpha-carbinolamine dehydratase	91.4642	0.829382	0.253785	3.26805	0.0010829	0.00461699
TGME49_263480	sodium/hydrogen exchanger 3 protein	451.888	-0.612576	0.187472	-3.26756	0.00108478	0.00462245
TGME49_215060	small GTP-binding protein sar1, putative	689.915	-0.668563	0.204716	-3.26581	0.0010915	0.00464852
TGME49_306060	rhoptry neck protein RON8	4778.65	-0.983921	0.301521	-3.2632	0.00110163	0.00468905
TGME49_235920	dynein, axonemal, heavy chain 2 family protein	1068.61	0.668028	0.20474	3.26282	0.0011031	0.00469274
TGME49_258010	calcium signaling protein kinase RAD53, putative	383.495	0.472728	0.144905	3.26232	0.00110503	0.00469319
TGME49_269460	Ser/Thr phosphatase family protein	1149.47	-0.381764	0.117022	-3.26233	0.001105	0.00469319
TGME49_295040	HEAT repeat-containing protein	1642.5	0.355984	0.109111	3.26259	0.00110397	0.00469319
TGME49_265440	hypothetical protein	942.437	0.520497	0.159626	3.26073	0.00111125	0.00471699
TGME49_214545	hypothetical protein	10.3175	-2.2463	0.689575	-3.25751	0.00112393	0.00476821
TGME49_260370	AtPH1 family protein	365.106	-0.675298	0.207354	-3.25673	0.00112702	0.0047787
TGME49_288830	NADH dehydrogenase (NDH2-II)	750.167	0.360302	0.110713	3.25436	0.00113647	0.00481612
TGME49_209150	non-proton pumping type-II NADH dehydrogenase I	937.341	-0.414678	0.127511	-3.2521	0.00114555	0.00485191
TGME49_300290	SNARE domain-containing protein	189.372	-0.833037	0.256467	-3.24813	0.00116165	0.00491743
TGME49_309950	NLE (NUC135) domain-containing protein	314.286	0.536185	0.165131	3.24702	0.00116619	0.00493393
TGME49_290180	AP2 domain transcription factor AP2IX-6	185.785	0.646429	0.199175	3.24553	0.00117233	0.0049572
TGME49_319580	hypothetical protein	315.611	-0.508033	0.156554	-3.24509	0.00117412	0.00496202
TGME49_293800	transmembrane protein 65, putative	3.73553	4.76508	1.47025	3.24099	0.00119113	0.00503119
TGME49_281620	aldo/keto reductase family oxidoreductase	345.294	0.58913	0.181824	3.24011	0.00119485	0.00504413
TGME49_268985	hypothetical protein	32.4371	-1.29072	0.398398	-3.23977	0.00119627	0.00504462
TGME49_329200	hypothetical protein	10.2884	2.49089	0.768848	3.23977	0.00119627	0.00504462
TGME49_208570	ubiquitin conjugating enzyme E2, putative	2033.25	0.645512	0.199286	3.23912	0.001199	0.00505059
TGME49_244210	RNA polymerase-associated protein RTF1	924.535	0.371118	0.114571	3.2392	0.00119865	0.00505059
TGME49_227960	PCI domain-containing protein	1162.87	-0.533727	0.164818	-3.23828	0.00120252	0.00506264
TGME49_309080	hypothetical protein	123.03	-0.65514	0.202342	-3.23778	0.00120464	0.00506881
TGME49_218830	hypothetical protein	289.483	0.500097	0.154499	3.2369	0.00120836	0.0050817
TGME49_205540	DEAD/DEAH box helicase domain-containing protein	713.792	0.59077	0.182581	3.23567	0.0012136	0.00510094
TGME49_243480	50S ribosomal protein L3, putative	269.741	0.558524	0.172636	3.23527	0.00121527	0.00510518
TGME49_257945	3'5'-cyclic nucleotide phosphodiesterase domain-containing protein	17.9175	1.69346	0.523538	3.23464	0.00121798	0.00511379
TGME49_272490	protoporphyrinogen oxidase	197.262	0.501349	0.155038	3.23372	0.0012219	0.00512746
TGME49_262780	FHA domain-containing protein	815.248	-0.434788	0.134466	-3.23343	0.00122312	0.00512977
TGME49_222300	hypothetical protein	467.74	0.413827	0.128002	3.23296	0.00122513	0.00513542
TGME49_244260	hypothetical protein	122.598	0.600241	0.185692	3.23246	0.00122731	0.00513908
TGME49_314780	myosin G	1083.94	-0.667085	0.206371	-3.23245	0.00122733	0.00513908
TGME49_261790	hypothetical protein	444.527	-0.455886	0.14114	-3.23002	0.00123783	0.00518022
TGME49_211370	tetratricopeptide repeat-containing protein	9.24878	2.25963	0.699712	3.22937	0.00124061	0.00518906
TGME49_270570	hypothetical protein	266.218	0.632979	0.196039	3.22885	0.0012429	0.0051958
TGME49_268730	glutaredoxin-related protein	268.966	-0.472855	0.146478	-3.22815	0.00124594	0.00520268
TGME49_291020	myosin head (motor domain) domain-containing protein	530.204	-0.890431	0.275827	-3.22823	0.0012456	0.00520268
TGME49_309020	PP-loop family protein	150.359	0.558056	0.17288	3.22801	0.00124657	0.00520268
TGME49_240630	ULK kinase	887.046	-0.462403	0.143278	-3.22732	0.00124957	0.00521238
TGME49_202460	diacylglycerol kinase accessory domain (presumed) domain-containing protein	648.519	-0.493239	0.152977	-3.22427	0.00126294	0.00525689
TGME49_255310	zinc finger (CCCH type) motif-containing protein	507.989	0.742866	0.230374	3.22461	0.00126145	0.00525689
TGME49_293560	hypothetical protein	28.4547	1.11524	0.345888	3.22427	0.00126296	0.00525689
TGME49_312520	tRNA dimethylallyltransferase	193.501	0.562988	0.174594	3.22455	0.00126173	0.00525689
TGME49_246970	3'-5' exonuclease domain-containing protein	343.362	0.5755	0.178572	3.22279	0.00126948	0.00528119
TGME49_254820	hypothetical protein	1450.21	0.519354	0.161231	3.22118	0.00127662	0.00530803
TGME49_310460	Rab6	727.522	-0.361665	0.112306	-3.22034	0.00128039	0.00532082
TGME49_262060	hypothetical protein	417.113	-0.468577	0.145531	-3.21977	0.00128293	0.00532851
TGME49_313180	cell-cycle-associated protein kinase PRP4, putative	3987.65	0.455219	0.141401	3.21936	0.00128477	0.00533327
TGME49_220120	hypothetical protein	143.158	-0.594476	0.184791	-3.21701	0.00129534	0.00537425
TGME49_229740	hypothetical protein	228.431	0.554455	0.172365	3.21675	0.0012965	0.00537544
TGME49_249260	cell-cycle-associated protein kinase CDK, putative	1093.92	0.425369	0.13224	3.21664	0.00129701	0.00537544
TGME49_290900	hydrolase, NUDIX family protein	274.166	-0.61508	0.19129	-3.21543	0.0013025	0.00539527
TGME49_249860	hypothetical protein	1008.52	0.411751	0.128154	3.21294	0.00131383	0.00543894
TGME49_309400	RecF/RecN/SMC N terminal domain-containing protein	479.052	0.455306	0.141716	3.21281	0.00131445	0.00543894
TGME49_216540	dolichyl-phosphate beta-glucosyltransferase	204.29	-0.519457	0.16173	-3.21187	0.00131875	0.00545343
TGME49_265240	hypothetical protein	415.32	0.416093	0.129554	3.21173	0.00131937	0.00545343
TGME49_281430	protein kinase, putative	297.561	-0.443131	0.138005	-3.21098	0.00132285	0.00546489
TGME49_232830	vacuolar proton translocating ATPase subunit A, putative	2175.39	-0.325475	0.101384	-3.21034	0.00132579	0.00547184
TGME49_242100	hypothetical protein	10.3889	1.97326	0.614665	3.2103	0.00132595	0.00547184
TGME49_221430	hypothetical protein	98.4554	0.69762	0.217334	3.2099	0.00132779	0.00547652
TGME49_273310	hypothetical protein	387.665	-0.609207	0.189858	-3.20874	0.00133318	0.0054958
TGME49_234610	WD-40 repeat protein	935.302	0.476694	0.148621	3.20746	0.00133912	0.00551736
TGME49_247600	hypothetical protein	741.278	-0.356502	0.111175	-3.20667	0.00134282	0.00552962
TGME49_256910	hypothetical protein	202.864	-0.566621	0.176776	-3.2053	0.00134922	0.00555304
TGME49_225340	hypothetical protein	818.395	-0.727965	0.227176	-3.20441	0.00135342	0.00556734
TGME49_220640	hypothetical protein	1140.62	0.989339	0.308893	3.20285	0.00136074	0.00559447
TGME49_311850	hypothetical protein	24.5486	1.43009	0.446635	3.20191	0.0013652	0.00560983
TGME49_281450	cell-cycle-associated protein kinase, putative	232.365	-0.548986	0.171616	-3.19892	0.00137942	0.00566524
TGME49_264080	acyl carrier protein ACP	2036.06	-0.644366	0.201627	-3.19584	0.00139426	0.00572312
TGME49_244240	hypothetical protein	157.688	-0.695872	0.217812	-3.19483	0.00139912	0.00574002
TGME49_260410	hypothetical protein	165.319	-0.659699	0.206505	-3.19459	0.00140031	0.00574072
TGME49_262650	WD domain, G-beta repeat-containing protein	245.527	-0.553836	0.173372	-3.19449	0.00140078	0.00574072
TGME49_231625	hypothetical protein	258.982	-0.617306	0.193339	-3.19287	0.00140867	0.00577001
TGME49_262160	hypothetical protein	8.10442	-3.01959	0.946231	-3.19118	0.00141695	0.00580084
TGME49_245475	hypothetical protein	127.417	-0.855285	0.268307	-3.18771	0.00143402	0.00586763
TGME49_244320	ribosomal protein RPL24	12780.5	0.786659	0.246866	3.18659	0.00143961	0.00588738
TGME49_244500	Tubulin-tyrosine ligase family protein	1287.14	-0.761202	0.239062	-3.18411	0.00145198	0.00593483
TGME49_205100	hypothetical protein	171.555	-0.541319	0.170029	-3.18369	0.0014541	0.00594034
TGME49_260470	heat shock protein DNAJ pfj4, putative	977.97	-0.539424	0.169472	-3.18296	0.00145776	0.00595212
TGME49_217170	hypothetical protein	5.93146	2.79305	0.87803	3.18104	0.00146747	0.00598863
TGME49_241820	membrane protein, putative	2900.99	-0.377719	0.118762	-3.18047	0.00147037	0.00599728
TGME49_312660	hypothetical protein	258.358	-0.526569	0.165589	-3.17998	0.00147286	0.00600425
TGME49_213300	hypothetical protein	439.321	0.639714	0.201222	3.17915	0.0014771	0.00601519
TGME49_223580	mediator complex subunit MED4	228.467	0.640421	0.201435	3.17929	0.00147638	0.00601519
TGME49_218810	histidyl-tRNA synthetase	257.491	-0.731598	0.230346	-3.17607	0.00149283	0.00607516
TGME49_220450	ribonuclease HI protein	217.514	0.522237	0.164442	3.17582	0.00149416	0.00607516
TGME49_251570	CAAX amino terminal protease family protein	179.217	0.599172	0.188668	3.17581	0.00149419	0.00607516
TGME49_228460	hypothetical protein	561.702	-0.391077	0.123156	-3.17547	0.00149595	0.00607913
TGME49_245746	hypothetical protein	35.2232	1.00451	0.316598	3.17282	0.00150967	0.00612906
TGME49_270100	oxidoreductase, aldo/keto reductase family protein	331.605	0.614695	0.19374	3.17279	0.00150983	0.00612906
TGME49_225060	nucleoredoxin family protein	362.421	-0.466014	0.146905	-3.17222	0.00151281	0.00613792
TGME49_239910	cyclin-dependent kinase	3126.24	-0.292453	0.092234	-3.17077	0.00152036	0.00616531
TGME49_270880	RNA recognition motif-containing protein	2959.11	0.502705	0.158612	3.16941	0.00152751	0.00619106
TGME49_209060	thrombospondin type 1 domain-containing protein	684.011	0.352988	0.111393	3.16886	0.00153037	0.00619941
TGME49_244390	coatomer epsilon subunit protein	728.773	-0.517732	0.163423	-3.16805	0.00153467	0.00621355
TGME49_297420	beta-tubulin cofactor D, putative	324.029	-0.704361	0.22236	-3.16766	0.00153673	0.00621864
TGME49_215990	helicase, putative	274.827	-0.530958	0.167677	-3.16655	0.00154257	0.006239
TGME49_225110	AP2 domain transcription factor AP2X-2	1072.36	0.393701	0.124396	3.16489	0.00155142	0.00627151
TGME49_297160	hypothetical protein	332.846	-0.443843	0.14031	-3.1633	0.00155994	0.00630265
TGME49_264760	Oxysterol-binding protein	460.586	-0.523723	0.165877	-3.1573	0.00159238	0.00643036
TGME49_297180	hypothetical protein	1673.39	-0.307041	0.0972556	-3.15705	0.00159375	0.0064325
TGME49_213060	WD domain, G-beta repeat-containing protein	885.497	0.741882	0.235068	3.15603	0.0015993	0.00645156
TGME49_257360	hypothetical protein	142.263	0.711305	0.225407	3.15565	0.0016014	0.00645665
TGME49_202220	hypothetical protein	595.702	-0.471832	0.149548	-3.15505	0.00160473	0.00646667
TGME49_265650	protein phosphatase 2C domain-containing protein	268.691	-0.772078	0.244803	-3.15387	0.00161119	0.00648933
TGME49_309220	GTPase activating protein for Arf protein	1533.94	-0.39105	0.124016	-3.15322	0.00161478	0.00650039
TGME49_221720	hypothetical protein	888.974	0.547877	0.173769	3.1529	0.00161659	0.00650428
TGME49_213635	hypothetical protein	24.3539	1.53374	0.486676	3.15146	0.00162458	0.00652796
TGME49_243390	hypothetical protein	328.421	0.553949	0.175788	3.15123	0.00162586	0.00652796
TGME49_244520	glycosyl transferase, group 4 family protein	282.422	0.476496	0.151196	3.15152	0.00162421	0.00652796
TGME49_246020	SprT domain-containing protein	397.218	-0.411731	0.130656	-3.15126	0.00162567	0.00652796
TGME49_281930	SAG-related sequence SRS39	120.433	0.604229	0.191756	3.15103	0.00162694	0.00652893
TGME49_249870	hypothetical protein	366.172	-0.440528	0.139845	-3.15011	0.00163206	0.00654267
TGME49_262670	ribosomal protein RPL18A	11090.7	0.694454	0.220448	3.1502	0.00163159	0.00654267
TGME49_235350	cwfj family protein	401.129	0.393254	0.124896	3.14865	0.00164026	0.0065721
TGME49_222020	phosphoglycerate kinase PGKII	642.623	-0.457478	0.145301	-3.14849	0.00164114	0.00657222
TGME49_228350	elongation factor Tu GTP binding domain-containing protein	217.344	-0.515392	0.163841	-3.14568	0.00165703	0.0066324
TGME49_225080	ribosomal protein RPS18	17060.2	0.760199	0.241683	3.14544	0.0016584	0.00663446
TGME49_312530	splicing factor, CC1 family protein	868.822	0.421308	0.133977	3.14463	0.001663	0.0066494
TGME49_229150	transporter, major facilitator family protein	91.5098	0.694692	0.221052	3.14267	0.00167416	0.00669056
TGME49_223660	50S ribosomal protein L4, putative	453.661	0.401412	0.127764	3.14183	0.00167893	0.00670616
TGME49_216410	hypothetical protein	283.171	-0.497317	0.158466	-3.13833	0.00169913	0.00677983
TGME49_280522	hypothetical protein	1536.8	0.825021	0.262874	3.13846	0.00169837	0.00677983
TGME49_265220	co-chaperone GrpE protein	614.424	0.572217	0.182379	3.13751	0.0017039	0.00679188
TGME49_320300	SWI2/SNF2 Brahma-like putative	1313.16	0.515124	0.164183	3.13751	0.00170391	0.00679188
TGME49_268590	rhomboid protease ROM4	1210.86	-0.308337	0.0982815	-3.13728	0.00170522	0.00679357
TGME49_311230	hypothetical protein	4708.73	-0.570929	0.182022	-3.13658	0.00170929	0.00680628
TGME49_301480	hypothetical protein	863.11	0.93344	0.297616	3.1364	0.00171038	0.00680714
TGME49_257595	hypothetical protein	336.252	0.581851	0.18563	3.13447	0.00172167	0.00684851
TGME49_255700	hypothetical protein	986.311	-0.67377	0.215033	-3.13333	0.00172835	0.00687156
TGME49_312435	hypothetical protein	13.2471	1.64627	0.525554	3.13244	0.0017336	0.00688888
TGME49_205160	hypothetical protein	218.515	0.46441	0.148335	3.13083	0.00174315	0.00692325
TGME49_267660	hypothetical protein	794.593	-0.50078	0.160084	-3.12823	0.00175865	0.00698122
TGME49_273320	hypothetical protein	1566.57	0.700291	0.223875	3.12805	0.00175971	0.00698185
TGME49_266410	hypothetical protein	470.992	0.417566	0.133533	3.12706	0.00176566	0.00700183
TGME49_305340	corepressor complex CRC230	2192.37	0.320684	0.102623	3.12487	0.00177883	0.00705046
TGME49_210770	hypothetical protein	37.7917	-1.59016	0.50891	-3.12463	0.00178027	0.00705152
TGME49_268890	citrate synthase I	620.008	-0.440122	0.140861	-3.12452	0.00178093	0.00705152
TGME49_202350	50S ribosomal protein L21, putative	359.971	0.430351	0.137766	3.12379	0.00178539	0.00706241
TGME49_309990	hypothetical protein	501.162	0.497257	0.159185	3.12377	0.00178551	0.00706241
TGME49_252870	hypothetical protein	148.379	0.621325	0.19895	3.12302	0.00179006	0.0070768
TGME49_216450	peptidase, T1 family protein	1259.37	-0.482226	0.15449	-3.1214	0.00179993	0.00710851
TGME49_262680	hypothetical protein	133.427	-0.620437	0.198769	-3.1214	0.00179992	0.00710851
TGME49_262860	ADP-ribosylation factor family protein 1, putative	374.067	-0.607822	0.194833	-3.11971	0.00181028	0.00714574
TGME49_218780	phosphoserine aminotransferase, putative	2425.31	-0.32218	0.103292	-3.11912	0.00181392	0.00715644
TGME49_289890	hypothetical protein	274.622	-0.537075	0.1722	-3.1189	0.00181526	0.00715808
TGME49_287180	hypothetical protein	943.128	0.388365	0.12454	3.11839	0.00181843	0.00716325
TGME49_315140	WD domain, G-beta repeat-containing protein	457.891	0.39474	0.126584	3.11839	0.00181839	0.00716325
TGME49_250950	KRUF family protein	263.316	1.10764	0.355433	3.11631	0.00183128	0.00721018
TGME49_206510	toxolysin TLN4	2748.71	-0.632453	0.203018	-3.11526	0.00183784	0.00723232
TGME49_262125	hypothetical protein	80.861	0.908339	0.291877	3.11206	0.00185787	0.00730742
TGME49_268660	hypothetical protein	19.0113	-1.52193	0.489072	-3.11188	0.00185899	0.0073081
TGME49_316230	SAC1 phosphoinositide phosphatase, putative	334.006	-0.477074	0.153427	-3.10945	0.00187437	0.00736483
TGME49_315450	hypothetical protein	6.3775	2.45228	0.788978	3.10817	0.0018825	0.00739299
TGME49_300180	hypothetical protein	141.42	-0.763848	0.245787	-3.10777	0.00188505	0.00739925
TGME49_306980	hypothetical protein	208.613	-0.55027	0.177074	-3.10757	0.0018863	0.00740041
TGME49_229260	hypothetical protein	615.064	-0.779835	0.25109	-3.10579	0.00189769	0.00744129
TGME49_220360	FAD binding domain-containing protein	538.062	-0.528672	0.17027	-3.1049	0.00190342	0.00745998
TGME49_310310	WD domain, G-beta repeat-containing protein	308.845	0.655117	0.211182	3.10215	0.00192123	0.00752597
TGME49_290170	kelch repeat domain containing/Serine/threonine protein phosphatase protein	1017.63	-0.496626	0.160144	-3.10113	0.00192786	0.00754809
TGME49_254500	hypothetical protein	127.146	0.60349	0.194729	3.09913	0.00194092	0.00759539
TGME49_238930	hypothetical protein	140.929	0.690516	0.222923	3.09755	0.00195128	0.00763207
TGME49_230410	peroxiredoxin PRX3	1481.41	-0.73392	0.237014	-3.09653	0.00195798	0.00765438
TGME49_203150	hypothetical protein	595.062	0.528775	0.170781	3.09621	0.00196011	0.00765723
TGME49_312440	hypothetical protein	4.59893	3.51094	1.13398	3.09612	0.00196069	0.00765723
TGME49_273330	hypothetical protein	77.3863	-0.877594	0.283519	-3.09536	0.00196577	0.00767317
TGME49_237230	hypothetical protein	6809.46	-0.417781	0.134978	-3.09518	0.00196693	0.00767379
TGME49_263050	ribosomal protein RPL13	14086.3	0.769127	0.24862	3.09359	0.00197752	0.00770734
TGME49_295380	hypothetical protein	324.649	0.536729	0.17349	3.09371	0.00197671	0.00770734
TGME49_228145	hypothetical protein	29.4232	-1.40665	0.454724	-3.09342	0.00197863	0.00770777
TGME49_234270	hypothetical protein	765.065	-0.778693	0.251837	-3.09205	0.00198782	0.00773574
TGME49_254890	hypothetical protein	227.09	-0.50599	0.163636	-3.09217	0.00198699	0.00773574
TGME49_285240	3-oxo-5-alpha-steroid 4-dehydrogenase	1913.27	-0.51356	0.166146	-3.09102	0.00199473	0.00775872
TGME49_305470	hypothetical protein	636.543	0.528715	0.171293	3.08662	0.00202448	0.00787047
TGME49_285980	glucosephosphate-mutase GPM1	2289.66	0.36045	0.116958	3.08188	0.002057	0.0079929
TGME49_253540	hypothetical protein	214.433	-0.467717	0.151782	-3.0815	0.00205963	0.00799506
TGME49_285250	hypothetical protein	3319.9	0.483823	0.157005	3.08159	0.00205902	0.00799506
TGME49_248790	hypothetical protein	191.311	0.658251	0.213664	3.08078	0.00206459	0.00801029
TGME49_234640	hypothetical protein	821.536	0.522869	0.169765	3.07996	0.00207027	0.00802827
TGME49_284620	hypothetical protein	564.12	0.864612	0.28091	3.07789	0.0020847	0.00808017
TGME49_224070	hypothetical protein	327.356	-0.437813	0.142282	-3.07708	0.00209041	0.00809564
TGME49_311905	hypothetical protein	184.183	0.481461	0.15647	3.07702	0.00209079	0.00809564
TGME49_226580	hypothetical protein	1123.11	-0.485875	0.157922	-3.07669	0.00209315	0.00809933
TGME49_316610	hypothetical protein	191.497	0.506714	0.1647	3.07659	0.00209384	0.00809933
TGME49_235187	hypothetical protein	5.92628	2.81947	0.916543	3.0762	0.00209654	0.00810572
TGME49_315190	CAM kinase, SNF1 family	883.824	-0.680644	0.221522	-3.07258	0.0021222	0.00820082
TGME49_294670	translation initiation factor 3 subunit	2826.82	0.49615	0.161578	3.07065	0.00213596	0.00824983
[truncated: 6,324 more rows]

## Sheet: RH_Tz_v_48h
Table S4B. RNAseq of RH_eIF4E1mAID parasites after 48h treatment with IAA compared to DMSO vehicle; data presented in Fig 7D is restricted to those entries with Padj=<0.01.
Gene ID	Product Description	Base_mean	log2FC	StErr	Wald_stat	Pvalue	Padj
TGME49_202020	DnAK-TPR	2585.55	6.68546	0.170554	39.1984	0	0
TGME49_208740	microneme protein, putative	14526.3	4.64216	0.123369	37.6281	0	0
TGME49_209755	hypothetical protein	3406.07	6.36524	0.130344	48.834	0	0
TGME49_216140	tetratricopeptide repeat-containing protein	9330.86	6.47921	0.106774	60.6813	0	0
TGME49_271320	hypothetical protein	2157.23	6.02834	0.158936	37.9294	0	0
TGME49_280570	SAG-related sequence SRS35A	3703.91	6.61974	0.15024	44.0609	0	0
TGME49_290970	8-amino-7-oxononanoate synthase	4461.01	5.72263	0.117691	48.6241	0	0
TGME49_291040	lactate dehydrogenase LDH2	1550.66	6.21261	0.167033	37.1938	8.59019e-303	8.37437e-300
TGME49_261650	hypothetical protein	2928.97	4.07112	0.110922	36.7025	6.65382e-295	5.7659e-292
TGME49_312330	hypothetical protein	4332.16	4.47718	0.124825	35.8677	9.75881e-282	7.6109e-279
TGME49_280580	SAG-related sequence SRS35B	1191.59	6.01627	0.174227	34.5312	2.73456e-261	1.9388e-258
TGME49_253790	zinc finger (CCCH type) motif-containing protein	1863.21	4.9365	0.143406	34.4233	1.1285e-259	7.33428e-257
TGME49_207210	hypothetical protein	1735.59	6.53569	0.192002	34.0396	5.7807e-254	3.46797e-251
TGME49_304930	hypothetical protein	980.093	5.35411	0.160283	33.4041	1.19504e-244	6.6572e-242
TGME49_208730	microneme protein, putative	9598.59	5.05369	0.151695	33.3148	2.35475e-243	1.22431e-240
TGME49_221840	hypothetical protein	985.111	6.51309	0.205526	31.6898	2.14441e-220	1.04527e-217
TGME49_293790	hypothetical protein	1109.28	6.02483	0.192207	31.3455	1.1193e-215	5.13497e-213
TGME49_253330	Rhoptry kinase family protein, truncated (incomplete catalytic triad)	994.812	5.04029	0.161851	31.1416	6.58587e-213	2.85351e-210
TGME49_263820	DEAD/DEAH box helicase domain-containing protein	1982.63	3.00031	0.0981234	30.5769	2.48085e-205	1.01832e-202
TGME49_278080	Toxoplasma gondii family A protein	884.332	6.45207	0.212463	30.3679	1.45797e-202	5.68537e-200
TGME49_320190	SAG-related sequence SRS16B	1047.96	4.10344	0.138697	29.5856	2.29209e-192	8.51238e-190
TGME49_207160	SAG-related sequence SRS49D	749.631	6.09623	0.212518	28.6858	5.74106e-181	2.03521e-178
TGME49_202280	WD domain, G-beta repeat-containing protein	703.005	3.81251	0.134322	28.3833	3.24713e-177	1.10106e-174
TGME49_269310	hypothetical protein	696.73	5.90255	0.209916	28.1186	5.80221e-174	1.88548e-171
TGME49_269600	biotin-requiring enzyme domain-containing protein	613.251	5.58588	0.203735	27.4174	1.70136e-165	5.30757e-163
TGME49_301180	SAG-related sequence SRS19F	1400.26	3.56359	0.131736	27.051	3.7189e-161	1.11553e-158
TGME49_248900	hypothetical protein	698.76	3.65086	0.135058	27.0318	6.24625e-161	1.80424e-158
TGME49_225290	GDA1/CD39 (nucleoside phosphatase) family protein	549.296	6.01303	0.22511	26.7115	3.46277e-157	9.64505e-155
TGME49_260190	microneme protein MIC13	1430.54	3.61183	0.136309	26.4974	1.03847e-154	2.79277e-152
TGME49_222370	SAG-related sequence SRS13	1427.91	2.82423	0.108246	26.0907	4.64576e-150	1.20774e-147
TGME49_267130	SAG-related sequence SRS38A	554.567	4.98125	0.1914	26.0253	2.55857e-149	6.43686e-147
TGME49_301890	Toxoplasma gondii family B protein	698.551	5.04459	0.194244	25.9703	1.07155e-148	2.61157e-146
TGME49_259020	bradyzoite antigen BAG1	745.152	6.19438	0.240114	25.7977	9.42169e-147	2.22666e-144
TGME49_213460	hypothetical protein	496.302	4.86623	0.189595	25.6665	2.76918e-145	6.35201e-143
TGME49_206550	hypothetical protein	572.069	5.85797	0.22852	25.6344	6.31059e-145	1.40618e-142
TGME49_311100	zinc finger (CCCH type) motif-containing protein	6542.97	2.4855	0.100098	24.8307	4.17458e-136	9.04377e-134
TGME49_306338	dynein gamma chain, flagellar outer arm, putative	540.022	4.39836	0.17739	24.7949	1.01719e-135	2.14407e-133
TGME49_295960	hypothetical protein	2333.05	2.72768	0.110746	24.63	6.02575e-134	1.23671e-131
TGME49_223725	hypothetical protein	819.02	4.07281	0.165624	24.5907	1.5866e-133	3.17278e-131
TGME49_236010	prenylcysteine oxidase	4611.42	2.47619	0.101635	24.3635	4.16764e-131	8.12586e-129
TGME49_223430	hypothetical protein	440.163	4.42965	0.182193	24.3129	1.43058e-130	2.72124e-128
TGME49_274040	hypothetical protein	648.594	6.60901	0.27397	24.1231	1.43054e-128	2.65638e-126
TGME49_263270	glycerophosphodiester phosphodiesterase family protein	2177.1	2.54531	0.106546	23.8892	3.96973e-126	7.19998e-124
TGME49_205500	hypothetical protein	2250.5	2.21197	0.0935753	23.6384	1.55462e-123	2.75556e-121
TGME49_235500	hypothetical protein	2057.3	3.57688	0.154822	23.1032	4.29478e-118	7.44333e-116
TGME49_278580	hypothetical protein	333.702	4.66237	0.202158	23.063	1.08953e-117	1.84723e-115
TGME49_205250	rhoptry protein ROP18	6943.07	-2.21044	0.095876	-23.0552	1.30577e-117	2.16674e-115
TGME49_294400	hypothetical protein	938.921	2.71476	0.119025	22.8084	3.78744e-115	6.1538e-113
TGME49_207880	hypothetical protein	677.654	3.16698	0.13898	22.7873	6.13457e-115	9.76398e-113
TGME49_305460	methionine aminopeptidase 2, putative	3118.76	2.65698	0.117895	22.5369	1.80433e-112	2.8144e-110
TGME49_301210	NAD(P) transhydrogenase subunit beta, putative	529.813	2.90091	0.129229	22.4478	1.34412e-111	2.05544e-109
TGME49_293780	hypothetical protein	2026.88	4.15255	0.188684	22.008	2.41392e-107	3.62041e-105
TGME49_314330	ABC transporter, ATP-binding domain-containing protein	509.271	2.95966	0.137244	21.565	3.83132e-103	5.63783e-101
TGME49_277930	hypothetical protein	307.819	4.62699	0.214975	21.5234	9.39684e-103	1.35715e-100
TGME49_218270	hypothetical protein	1396.76	-2.53689	0.11871	-21.3704	2.51735e-101	3.5696e-99
TGME49_258550	SAG-related sequence SRS28	292.21	5.4638	0.264044	20.6928	4.02556e-95	5.60631e-93
TGME49_213480	hypothetical protein	289.394	5.91469	0.286809	20.6224	1.72822e-94	2.36463e-92
TGME49_282000	hypothetical protein	341.271	6.23516	0.304247	20.4938	2.44698e-93	3.29035e-91
TGME49_287960	hypothetical protein	664.782	2.91613	0.142318	20.4903	2.62866e-93	3.47474e-91
TGME49_219218	hypothetical protein	279.763	5.82082	0.285588	20.3819	2.42269e-92	3.1491e-90
TGME49_311370	methylmalonate-semialdehyde dehydrogenase [acylating], putative	296.254	6.03533	0.297298	20.3006	1.27058e-91	1.62447e-89
TGME49_278450	hypothetical protein	1180.18	-2.34007	0.115798	-20.2082	8.28375e-91	1.04202e-88
TGME49_248330	zinc finger, C3HC4 type (RING finger) domain-containing protein	251.493	5.70506	0.284778	20.0334	2.81911e-89	3.48988e-87
TGME49_318750	deoxyribose-phosphate aldolase	756.245	2.45729	0.12299	19.9796	8.29607e-89	1.01095e-86
TGME49_207350	hypothetical protein	449.596	6.93517	0.347919	19.9333	2.09395e-88	2.51242e-86
TGME49_268860	enolase 1	289.167	5.67457	0.287012	19.7712	5.27004e-87	6.22743e-85
TGME49_247520	hypothetical protein	9445.86	-1.89821	0.0968674	-19.596	1.67358e-85	1.9481e-83
TGME49_253710	hypothetical protein	215.42	4.53717	0.239977	18.9067	1.00496e-79	1.1526e-77
TGME49_203290	hypothetical protein	6068.14	3.23103	0.17175	18.8124	5.97917e-79	6.75819e-77
TGME49_216610	ribosomal RNA large subunit methyltransferase J protein	198.927	4.34265	0.232092	18.7109	4.03339e-78	4.49377e-76
TGME49_294820	type I fatty acid synthase, putative	281.791	4.25539	0.229568	18.5365	1.04821e-76	1.15141e-74
TGME49_255260	apical membrane antigen AMA1	15788.1	-1.57129	0.0847714	-18.5356	1.0666e-76	1.15533e-74
TGME49_223480	sushi domain (scr repeat) domain-containing protein	270.495	3.89755	0.212319	18.3571	2.8992e-75	3.09738e-73
TGME49_213067	hypothetical protein	2000.95	2.93285	0.159875	18.3447	3.64255e-75	3.83896e-73
TGME49_241130	hypothetical protein	445.942	3.30567	0.180444	18.3197	5.76607e-75	5.99594e-73
TGME49_306230	hypothetical protein	223.867	6.09083	0.333613	18.2572	1.81407e-74	1.86157e-72
TGME49_227810	rhoptry kinase family protein ROP11 (incomplete catalytic triad)	2765.12	-1.9248	0.105624	-18.2231	3.38631e-74	3.42985e-72
TGME49_307030	Purine nucleoside phosphorylase	426.921	3.06628	0.168351	18.2136	4.02353e-74	4.02302e-72
TGME49_209985	cAMP-dependent protein kinase	359.058	3.35652	0.186061	18.0399	9.47923e-73	9.35804e-71
TGME49_294570	rhodanese family domain-containing protein	235.964	6.36896	0.355035	17.9389	5.85569e-72	5.70856e-70
TGME49_280480	EF hand domain-containing protein	808.021	-2.34635	0.131245	-17.8776	1.7627e-71	1.69719e-69
TGME49_219828	HMG (high mobility group) box domain-containing protein	207.157	5.91446	0.332406	17.7929	8.02338e-71	7.63101e-69
TGME49_272430	MAC/Perforin domain-containing protein	188.861	5.77909	0.328369	17.5994	2.49045e-69	2.34012e-67
TGME49_250220	hypothetical protein	531.274	2.44909	0.140501	17.4311	4.79338e-68	4.45043e-66
TGME49_214410	hypothetical protein	2572.27	1.66935	0.0964951	17.2999	4.71599e-67	4.32706e-65
TGME49_213065	hypothetical protein	268.156	2.76877	0.161629	17.1304	8.79791e-66	7.97848e-64
TGME49_267670	hypothetical protein	448.143	2.47433	0.144828	17.0846	1.93242e-65	1.73229e-63
TGME49_200595	hypothetical protein	183.785	5.56417	0.326261	17.0543	3.24501e-65	2.87589e-63
TGME49_304920	hypothetical protein	272.796	6.01347	0.35329	17.0214	5.70262e-65	4.99716e-63
TGME49_205520	hypothetical protein	166.245	4.49822	0.265022	16.973	1.30045e-64	1.12692e-62
TGME49_315520	calcium binding egf domain-containing protein	182.106	3.54917	0.209239	16.9623	1.5612e-64	1.338e-62
TGME49_258580	rhoptry protein ROP17	6732.53	-1.41531	0.0852684	-16.5982	7.17699e-62	6.08406e-60
TGME49_200350	subtilisin SUB3	392.229	-2.63189	0.15888	-16.5653	1.24178e-61	1.04136e-59
TGME49_297070	hypothetical protein	4469.78	-1.49141	0.0902803	-16.5198	2.64483e-61	2.19437e-59
TGME49_221990	hypothetical protein	734.222	-1.90321	0.11539	-16.4938	4.06821e-61	3.33979e-59
TGME49_213069	hypothetical protein	469.867	2.49565	0.15194	16.4253	1.26092e-60	1.02437e-58
TGME49_243470	hypothetical protein	150.003	4.98211	0.303669	16.4064	1.721e-60	1.38372e-58
TGME49_329800	hypothetical protein	738.645	1.79544	0.109645	16.375	2.88529e-60	2.29616e-58
TGME49_276200	hypothetical protein	181.043	3.74896	0.229553	16.3316	5.88224e-60	4.6339e-58
TGME49_320030	hypothetical protein	760.431	-1.82667	0.111896	-16.3247	6.58773e-60	5.13777e-58
TGME49_301170	SAG-related sequence SRS19D	357.65	2.86714	0.175837	16.3056	9.00068e-60	6.95013e-58
TGME49_284598	haloacid dehalogenase family hydrolase domain-containing protein	139.932	4.26866	0.262023	16.2912	1.14035e-59	8.71919e-58
TGME49_227952	14-3-3 superfamily protein	648.729	-1.94913	0.119707	-16.2825	1.31439e-59	9.95236e-58
TGME49_214430	hypothetical protein	370.398	2.18941	0.134954	16.2233	3.45028e-59	2.58738e-57
TGME49_264660	SAG-related sequence SRS44	7505.94	3.71322	0.229672	16.1675	8.55336e-59	6.35311e-57
TGME49_309030	hypothetical protein	140.116	4.88361	0.302276	16.1561	1.02825e-58	7.56539e-57
TGME49_202200	hypothetical protein	2426.08	-1.77901	0.110709	-16.0693	4.19093e-58	3.05468e-56
TGME49_210478	hypothetical protein	132.489	4.72006	0.295746	15.9598	2.43411e-57	1.75774e-55
TGME49_313852	hypothetical protein	157.834	3.45643	0.216774	15.9449	3.09255e-57	2.21273e-55
TGME49_225105	hypothetical protein	359.076	2.34673	0.147638	15.8951	6.85001e-57	4.85665e-55
TGME49_269660	TFIIH basal transcription factor complex helicase XPB subunit	1454.13	1.56619	0.0994699	15.7453	7.39585e-56	5.19642e-54
TGME49_291960	rhoptry kinase family protein ROP40 (incomplete catalytic triad)	4417.26	-2.211	0.14058	-15.7277	9.76314e-56	6.79846e-54
TGME49_241240	hypothetical protein	5012.28	-1.8746	0.11991	-15.6334	4.31437e-55	2.97768e-53
TGME49_318610	AP2 domain transcription factor AP2IV-3	227.674	2.55765	0.163796	15.6148	5.76962e-55	3.94713e-53
TGME49_230180	hypothetical protein	3128.35	-1.43612	0.092034	-15.6042	6.81713e-55	4.6232e-53
TGME49_230460	Dpy-30 motif protein	235.892	4.21498	0.270885	15.56	1.36004e-54	9.1439e-53
TGME49_211270	sushi domain (scr repeat) domain-containing protein	326.527	2.28619	0.147007	15.5516	1.55115e-54	1.03397e-52
TGME49_207665	kinesin motor domain-containing protein	145.966	4.22095	0.272788	15.4733	5.25032e-54	3.47011e-52
TGME49_314310	hypothetical protein	1281.56	1.79626	0.116459	15.4239	1.12982e-53	7.40456e-52
TGME49_266035	hypothetical protein	152.801	4.80958	0.311936	15.4185	1.23022e-53	7.99538e-52
TGME49_235860	subtilisin SUB11	131.4	5.2511	0.341037	15.3975	1.70212e-53	1.0971e-51
TGME49_221550	CMGC kinase, MAPK family, MEK kinase-related (incomplete catalytic triad)	154.246	5.96464	0.387604	15.3885	1.95544e-53	1.25004e-51
TGME49_256030	hypothetical protein	1760.17	-1.92611	0.12576	-15.3157	6.00437e-53	3.80716e-51
TGME49_310740	hypothetical protein	355.613	-2.55065	0.16741	-15.236	2.04082e-52	1.28357e-50
TGME49_238210	EGF family domain-containing protein	153.457	5.59842	0.368316	15.2001	3.53267e-52	2.2041e-50
TGME49_224810	hypothetical protein	173.084	2.90011	0.191116	15.1747	5.20422e-52	3.22125e-50
TGME49_315770	cytochrome p450 superfamily protein	1587.82	-1.85351	0.123059	-15.0619	2.88174e-51	1.76966e-49
TGME49_251540	dense granule protein GRA9	5700.78	2.1374	0.143029	14.9438	1.70911e-50	1.04135e-48
TGME49_212770	hypothetical protein	3283.38	-1.59457	0.107052	-14.8952	3.5417e-50	2.14122e-48
TGME49_244412	hypothetical protein	419.648	2.2003	0.147974	14.8694	5.20422e-50	3.12213e-48
TGME49_248590	hypothetical protein	126.773	4.41366	0.296914	14.8651	5.55354e-50	3.30627e-48
TGME49_293280	cyclin protein	762.524	2.86958	0.193373	14.8396	8.12215e-50	4.79884e-48
TGME49_225540	hypothetical protein	3837.72	1.69807	0.114836	14.7869	1.78002e-49	1.04379e-47
TGME49_313780	hypothetical protein	1179.44	-1.67537	0.113759	-14.7274	4.29852e-49	2.5018e-47
TGME49_240470	hypothetical protein	145.901	3.54846	0.241128	14.7161	5.08356e-49	2.93679e-47
TGME49_293500	hypothetical protein	141.64	3.81147	0.259254	14.7017	6.28844e-49	3.60614e-47
TGME49_308860	hypothetical protein	4006.02	-1.32764	0.0904452	-14.6789	8.80022e-49	5.0097e-47
TGME49_240580	hypothetical protein	130.714	3.68107	0.252113	14.6009	2.77212e-48	1.56665e-46
TGME49_221830	subtilisin SUB12	117.051	4.11949	0.282372	14.5889	3.30594e-48	1.8549e-46
TGME49_282055	protein phosphatase PP2C-hn	2156.31	-1.46612	0.100586	-14.5757	4.00825e-48	2.23288e-46
TGME49_244250	hypothetical protein	1729.01	-1.47294	0.101134	-14.5643	4.73959e-48	2.62157e-46
TGME49_207875	GCC2 and GCC3 domain-containing protein	130.478	4.61579	0.317135	14.5546	5.4571e-48	2.99718e-46
TGME49_307650	uracil-DNA glycosylase	1117.19	1.54202	0.106501	14.479	1.64574e-47	8.9756e-46
TGME49_274030	hypothetical protein	173.621	6.73506	0.465443	14.4702	1.86898e-47	1.01223e-45
TGME49_235630	hypothetical protein	1923.97	1.39146	0.096362	14.4399	2.90112e-47	1.5604e-45
TGME49_246995	hypothetical protein	194.8	2.78644	0.19431	14.3402	1.22781e-46	6.55867e-45
TGME49_249150	PAN domain-containing protein	110.389	3.69058	0.257964	14.3066	1.99108e-46	1.05636e-44
TGME49_203200	hypothetical protein	108.127	4.896	0.342919	14.2774	3.02505e-46	1.59408e-44
TGME49_244335	hypothetical protein	144.762	3.48444	0.244475	14.2528	4.30762e-46	2.25471e-44
TGME49_306450	short chain dehydrogenase family protein, putative	154.615	4.01639	0.282081	14.2384	5.29169e-46	2.75132e-44
TGME49_261740	hypothetical protein	10724.2	-2.69414	0.189455	-14.2205	6.83762e-46	3.53156e-44
TGME49_237170	hypothetical protein	217.872	2.59879	0.182909	14.2081	8.1637e-46	4.18873e-44
TGME49_226420	peptidase family M3 protein	1797.01	1.31419	0.0929248	14.1425	2.0769e-45	1.05868e-43
TGME49_297647	hypothetical protein	614.32	1.5876	0.11264	14.0945	4.10738e-45	2.08009e-43
TGME49_248190	hypothetical protein	1712.99	1.35923	0.0969859	14.0148	1.26611e-44	6.37058e-43
TGME49_318675	3'5'-cyclic nucleotide phosphodiesterase domain-containing protein	122.022	3.68767	0.263581	13.9907	1.77716e-44	8.88466e-43
TGME49_227430	transmembrane amino acid transporter protein	282.91	2.83365	0.203835	13.9017	6.18738e-44	3.07359e-42
TGME49_253930	GCC2 and GCC3 domain-containing protein	447.142	2.63296	0.189691	13.8802	8.34742e-44	4.12035e-42
TGME49_297340	hypothetical protein	7800.97	1.59764	0.115241	13.8634	1.0552e-43	5.17581e-42
TGME49_254060	SAG-related sequence SRS14A	102.229	3.9142	0.282613	13.85	1.27167e-43	6.19859e-42
TGME49_232260	hypothetical protein	710.815	-1.64441	0.118827	-13.8387	1.48865e-43	7.21117e-42
TGME49_300100	rhoptry neck protein RON2	4903.03	-1.6626	0.120188	-13.8333	1.60476e-43	7.72562e-42
TGME49_252260	hypothetical protein	119.388	3.90136	0.282487	13.8108	2.19515e-43	1.05031e-41
TGME49_211000	hypothetical protein	114.172	3.39964	0.247461	13.7381	6.00385e-43	2.85512e-41
TGME49_220650	hypothetical protein	110.171	5.64991	0.411609	13.7264	7.05428e-43	3.33432e-41
TGME49_211290	rhoptry protein ROP15	3366.16	-1.22621	0.0895675	-13.6903	1.15981e-42	5.44903e-41
TGME49_261970	hypothetical protein	1242.16	1.64677	0.120677	13.6462	2.12775e-42	9.93671e-41
TGME49_310680	aminotransferase, class I/II superfamily protein	126.479	4.71517	0.345673	13.6406	2.29718e-42	1.06641e-40
TGME49_306895	hypothetical protein	886.484	-1.59838	0.117448	-13.6093	3.52766e-42	1.62794e-40
TGME49_230210	alveolin domain containing intermediate filament IMC10	7057.65	-1.13605	0.0835109	-13.6036	3.81233e-42	1.74896e-40
TGME49_315900	hypothetical protein	146.664	-4.44994	0.328975	-13.5267	1.08805e-41	4.96239e-40
TGME49_231630	alveolin domain containing intermediate filament IMC4	12740.8	-1.62471	0.120288	-13.5069	1.42435e-41	6.45842e-40
TGME49_230905	hydrolase, alpha/beta fold family protein	106.879	3.66494	0.271405	13.5036	1.48902e-41	6.71266e-40
TGME49_294560	rhoptry kinase family protein ROP37 (incomplete catalytic triad)	621.773	-2.04921	0.151903	-13.4902	1.78495e-41	8.00048e-40
TGME49_208020	AP2 domain transcription factor AP2Ib-1	111.846	3.16695	0.234893	13.4826	1.98135e-41	8.83001e-40
TGME49_220560	hypothetical protein	100.739	5.18761	0.385109	13.4705	2.33287e-41	1.03375e-39
TGME49_246760	hypothetical protein	238.336	2.43005	0.180601	13.4554	2.8619e-41	1.26102e-39
TGME49_223900	hypothetical protein	90.6847	4.88551	0.363258	13.4492	3.11429e-41	1.36451e-39
TGME49_246090	hypothetical protein	1383.16	1.36587	0.101613	13.4419	3.43718e-41	1.49757e-39
TGME49_220270	alveolin domain containing intermediate filament IMC6	4683.49	-1.38242	0.103207	-13.3946	6.50443e-41	2.81823e-39
TGME49_230340	hypothetical protein	786.851	-1.56985	0.117437	-13.3676	9.3454e-41	4.02678e-39
TGME49_202430	hypothetical protein	233.553	2.38853	0.178805	13.3583	1.05994e-40	4.54203e-39
TGME49_226260	hypothetical protein	1229.9	1.37117	0.102875	13.3285	1.58077e-40	6.73684e-39
TGME49_243635	hypothetical protein	328.234	2.05345	0.154238	13.3135	1.9311e-40	8.18512e-39
TGME49_286150	PAN/Apple domain-containing protein	111.501	3.88211	0.293227	13.2393	5.20484e-40	2.19419e-38
TGME49_225680	hypothetical protein	368.179	1.74475	0.132062	13.2115	7.52753e-40	3.1563e-38
TGME49_203720	vitamin k epoxide reductase family protein	838.014	2.98169	0.225797	13.2052	8.18609e-40	3.41408e-38
TGME49_258360	hypothetical protein	1242.59	-1.34356	0.1022	-13.1464	1.78532e-39	7.40622e-38
TGME49_244300	hypothetical protein	333.077	-2.07137	0.157635	-13.1403	1.93408e-39	7.9809e-38
TGME49_233065	3'5'-cyclic nucleotide phosphodiesterase domain-containing protein	98.2029	5.29194	0.403656	13.11	2.88551e-39	1.18442e-37
TGME49_286670	hypothetical protein	118.838	3.87254	0.295644	13.0987	3.35139e-39	1.36845e-37
TGME49_220240	hypothetical protein	3274.47	-1.43498	0.109658	-13.086	3.95936e-39	1.60828e-37
TGME49_305100	hypothetical protein	107.316	5.91091	0.452418	13.0652	5.20812e-39	2.10457e-37
TGME49_255450	hypothetical protein	1907.56	-1.44129	0.110347	-13.0615	5.4646e-39	2.19683e-37
TGME49_304670	leucine rich repeat-containing protein	707.144	-2.14711	0.164642	-13.0411	7.14489e-39	2.85759e-37
TGME49_309930	melibiase subfamily protein	1330.67	2.06714	0.159336	12.9735	1.72999e-38	6.88378e-37
TGME49_266670	hypothetical protein	113.746	3.44088	0.265468	12.9616	2.02101e-38	8.00095e-37
TGME49_269670	hypothetical protein	1318.28	1.98905	0.153698	12.9413	2.632e-38	1.03672e-36
TGME49_270550	gamma-glutamyl phosphate reductase, putative	386.623	-1.83723	0.14218	-12.9219	3.38828e-38	1.3279e-36
TGME49_280670	hypothetical protein	757.094	-1.92435	0.1491	-12.9065	4.13946e-38	1.61418e-36
TGME49_254720	dense granule protein GRA8	2678.84	-1.19867	0.0930669	-12.8796	5.86095e-38	2.27411e-36
TGME49_308075	hypothetical protein	890.795	-2.64032	0.205071	-12.8752	6.21045e-38	2.39779e-36
TGME49_277720	GDA1/CD39 (nucleoside phosphatase) family protein	1391.82	-1.22459	0.0952421	-12.8576	7.79265e-38	2.99384e-36
TGME49_212810	hypothetical protein	184.309	2.54188	0.197711	12.8565	7.90326e-38	3.02145e-36
TGME49_215195	tetratricopeptide repeat-containing protein	98.2255	3.72137	0.290556	12.8077	1.48429e-37	5.6468e-36
TGME49_311490	hypothetical protein	88.2412	3.80343	0.298944	12.7229	4.41261e-37	1.67058e-35
TGME49_299780	hypothetical protein	4936.97	-1.28117	0.100834	-12.7056	5.50165e-37	2.07282e-35
TGME49_249840	dynein heavy chain 2, putative	178.254	2.94506	0.231808	12.7047	5.56503e-37	2.08662e-35
TGME49_271010	hypothetical protein	224.383	2.82445	0.222952	12.6684	8.84684e-37	3.30127e-35
TGME49_266640	Acetyl-coenzyme A synthetase 2, putative	4638.81	-1.26001	0.100216	-12.5729	2.97484e-36	1.1048e-34
TGME49_252360	rhoptry kinase family protein ROP24 (incomplete catalytic triad)	2519.6	-1.74168	0.138967	-12.5331	4.92037e-36	1.81867e-34
TGME49_238200	alpha/beta hydrolase fold domain-containing protein	89.2058	5.53031	0.441308	12.5316	5.01161e-36	1.84366e-34
TGME49_262010	calmodulin CAM2	803.15	-1.63363	0.130447	-12.5233	5.56444e-36	2.03742e-34
TGME49_272730	hypothetical protein	233.197	2.46193	0.19673	12.5143	6.23941e-36	2.27389e-34
TGME49_305610	hypothetical protein	231.393	2.52199	0.2016	12.5099	6.58982e-36	2.39042e-34
TGME49_314250	bradyzoite rhoptry protein BRP1	185.936	3.36987	0.269694	12.4952	7.93261e-36	2.86418e-34
TGME49_250720	hypothetical protein	226.094	2.95585	0.237001	12.4719	1.06263e-35	3.8191e-34
TGME49_287440	hypothetical protein	127.637	2.89558	0.232231	12.4685	1.10827e-35	3.96488e-34
TGME49_230830	ATPase family associated with various cellular activities (AAA) domain-containing protein	132.482	2.89577	0.232495	12.4552	1.30991e-35	4.66485e-34
TGME49_236650	DEAD (Asp-Glu-Ala-Asp) box polypeptide 17	15295	1.08162	0.0870282	12.4284	1.83363e-35	6.50022e-34
TGME49_265420	hypothetical protein	1149.52	-1.52095	0.122423	-12.4237	1.94276e-35	6.85591e-34
TGME49_203300	hypothetical protein	1097	-1.5864	0.127726	-12.4204	2.02622e-35	7.11823e-34
TGME49_264980	hypothetical protein	422.774	-1.73103	0.139375	-12.4199	2.0377e-35	7.12648e-34
TGME49_234540	hypothetical protein	549.474	-1.63854	0.132478	-12.3684	3.87621e-35	1.34958e-33
TGME49_208850	SAG-related sequence SRS11	898.567	2.62928	0.212609	12.3668	3.95403e-35	1.37055e-33
TGME49_239800	hypothetical protein	830.368	-1.59972	0.129435	-12.3593	4.34066e-35	1.49791e-33
TGME49_266860	BTB/POZ domain-containing protein	74.934	4.35007	0.352328	12.3466	5.07842e-35	1.74479e-33
TGME49_310240	hypothetical protein	1420.8	-1.63685	0.132672	-12.3376	5.68306e-35	1.94396e-33
TGME49_214575	hypothetical protein	445.121	-2.39409	0.194274	-12.3233	6.78845e-35	2.31193e-33
TGME49_263410	scavenger receptor cysteine-rich domain-containing protein	116.394	3.12227	0.253447	12.3192	7.13851e-35	2.42058e-33
TGME49_201390	hypothetical protein	10517.4	-1.77014	0.144135	-12.2811	1.14422e-34	3.86309e-33
TGME49_275850	dense granule protein GRA12	159.951	3.00251	0.244616	12.2744	1.24354e-34	4.18035e-33
TGME49_248445	hypothetical protein	950.228	-1.2715	0.103723	-12.2585	1.51257e-34	5.06289e-33
TGME49_289620	cathepsin CPC1	2978.08	-1.06017	0.0867785	-12.2169	2.52456e-34	8.41414e-33
TGME49_294830	methyltransferase domain-containing protein	1415.88	1.2247	0.100437	12.1937	3.35876e-34	1.11468e-32
TGME49_270240	MAG1	20577.1	1.57056	0.128917	12.1827	3.84267e-34	1.26987e-32
TGME49_212840	HIT zinc finger protein	489.406	1.58329	0.130272	12.1538	5.47694e-34	1.80231e-32
TGME49_218750	hypothetical protein	104.523	3.36018	0.277328	12.1163	8.66164e-34	2.83833e-32
TGME49_226310	zinc finger (CCCH type) motif-containing protein	1271.99	-1.61931	0.133981	-12.0861	1.25084e-33	4.08171e-32
TGME49_311380	hypothetical protein	516.435	2.70203	0.223582	12.0852	1.26478e-33	4.11001e-32
TGME49_222940	hypothetical protein	98.7792	3.81339	0.316017	12.067	1.57723e-33	5.10408e-32
TGME49_262970	hypothetical protein	1106.37	3.30754	0.27412	12.066	1.59626e-33	5.14431e-32
TGME49_306620	AP2 domain transcription factor AP2IX-9	1372.47	2.69355	0.223256	12.0649	1.61893e-33	5.19589e-32
TGME49_296340	hypothetical protein	85.3374	4.06734	0.33742	12.0542	1.84228e-33	5.88851e-32
TGME49_207130	SAG-related sequence SRS49A	98.2351	6.31769	0.524711	12.0403	2.18099e-33	6.94268e-32
TGME49_257945	3'5'-cyclic nucleotide phosphodiesterase domain-containing protein	98.1844	4.31719	0.35861	12.0387	2.2247e-33	7.05302e-32
TGME49_256700	hypothetical protein	83.4333	4.70092	0.391061	12.021	2.75738e-33	8.70639e-32
TGME49_271270	hypothetical protein	1292.08	-1.18715	0.0989937	-11.9922	3.90296e-33	1.22739e-31
TGME49_213700	hypothetical protein	80.2317	3.78463	0.315631	11.9907	3.97638e-33	1.24545e-31
TGME49_207150	SAG-related sequence SRS49C	69.8468	4.71402	0.39439	11.9527	6.28618e-33	1.96104e-31
TGME49_289370	hypothetical protein	1326.03	-2.11676	0.177504	-11.9252	8.75221e-33	2.71946e-31
TGME49_316260	hypothetical protein	1877.2	-1.1049	0.0927879	-11.9078	1.07798e-32	3.33619e-31
TGME49_204420	oocyst wall protein OWP1	385.186	2.93204	0.246543	11.8926	1.29257e-32	3.9845e-31
TGME49_295740	hypothetical protein	73.3393	5.23568	0.441131	11.8688	1.71988e-32	5.28085e-31
TGME49_254160	hypothetical protein	71.3528	4.33411	0.366541	11.8243	2.92159e-32	8.93549e-31
TGME49_216000	alveolin domain containing intermediate filament IMC3	7094.88	-1.35279	0.114468	-11.8181	3.14611e-32	9.58458e-31
TGME49_266100	rhoptry kinase family protein ROP41	815.827	-1.546	0.131034	-11.7984	3.97577e-32	1.2065e-30
TGME49_207865	GCC2 and GCC3 domain-containing protein	97.5032	5.28923	0.448711	11.7876	4.5221e-32	1.36697e-30
TGME49_268640	BING4CT (NUC141) domain-containing protein	637.153	1.50745	0.128142	11.7639	5.99203e-32	1.80432e-30
TGME49_304730	Mob1/phocein family protein	194.947	2.33838	0.19932	11.7318	8.75796e-32	2.62705e-30
TGME49_268790	hypothetical protein	3442.42	1.54636	0.131823	11.7306	8.88784e-32	2.6558e-30
TGME49_293430	hypothetical protein	2600.54	-1.89677	0.161729	-11.7281	9.151e-32	2.72399e-30
TGME49_203250	hypothetical protein	80.7961	5.60742	0.478321	11.7231	9.70203e-32	2.87704e-30
TGME49_235183	PAN domain-containing protein	67.9239	4.5153	0.388922	11.6098	3.67533e-31	1.08575e-29
TGME49_231640	alveolin domain containing intermediate filament IMC1	14507.8	-1.42567	0.122999	-11.5909	4.5847e-31	1.34929e-29
TGME49_295020	Sterol-sensing domain of SREBP cleavage-activation domain-containing protein	72.3359	5.32311	0.45975	11.5783	5.31056e-31	1.55703e-29
TGME49_244440	nucleoside transporter protein	2199.51	-1.09654	0.094774	-11.57	5.84636e-31	1.70771e-29
TGME49_221530	hypothetical protein	540.035	-1.55311	0.134409	-11.5551	6.95754e-31	2.0247e-29
TGME49_300130	apical membrane antigen 1 domain-containing protein	229.393	1.92054	0.166699	11.521	1.03399e-30	2.99779e-29
TGME49_300300	hypothetical protein	159.989	2.612	0.22703	11.5051	1.2437e-30	3.59244e-29
TGME49_306500	hypothetical protein	72.6217	5.58421	0.485666	11.498	1.34936e-30	3.88328e-29
TGME49_231960	omega secalin, putative	1501.47	-2.73351	0.237821	-11.494	1.41416e-30	4.05479e-29
TGME49_301420	hypothetical protein	1394.41	-1.31535	0.1147	-11.4678	1.91542e-30	5.47194e-29
TGME49_249570	hypothetical protein	1262.84	-1.44315	0.125877	-11.4647	1.98412e-30	5.6475e-29
TGME49_312270	rhoptry protein ROP13	2693.11	-1.64937	0.144497	-11.4146	3.53729e-30	1.00317e-28
TGME49_275860	hypothetical protein	2819.73	-1.05568	0.0928727	-11.3669	6.1112e-30	1.72686e-28
TGME49_201780	microneme protein MIC2	12338.7	-1.4211	0.125044	-11.3648	6.26023e-30	1.76258e-28
TGME49_299020	AP2 domain transcription factor AP2III-4	84.2244	5.93454	0.52224	11.3636	6.3449e-30	1.78e-28
TGME49_315830	hypothetical protein	63.6216	4.7365	0.417033	11.3576	6.79708e-30	1.90002e-28
TGME49_210482	hypothetical protein	74.0393	5.49303	0.483755	11.355	7.00633e-30	1.95151e-28
TGME49_204130	perforin-like protein PLP1	6850.84	-1.57267	0.138705	-11.3382	8.48282e-30	2.35436e-28
TGME49_226100	haloacid dehalogenase family hydrolase domain-containing protein	153.066	2.48209	0.219162	11.3254	9.82336e-30	2.71675e-28
TGME49_248170	hypothetical protein	167.299	2.42442	0.214224	11.3172	1.07811e-29	2.97108e-28
TGME49_245530	hypothetical protein	466.017	4.25838	0.37697	11.2964	1.36785e-29	3.75628e-28
TGME49_218740	membrane protein, putative	264.347	-1.85791	0.164483	-11.2954	1.38201e-29	3.78186e-28
TGME49_233210	hypothetical protein	68.2541	4.09891	0.363175	11.2863	1.53301e-29	4.18039e-28
TGME49_201840	aspartyl protease ASP1	860.331	1.23125	0.10925	11.27	1.84526e-29	5.01435e-28
TGME49_294410	hypothetical protein	66.4881	3.53849	0.314186	11.2624	2.01217e-29	5.44894e-28
TGME49_273740	acetyl-CoA acyltransferase B, putative	67.2849	4.12504	0.366312	11.261	2.04416e-29	5.5164e-28
TGME49_275470	dense granule protein GRA15	311.919	-4.83694	0.432412	-11.186	4.77747e-29	1.28481e-27
TGME49_223262	WD domain, G-beta repeat-containing protein	113.478	2.57527	0.23055	11.1701	5.71278e-29	1.53106e-27
TGME49_226990	hypothetical protein	214.631	-2.0326	0.182089	-11.1627	6.20846e-29	1.65821e-27
TGME49_225330	hypothetical protein	781.013	-1.30106	0.116708	-11.148	7.32258e-29	1.94911e-27
TGME49_212980	hypothetical protein	5464.15	-1.30879	0.117481	-11.1404	7.97241e-29	2.11486e-27
TGME49_269315	hypothetical protein	68.8001	5.49117	0.493241	11.1328	8.68353e-29	2.29569e-27
TGME49_312830	hypothetical protein	479.458	1.293	0.116287	11.1191	1.01331e-28	2.66986e-27
TGME49_249300	hypothetical protein	2455.02	-1.42272	0.127977	-11.1171	1.03636e-28	2.7214e-27
TGME49_215540	hypothetical protein	70.2945	4.52046	0.407038	11.1057	1.17651e-28	3.07905e-27
TGME49_278240	Zn-finger in Ran binding protein and others domain-containing protein	258.33	2.5529	0.230404	11.0801	1.56666e-28	4.08641e-27
TGME49_291890	microneme protein MIC1	12220.2	-1.60553	0.14501	-11.0719	1.7173e-28	4.4644e-27
TGME49_210600	KRUF family protein	66.881	3.86458	0.349314	11.0633	1.88938e-28	4.89543e-27
TGME49_276155	hypothetical protein	75.1162	3.20033	0.289318	11.0616	1.92616e-28	4.97422e-27
TGME49_311335	dual specificity phosphatase, catalytic domain-containing protein	997.934	-1.34455	0.121569	-11.06	1.96122e-28	5.04803e-27
TGME49_201760	hypothetical protein	842.351	-1.27855	0.115713	-11.0493	2.20844e-28	5.66567e-27
TGME49_299970	tetratricopeptide repeat-containing protein	2248.82	-1.09062	0.0989768	-11.0189	3.09753e-28	7.92053e-27
TGME49_259700	hypothetical protein	506.816	-1.46213	0.132847	-11.0061	3.57081e-28	9.10091e-27
TGME49_289910	hypothetical protein	2120.04	-1.2512	0.113767	-10.998	3.90832e-28	9.92865e-27
TGME49_202390	S15 sporozoite-expressed protein	730.207	-1.43104	0.130136	-10.9965	3.97286e-28	1.00598e-26
TGME49_257550	hypothetical protein	856.814	-1.20347	0.109526	-10.988	4.36576e-28	1.10189e-26
TGME49_257720	proton ATPase, putative	62.6708	5.11086	0.465294	10.9842	4.55485e-28	1.14591e-26
TGME49_213780	radical SAM domain-containing protein	203.112	1.97137	0.179584	10.9774	4.90723e-28	1.23059e-26
TGME49_212275	hypothetical protein	87.0634	2.8159	0.256601	10.9739	5.10378e-28	1.27578e-26
TGME49_269417	hypothetical protein	1588.5	1.54515	0.140983	10.9598	5.9601e-28	1.48507e-26
TGME49_267500	hypothetical protein	2425.56	-1.00094	0.0913451	-10.9578	6.09823e-28	1.51465e-26
TGME49_268950	hypothetical protein	2306.17	1.87714	0.171838	10.9239	8.85911e-28	2.1934e-26
TGME49_237860	protein kinase domain-containing protein	226.596	2.35524	0.215623	10.9229	8.95426e-28	2.20994e-26
TGME49_225590	hypothetical protein	94.9737	6.62855	0.607123	10.918	9.4587e-28	2.32708e-26
TGME49_310670	glycogen phosphorylase 1, putative	2084.14	1.15577	0.106062	10.8972	1.18893e-27	2.91587e-26
TGME49_295950	KRUF family protein	1504.52	3.08286	0.283047	10.8917	1.26262e-27	3.0869e-26
TGME49_262730	rhoptry protein ROP16	1760.96	-1.29884	0.119346	-10.883	1.38905e-27	3.38538e-26
TGME49_259990	SAC3/GANP family protein	449.163	-1.67319	0.15393	-10.8698	1.60525e-27	3.9001e-26
TGME49_250760	pentatricopeptide repeat domain-containing protein	2138.47	1.11398	0.102543	10.8635	1.72071e-27	4.16764e-26
TGME49_247440	hypothetical protein	7875.64	1.02211	0.0941434	10.857	1.84723e-27	4.46023e-26
TGME49_205280	hypothetical protein	1768.07	-1.23364	0.114216	-10.8009	3.40755e-27	8.20232e-26
TGME49_253780	GTP cyclohydrolase I, putative	1084.15	1.14529	0.10616	10.7884	3.9073e-27	9.37631e-26
TGME49_210682	hypothetical protein	61.1952	3.86068	0.358441	10.7708	4.73048e-27	1.13169e-25
TGME49_213445	hypothetical protein	2460.34	1.61875	0.150605	10.7483	6.03956e-27	1.44044e-25
TGME49_268760	hypothetical protein	2827.15	-1.22657	0.114283	-10.7328	7.14005e-27	1.69772e-25
TGME49_318650	transhydrogenase	1599.76	-1.05225	0.0980576	-10.7309	7.28693e-27	1.72738e-25
TGME49_305120	transporter, solute:sodium symporter (SSS) family protein	678.677	1.41618	0.132047	10.7248	7.78498e-27	1.83985e-25
TGME49_220900	hypothetical protein	4853.77	-1.37648	0.128361	-10.7234	7.90132e-27	1.8617e-25
TGME49_268035	hypothetical protein	363.09	2.18797	0.204095	10.7203	8.17024e-27	1.91927e-25
TGME49_221250	hypothetical protein	1190.74	-1.34547	0.125601	-10.7122	8.9207e-27	2.08927e-25
TGME49_238380	hypothetical protein	2344.38	-1.16952	0.109277	-10.7023	9.93029e-27	2.31875e-25
TGME49_308090	rhoptry protein ROP5	2986.7	-1.43056	0.133893	-10.6843	1.20521e-26	2.8058e-25
TGME49_267460	AP2 domain transcription factor AP2IX-1	133.777	2.57853	0.241452	10.6792	1.27326e-26	2.95539e-25
TGME49_249340	hypothetical protein	998.775	-1.08911	0.102187	-10.658	1.60002e-26	3.70285e-25
TGME49_237510	hypothetical protein	156.622	-2.58209	0.242853	-10.6323	2.10814e-26	4.86431e-25
TGME49_252210	pentatricopeptide repeat domain-containing protein	9250.04	2.14867	0.20212	10.6306	2.14616e-26	4.93744e-25
TGME49_201810	hypothetical protein	2061.83	0.952677	0.0900372	10.5809	3.65309e-26	8.37953e-25
TGME49_295110	rhoptry protein ROP7	6963.09	-1.62908	0.154057	-10.5745	3.91062e-26	8.94397e-25
TGME49_225028	myosin heavy chain, putative	68.9434	5.9635	0.56429	10.5682	4.1867e-26	9.54739e-25
TGME49_235650	carrier superfamily protein	58.3778	5.4045	0.511864	10.5585	4.64157e-26	1.05538e-24
TGME49_222100	hypothetical protein	670.473	-1.52824	0.144947	-10.5434	5.44889e-26	1.23535e-24
TGME49_225150	hypothetical protein	3681.89	-0.987382	0.0936636	-10.5418	5.54342e-26	1.25313e-24
TGME49_225320	hypothetical protein	467.836	-1.51485	0.143786	-10.5354	5.93012e-26	1.33668e-24
TGME49_225860	hypothetical protein	842.594	-1.33241	0.126497	-10.5332	6.07324e-26	1.36499e-24
TGME49_218340	hypothetical protein	54.7464	4.80998	0.458548	10.4896	9.64502e-26	2.16154e-24
TGME49_243930	hypothetical protein	2303.07	-1.24525	0.118753	-10.486	1.00181e-25	2.23872e-24
TGME49_257760	hypothetical protein	1169.6	1.42795	0.136317	10.4752	1.12266e-25	2.50161e-24
TGME49_269340	hypothetical protein	2452.02	-1.15899	0.110651	-10.4743	1.13402e-25	2.51971e-24
TGME49_217420	hypothetical protein	55.405	4.71822	0.450522	10.4728	1.15188e-25	2.55214e-24
TGME49_315123	hypothetical protein	127.272	2.25151	0.215002	10.472	1.16125e-25	2.56561e-24
TGME49_286680	hypothetical protein	1546.18	0.963983	0.0921988	10.4555	1.38292e-25	3.04672e-24
TGME49_240090	rhoptry kinase family protein ROP34, putative	2350.47	-1.21798	0.116919	-10.4173	2.06721e-25	4.54145e-24
TGME49_294790	hypothetical protein	3051.33	-1.78894	0.171832	-10.411	2.20869e-25	4.83864e-24
TGME49_272440	RNA recognition motif-containing protein	56.573	4.55982	0.438186	10.4061	2.32493e-25	5.07903e-24
TGME49_201180	hypothetical protein	371.77	1.57492	0.151477	10.3971	2.55659e-25	5.56951e-24
TGME49_262950	hypothetical protein	997.365	-1.33085	0.128104	-10.3888	2.78827e-25	6.05731e-24
TGME49_267470	cold-shock DNA-binding domain-containing protein	53.4588	3.96183	0.381801	10.3767	3.16594e-25	6.85867e-24
TGME49_294340	hypothetical protein	1707.32	-1.10926	0.107122	-10.3551	3.9684e-25	8.57328e-24
TGME49_237210	Tyrosine kinase-like (TKL) protein	678.443	-1.54504	0.149377	-10.3432	4.49205e-25	9.67775e-24
TGME49_315490	rhoptry protein ROP10	1772.36	-1.87684	0.181585	-10.3359	4.84832e-25	1.04165e-23
TGME49_207590	protein phosphatase 2C domain-containing protein	281.106	-1.63399	0.158114	-10.3343	4.92997e-25	1.05629e-23
TGME49_238060	EF hand domain-containing protein	57.1559	4.75867	0.460811	10.3267	5.33602e-25	1.14015e-23
TGME49_236960	transporter, major facilitator family protein	1083.19	-1.19816	0.116035	-10.3259	5.38217e-25	1.14687e-23
TGME49_233153	hypothetical protein	55.6339	3.71545	0.359925	10.3228	5.55596e-25	1.18068e-23
TGME49_204050	subtilisin SUB1	11826.9	-1.28882	0.125059	-10.3057	6.63952e-25	1.40711e-23
TGME49_214880	hypothetical protein	2191.96	-1.2807	0.124482	-10.2882	7.9631e-25	1.68304e-23
TGME49_285445	hypothetical protein	55.7993	5.18925	0.505971	10.256	1.11195e-24	2.34382e-23
TGME49_250920	tetratricopeptide repeat-containing protein	69.6433	3.11031	0.303639	10.2435	1.26638e-24	2.66213e-23
TGME49_201520	protein phosphatase 2C domain-containing protein	764.749	-1.3068	0.127644	-10.2379	1.34156e-24	2.81258e-23
TGME49_311780	Zn-containing alcohol dehydrogenase	642.807	1.34522	0.132008	10.1904	2.18769e-24	4.57421e-23
TGME49_220950	hypothetical protein	5516.59	-0.993186	0.0975542	-10.1809	2.41422e-24	5.03435e-23
TGME49_226220	alveolin domain containing intermediate filament IMC9	791.2	-1.1344	0.111525	-10.1717	2.65304e-24	5.51761e-23
TGME49_240930	MoaC family protein	56.2801	4.37327	0.430064	10.1689	2.73025e-24	5.66309e-23
TGME49_278780	hypothetical protein	497.759	-1.35592	0.133418	-10.163	2.90148e-24	6.00229e-23
TGME49_225020	hypothetical protein	835.879	-1.14903	0.113436	-10.1293	4.09477e-24	8.44844e-23
TGME49_281900	SET domain containing lysine methyltransferase KMTox	2334.67	1.03196	0.102056	10.1116	4.90512e-24	1.00937e-22
TGME49_323110	hypothetical protein	286.313	-2.12038	0.209774	-10.1079	5.09448e-24	1.04557e-22
TGME49_229010	rhoptry neck protein RON4	3654.46	-1.28352	0.126994	-10.1069	5.14688e-24	1.05356e-22
TGME49_281650	hypothetical protein	421.854	-1.74826	0.17299	-10.1061	5.1888e-24	1.05936e-22
TGME49_210420	hypothetical protein	852.802	-1.87825	0.185862	-10.1056	5.21548e-24	1.06202e-22
TGME49_273530	flagellar associated protein	153.094	-3.72896	0.369366	-10.0956	5.7794e-24	1.17379e-22
TGME49_209490	hypothetical protein	355.918	-1.99567	0.197819	-10.0884	6.21843e-24	1.25968e-22
TGME49_312150	hypothetical protein	1462.56	-1.3691	0.136021	-10.0654	7.85954e-24	1.58799e-22
TGME49_267875	NBP2b protein, putative	66.1077	2.94139	0.292961	10.0402	1.01455e-23	2.04456e-22
TGME49_244260	hypothetical protein	227.907	1.69686	0.16904	10.0382	1.03573e-23	2.08187e-22
TGME49_245490	microneme protein MIC8	4646.19	-1.00606	0.100286	-10.0318	1.10442e-23	2.21424e-22
TGME49_315470	hypothetical protein	1544.28	-1.59804	0.159302	-10.0315	1.1086e-23	2.21691e-22
TGME49_236670	hypothetical protein	651.548	2.7094	0.270147	10.0294	1.13227e-23	2.25845e-22
TGME49_256025	SPEF1 family protein	125.474	-2.1884	0.218222	-10.0283	1.14453e-23	2.27709e-22
TGME49_221540	hypothetical protein	610.921	1.33251	0.132933	10.0239	1.19638e-23	2.37419e-22
TGME49_297870	hypothetical protein	909.55	-1.17549	0.117836	-9.97564	1.94834e-23	3.85662e-22
TGME49_226710	hypothetical protein	3384.37	-1.10977	0.111389	-9.96301	2.2127e-23	4.36882e-22
TGME49_250710	microneme protein MIC10	14133.2	-1.84775	0.185596	-9.95576	2.37992e-23	4.68713e-22
TGME49_237070	hypothetical protein	48.3282	4.52252	0.454284	9.95527	2.39176e-23	4.69857e-22
TGME49_277080	microneme protein MIC5	8879.84	-1.56586	0.157312	-9.95383	2.4266e-23	4.75503e-22
TGME49_275970	tubulin, putative	72.0529	2.88803	0.291748	9.89906	4.20198e-23	8.21335e-22
TGME49_308096	rhoptry kinase family protein (incomplete catalytic triad)	52.4043	3.86904	0.390875	9.89842	4.2291e-23	8.24569e-22
TGME49_243200	hypothetical protein	4450.53	-1.53444	0.155108	-9.89271	4.47725e-23	8.70774e-22
TGME49_200300	hypothetical protein	52.7504	4.99646	0.505162	9.89081	4.56308e-23	8.8526e-22
TGME49_286932	ATPase family associated with various cellular activities (AAA) domain-containing protein	549.297	2.51731	0.25484	9.878	5.1857e-23	1.00356e-21
TGME49_263520	microtubule associated protein SPM1	2658.94	-1.4758	0.149473	-9.87335	5.43216e-23	1.04865e-21
TGME49_277950	lipase	108.688	2.11178	0.214099	9.86359	5.98723e-23	1.15295e-21
TGME49_295720	sulfite oxidase, putative	74.8406	3.13908	0.318836	9.84542	7.1741e-23	1.3781e-21
TGME49_260480	leucine rich repeat-containing protein	58.0393	3.55654	0.361408	9.8408	7.51134e-23	1.43933e-21
TGME49_309590	rhoptry protein ROP1	14528.4	-1.73104	0.176137	-9.82784	8.54353e-23	1.63311e-21
TGME49_308840	SAG-related sequence SRS51	6549.59	-1.48295	0.151583	-9.78305	1.33138e-22	2.53873e-21
TGME49_240310	Toxoplasma gondii family E protein	51.2459	4.03866	0.41301	9.77861	1.3911e-22	2.64615e-21
TGME49_287430	hypothetical protein	50.4586	3.73943	0.383617	9.7478	1.885e-22	3.57692e-21
TGME49_207140	SAG-related sequence SRS49B	130.554	2.28398	0.234339	9.74647	1.90995e-22	3.61546e-21
TGME49_240290	hypothetical protein	47.6967	5.1025	0.523767	9.74192	1.99751e-22	3.77205e-21
TGME49_298820	hypothetical protein	47.0712	4.68998	0.481616	9.738	2.07594e-22	3.91068e-21
TGME49_222350	hypothetical protein	900.759	-1.08769	0.111735	-9.73455	2.14758e-22	4.03589e-21
TGME49_311800	endonuclease/exonuclease/phosphatase family protein	677.474	-1.12316	0.11565	-9.71177	2.6862e-22	5.03599e-21
TGME49_239780	hypothetical protein	1073.45	1.06354	0.109619	9.70213	2.95283e-22	5.52258e-21
TGME49_243730	rhoptry protein ROP9	7468.66	-1.21583	0.125351	-9.69941	3.03256e-22	5.65811e-21
TGME49_232270	histidine acid phosphatase superfamily protein	825.429	-1.09089	0.112517	-9.69533	3.15614e-22	5.87464e-21
TGME49_252640	P-type ATPase PMA1	52.41	5.5646	0.576286	9.65597	4.63749e-22	8.61137e-21
TGME49_219270	multi-pass transmembrane protein	6416.23	-1.09407	0.11358	-9.63263	5.82205e-22	1.07853e-20
TGME49_222930	hypothetical protein	888.419	-1.28304	0.133284	-9.62641	6.185e-22	1.14305e-20
TGME49_202500	GAPM1a	6263.3	-1.67389	0.173941	-9.62334	6.37278e-22	1.17497e-20
TGME49_245640	hypothetical protein	1136.96	-1.03699	0.107867	-9.6136	7.0058e-22	1.28864e-20
TGME49_244080	hypothetical protein	644.686	-1.56208	0.162611	-9.60626	7.52345e-22	1.3806e-20
TGME49_297120	hypothetical protein	1322.36	-1.36974	0.142699	-9.59887	8.08254e-22	1.47971e-20
TGME49_235340	hypothetical protein	2316.2	-0.89842	0.0937425	-9.58392	9.34325e-22	1.70651e-20
TGME49_273970	CorA family Mg2+ transporter protein	183.606	-1.85232	0.193825	-9.55669	1.21579e-21	2.21541e-20
TGME49_258660	rhoptry protein ROP6	4837.21	-1.65597	0.173334	-9.55364	1.25213e-21	2.27631e-20
TGME49_257130	zinc finger (CCCH type) motif-containing protein	49.2002	3.32493	0.348211	9.5486	1.31463e-21	2.38436e-20
TGME49_237190	hypothetical protein	349.074	-1.44872	0.151733	-9.54784	1.32432e-21	2.39638e-20
TGME49_292320	hypothetical protein	620.248	1.14387	0.11995	9.53623	1.48123e-21	2.67411e-20
TGME49_281960	hypothetical protein	2112.54	-1.23522	0.129684	-9.52488	1.65238e-21	2.9762e-20
TGME49_252220	tetratricopeptide repeat domain containing protein	1315.04	1.07107	0.11266	9.50711	1.96034e-21	3.52274e-20
TGME49_266090	hypothetical protein	673.402	-1.33183	0.140151	-9.50284	2.04246e-21	3.66187e-20
TGME49_285860	SAG-related sequence SRS20C	103.615	-2.76636	0.291878	-9.4778	2.59691e-21	4.64526e-20
TGME49_230890	PHD-finger domain-containing protein	679.711	1.49684	0.158052	9.47055	2.78384e-21	4.96824e-20
TGME49_216460	hypothetical protein	723.267	-1.36919	0.144596	-9.46904	2.82432e-21	5.02896e-20
TGME49_223855	RNA recognition motif-containing protein	1076.8	1.34811	0.142499	9.4605	3.06467e-21	5.44451e-20
TGME49_234930	SAG-related sequence SRS43	123.503	-2.20491	0.233645	-9.43703	3.83499e-21	6.79752e-20
TGME49_270700	hypothetical protein	952.565	-1.47811	0.156661	-9.43504	3.90832e-21	6.91179e-20
TGME49_268765	hypothetical protein	89.3323	-3.59447	0.381386	-9.42475	4.31111e-21	7.60687e-20
TGME49_229500	hypothetical protein	468.816	-1.45479	0.154755	-9.40062	5.42403e-21	9.54899e-20
TGME49_310235	hypothetical protein	954.567	-1.56192	0.166201	-9.39778	5.57281e-21	9.78882e-20
TGME49_232180	UBA/TS-N domain-containing protein	1425.95	1.12562	0.119944	9.38456	6.31809e-21	1.1073e-19
TGME49_217870	DHHC zinc finger domain-containing protein	735.292	-1.02992	0.110124	-9.35237	8.57058e-21	1.4987e-19
TGME49_217520	hypothetical protein	1487	-1.46402	0.156696	-9.343	9.36437e-21	1.63384e-19
TGME49_295015	patched family protein	45.5757	4.89818	0.52463	9.33644	9.9628e-21	1.73437e-19
TGME49_311310	protein phosphatase 2B catalytic subunit, calcineurin family phosphatse superfamily protein	1940.41	-0.989925	0.106229	-9.31878	1.17688e-20	2.0442e-19
TGME49_258670	hypothetical protein	653.987	1.43492	0.153996	9.31787	1.18697e-20	2.05715e-19
TGME49_301390	ribosome biogenesis protein BOP1, putative	1724.11	0.892956	0.0958571	9.31549	1.21391e-20	2.09918e-19
TGME49_292920	heat shock protein 75, putative	2324.21	0.990056	0.1064	9.30504	1.3394e-20	2.31106e-19
TGME49_310230	hypothetical protein	531.902	-1.49808	0.161199	-9.29337	1.49475e-20	2.57342e-19
TGME49_275790	EGF family domain-containing protein	46.8262	5.05941	0.545257	9.27894	1.71175e-20	2.94051e-19
TGME49_225470	peptide methionine sulfoxide reductase	457.927	-1.40612	0.151632	-9.27323	1.8059e-20	3.09543e-19
TGME49_211370	tetratricopeptide repeat-containing protein	40.586	4.46851	0.482585	9.25954	2.05319e-20	3.51159e-19
TGME49_235130	transmembrane protein	1405.15	-0.947929	0.102379	-9.25906	2.06244e-20	3.51969e-19
TGME49_260820	IMC sub-compartment protein ISP1	1675.99	-1.8043	0.194938	-9.25576	2.12718e-20	3.62225e-19
TGME49_258120	Pex2 / Pex12 amino terminal region protein	58.8995	6.4294	0.695703	9.24159	2.42861e-20	4.12652e-19
TGME49_232590	glutamate-cysteine ligase, catalytic subunit domain-containing protein	689.05	1.5411	0.167105	9.22234	2.90676e-20	4.92822e-19
TGME49_316280	transporter, major facilitator family protein	801.649	-1.97094	0.213725	-9.22185	2.92019e-20	4.94024e-19
TGME49_224290	DHHC zinc finger domain-containing protein	1075.49	-1.09753	0.119205	-9.20709	3.3509e-20	5.65664e-19
TGME49_266630	hypothetical protein	679.993	-1.63668	0.177768	-9.20683	3.3589e-20	5.65789e-19
TGME49_219070	cyclic nucleotide-binding domain-containing protein	885.681	-0.979838	0.106448	-9.20483	3.42211e-20	5.75194e-19
TGME49_278510	protein phosphatase 2C domain-containing protein	1279.33	-1.26267	0.137347	-9.19325	3.81158e-20	6.39281e-19
TGME49_208030	microneme protein MIC4	9388.68	-0.781638	0.0851562	-9.17887	4.35628e-20	7.29069e-19
TGME49_247540	ATP-binding cassette G family transporter ABCG107	133.136	2.21679	0.241883	9.1647	4.96838e-20	8.29731e-19
TGME49_260540	alveolin domain containing intermediate filament IMC14	1476.06	-1.08835	0.118769	-9.16357	5.02063e-20	8.36665e-19
TGME49_319900	hypothetical protein	997.629	-1.14134	0.12456	-9.16291	5.05166e-20	8.4004e-19
TGME49_298050	hypothetical protein	505.741	1.04741	0.114373	9.15787	5.29335e-20	8.78359e-19
TGME49_270595	UBA/TS-N domain-containing protein	219.909	2.54781	0.278399	9.15162	5.60836e-20	9.28654e-19
TGME49_206710	hypothetical protein	286.818	-1.46696	0.16033	-9.14965	5.71173e-20	9.43767e-19
TGME49_273640	hypothetical protein	596.967	1.16194	0.12711	9.1412	6.17654e-20	1.01841e-18
TGME49_213255	hypothetical protein	248.929	2.39048	0.261527	9.14045	6.21957e-20	1.02334e-18
TGME49_210370	hypothetical protein	2709.15	-1.06481	0.116615	-9.13104	6.78452e-20	1.11395e-18
TGME49_224530	alveolin domain containing intermediate filament IMC5	1127.36	-0.976311	0.106931	-9.1303	6.83069e-20	1.11683e-18
TGME49_231160	hypothetical protein	2179.25	-1.2058	0.132063	-9.13053	6.8164e-20	1.11683e-18
TGME49_312310	ATPase, AAA family protein	324.248	1.25102	0.137067	9.12712	7.03456e-20	1.14775e-18
TGME49_212220	hypothetical protein	3483.08	1.1252	0.123588	9.10445	8.67051e-20	1.41172e-18
TGME49_293770	chitinase-like protein CLP1	1913.63	-0.864031	0.094939	-9.1009	8.95882e-20	1.45562e-18
TGME49_311470	rhoptry neck protein RON5	4552.97	-1.69704	0.186499	-9.09948	9.07644e-20	1.47167e-18
TGME49_320620	queuine tRNA ribosyl transferase	284.501	1.41044	0.155096	9.09396	9.54927e-20	1.54512e-18
TGME49_321600	hypothetical protein	663.021	-1.22856	0.135183	-9.08808	1.00804e-19	1.62769e-18
TGME49_316370	hypothetical protein	62.2474	2.78504	0.306461	9.08774	1.01122e-19	1.62944e-18
TGME49_217510	hypothetical protein	2734.75	-0.857009	0.0943162	-9.08655	1.02229e-19	1.64388e-18
TGME49_242860	hypothetical protein	299.797	-1.38292	0.152333	-9.07826	1.10326e-19	1.77044e-18
TGME49_281460	hypothetical protein	65.7136	2.84871	0.314788	9.04962	1.43472e-19	2.29761e-18
TGME49_222660	leucine rich repeat-containing protein	1021.45	-1.323	0.14622	-9.04802	1.45587e-19	2.3267e-18
TGME49_221220	hypothetical protein	85.4109	2.12377	0.234967	9.03858	1.58714e-19	2.53131e-18
TGME49_235370	hypothetical protein	3535.45	-1.89186	0.209499	-9.03044	1.7098e-19	2.72138e-18
TGME49_301240	hypothetical protein	39.4253	4.29941	0.476246	9.02771	1.75307e-19	2.78455e-18
TGME49_291800	ADP-ribosylation factor family protein	520.455	-1.17612	0.130366	-9.02163	1.85316e-19	2.93755e-18
TGME49_244710	hypothetical protein	103.771	-3.28831	0.364796	-9.0141	1.98496e-19	3.1401e-18
TGME49_311870	WD domain, G-beta repeat-containing protein	1724.59	1.28542	0.142626	9.01247	2.0147e-19	3.18069e-18
TGME49_308010	hypothetical protein	712.012	-1.29477	0.14378	-9.00522	2.15235e-19	3.39114e-18
TGME49_293480	MoeA N-terminal region (domain I and II) domain-containing protein	481.386	1.20364	0.13381	8.99517	2.3587e-19	3.70878e-18
TGME49_318220	hypothetical protein	38.1131	4.04929	0.451063	8.97722	2.77692e-19	4.35759e-18
TGME49_243690	hypothetical protein	2256.48	-1.25389	0.139698	-8.97572	2.81495e-19	4.40839e-18
TGME49_228760	hypothetical protein	4485.63	0.851416	0.0950177	8.9606	3.22908e-19	5.04682e-18
TGME49_205670	SF-assemblin/beta giardin protein	906.698	-1.05012	0.117487	-8.93822	3.95483e-19	6.16874e-18
TGME49_233460	SAG-related sequence SRS29B	50931.9	-1.43312	0.160577	-8.92478	4.46589e-19	6.95199e-18
TGME49_219130	NADPH-glutathione reductase	718.125	0.993807	0.111373	8.92323	4.52888e-19	7.036e-18
TGME49_224170	SAG-related sequence SRS60A	41.5987	5.21809	0.585056	8.91897	4.70652e-19	7.29745e-18
TGME49_230160	hypothetical protein	4628.19	-1.97008	0.221368	-8.89955	5.60714e-19	8.67661e-18
TGME49_218520	microneme protein MIC6	12265.3	-1.26787	0.142703	-8.88466	6.41163e-19	9.90183e-18
TGME49_234670	actin-like family protein	126.822	-1.86601	0.210271	-8.87431	7.03706e-19	1.08209e-17
TGME49_295430	hypothetical protein	81.8646	2.82725	0.318595	8.87413	7.04839e-19	1.08209e-17
TGME49_305270	hypothetical protein	1201.3	-0.952618	0.107344	-8.87444	7.02857e-19	1.08209e-17
TGME49_246930	calmodulin CAM1	858.257	-1.55205	0.174906	-8.87358	7.0831e-19	1.08529e-17
TGME49_226680	hypothetical protein	1087.73	-0.865255	0.0975472	-8.87012	7.30701e-19	1.1174e-17
TGME49_283810	hypothetical protein	579.477	1.15501	0.130228	8.86912	7.37282e-19	1.12526e-17
TGME49_252070	KRUF family protein	565.82	2.62637	0.29658	8.85551	8.33002e-19	1.26886e-17
TGME49_223060	MORN repeat-containing protein	752.707	2.12776	0.240306	8.85439	8.41416e-19	1.27918e-17
TGME49_283760	hypothetical protein	537.354	1.3755	0.155389	8.85195	8.59998e-19	1.30489e-17
TGME49_218192	hypothetical protein	69.3185	2.97858	0.336527	8.85094	8.67816e-19	1.31419e-17
TGME49_235635	hypothetical protein	304.889	1.46997	0.166111	8.84931	8.806e-19	1.33097e-17
TGME49_307090	hypothetical protein	87.6205	2.26692	0.256489	8.83829	9.71944e-19	1.46619e-17
TGME49_320270	hypothetical protein	42.8428	5.69352	0.644233	8.83768	9.77308e-19	1.47143e-17
TGME49_319600	alpha-tubulin N-acetyltransferase, putative	358.741	-1.30269	0.147487	-8.83254	1.02324e-18	1.53762e-17
TGME49_289170	adenylate and guanylate cyclase catalytic domain-containing protein	1018.03	0.909904	0.10303	8.83141	1.03364e-18	1.55026e-17
TGME49_218890	hypothetical protein	38.3426	4.38362	0.496661	8.82618	1.08309e-18	1.62131e-17
TGME49_258230	rhoptry kinase family protein ROP20	248.593	-2.01299	0.228132	-8.82382	1.10617e-18	1.65268e-17
TGME49_227000	hypothetical protein	1077.12	-1.12844	0.128007	-8.81548	1.19177e-18	1.77718e-17
TGME49_204360	subtilisin SUB4	150.054	1.94787	0.221037	8.81241	1.22481e-18	1.82296e-17
TGME49_236630	hypothetical protein	1796.61	-1.16669	0.132633	-8.79632	1.4138e-18	2.10023e-17
TGME49_276230	Toxoplasma gondii family B protein	211.204	1.59245	0.181106	8.79296	1.45665e-18	2.15977e-17
TGME49_205680	hypothetical protein	936.811	-1.16814	0.132856	-8.79258	1.4617e-18	2.16316e-17
TGME49_264030	aminotransferase, putative	723.523	-0.940254	0.107018	-8.78594	1.55062e-18	2.29039e-17
TGME49_286000	hypothetical protein	121.359	1.85025	0.210689	8.78193	1.60699e-18	2.36917e-17
TGME49_232030	hypothetical protein	1572.12	-1.50804	0.171793	-8.77826	1.6602e-18	2.443e-17
TGME49_313950	GMC oxidoreductase	82.9483	2.37617	0.270857	8.77278	1.74312e-18	2.56019e-17
TGME49_205210	hypothetical protein	98.5038	2.39285	0.272776	8.7722	1.75208e-18	2.56851e-17
TGME49_204010	hypothetical protein	50.2652	2.89088	0.329987	8.76057	1.9427e-18	2.84261e-17
TGME49_295060	exonuclease	446.019	1.04156	0.11894	8.75698	2.00546e-18	2.92895e-17
TGME49_301150	SAG-related sequence SRS19B	53.2959	2.9169	0.333112	8.75652	2.01363e-18	2.92991e-17
TGME49_306455	hypothetical protein	118.709	3.41774	0.390302	8.75664	2.01152e-18	2.92991e-17
TGME49_270350	hypothetical protein	558.398	-1.27396	0.145647	-8.7469	2.19302e-18	3.18498e-17
TGME49_266270	short-chain-acyl-CoA dehydrogenase	52.7282	3.36879	0.38522	8.74508	2.22852e-18	3.23052e-17
TGME49_206570	kinesin, putative	36.6849	4.70608	0.53828	8.74281	2.27392e-18	3.29023e-17
TGME49_314110	hypothetical protein	361.762	-1.13475	0.129809	-8.74169	2.29649e-18	3.31672e-17
TGME49_212210	hypothetical protein	726.399	-1.11132	0.127137	-8.74111	2.30835e-18	3.3277e-17
TGME49_210820	hypothetical protein	903.22	-1.04696	0.119852	-8.73546	2.42667e-18	3.49181e-17
TGME49_214510	hypothetical protein	42.1363	3.30017	0.378116	8.72794	2.59346e-18	3.72493e-17
TGME49_253640	hypothetical protein	665.823	-1.10487	0.126654	-8.72354	2.69637e-18	3.86563e-17
TGME49_203310	dense granule protein GRA7	21725.9	-1.55048	0.178169	-8.70233	3.25125e-18	4.65257e-17
TGME49_269460	Ser/Thr phosphatase family protein	1052.03	-1.08492	0.124709	-8.69955	3.33207e-18	4.75949e-17
TGME49_215920	hypothetical protein	554.343	0.977165	0.112445	8.69015	3.61949e-18	5.16059e-17
TGME49_237800	dense granule protein GRA11	38.565	4.27724	0.492471	8.68525	3.77901e-18	5.37819e-17
TGME49_257330	hypothetical protein	611.344	-1.1297	0.13019	-8.67731	4.05223e-18	5.75653e-17
TGME49_315210	rhoptry protein, putative	3617.21	-0.864911	0.0998417	-8.66282	4.60221e-18	6.52594e-17
TGME49_262590	hypothetical protein	308.994	-1.98177	0.229024	-8.65314	5.00994e-18	7.09121e-17
TGME49_273860	hypothetical protein	1715.86	-1.07497	0.124249	-8.65175	5.07143e-18	7.16523e-17
TGME49_219320	acid phosphatase GAP50	9798.29	-1.31414	0.151952	-8.64837	5.22404e-18	7.3675e-17
TGME49_202420	hypothetical protein	260.124	-1.35983	0.157363	-8.64136	5.55476e-18	7.81978e-17
TGME49_249030	endonuclease/exonuclease/phosphatase family protein	1490.92	-0.833872	0.0965202	-8.63935	5.65351e-18	7.94446e-17
TGME49_296231	hypothetical protein	2078.17	1.75743	0.203449	8.6382	5.71038e-18	8.00994e-17
TGME49_269950	hypothetical protein	5832.9	-1.03626	0.120018	-8.63419	5.91429e-18	8.28107e-17
TGME49_231840	hypothetical protein	514.272	-1.28827	0.14927	-8.63053	6.10706e-18	8.53565e-17
TGME49_278530	multiprotein bridging factor type 1 family transcriptional co-activator, putative	5715.06	1.47653	0.171394	8.61481	7.00603e-18	9.7746e-17
TGME49_209160	myristoyl CoA:protein N-myristoyltransferase	743.815	-0.991538	0.11515	-8.61084	7.25262e-18	1.01006e-16
TGME49_278245	hypothetical protein	71.3654	2.87945	0.334446	8.60961	7.3311e-18	1.01917e-16
TGME49_305590	ABC transporter transmembrane region domain-containing protein	979.336	-1.60753	0.186823	-8.60454	7.66247e-18	1.06334e-16
TGME49_288730	hypothetical protein	408.035	1.39832	0.162736	8.59257	8.50481e-18	1.17814e-16
TGME49_246720	hypothetical protein	1138.15	-0.92953	0.108316	-8.58161	9.35521e-18	1.29364e-16
TGME49_315220	rhoptry protein ROP14	2051.61	-1.05047	0.122595	-8.56857	1.04774e-17	1.44626e-16
TGME49_230602	hypothetical protein	35.6727	5.00592	0.586038	8.54197	1.31949e-17	1.81814e-16
TGME49_238440	SAG-related sequence SRS22A	37.3476	3.54196	0.414721	8.54058	1.33545e-17	1.83689e-16
TGME49_263500	vacuolar protein sorting-associated protein 26, putative	358.873	-1.14777	0.134572	-8.52907	1.47535e-17	2.02575e-16
TGME49_298070	hypothetical protein	73.3464	2.16218	0.253573	8.52685	1.5039e-17	2.06133e-16
TGME49_284550	EF hand domain-containing protein	38.6721	5.30388	0.622956	8.51406	1.67954e-17	2.29802e-16
TGME49_264600	hypothetical protein	743.237	-1.54914	0.181998	-8.51185	1.71174e-17	2.33798e-16
TGME49_287460	hypothetical protein	78.7253	2.66762	0.313446	8.51062	1.73011e-17	2.35894e-16
TGME49_253100	hypothetical protein	988.801	-1.18765	0.139803	-8.49517	1.97639e-17	2.69003e-16
TGME49_250820	hypothetical protein	1417.53	-1.20039	0.141449	-8.48638	2.13182e-17	2.89652e-16
TGME49_321620	dynamin-related protein DRPB	2449.12	-0.783019	0.0922815	-8.48511	2.15509e-17	2.92305e-16
TGME49_266680	hypothetical protein	628.271	1.0652	0.125764	8.46988	2.4564e-17	3.32595e-16
TGME49_243600	acetyltransferase, GNAT family protein	2369.22	1.22632	0.144852	8.46603	2.53891e-17	3.43171e-16
TGME49_259880	hypothetical protein	972.94	-0.941865	0.111274	-8.46435	2.57576e-17	3.4755e-16
TGME49_313050	oxidoreductase, short chain dehydrogenase/reductase family protein	38.5282	4.05026	0.478602	8.4627	2.61262e-17	3.51915e-16
TGME49_249510	hypothetical protein	436.897	1.13565	0.134248	8.45937	2.68827e-17	3.6148e-16
TGME49_207600	tubulin/FtsZ family, GTPase domain-containing protein	189.186	1.64659	0.194768	8.45414	2.8116e-17	3.77413e-16
TGME49_213920	hypothetical protein	950.913	-0.903661	0.106998	-8.44559	3.02522e-17	4.0539e-16
TGME49_293030	hypothetical protein	45.2311	3.10416	0.367761	8.4407	3.15452e-17	4.21992e-16
TGME49_213072	Sec1 family protein	1203.72	0.936878	0.111052	8.4364	3.2725e-17	4.37024e-16
TGME49_213635	hypothetical protein	68.3986	3.15055	0.374031	8.42324	3.66229e-17	4.88243e-16
TGME49_269075	hypothetical protein	224.988	2.37014	0.281469	8.4206	3.74576e-17	4.98518e-16
TGME49_304955	serine/threonine specific protein phosphatase	6565.18	0.936733	0.111478	8.40284	4.35823e-17	5.79043e-16
TGME49_311880	hypothetical protein	1629.8	-0.820529	0.0976951	-8.39887	4.50781e-17	5.97898e-16
TGME49_248670	V-type H(+)-translocating pyrophosphatase VP1	1648.88	-1.17092	0.139687	-8.38245	5.18377e-17	6.86388e-16
TGME49_258700	transporter, major facilitator family protein	978.059	-1.08488	0.129432	-8.38185	5.21e-17	6.88692e-16
TGME49_235610	ATPase, AAA family protein	428.321	1.12928	0.135083	8.3599	6.27697e-17	8.28327e-16
TGME49_291075	hypothetical protein	38.66	3.31426	0.397134	8.34546	7.09347e-17	9.34493e-16
TGME49_238410	hypothetical protein	424.591	-1.27379	0.152858	-8.33312	7.87419e-17	1.0356e-15
TGME49_293730	DHHC zinc finger domain-containing protein	780.545	-1.25247	0.150452	-8.32473	8.45244e-17	1.10977e-15
TGME49_305050	calmodulin, putative	1097.92	-1.38405	0.166264	-8.32438	8.47731e-17	1.11117e-15
TGME49_236120	hypothetical protein	34.1635	3.79252	0.455739	8.32169	8.67211e-17	1.13479e-15
TGME49_231470	hypothetical protein	45.5591	3.46486	0.416741	8.31418	9.23888e-17	1.20693e-15
TGME49_276130	cathepsin CPC2	541.476	-1.31057	0.157786	-8.30602	9.89635e-17	1.29066e-15
TGME49_282130	hypothetical protein	436.825	1.12003	0.134885	8.3036	1.01003e-16	1.31506e-15
TGME49_293560	hypothetical protein	58.8948	2.31148	0.278419	8.30215	1.02244e-16	1.329e-15
TGME49_309120	ribosomal protein RPL4	23041.1	2.06512	0.248789	8.30071	1.0349e-16	1.34296e-15
TGME49_233925	hypothetical protein	268.391	1.62739	0.196119	8.29798	1.05893e-16	1.37186e-15
TGME49_214320	facilitative glucose transporter GT1	6610.3	1.06391	0.128294	8.29273	1.10679e-16	1.43148e-15
TGME49_218188	hypothetical protein	72.86	2.79989	0.337696	8.29116	1.12146e-16	1.44806e-15
TGME49_254430	microneme protein, putative	74.6767	3.01672	0.364314	8.28055	1.22607e-16	1.58051e-15
TGME49_235187	hypothetical protein	36.0446	5.43913	0.657014	8.27857	1.24665e-16	1.6044e-15
TGME49_203990	rhoptry protein ROP12	1588.89	-1.06533	0.128793	-8.27164	1.32126e-16	1.69761e-15
TGME49_255430	Rad9 protein	513.05	1.17802	0.143027	8.23635	1.77547e-16	2.27745e-15
TGME49_294610	histone lysine methyltransferase, SET, putative	5085.38	-1.71252	0.208206	-8.22516	1.94938e-16	2.49642e-15
TGME49_311090	ubiquitin carboxyl-terminal hydrolase	1064.71	-0.843149	0.1026	-8.21786	2.07175e-16	2.64878e-15
TGME49_317705	enoyl-CoA hydratase/isomerase family protein	151.394	1.8192	0.221682	8.20638	2.27963e-16	2.90979e-15
TGME49_260440	nuclear factor NF3	5614.2	1.49087	0.181685	8.20579	2.29079e-16	2.91926e-15
TGME49_217600	calcium-dependent protein kinase CDPK9	1031.85	-1.01938	0.124384	-8.19542	2.49719e-16	3.17709e-15
TGME49_264990	hypothetical protein	2252.19	-1.44968	0.177018	-8.18943	2.62475e-16	3.33395e-15
TGME49_297920	hypothetical protein	32.4147	3.81174	0.465638	8.18606	2.69914e-16	3.42286e-15
TGME49_235515	MORN repeat-containing protein	125.675	1.74605	0.213367	8.18335	2.76063e-16	3.49515e-15
TGME49_224060	thioredoxin, putative	2364.09	-0.741798	0.0906905	-8.17945	2.85148e-16	3.60433e-15
TGME49_218910	hypothetical protein	82.611	2.07851	0.254348	8.17194	3.03469e-16	3.8297e-15
TGME49_201740	hypothetical protein	198.918	-1.66261	0.203471	-8.17123	3.05259e-16	3.84607e-15
TGME49_266320	hypothetical protein	619.242	-0.930964	0.114016	-8.16522	3.20846e-16	4.03593e-15
TGME49_271260	hypothetical protein	1606.09	-1.0032	0.122991	-8.15667	3.44381e-16	4.325e-15
TGME49_313380	hypothetical protein	5956.88	-1.33168	0.163283	-8.15566	3.47291e-16	4.35454e-15
TGME49_294240	hypothetical protein	43.8443	3.91698	0.480294	8.15539	3.48061e-16	4.35718e-15
TGME49_205430	isovaleryl-CoA dehydrogenase	33.6827	5.3379	0.655608	8.1419	3.8911e-16	4.86325e-15
TGME49_275355	SAG-related sequence SRS47A	40.3547	3.45301	0.424161	8.1408	3.92665e-16	4.89983e-15
TGME49_221370	hypothetical protein	259.91	-1.51422	0.186039	-8.13923	3.97787e-16	4.95581e-15
TGME49_237180	hypothetical protein	907.029	-1.51422	0.186375	-8.12458	4.48925e-16	5.58399e-15
TGME49_265070	hypothetical protein	276.093	-1.27591	0.157064	-8.12352	4.52861e-16	5.62399e-15
TGME49_312950	hypothetical protein	424.598	-1.39569	0.172033	-8.11293	4.94127e-16	6.1267e-15
TGME49_246550	aspartyl protease ASP3	3578.19	-1.06224	0.130958	-8.11132	5.0072e-16	6.19859e-15
TGME49_266970	hypothetical protein	310.352	-1.64546	0.202999	-8.10576	5.24165e-16	6.47854e-15
TGME49_243720	peroxisomal biogenesis factor PEX11	31.8482	4.35382	0.537441	8.10102	5.44983e-16	6.72519e-15
TGME49_305510	hypothetical protein	930.052	-1.07686	0.133069	-8.0925	5.84529e-16	7.20181e-15
TGME49_297960	rhoptry neck protein RON6	4395.85	-1.36277	0.168523	-8.08655	6.1377e-16	7.55014e-15
TGME49_219500	hypothetical protein	711.808	-0.902346	0.111641	-8.08259	6.34035e-16	7.78715e-15
TGME49_243382	hypothetical protein	44.2268	3.28311	0.406279	8.08092	6.42786e-16	7.88221e-15
TGME49_233030	gliding-associated protein GAP70	2168.06	-1.29727	0.160558	-8.07974	6.49032e-16	7.94631e-15
TGME49_226720	translin family protein	970.307	1.50634	0.186608	8.07222	6.9032e-16	8.43856e-15
TGME49_252250	ATPase, AAA family protein	356.241	1.2685	0.157266	8.066	7.26368e-16	8.86532e-15
TGME49_259670	von Willebrand factor type A domain-containing protein	46.158	-3.72897	0.462874	-8.05613	7.87492e-16	9.59633e-15
TGME49_248240	leucine rich repeat-containing protein	39.0321	2.90918	0.361153	8.05525	7.93189e-16	9.65067e-15
TGME49_233390	hypothetical protein	381.43	-1.13435	0.140994	-8.04543	8.59414e-16	1.04401e-14
TGME49_252200	cell cycle regulator with zn-finger domain-containing protein	624.717	-1.17096	0.145737	-8.03476	9.37636e-16	1.13727e-14
TGME49_207240	hypothetical protein	1117.8	-1.23956	0.154338	-8.0315	9.6292e-16	1.16612e-14
TGME49_272590	hypothetical protein	36.3711	5.43604	0.67774	8.02083	1.0503e-15	1.26997e-14
TGME49_301380	elongation factor Tu GTP binding domain-containing protein	701.88	0.883708	0.110214	8.01808	1.07413e-15	1.29677e-14
TGME49_227900	AP2 domain transcription factor AP2X-1	1275.64	1.21778	0.152035	8.00986	1.1484e-15	1.38429e-14
TGME49_320515	hypothetical protein	1095.35	-1.24866	0.155972	-8.00563	1.1886e-15	1.43053e-14
TGME49_224630	zinc finger (CCCH type) motif-containing protein	566.045	2.45128	0.30622	8.00497	1.19495e-15	1.43597e-14
TGME49_263320	hypothetical protein	4026.23	1.22494	0.15313	7.99935	1.25082e-15	1.50079e-14
TGME49_312622	DUF803 domain-containing protein	694.556	-0.923441	0.115581	-7.98953	1.35453e-15	1.62274e-14
TGME49_220930	hypothetical protein	1203.28	-1.27972	0.16039	-7.97885	1.47704e-15	1.76679e-14
TGME49_319710	kinesin motor domain-containing protein	459.161	-1.07237	0.134414	-7.97815	1.48548e-15	1.77416e-14
TGME49_245746	hypothetical protein	71.3764	2.17697	0.27288	7.97773	1.49045e-15	1.77737e-14
TGME49_316250	hypothetical protein	2732.22	-1.04162	0.130703	-7.96936	1.59494e-15	1.89907e-14
TGME49_210400	hypothetical protein	42.509	2.95237	0.371328	7.95085	1.85232e-15	2.20217e-14
TGME49_270580	HECT-domain (ubiquitin-transferase) domain-containing protein	74.0855	2.44272	0.307391	7.94664	1.9164e-15	2.27488e-14
TGME49_202140	enoyl-CoA hydratase/isomerase family protein	34.9468	5.66905	0.713481	7.94562	1.93225e-15	2.28674e-14
TGME49_263850	hypothetical protein	1110.12	-1.47003	0.18501	-7.94568	1.93133e-15	2.28674e-14
TGME49_204500	hypothetical protein	190.341	1.37518	0.173249	7.9376	2.06137e-15	2.43585e-14
TGME49_203930	hypothetical protein	2064.33	-0.965786	0.121756	-7.93218	2.15339e-15	2.54074e-14
TGME49_262935	hypothetical protein	574.406	1.26588	0.159663	7.92848	2.21852e-15	2.61363e-14
TGME49_269910	transcription factor C2H2, putative	51.982	-2.63635	0.332562	-7.9274	2.23785e-15	2.63243e-14
TGME49_314260	hypothetical protein	2593.72	-1.3582	0.171454	-7.92163	2.34414e-15	2.7533e-14
TGME49_315100	hypothetical protein	30.6735	4.97997	0.630131	7.90308	2.72098e-15	3.19112e-14
TGME49_321650	hypothetical protein	1029.47	-1.46399	0.185256	-7.90251	2.73347e-15	3.20095e-14
TGME49_225790	PDI family protein	413.506	-1.01868	0.128918	-7.90175	2.75013e-15	3.21563e-14
TGME49_321420	kelch repeat-containing protein	678.678	-1.13498	0.143904	-7.8871	3.09282e-15	3.61091e-14
TGME49_204530	microneme protein MIC11	10300.8	-1.53411	0.194572	-7.88453	3.15711e-15	3.68047e-14
TGME49_220460	SNF7 family protein	48.1024	2.57151	0.326334	7.87998	3.27426e-15	3.81134e-14
TGME49_235470	myosin A	8847.67	-0.867748	0.11018	-7.87574	3.38731e-15	3.93706e-14
TGME49_224460	aminopeptidase n, putative	20823.8	-0.600814	0.076322	-7.87209	3.48752e-15	4.04749e-14
TGME49_232400	PAN domain-containing protein	61.4875	2.24158	0.28479	7.871	3.5183e-15	4.07715e-14
TGME49_200250	microneme protein MIC17A	711.456	-1.39484	0.177361	-7.86444	3.70744e-15	4.28996e-14
TGME49_288650	dense granule protein GRA12	30049.2	-0.940948	0.119676	-7.86244	3.76733e-15	4.3528e-14
TGME49_288050	intraflagellar transport protein 172, putative	32.9232	3.41554	0.434599	7.85905	3.8705e-15	4.46539e-14
TGME49_224000	hypothetical protein	1456.83	-1.01269	0.12888	-7.85758	3.91634e-15	4.51159e-14
TGME49_220630	hypothetical protein	5119.46	1.36131	0.17349	7.84662	4.27395e-15	4.91631e-14
TGME49_321500	RNA recognition motif-containing protein	12408.5	1.16011	0.147911	7.84325	4.39023e-15	5.04262e-14
TGME49_241180	hypothetical protein	778.948	-1.1433	0.145912	-7.83558	4.66697e-15	5.3526e-14
TGME49_229650	josephin protein	528.846	-1.0982	0.140212	-7.83244	4.78499e-15	5.47991e-14
TGME49_277270	NTPase II	2138.52	-1.66356	0.212485	-7.82906	4.91521e-15	5.62078e-14
TGME49_315780	myosin regulatory light chain, putative	864.923	-1.33458	0.170604	-7.82266	5.17179e-15	5.90553e-14
TGME49_271025	hypothetical protein	55.6725	2.30595	0.294888	7.81974	5.29331e-15	6.03545e-14
TGME49_218240	hypothetical protein	2125.48	-0.952622	0.12203	-7.80648	5.88068e-15	6.69539e-14
TGME49_285300	hypothetical protein	40.302	-4.61867	0.591908	-7.80301	6.04462e-15	6.87201e-14
TGME49_281470	hypothetical protein	29.0206	4.34967	0.55745	7.8028	6.05489e-15	6.87367e-14
TGME49_232780	hypothetical protein	718.026	-1.10699	0.141881	-7.80223	6.08241e-15	6.89487e-14
TGME49_229720	hypothetical protein	392.684	1.48853	0.190956	7.79518	6.43182e-15	7.28038e-14
TGME49_257530	transporter, major facilitator family protein	24657	0.924253	0.118915	7.77238	7.70244e-15	8.70599e-14
TGME49_287470	hypothetical protein	383.929	2.40961	0.310118	7.76997	7.85024e-15	8.8602e-14
TGME49_279460	Toxoplasma gondii family B protein	31.7672	5.51813	0.71075	7.76381	8.24134e-15	9.28818e-14
TGME49_223095	hypothetical protein	166.622	1.32439	0.170681	7.75944	8.53063e-15	9.60034e-14
TGME49_285930	hypothetical protein	402.961	-1.0793	0.139178	-7.75482	8.84692e-15	9.94194e-14
TGME49_248290	WD domain, G-beta repeat-containing protein	929.712	1.00116	0.129117	7.7539	8.91127e-15	9.99985e-14
TGME49_300980	hypothetical protein	49.9165	2.31267	0.298342	7.75174	9.06413e-15	1.01568e-13
TGME49_253130	transporter, major facilitator family protein	804.071	-0.954721	0.123332	-7.74107	9.85798e-15	1.10305e-13
TGME49_305790	hypothetical protein	131.525	2.11758	0.273623	7.73903	1.00178e-14	1.11932e-13
TGME49_224180	hypothetical protein	49.4036	2.46824	0.319411	7.72745	1.09723e-14	1.22421e-13
TGME49_248730	hypothetical protein	43.5979	3.20775	0.415478	7.72062	1.15768e-14	1.28982e-13
TGME49_236050	fructose-bisphosphate aldolase, putative	84.1519	-2.3555	0.305181	-7.71838	1.17817e-14	1.31078e-13
TGME49_215220	hypothetical protein	7105.06	-0.664064	0.086047	-7.71745	1.18676e-14	1.31846e-13
TGME49_265100	hypothetical protein	30.2592	4.02502	0.522371	7.7053	1.30537e-14	1.44817e-13
TGME49_268980	hypothetical protein	1982.61	-0.800408	0.103904	-7.70335	1.32545e-14	1.46835e-13
TGME49_209150	non-proton pumping type-II NADH dehydrogenase I	880.533	-1.01469	0.131732	-7.70268	1.33241e-14	1.47397e-13
TGME49_237200	sphingolipid delta 4 desaturase/c-4 hydroxylase protein des2 family protein	1256.44	-0.94892	0.123342	-7.69342	1.43249e-14	1.58244e-13
TGME49_231070	protein kinase	1024.14	-0.975634	0.126982	-7.68323	1.55121e-14	1.71116e-13
TGME49_312905	hypothetical protein	5963.11	0.624914	0.0813435	7.68241	1.5612e-14	1.71975e-13
TGME49_288945	hypothetical protein	178.033	1.62339	0.211951	7.65925	1.87027e-14	2.0573e-13
TGME49_219485	hypothetical protein	817.897	1.24356	0.162429	7.65601	1.91802e-14	2.10685e-13
TGME49_268680	hypothetical protein	1176.57	-0.816685	0.106682	-7.65531	1.92849e-14	2.11537e-13
TGME49_282070	hypothetical protein	2682.9	-1.10045	0.143872	-7.64885	2.0278e-14	2.22118e-13
TGME49_265780	flagellar/basal body protein	358.969	-1.15015	0.150551	-7.63963	2.17853e-14	2.38294e-13
TGME49_233050	hypothetical protein	35.2584	5.67968	0.74416	7.63233	2.30545e-14	2.51823e-13
TGME49_315360	hypothetical protein	845.785	-0.997903	0.130772	-7.63089	2.33137e-14	2.54299e-13
TGME49_241150	hypothetical protein	757.782	0.789517	0.103565	7.62339	2.47102e-14	2.69155e-13
TGME49_261780	microneme protein MIC7	3345.99	-0.692241	0.0909267	-7.61318	2.67438e-14	2.909e-13
TGME49_258800	rhoptry kinase family protein ROP31	224.426	-1.28609	0.168983	-7.61077	2.7246e-14	2.95949e-13
TGME49_293240	triacylglycerol lipase	739.037	-0.822795	0.108365	-7.59278	3.13102e-14	3.39622e-13
TGME49_240880	hypothetical protein	609.28	1.20769	0.15915	7.58839	3.23916e-14	3.50864e-13
TGME49_248990	hypothetical protein	3094.58	0.772016	0.101755	7.58703	3.27313e-14	3.54052e-13
TGME49_200330	hypothetical protein	694.017	-1.18123	0.155777	-7.58282	3.38133e-14	3.6525e-13
TGME49_244950	hypothetical protein	35.6966	3.34642	0.441466	7.58025	3.44891e-14	3.72034e-13
TGME49_299820	hypothetical protein	203.538	1.21306	0.160053	7.57909	3.47978e-14	3.74846e-13
TGME49_289340	hypothetical protein	178.12	-1.36492	0.180206	-7.57423	3.61278e-14	3.88635e-13
TGME49_322010	myosin-light-chain kinase	130.361	-1.56348	0.206491	-7.57164	3.68536e-14	3.95897e-13
TGME49_298960	Toxoplasma gondii family C protein	31.5151	5.51555	0.72906	7.56529	3.87005e-14	4.15165e-13
TGME49_285980	glucosephosphate-mutase GPM1	3152.65	0.893186	0.118482	7.53858	4.75122e-14	5.08994e-13
TGME49_261440	ARM repeats containing protein	2652.7	-0.673107	0.0893126	-7.53653	4.82632e-14	5.1633e-13
TGME49_251180	KRUF family protein	175.783	1.62605	0.215824	7.53415	4.9152e-14	5.25119e-13
TGME49_237820	IMC sub-compartment protein ISP2	460.674	-1.05698	0.140456	-7.52535	5.25793e-14	5.60966e-13
TGME49_203390	CRAL/TRIO domain-containing protein	1008.43	-1.34151	0.178608	-7.51094	5.87045e-14	6.2546e-13
TGME49_232060	hypothetical protein	382.367	-1.12119	0.14929	-7.51018	5.90483e-14	6.28264e-13
TGME49_294902	hypothetical protein	554.133	1.04748	0.139507	7.50842	5.98448e-14	6.35871e-13
TGME49_266750	transporter/permease protein, putative	1817.03	0.763402	0.101706	7.50599	6.09675e-14	6.46919e-13
TGME49_286500	hypothetical protein	429.374	-1.19183	0.158823	-7.50413	6.18403e-14	6.55288e-13
TGME49_255195	hypothetical protein	125.305	-1.60517	0.213911	-7.50394	6.19272e-14	6.55319e-13
TGME49_222300	hypothetical protein	612.193	0.828087	0.110491	7.4946	6.64999e-14	7.02754e-13
TGME49_227010	rhoptry kinase family protein ROP30	460.146	0.888506	0.118646	7.48871	6.95517e-14	7.3401e-13
TGME49_235380	hypothetical protein	731.375	-1.03726	0.138616	-7.483	7.26457e-14	7.65627e-13
TGME49_305630	hypothetical protein	96.5564	1.63832	0.2196	7.46047	8.62131e-14	9.0739e-13
TGME49_240050	hypothetical protein	1201.42	1.04024	0.139623	7.45037	9.30818e-14	9.78362e-13
TGME49_203135	dynein heavy chain family protein	28.1526	4.47022	0.600459	7.44467	9.71894e-14	1.02016e-12
TGME49_232320	hypothetical protein	102.265	-1.69619	0.228266	-7.43075	1.07982e-13	1.13192e-12
TGME49_211850	hypothetical protein	930.689	-1.13383	0.152641	-7.42808	1.10183e-13	1.15345e-12
TGME49_247690	phospholipid-translocating P-type ATPase, flippase subfamily protein	1330.77	-0.877229	0.118103	-7.42769	1.10508e-13	1.1553e-12
TGME49_244408	hypothetical protein	59.6835	2.05882	0.277232	7.42632	1.11663e-13	1.16581e-12
TGME49_307070	hypothetical protein	39.1893	2.83485	0.381863	7.42374	1.13859e-13	1.18715e-12
TGME49_221420	Chromosome-associated kinesin KLP1, putative	39.2969	2.81223	0.378983	7.42047	1.16707e-13	1.21359e-12
TGME49_224680	hypothetical protein	55.6496	2.54617	0.343125	7.42052	1.16658e-13	1.21359e-12
TGME49_247220	nudix -type motif 9 isoform a family protein	2990.17	-1.00054	0.135196	-7.40065	1.35523e-13	1.40738e-12
TGME49_217410	hypothetical protein	91.552	2.15376	0.291098	7.39875	1.37471e-13	1.42571e-12
TGME49_237585	hypothetical protein	27.9685	5.3451	0.722921	7.39375	1.42745e-13	1.47844e-12
TGME49_214940	MIC2-associated protein M2AP	8366.14	-1.23811	0.167476	-7.39275	1.43828e-13	1.48769e-12
TGME49_294380	PP-loop domain-containing protein	290.59	-1.11625	0.151135	-7.38577	1.51574e-13	1.56573e-12
TGME49_265260	hypothetical protein	557.165	0.923663	0.125083	7.38441	1.53134e-13	1.57976e-12
TGME49_213710	WD domain, G-beta repeat-containing protein	1425.4	0.965675	0.130888	7.37784	1.60873e-13	1.65739e-12
TGME49_312435	hypothetical protein	31.8703	3.00146	0.406875	7.37688	1.62045e-13	1.66727e-12
TGME49_220730	hypothetical protein	345.156	1.34022	0.181965	7.36525	1.76817e-13	1.81686e-12
TGME49_220440	cyclin-dependent kinase regulatory subunit protein	395.443	-1.22387	0.16627	-7.3607	1.82954e-13	1.87745e-12
TGME49_271935	hypothetical protein	626.849	-1.1584	0.157532	-7.35341	1.93209e-13	1.98007e-12
TGME49_262933	hypothetical protein	374.039	-0.937442	0.127581	-7.34781	2.01485e-13	2.06218e-12
TGME49_285800	hypothetical protein	441.688	-1.53931	0.209697	-7.34062	2.12606e-13	2.17315e-12
TGME49_211050	ATPase, AAA family protein	36.4986	6.46904	0.88198	7.33469	2.22243e-13	2.26868e-12
TGME49_233790	serine/threonine protein kinase AktR, putative	246.944	-1.2552	0.171149	-7.33393	2.23496e-13	2.27849e-12
TGME49_262400	lipase	2929.86	-0.997646	0.136056	-7.33259	2.2575e-13	2.29847e-12
TGME49_225300	hypothetical protein	944.146	-0.950146	0.129726	-7.32422	2.40286e-13	2.44327e-12
TGME49_258900	hypothetical protein	217.604	-1.24118	0.169531	-7.32125	2.45676e-13	2.49483e-12
TGME49_249850	GAP40 protein	8046.07	-1.43179	0.195697	-7.31637	2.54767e-13	2.58378e-12
TGME49_209485	hypothetical protein	36.6263	6.48052	0.886151	7.3131	2.61039e-13	2.64396e-12
TGME49_249660	hypothetical protein	52.5967	2.20913	0.30216	7.31111	2.6494e-13	2.67998e-12
TGME49_213840	hypothetical protein	35.9888	6.44519	0.883069	7.29862	2.9074e-13	2.93716e-12
TGME49_318240	Tubulin-tyrosine ligase family protein	30.0402	3.49915	0.480018	7.28962	3.10828e-13	3.13603e-12
TGME49_208320	polynucleotide kinase 3 phosphatase	518.844	0.85225	0.117022	7.28279	3.26983e-13	3.29476e-12
TGME49_281400	phosphofructokinase domain-containing protein	683.62	0.947856	0.130192	7.28047	3.32663e-13	3.34766e-12
TGME49_265820	Las1 family protein	425.166	0.962672	0.132337	7.27441	3.47935e-13	3.49684e-12
TGME49_329600	hypothetical protein	26.5995	5.2614	0.723388	7.27327	3.50888e-13	3.52198e-12
TGME49_260520	hypothetical protein	2251.32	1.52648	0.209964	7.2702	3.58947e-13	3.59824e-12
TGME49_213050	hypothetical protein	2587.21	-1.23751	0.1703	-7.26662	3.68588e-13	3.69014e-12
TGME49_225490	calcium-dependent protein kinase CDPK2	2173.11	-1.03918	0.143027	-7.26566	3.7122e-13	3.71172e-12
TGME49_311390	tRNA (guanine(9)-N(1))-methyltransferase	308.609	1.05639	0.145695	7.2507	4.14629e-13	4.14045e-12
TGME49_293540	hypothetical protein	715.042	-0.871372	0.120357	-7.2399	4.49021e-13	4.47815e-12
TGME49_278890	hypothetical protein	470.817	0.861767	0.119045	7.23898	4.52086e-13	4.50296e-12
TGME49_230350	hypothetical protein	1964.94	-1.24439	0.172054	-7.23253	4.74063e-13	4.71584e-12
TGME49_299150	AP2 domain transcription factor AP2III-3	212.657	-1.61806	0.223872	-7.22761	4.9157e-13	4.88376e-12
TGME49_264640	bromodomain-containing protein	3153.08	0.803443	0.11132	7.2174	5.29928e-13	5.25815e-12
TGME49_222340	NOL1/NOP2/sun family protein	24.7764	4.12633	0.57196	7.21437	5.41851e-13	5.36962e-12
TGME49_286740	microneme-like protein	170.903	1.39372	0.193201	7.21387	5.43834e-13	5.38244e-12
TGME49_305620	hypothetical protein	550.417	0.882672	0.12245	7.20846	5.6589e-13	5.59363e-12
TGME49_242010	glucose inhibited division protein A subfamily protein	659.062	1.13818	0.157967	7.20516	5.79754e-13	5.72342e-12
TGME49_319850	splicing factor U2AF family SnRNP auxilary factor large subunit, RRM domain-containing protein	2881.21	0.798122	0.11087	7.19869	6.07935e-13	5.99404e-12
TGME49_275670	alveolin domain containing intermediate filament IMC15	1343.77	-0.8928	0.124153	-7.19116	6.4244e-13	6.32625e-12
TGME49_269050	hypothetical protein	424.873	1.04355	0.145185	7.18772	6.58817e-13	6.47933e-12
TGME49_269035	nucleoside diphosphate kinase	25.3687	4.90507	0.682718	7.18462	6.73929e-13	6.61961e-12
TGME49_230705	hypothetical protein	465.389	-1.28743	0.179207	-7.18405	6.76771e-13	6.63917e-12
TGME49_265810	hypothetical protein	169.846	1.2165	0.169399	7.18127	6.90666e-13	6.76697e-12
TGME49_315320	SAG-related sequence SRS52A	4432.7	-1.21722	0.169694	-7.17306	7.33412e-13	7.17677e-12
TGME49_258560	hypothetical protein	337.395	1.00803	0.140621	7.16844	7.58592e-13	7.41386e-12
TGME49_230130	hypothetical protein	25.341	5.18977	0.725147	7.15686	8.25448e-13	8.05716e-12
TGME49_293020	hypothetical protein	24.6082	4.26349	0.595913	7.15455	8.39454e-13	8.18363e-12
TGME49_255635	hypothetical protein	213.598	1.0913	0.152703	7.14657	8.89747e-13	8.66309e-12
TGME49_204270	hypothetical protein	654.254	-1.01721	0.14249	-7.13884	9.41218e-13	9.15282e-12
TGME49_273130	SAG-related sequence SRS30A	483.931	-1.48468	0.208108	-7.1342	9.73521e-13	9.45516e-12
TGME49_290980	glycine C-acetyltransferase, putative	1557.28	0.92389	0.129557	7.13113	9.95461e-13	9.65621e-12
TGME49_305250	hypothetical protein	2878.17	-0.878998	0.123436	-7.12109	1.07077e-12	1.03738e-11
TGME49_301440	calcium-dependent protein kinase CDPK1	5005.79	-0.71426	0.100319	-7.11989	1.08015e-12	1.04517e-11
TGME49_212270	hypothetical protein	3845.42	-0.911196	0.128011	-7.11812	1.09406e-12	1.05732e-11
TGME49_273300	hypothetical protein	31.4325	-3.73693	0.525118	-7.11635	1.10823e-12	1.06969e-11
TGME49_295420	hypothetical protein	989.841	-0.756049	0.106277	-7.11394	1.12778e-12	1.08721e-11
TGME49_209190	ABC transporter transmembrane region domain-containing protein	768.502	0.809923	0.113924	7.10933	1.16606e-12	1.12273e-11
TGME49_275610	protein kinase, other	1663.31	-0.99523	0.140116	-7.10292	1.22146e-12	1.17462e-11
TGME49_310620	starch binding domain-containing protein	736.904	-1.02536	0.144399	-7.10089	1.2396e-12	1.1906e-11
TGME49_306190	hypothetical protein	9709.53	0.6203	0.0874241	7.0953	1.29073e-12	1.23818e-11
TGME49_267300	hypothetical protein	618.997	-1.31988	0.186029	-7.095	1.29353e-12	1.23934e-11
TGME49_287160	internal kinesin motor domain protein	1897.27	-1.05473	0.148688	-7.09356	1.30702e-12	1.25073e-11
TGME49_208450	protease inhibitor PI2	2381.94	-1.35308	0.190987	-7.0847	1.39345e-12	1.3318e-11
TGME49_280700	arginine decarboxylase	1553.32	0.715113	0.100952	7.08367	1.40389e-12	1.34014e-11
TGME49_224570	hypothetical protein	431.758	-0.859183	0.121349	-7.08026	1.43883e-12	1.37181e-11
TGME49_225050	adenosylhomocysteinase, putative	2575.16	0.970404	0.137097	7.07825	1.45985e-12	1.39015e-11
TGME49_313790	hypothetical protein	565.691	-0.983699	0.139071	-7.07337	1.51216e-12	1.43822e-11
TGME49_291130	hypothetical protein	23.227	3.87216	0.547988	7.06614	1.59298e-12	1.51323e-11
TGME49_265230	electron transfer flavoprotein-ubiquinone oxidoreductase	167.946	-1.41448	0.200558	-7.05272	1.75456e-12	1.6647e-11
TGME49_268870	tetratricopeptide repeat-containing protein	1002.73	-1.21427	0.172315	-7.0468	1.83074e-12	1.73276e-11
TGME49_273120	SAG-related sequence SRS30C	83.0271	-2.58187	0.36638	-7.04696	1.82871e-12	1.73276e-11
TGME49_226020	transporter, major facilitator family protein	3542.13	-0.606593	0.0860997	-7.04524	1.85146e-12	1.75025e-11
TGME49_220380	hypothetical protein	623.386	-1.10233	0.156542	-7.04174	1.89855e-12	1.79192e-11
TGME49_253950	protein fam50a, putative	529.804	1.09929	0.156113	7.04162	1.90014e-12	1.79192e-11
TGME49_263450	hypothetical protein	173.691	1.23774	0.175947	7.03474	1.99634e-12	1.88037e-11
TGME49_275650	hypothetical protein	1890.59	-0.794681	0.113031	-7.03067	2.05548e-12	1.93374e-11
TGME49_224470	hypothetical protein	1533.93	0.749209	0.106679	7.02305	2.17078e-12	2.03974e-11
TGME49_253300	hypothetical protein	263.032	1.19695	0.170481	7.021	2.20281e-12	2.06735e-11
TGME49_308950	histidine acid phosphatase superfamily protein	3055.61	0.845774	0.120628	7.01143	2.35888e-12	2.21117e-11
TGME49_275370	SAG-related sequence SRS47C	161.898	-1.28838	0.183815	-7.00913	2.39797e-12	2.24511e-11
TGME49_208910	hypothetical protein	639.192	-1.10431	0.157581	-7.0079	2.41924e-12	2.26231e-11
TGME49_315450	hypothetical protein	24.4132	4.41678	0.630959	7.00011	2.55764e-12	2.38886e-11
TGME49_202010	hypothetical protein	717.051	0.958389	0.137079	6.99152	2.71928e-12	2.53681e-11
TGME49_311650	leucine rich repeat-containing protein	660.667	0.80655	0.115393	6.98956	2.75742e-12	2.56931e-11
TGME49_253480	topoisomerase VIA, putative	46.718	-2.77945	0.397895	-6.98539	2.84056e-12	2.64362e-11
TGME49_293290	hypothetical protein	44.1698	3.02408	0.433277	6.97955	2.96123e-12	2.75264e-11
TGME49_297850	Branched-chain-amino-acid aminotransferase	203.263	-1.12326	0.160946	-6.97912	2.97029e-12	2.75777e-11
TGME49_247960	hypothetical protein	222.598	-1.16091	0.166353	-6.97863	2.98078e-12	2.76423e-11
TGME49_262490	alpha/beta hydrolase, putative	1713.12	-0.882797	0.126631	-6.97143	3.13732e-12	2.90593e-11
TGME49_230850	hypothetical protein	1080.34	-1.13193	0.16246	-6.96745	3.22746e-12	2.98588e-11
TGME49_207650	OTU family cysteine protease	22.8034	4.75384	0.682342	6.96695	3.23891e-12	2.99292e-11
TGME49_320170	SAG-related sequence SRS16E	103.078	1.59549	0.229095	6.9643	3.30042e-12	3.04616e-11
TGME49_315500	hypothetical protein	721.623	-0.983641	0.141273	-6.96271	3.33794e-12	3.07714e-11
TGME49_246950	hypothetical protein	881.02	-0.77467	0.111457	-6.95039	3.64274e-12	3.35416e-11
TGME49_313848	hypothetical protein	22.1425	4.11372	0.591907	6.94994	3.65431e-12	3.36084e-11
TGME49_220890	hypothetical protein	784.17	-1.06418	0.153202	-6.94629	3.75024e-12	3.44501e-11
TGME49_241305	hypothetical protein	540.762	-1.80838	0.260769	-6.93479	4.06831e-12	3.73279e-11
TGME49_321480	SAG-related sequence SRS12B	43.8503	2.34029	0.337612	6.93189	4.15249e-12	3.80556e-11
TGME49_249410	hypothetical protein	818.021	1.06475	0.153681	6.92832	4.25877e-12	3.89838e-11
TGME49_294320	Oxysterol-binding protein	23.4745	3.64	0.525401	6.92804	4.26706e-12	3.90138e-11
TGME49_316690	hypothetical protein	25.2337	3.23165	0.466661	6.92505	4.3582e-12	3.98004e-11
TGME49_301120	acetyl-CoA acetyltransferase	610.661	-0.795115	0.114852	-6.92294	4.42362e-12	4.03507e-11
TGME49_202030	hypothetical protein	490.208	1.23751	0.178934	6.91603	4.64466e-12	4.23174e-11
TGME49_250340	centrin 2	1342.54	-0.94288	0.136488	-6.90817	4.90949e-12	4.4678e-11
TGME49_285990	Filamin/ABP280 repeat-containing protein	249.316	-1.27126	0.184097	-6.90538	5.00705e-12	4.55128e-11
TGME49_310177	hypothetical protein	180.102	1.64408	0.238256	6.90048	5.18264e-12	4.7054e-11
TGME49_200290	rhomboid protease ROM1	948.09	-0.842596	0.122242	-6.89286	5.46812e-12	4.95883e-11
TGME49_220420	3'5'-cyclic nucleotide phosphodiesterase domain-containing protein	61.901	-1.88347	0.273612	-6.88373	5.83056e-12	5.28136e-11
TGME49_206690	glideosome-associated protein with multiple-membrane spans GAPM2B	1252.93	-1.15374	0.167644	-6.88204	5.90001e-12	5.33807e-11
TGME49_247370	hypothetical protein	253.978	-1.38921	0.202059	-6.8753	6.18602e-12	5.59036e-11
TGME49_239740	dense granule protein GRA14	5085.22	-1.01562	0.147749	-6.87394	6.24539e-12	5.62446e-11
TGME49_293850	hypothetical protein	30.1025	3.02936	0.440695	6.87406	6.24008e-12	5.62446e-11
TGME49_319360	SAG-related sequence SRS17A	85.9688	1.91482	0.278558	6.87405	6.24049e-12	5.62446e-11
TGME49_212970	protein kinase (incomplete catalytic triad)	146.71	1.44232	0.209864	6.87263	6.30276e-12	5.66958e-11
TGME49_310150	AMP-binding enzyme domain-containing protein	2363.56	0.734408	0.106864	6.87238	6.31412e-12	5.67325e-11
TGME49_264150	hypothetical protein	41.0659	2.2157	0.322415	6.87219	6.32241e-12	5.67416e-11
TGME49_247780	hypothetical protein	1666.09	0.774883	0.112768	6.87148	6.35372e-12	5.69571e-11
TGME49_276960	tetratricopeptide repeat-containing protein	46.3313	2.11234	0.3076	6.86717	6.54877e-12	5.86382e-11
TGME49_228160	acid phosphatase	970.537	-1.21149	0.176523	-6.86307	6.73949e-12	6.02767e-11
TGME49_214400	hypothetical protein	320.125	-1.12968	0.164625	-6.86214	6.78352e-12	6.0601e-11
TGME49_268300	hypothetical protein	197.401	1.32058	0.192508	6.85988	6.89207e-12	6.15003e-11
TGME49_314487	hypothetical protein	22.9996	5.04121	0.736523	6.84461	7.66857e-12	6.8351e-11
TGME49_220340	hypothetical protein	32.6446	2.98832	0.437047	6.83751	8.05795e-12	7.17397e-11
TGME49_297900	hypothetical protein	987.77	0.74344	0.108824	6.83155	8.40038e-12	7.4703e-11
TGME49_240560	MAPEG family protein	499.472	-1.1001	0.161064	-6.83019	8.48007e-12	7.53258e-11
TGME49_301400	hypothetical protein	8630.98	1.40878	0.206334	6.82764	8.63235e-12	7.65913e-11
TGME49_315798	hypothetical protein	31.072	3.8469	0.564052	6.82011	9.09705e-12	8.06226e-11
TGME49_310420	hypothetical protein	3122.46	-1.25629	0.184258	-6.81807	9.22698e-12	8.16813e-11
TGME49_272640	eukaryotic initiation factor-2B, epsilon subunit, putative	647.657	-0.980946	0.143907	-6.81653	9.32654e-12	8.2469e-11
TGME49_201640	hypothetical protein	21.6	4.43935	0.651456	6.8145	9.45916e-12	8.3547e-11
TGME49_291620	hypothetical protein	1076.03	0.716325	0.105245	6.80628	1.00153e-11	8.83588e-11
TGME49_305860	calcium-dependent protein kinase CDPK3	1237.91	-0.710295	0.104413	-6.80278	1.02619e-11	9.04323e-11
TGME49_230598	hypothetical protein	27.9513	6.08552	0.894741	6.80144	1.03581e-11	9.11772e-11
TGME49_306510	hypothetical protein	97.6566	1.48999	0.219257	6.79563	1.07841e-11	9.482e-11
TGME49_318660	PP2C, putative	3057.78	1.01689	0.149791	6.78873	1.13125e-11	9.93543e-11
TGME49_205690	hypothetical protein	463.245	-0.889304	0.13103	-6.78703	1.14465e-11	1.0031e-10
TGME49_249480	tetratricopeptide repeat-containing protein	719.527	-0.807516	0.118979	-6.78702	1.14471e-11	1.0031e-10
TGME49_253580	CMGC kinase, CDK family	63.4092	1.7868	0.263561	6.77946	1.2063e-11	1.05588e-10
TGME49_310160	argonaute AGO	67.8176	1.92357	0.283832	6.77714	1.2258e-11	1.07175e-10
TGME49_272000	hypothetical protein	320.759	-0.964938	0.142607	-6.76641	1.32016e-11	1.15232e-10
TGME49_272520	hypothetical protein	1179.66	0.702639	0.103844	6.76633	1.3209e-11	1.15232e-10
TGME49_218880	SF-assemblin, putative	1046.88	-1.10428	0.163354	-6.76005	1.37944e-11	1.20204e-10
TGME49_286770	hypothetical protein	245.617	-1.58353	0.234579	-6.75052	1.47314e-11	1.28226e-10
TGME49_265330	cell-cycle-associated protein kinase GSK, putative	1928.6	-0.861334	0.12762	-6.74923	1.48629e-11	1.29226e-10
TGME49_315410	SAG-related sequence SRS53F	169.743	1.29789	0.192547	6.74066	1.57673e-11	1.36936e-10
TGME49_233040	3'5'-cyclic nucleotide phosphodiesterase domain-containing protein	23.5293	5.39924	0.801316	6.73797	1.60613e-11	1.39335e-10
TGME49_227650	microtubule-associated protein RP/EB family, putative	962.917	-0.766323	0.113819	-6.73281	1.66422e-11	1.44214e-10
TGME49_235150	transporter, major facilitator family protein	2528.96	0.728394	0.108201	6.73185	1.67517e-11	1.45002e-10
TGME49_246570	hypothetical protein	469.838	1.20869	0.179611	6.72948	1.7027e-11	1.47221e-10
TGME49_253340	hypothetical protein	30.0206	3.69531	0.549608	6.72355	1.77351e-11	1.53174e-10
TGME49_278975	ICE family protease (caspase) p20 domain-containing protein	690.782	-1.05583	0.157072	-6.72194	1.79325e-11	1.54708e-10
TGME49_297495	hypothetical protein	364.994	-1.64631	0.244971	-6.72042	1.81205e-11	1.56157e-10
TGME49_207460	Rab5B protein	556.128	-1.55599	0.231801	-6.71262	1.91162e-11	1.64555e-10
TGME49_268200	RNA recognition motif-containing protein	3920.45	1.18258	0.176179	6.71239	1.91461e-11	1.64631e-10
TGME49_221340	hypothetical protein	337.299	-1.05184	0.156764	-6.70969	1.95043e-11	1.67379e-10
TGME49_309220	GTPase activating protein for Arf protein	1532.6	-0.734793	0.109513	-6.70965	1.95086e-11	1.67379e-10
TGME49_216285	hypothetical protein	53.5524	1.95202	0.291536	6.69563	2.14744e-11	1.84043e-10
TGME49_266600	Kazal-type serine protease inhibitor domain-containing protein	23.6603	5.41439	0.808981	6.69285	2.18861e-11	1.87365e-10
TGME49_202900	zinc finger (CCCH type) motif-containing protein	2083.77	1.20752	0.180448	6.6918	2.20447e-11	1.88516e-10
TGME49_224140	hypothetical protein	41.0987	2.2325	0.333666	6.69081	2.21933e-11	1.89579e-10
TGME49_232220	SWIB/MDM2 domain-containing protein	431.309	0.890104	0.133093	6.68784	2.26492e-11	1.93261e-10
TGME49_310010	rhoptry neck protein RON1	2084.9	-1.18502	0.17725	-6.68559	2.29994e-11	1.96035e-10
TGME49_227320	hypothetical protein	248.876	-1.03688	0.155157	-6.68278	2.34454e-11	1.99619e-10
TGME49_201860	hypothetical protein	6024.13	-1.78493	0.267164	-6.68102	2.37288e-11	2.01811e-10
TGME49_310780	dense granule protein GRA4	8503.74	-1.17865	0.176538	-6.67647	2.44765e-11	2.07943e-10
TGME49_226500	hypothetical protein	525.518	-1.75129	0.262402	-6.67406	2.48824e-11	2.11162e-10
TGME49_265255	hypothetical protein	21.0227	4.21606	0.631875	6.67231	2.51812e-11	2.13465e-10
TGME49_288840	hypothetical protein	1601.76	-0.713537	0.10695	-6.67172	2.5283e-11	2.14095e-10
TGME49_237560	iron-sulfur cluster protein ISCU	2305.81	-0.925689	0.138832	-6.66768	2.59876e-11	2.19823e-10
TGME49_206340	hypothetical protein	1993.82	-0.882448	0.132386	-6.6657	2.634e-11	2.22563e-10
TGME49_249330	DNA repair protein rad10 subfamily protein	152.04	-1.28589	0.193092	-6.65946	2.74828e-11	2.31968e-10
TGME49_290000	hypothetical protein	127.135	1.40806	0.211465	6.65859	2.76475e-11	2.33106e-10
TGME49_254880	Alpha-galactosidase	1299.45	-0.985761	0.148128	-6.65479	2.83708e-11	2.38946e-10
TGME49_215910	hypothetical protein	4892.54	1.6717	0.251217	6.65441	2.84439e-11	2.39303e-10
TGME49_210490	hypothetical protein	481.224	0.799416	0.120139	6.6541	2.85047e-11	2.39556e-10
TGME49_273650	hypothetical protein	122.835	1.98446	0.298369	6.65103	2.91042e-11	2.44331e-10
TGME49_314485	hypothetical protein	27.696	6.06244	0.911546	6.65072	2.91661e-11	2.44587e-10
TGME49_305980	pyruvate dehydrogenase complex subunit PDH-E3I	951.667	-1.05197	0.158218	-6.64887	2.95343e-11	2.47409e-10
TGME49_277740	zinc finger, C3HC4 type (RING finger) domain-containing protein	2935.11	-0.716646	0.107822	-6.64655	3.00046e-11	2.5108e-10
TGME49_217360	hypothetical protein	495.084	-1.1781	0.177412	-6.64048	3.12658e-11	2.61353e-10
TGME49_300360	ADP/ATP translocase	298.826	-1.30932	0.197204	-6.63941	3.14934e-11	2.62973e-10
TGME49_262150	kelch repeat and K+ channel tetramerisation domain containing protein	491.393	-0.811345	0.122232	-6.63776	3.18491e-11	2.65659e-10
TGME49_252230	hypothetical protein	482.771	0.802738	0.120986	6.63497	3.24579e-11	2.70448e-10
TGME49_201220	zinc finger protein	290.654	-1.14417	0.172485	-6.63346	3.27919e-11	2.72939e-10
TGME49_228065	hypothetical protein	55.8406	2.11431	0.318747	6.63321	3.28467e-11	2.73104e-10
TGME49_212130	phospholipase, patatin family protein	523.734	-0.763101	0.115068	-6.63173	3.31766e-11	2.75553e-10
TGME49_314000	peptide methionine sulfoxide reductase msrB, putative	473.353	-1.27482	0.192249	-6.63107	3.33265e-11	2.76504e-10
TGME49_207620	pyridine nucleotide-disulfide oxidoreductase domain-containing protein	1451.27	-0.677439	0.102202	-6.62846	3.39202e-11	2.8113e-10
TGME49_286020	hypothetical protein	43.8968	2.28675	0.345148	6.6254	3.46303e-11	2.86711e-10
TGME49_245660	hypothetical protein	998.149	0.670012	0.101188	6.62148	3.55618e-11	2.94111e-10
TGME49_254320	hypothetical protein	23.3527	3.87236	0.58554	6.61331	3.75809e-11	3.1048e-10
TGME49_242770	hypothetical protein	361.435	1.00713	0.152386	6.60906	3.8676e-11	3.19189e-10
TGME49_286590	microtubule associated protein SPM2	2515.24	-0.965718	0.146143	-6.60805	3.89403e-11	3.21031e-10
TGME49_227380	hypothetical protein	6480.77	0.651621	0.0986526	6.6052	3.9698e-11	3.26932e-10
TGME49_231400	tubulin/FtsZ family, GTPase domain-containing protein	21.8283	5.29788	0.80249	6.6018	4.06196e-11	3.34169e-10
TGME49_293800	transmembrane protein 65, putative	37.6346	8.00469	1.21377	6.59492	4.25489e-11	3.49673e-10
TGME49_229480	calcium binding protein precursor, putative	6936.77	-0.895162	0.135944	-6.58478	4.55552e-11	3.73984e-10
TGME49_226060	transmembrane amino acid transporter protein	754.194	-0.806774	0.122556	-6.58289	4.61382e-11	3.78372e-10
TGME49_253150	hypothetical protein	20.6761	4.89915	0.744947	6.57651	4.81604e-11	3.94541e-10
TGME49_229350	HEAT repeat-containing protein	292.316	-1.4286	0.217272	-6.57515	4.86041e-11	3.97758e-10
TGME49_216240	hypothetical protein	397.057	-0.972153	0.14786	-6.57481	4.8714e-11	3.9824e-10
TGME49_222020	phosphoglycerate kinase PGKII	628.668	-0.89853	0.136686	-6.57367	4.90906e-11	4.00898e-10
TGME49_233140	deoxyuridine 5'-triphosphate nucleotidohydrolase, putative	1075.99	-1.56108	0.237625	-6.56951	5.04808e-11	4.1182e-10
TGME49_202830	Elicitor-responsive protein, putative	2259.97	-0.857872	0.130593	-6.56904	5.06406e-11	4.12691e-10
TGME49_252990	hypothetical protein	258.624	-1.12456	0.171224	-6.56773	5.10883e-11	4.15472e-10
TGME49_256020	EFHC1, putative	52.7689	-2.62731	0.400029	-6.56779	5.10669e-11	4.15472e-10
TGME49_304900	hypothetical protein	1275.35	-0.773849	0.117842	-6.56685	5.13894e-11	4.17485e-10
TGME49_249990	hypothetical protein	5054.72	-0.686213	0.10462	-6.5591	5.41328e-11	4.39315e-10
TGME49_217610	hypothetical protein	786.45	0.959363	0.146289	6.55799	5.4538e-11	4.42143e-10
TGME49_300010	hypothetical protein	83.8456	-1.7388	0.265173	-6.55723	5.48179e-11	4.43951e-10
TGME49_264050	ubiquitin-conjugating enzyme subfamily protein	213.323	-1.06113	0.162001	-6.55012	5.74896e-11	4.65105e-10
TGME49_319540	hypothetical protein	534.82	0.805991	0.123133	6.54571	5.92146e-11	4.78564e-10
TGME49_288450	aldehyde dehydrogenase (NAD) family protein	23.9052	3.54623	0.541863	6.54452	5.9687e-11	4.81883e-10
TGME49_293390	cytochrome C-type heme lyase, putative	203.416	-1.27725	0.195338	-6.53867	6.20691e-11	5.00596e-10
TGME49_243250	myosin H	1213.7	-1.20983	0.185163	-6.53386	6.40957e-11	5.16407e-10
TGME49_205020	hypothetical protein	33.8811	-3.09932	0.474713	-6.52884	6.62811e-11	5.33463e-10
TGME49_246940	hypothetical protein	3897.72	-0.892776	0.136749	-6.52856	6.64049e-11	5.33909e-10
TGME49_257370	hypothetical protein	489.859	-1.06949	0.163864	-6.52669	6.72387e-11	5.40057e-10
TGME49_251790	hypothetical protein	750.467	0.745713	0.114348	6.52143	6.96421e-11	5.58784e-10
TGME49_229000	kelch repeat-containing protein	2615.57	-0.605077	0.0927855	-6.52124	6.97269e-11	5.5889e-10
TGME49_217930	hypothetical protein	22.8271	3.26451	0.501159	6.51392	7.32169e-11	5.86261e-10
TGME49_229370	AP2 domain transcription factor AP2VIII-1	689.521	1.13269	0.173893	6.51369	7.33291e-11	5.86398e-10
TGME49_258870	hypothetical protein	7943.88	-0.590657	0.0906809	-6.51357	7.33844e-11	5.86398e-10
TGME49_320630	phosphotransferase enzyme family protein	1859.56	-0.877735	0.134847	-6.50913	7.55896e-11	6.03402e-10
TGME49_299070	pyruvate kinase PyKII	981.424	0.661199	0.101645	6.50497	7.77089e-11	6.19685e-10
TGME49_211650	hypothetical protein	575.125	-0.964701	0.148306	-6.50481	7.77915e-11	6.1971e-10
TGME49_200340	hypothetical protein	32.768	-3.28416	0.504995	-6.50336	7.85472e-11	6.24455e-10
TGME49_295730	tetratricopeptide repeat-containing protein	526.615	0.807637	0.124187	6.50339	7.85289e-11	6.24455e-10
TGME49_224090	enoyl-CoA hydratase/isomerase family protein	421.64	-0.867963	0.133521	-6.50057	8.00158e-11	6.35482e-10
TGME49_271000	hypothetical protein	518.951	-1.35511	0.208547	-6.49787	8.14667e-11	6.46347e-10
TGME49_253960	oxidoreductase, short chain dehydrogenase/reductase family protein	232.554	1.22548	0.188656	6.49584	8.25735e-11	6.54462e-10
TGME49_222390	hypothetical protein	356.901	0.98101	0.151159	6.48991	8.58874e-11	6.80037e-10
TGME49_201785	hypothetical protein	2263.08	-1.78425	0.274952	-6.48931	8.62288e-11	6.82047e-10
TGME49_249780	hypothetical protein	1129.48	-1.07287	0.165376	-6.48745	8.73035e-11	6.89848e-10
TGME49_251740	AP2 domain transcription factor AP2XII-9	1440.61	-0.961812	0.148262	-6.48725	8.7419e-11	6.90062e-10
TGME49_205490	integral membrane protein, putative	2101.43	-0.80481	0.124105	-6.4849	8.87902e-11	7.00177e-10
TGME49_203340	metallo-beta-lactamase domain-containing protein	20.7737	4.17862	0.64505	6.47797	9.29626e-11	7.32338e-10
TGME49_202580	ATPase, AAA family protein	113.208	1.34524	0.207683	6.47739	9.33245e-11	7.34448e-10
TGME49_289840	hypothetical protein	20.7336	4.87502	0.7528	6.47585	9.42806e-11	7.41224e-10
TGME49_221390	hypothetical protein	586.417	-0.863673	0.133425	-6.47312	9.59985e-11	7.5397e-10
TGME49_305330	cyclin, N-terminal domain-containing protein	7830.19	1.33101	0.205769	6.46845	9.90121e-11	7.76856e-10
TGME49_321630	RNA recognition motif-containing protein	489.858	-0.807076	0.124785	-6.46774	9.94799e-11	7.79743e-10
TGME49_315300	transcription factor IIB, putative	335.642	-1.09829	0.17	-6.46054	1.04332e-10	8.16954e-10
TGME49_304460	zinc finger, C3HC4 type (RING finger) domain-containing protein	1472.56	-0.826227	0.127973	-6.45626	1.0732e-10	8.39505e-10
TGME49_306240	hypothetical protein	21.3167	4.93376	0.764332	6.455	1.08217e-10	8.45675e-10
TGME49_269900	WD domain, G-beta repeat-containing protein	1125.5	0.664972	0.103176	6.44506	1.15558e-10	9.02137e-10
TGME49_257000	hypothetical protein	57.5075	1.76104	0.273366	6.44207	1.17852e-10	9.1913e-10
TGME49_230700	hypothetical protein	983.325	1.13287	0.176249	6.42768	1.29569e-10	1.0095e-09
TGME49_329200	hypothetical protein	22.6453	3.60794	0.561431	6.42633	1.30723e-10	1.01747e-09
TGME49_239475	hypothetical protein	49.6586	1.95058	0.303613	6.42458	1.32237e-10	1.02823e-09
TGME49_310005	hypothetical protein	234.994	-1.09855	0.170997	-6.4244	1.32388e-10	1.02838e-09
TGME49_295440	hypothetical protein	96.3658	1.65089	0.257507	6.41104	1.44529e-10	1.12157e-09
TGME49_257680	myosin light chain MLC1	4636.61	-1.0696	0.166956	-6.4065	1.48899e-10	1.15433e-09
TGME49_258508	3'5'-cyclic nucleotide phosphodiesterase domain-containing protein	33.4031	6.94079	1.08427	6.40132	1.54038e-10	1.19253e-09
TGME49_271970	glideosome-associated protein with multiple-membrane spans GAPM3	8420.13	-0.975121	0.152333	-6.40123	1.54131e-10	1.19253e-09
TGME49_266960	beta tubulin	11006.7	-0.836104	0.130718	-6.39623	1.59264e-10	1.23102e-09
TGME49_231992	hypothetical protein	298.015	-1.4468	0.226223	-6.39545	1.60074e-10	1.23606e-09
TGME49_217900	hypothetical protein	353.897	-1.05447	0.164937	-6.39316	1.62488e-10	1.25346e-09
TGME49_286140	hypothetical protein	306.146	-0.962008	0.150542	-6.39031	1.65545e-10	1.27577e-09
TGME49_228770	hypothetical protein	871.389	0.907206	0.141989	6.38926	1.66693e-10	1.28335e-09
TGME49_267360	histone deacetylase SIR2-like	155.256	1.09002	0.170628	6.38824	1.67803e-10	1.29062e-09
TGME49_319560	microneme protein MIC3	9988.58	-1.41118	0.221452	-6.37238	1.86111e-10	1.43003e-09
TGME49_209250	hypothetical protein	5018.07	-0.712589	0.111918	-6.36707	1.92671e-10	1.47855e-09
TGME49_234570	sterol carrier protein-2 HAD-2SCP-2	18.894	3.85124	0.604878	6.36696	1.92805e-10	1.47855e-09
TGME49_232280	hypothetical protein	790.921	-0.720663	0.113277	-6.36197	1.99178e-10	1.52592e-09
TGME49_251630	slc30a2 protein	1011.1	-0.843977	0.132875	-6.35166	2.13005e-10	1.63025e-09
TGME49_235930	domain K- type RNA binding proteins family protein	7089	0.662452	0.104319	6.35028	2.14929e-10	1.64336e-09
TGME49_225690	hypothetical protein	1799.11	-1.10253	0.173778	-6.34445	2.23219e-10	1.70508e-09
TGME49_202840	FHA domain-containing protein	3815.39	-0.565433	0.0891435	-6.34295	2.25405e-10	1.72009e-09
TGME49_205380	fructose-bisphospatase I	2326.38	0.606881	0.0957764	6.33644	2.35135e-10	1.79259e-09
TGME49_240390	calcium-dependent protein kinase	27.533	3.2096	0.506667	6.33474	2.37747e-10	1.81073e-09
TGME49_207760	DnaJ C terminal region domain-containing protein	1864.72	0.987428	0.155903	6.3336	2.395e-10	1.8223e-09
TGME49_222420	hypothetical protein	29.1238	3.28003	0.518239	6.32919	2.46455e-10	1.87339e-09
TGME49_219222	hypothetical protein	20.2984	5.19119	0.821577	6.31856	2.64007e-10	2.00486e-09
TGME49_201230	kinesin motor domain-containing protein	314.683	-1.04693	0.16573	-6.31707	2.66562e-10	2.02229e-09
TGME49_308020	SAG-related sequence SRS57	2722.45	-1.58914	0.251753	-6.31227	2.74965e-10	2.08401e-09
TGME49_227840	Memo family protein	736.34	-0.87093	0.138171	-6.30328	2.91415e-10	2.20655e-09
TGME49_297180	hypothetical protein	1677.42	-0.625448	0.0992317	-6.30291	2.92112e-10	2.20968e-09
TGME49_203570	acyltransferase domain-containing protein	21.9351	5.71779	0.907205	6.30265	2.92598e-10	2.21121e-09
TGME49_278850	DHHC zinc finger domain-containing protein	1792.73	-0.584208	0.0928592	-6.29133	3.14754e-10	2.37635e-09
TGME49_263100	hypothetical protein	519.119	-0.80914	0.128725	-6.28581	3.26151e-10	2.46001e-09
TGME49_288550	hypothetical protein	308.535	-0.942268	0.149992	-6.28213	3.33975e-10	2.51659e-09
TGME49_256865	WD repeat domain 35 family protein	23.1111	4.33039	0.689408	6.28132	3.35709e-10	2.52722e-09
TGME49_215347	hypothetical protein	97.101	-1.84437	0.293886	-6.27579	3.47858e-10	2.61614e-09
TGME49_247950	hypothetical protein	52.1117	-2.06405	0.32909	-6.27197	3.56505e-10	2.6786e-09
TGME49_315345	SAG-related sequence SRS52F	18.6575	4.73224	0.754529	6.27178	3.56954e-10	2.67939e-09
TGME49_295125	rhoptry protein ROP4	136.006	-1.17065	0.186858	-6.26491	3.73036e-10	2.79741e-09
TGME49_306210	RNA polymerase II accessory factor CDC73	260.227	-0.991107	0.158383	-6.25765	3.90821e-10	2.92796e-09
TGME49_288740	L-asparaginase, putative	770.267	0.725357	0.116027	6.25162	4.0622e-10	3.04041e-09
TGME49_315845	kinesin motor domain-containing protein	17.9843	4.69359	0.751082	6.2491	4.12824e-10	3.08688e-09
TGME49_289100	hypothetical protein	580.817	-0.8058	0.129031	-6.24503	4.23705e-10	3.16521e-09
TGME49_244720	hypothetical protein	282.466	-1.26348	0.202547	-6.23797	4.4328e-10	3.30827e-09
TGME49_216480	NMD3 family protein	775.742	0.903149	0.144861	6.23457	4.53024e-10	3.37776e-09
TGME49_250930	hypothetical protein	234.044	-1.031	0.165451	-6.23149	4.62022e-10	3.44156e-09
TGME49_202025	hypothetical protein	28.4018	6.6919	1.07534	6.22305	4.87585e-10	3.6285e-09
TGME49_209850	RNA recognition motif-containing protein	2054.61	1.00034	0.160768	6.22224	4.90092e-10	3.64368e-09
TGME49_219450	WD domain, G-beta repeat-containing protein	19.7206	4.53023	0.728482	6.21873	5.012e-10	3.72272e-09
TGME49_267620	multi-pass transmembrane protein	688.623	-0.925292	0.148889	-6.21464	5.14412e-10	3.81722e-09
TGME49_295030	hypothetical protein	1853.13	0.591555	0.095208	6.21329	5.18869e-10	3.84663e-09
TGME49_277490	hypothetical protein	1013.88	-0.977132	0.157531	-6.20279	5.54702e-10	4.10838e-09
TGME49_307480	Toxoplasma gondii family B protein	21.8237	3.64305	0.587353	6.20248	5.55785e-10	4.11249e-09
TGME49_228110	hypothetical protein	426.622	-1.25927	0.20321	-6.19689	5.75882e-10	4.25716e-09
TGME49_270840	poly(ADP-ribose) polymerase catalytic domain-containing protein	610.779	0.852164	0.137523	6.1965	5.77318e-10	4.26373e-09
TGME49_280420	HEAT repeat-containing protein	18.9769	3.68621	0.595388	6.19127	5.96819e-10	4.40359e-09
TGME49_203010	aurora kinase	872.886	-1.60983	0.260346	-6.18343	6.27252e-10	4.62376e-09
TGME49_279100	hypothetical protein	5466.1	-0.663734	0.107346	-6.18315	6.28363e-10	4.62758e-09
TGME49_268220	hypothetical protein	96.0206	3.29244	0.532739	6.18021	6.40162e-10	4.71002e-09
TGME49_289222	hypothetical protein	21.1547	2.94969	0.477721	6.17449	6.63764e-10	4.87907e-09
TGME49_262140	chain a, pp2a-specific methylesterase apo form (pme), putative	344.967	-0.876731	0.142025	-6.17306	6.69816e-10	4.91222e-09
TGME49_312580	hypothetical protein	646.805	-0.90966	0.147362	-6.17298	6.70163e-10	4.91222e-09
TGME49_318380	hypothetical protein	625.269	0.923778	0.149644	6.17317	6.69361e-10	4.91222e-09
TGME49_233950	hypothetical protein	28.3393	7.59491	1.23128	6.16833	6.90168e-10	5.0541e-09
TGME49_231210	sarcalumenin/eps15 family protein	805.074	-0.702714	0.113935	-6.16769	6.92943e-10	5.06967e-09
TGME49_257520	synaptobrevin protein	721.558	-1.23875	0.200864	-6.16711	6.95486e-10	5.0835e-09
TGME49_262650	WD domain, G-beta repeat-containing protein	241.264	-0.996461	0.161651	-6.16428	7.08042e-10	5.17043e-09
TGME49_202090	hypothetical protein	20.7229	5.63596	0.914644	6.16191	7.18718e-10	5.24348e-09
TGME49_280400	hypothetical protein	169.255	-1.04108	0.169197	-6.15307	7.59965e-10	5.53922e-09
TGME49_252880	hypothetical protein	1491.68	-0.686204	0.111696	-6.14351	8.07161e-10	5.87773e-09
TGME49_238110	replication factor a protein 3 protein	479.3	-1.41348	0.23019	-6.14051	8.2257e-10	5.98435e-09
TGME49_235190	hypothetical protein	26.0225	6.57592	1.07259	6.13086	8.74065e-10	6.35306e-09
TGME49_289850	hypothetical protein	17.9312	5.00682	0.818027	6.12061	9.32191e-10	6.76923e-09
TGME49_311840	hypothetical protein	965.456	-0.87773	0.143451	-6.11869	9.43467e-10	6.84474e-09
TGME49_260320	Noc2p family protein	834.013	0.692834	0.113249	6.11778	9.48855e-10	6.87743e-09
TGME49_208370	myosin heavy chain, putative	3026.02	0.940013	0.15399	6.10437	1.03209e-09	7.47376e-09
TGME49_205320	hypothetical protein	2602.02	-0.633265	0.103842	-6.09834	1.07173e-09	7.73793e-09
TGME49_240570	hypothetical protein	755.407	-0.70823	0.116135	-6.09834	1.07175e-09	7.73793e-09
TGME49_261955	hypothetical protein	468.094	-0.891985	0.14627	-6.09822	1.07254e-09	7.73793e-09
TGME49_278840	hypothetical protein	19.2031	3.5849	0.587823	6.0986	1.06999e-09	7.73793e-09
TGME49_298040	hypothetical protein	263.38	0.966166	0.158452	6.09754	1.07714e-09	7.76397e-09
TGME49_228990	zinc finger (CCCH type) motif-containing protein	161.43	1.0709	0.175691	6.09534	1.09202e-09	7.86395e-09
TGME49_263260	transporter, major facilitator family protein	3468.24	0.788209	0.129334	6.09437	1.09868e-09	7.90462e-09
TGME49_278910	O-acetylserine (thiol) lyase 2, putative	31.4139	2.33715	0.383941	6.08726	1.14857e-09	8.25597e-09
TGME49_224540	hypothetical protein	739.669	-1.42734	0.234494	-6.08687	1.15141e-09	8.26873e-09
TGME49_247270	hypothetical protein	40.6239	2.02864	0.333374	6.08519	1.16352e-09	8.34799e-09
TGME49_300120	aminotransferase, class V superfamily protein	2293.7	0.649828	0.1068	6.08454	1.16827e-09	8.37439e-09
TGME49_286580	hypothetical protein	3254.12	-0.711746	0.117042	-6.08111	1.1935e-09	8.54739e-09
TGME49_242900	Toxoplasma gondii family A protein	18.6418	5.07012	0.833928	6.0798	1.20334e-09	8.60995e-09
TGME49_266300	hypothetical protein	1069	-1.06246	0.174825	-6.07729	1.22228e-09	8.73743e-09
TGME49_308050	thioredoxin domain-containing protein	406.894	-1.02571	0.169195	-6.06231	1.34184e-09	9.58334e-09
TGME49_203830	FHA domain-containing protein	1087.84	1.30807	0.215824	6.0608	1.35444e-09	9.6645e-09
TGME49_315510	hypothetical protein	622.172	-0.988683	0.163172	-6.05916	1.36835e-09	9.75482e-09
TGME49_257500	hypothetical protein	467.781	0.822995	0.135993	6.05175	1.43283e-09	1.02052e-08
TGME49_310330	hypothetical protein	608.397	0.944339	0.156129	6.04847	1.46232e-09	1.04057e-08
TGME49_215170	serine/threonine-protein phosphatase 2A catalytic subunit beta isoform, putative	981.508	-0.732579	0.121258	-6.04146	1.52723e-09	1.08577e-08
TGME49_229680	hypothetical protein	273.709	-1.18739	0.196674	-6.03736	1.56658e-09	1.11273e-08
TGME49_289150	hypothetical protein	446.654	-0.938252	0.155457	-6.03544	1.58531e-09	1.12501e-08
TGME49_237195	hypothetical protein	216.475	-1.24095	0.20563	-6.03489	1.59071e-09	1.12781e-08
TGME49_231220	hypothetical protein	230.679	-1.07181	0.177703	-6.03149	1.62454e-09	1.15075e-08
TGME49_238020	hypothetical protein	478.917	0.73661	0.122255	6.02522	1.68882e-09	1.1952e-08
TGME49_231430	oligosaccharyl transferase stt3 protein, putative	641.238	0.782888	0.130043	6.02022	1.74176e-09	1.23155e-08
TGME49_218310	microneme protein MIC14	1930.47	0.620422	0.103089	6.01832	1.76232e-09	1.24383e-08
TGME49_227370	hydrolase CocE/NonD family protein	22.6626	3.12913	0.519925	6.01842	1.76128e-09	1.24383e-08
TGME49_244530	hypothetical protein	3809.8	-1.10273	0.183462	-6.01069	1.84732e-09	1.30265e-08
TGME49_245770	hypothetical protein	225.552	1.76063	0.292982	6.00937	1.86249e-09	1.31104e-08
TGME49_263180	myosin D	1636.98	-0.82717	0.137647	-6.00936	1.86259e-09	1.31104e-08
TGME49_219610	hypothetical protein	151.149	1.08324	0.180274	6.00884	1.86851e-09	1.31402e-08
TGME49_209180	PAN domain-containing protein	55.1641	1.74405	0.290317	6.0074	1.88524e-09	1.3246e-08
TGME49_262050	rhoptry kinase family protein ROP39	3420.06	-0.615958	0.102581	-6.00463	1.91773e-09	1.34621e-08
TGME49_267790	hypothetical protein	221.009	0.938062	0.156236	6.00413	1.92355e-09	1.34908e-08
TGME49_246490	hypothetical protein	1504.44	-0.972499	0.162125	-5.99844	1.99228e-09	1.39531e-08
TGME49_311850	hypothetical protein	41.5026	2.22008	0.370123	5.99823	1.99484e-09	1.39531e-08
TGME49_313830	AARP2CN (NUC121) domain-containing protein	689.365	0.676291	0.112748	5.99827	1.99426e-09	1.39531e-08
TGME49_208810	hypothetical protein	24.8228	2.78543	0.464717	5.99382	2.04969e-09	1.43239e-08
TGME49_210095	hypothetical protein	18.0441	4.69762	0.783993	5.99191	2.07386e-09	1.44799e-08
TGME49_245560	hypothetical protein	2422.47	1.33871	0.223446	5.9912	2.083e-09	1.45307e-08
TGME49_229170	formate/nitrite transporter protein	23.072	2.61675	0.436891	5.98948	2.10515e-09	1.46721e-08
TGME49_270975	hypothetical protein	356.689	-0.948379	0.158362	-5.98868	2.11548e-09	1.47309e-08
TGME49_227050	ATPase/histidine kinase/DNA gyrase B/HSP90 domain-containing protein	409.133	-0.758877	0.126885	-5.98083	2.22009e-09	1.54456e-08
TGME49_278920	hypothetical protein	397.952	-1.06483	0.178155	-5.97701	2.27275e-09	1.57978e-08
TGME49_217860	hypothetical protein	20.2242	2.96736	0.496702	5.97413	2.31317e-09	1.60645e-08
TGME49_268210	AGC kinase	202.63	-1.00604	0.168497	-5.97067	2.36284e-09	1.63948e-08
TGME49_263830	hypothetical protein	21.465	2.79689	0.468802	5.96604	2.43077e-09	1.68512e-08
TGME49_255890	pyridine nucleotide-disulfide oxidoreductase domain-containing protein	414.225	0.888353	0.149093	5.95839	2.54734e-09	1.76436e-08
TGME49_252500	polo kinase	1274.64	-0.594896	0.0998858	-5.95576	2.58862e-09	1.79136e-08
TGME49_322110	hypothetical protein	44.7527	1.9593	0.329068	5.95409	2.61521e-09	1.80816e-08
TGME49_216820	transporter, major facilitator family protein	2173.12	-0.71363	0.119866	-5.95359	2.62328e-09	1.81213e-08
TGME49_202285	EGF family domain-containing protein	22.1505	3.28568	0.552298	5.94911	2.6961e-09	1.86078e-08
TGME49_313445	hypothetical protein	349.08	-0.939098	0.157885	-5.94799	2.71451e-09	1.87184e-08
TGME49_311010	hypothetical protein	1382.19	-1.17247	0.197328	-5.94172	2.82042e-09	1.94315e-08
TGME49_224800	hypothetical protein	286.643	-1.01929	0.171713	-5.93604	2.91982e-09	2.00986e-08
TGME49_275360	SAG-related sequence SRS47B	20.2891	2.97039	0.500654	5.93301	2.97434e-09	2.04558e-08
TGME49_210412	hypothetical protein	141.877	-1.34443	0.226617	-5.93262	2.98133e-09	2.04858e-08
TGME49_239080	carrier superfamily protein	291.553	0.934316	0.157539	5.93071	3.01626e-09	2.07076e-08
TGME49_205265	transporter, cation channel family protein	244.228	1.3591	0.229193	5.92991	3.03098e-09	2.07903e-08
TGME49_205050	hypothetical protein	85.6637	1.71507	0.289262	5.92912	3.0456e-09	2.08723e-08
TGME49_216030	hypothetical protein	477.663	0.739048	0.124674	5.92784	3.06954e-09	2.10179e-08
TGME49_294585	hypothetical protein	15.9526	4.22853	0.713428	5.92707	3.0839e-09	2.10976e-08
TGME49_258090	hypothetical protein	865.677	-0.926913	0.15654	-5.92124	3.19526e-09	2.18403e-08
TGME49_313290	MORN repeat-containing protein	699.673	-0.76517	0.129278	-5.91878	3.24345e-09	2.21504e-08
TGME49_275870	tubulin/FtsZ family, GTPase domain-containing protein	117.91	-1.29132	0.218506	-5.90978	3.4256e-09	2.33738e-08
TGME49_297820	sperm associated antigen 6, putative	19.4797	5.53514	0.936668	5.90939	3.43378e-09	2.34091e-08
TGME49_271090	hypothetical protein	169.767	-1.09337	0.185153	-5.90526	3.52101e-09	2.39829e-08
TGME49_268590	rhomboid protease ROM4	1230.47	-0.579454	0.0981877	-5.90149	3.6024e-09	2.45158e-08
TGME49_234370	SAG-related sequence SRS42	156.432	1.22172	0.207115	5.89877	3.66222e-09	2.49012e-08
TGME49_238915	hypothetical protein	18.5001	4.19418	0.71139	5.89575	3.72982e-09	2.53387e-08
TGME49_221480	hypothetical protein	1802.71	-0.721721	0.122488	-5.89216	3.81178e-09	2.5873e-08
TGME49_240810	hypothetical protein	1496.73	-0.665229	0.112914	-5.89149	3.82738e-09	2.59563e-08
TGME49_231060	subtilisin SUB9	18.4046	3.97833	0.675347	5.8908	3.84341e-09	2.60423e-08
TGME49_248520	hypothetical protein	832.837	-0.847049	0.143878	-5.88727	3.92632e-09	2.65811e-08
TGME49_219630	flavodoxin domain-containing protein	824.064	-0.638548	0.108488	-5.88588	3.95933e-09	2.67813e-08
TGME49_215670	cAMP-dependent protein kinase	15.8477	3.97407	0.675235	5.88546	3.96947e-09	2.68266e-08
TGME49_224830	hypothetical protein	264.305	0.866259	0.147375	5.87792	4.1546e-09	2.80534e-08
TGME49_234380	hypothetical protein	3234.76	-0.987602	0.168077	-5.87588	4.20593e-09	2.83754e-08
TGME49_232450	SWI2/SNF2-containing protein RAD54	327.594	-0.990629	0.168647	-5.87397	4.25488e-09	2.86809e-08
TGME49_309570	DEAD/DEAH box helicase domain-containing protein	641.007	0.740553	0.126087	5.87335	4.27077e-09	2.87631e-08
TGME49_301000	methyltransferase	39.3992	2.00285	0.341426	5.86613	4.46095e-09	3.00181e-08
TGME49_240285	hypothetical protein	15.867	4.48489	0.766091	5.85425	4.79157e-09	3.22151e-08
TGME49_221460	phosphoglycerate mutase family protein	703.079	-0.866645	0.148121	-5.85091	4.88892e-09	3.28413e-08
TGME49_205360	hypothetical protein	906.42	-1.63771	0.280079	-5.8473	4.99615e-09	3.35327e-08
TGME49_267750	hypothetical protein	1318.37	0.609791	0.104387	5.84167	5.16814e-09	3.46572e-08
TGME49_274140	hypothetical protein	17.5258	5.4152	0.927329	5.83956	5.23381e-09	3.50674e-08
TGME49_306370	hypothetical protein	172.724	-1.44713	0.248094	-5.833	5.444e-09	3.64444e-08
TGME49_286600	hypothetical protein	2880.49	-0.808352	0.138638	-5.83069	5.52001e-09	3.69216e-08
TGME49_295990	ubiquitin conjugating enzyme E2, putative	881.493	-0.618386	0.106068	-5.83007	5.54027e-09	3.70253e-08
TGME49_224710	hypothetical protein	79.7369	1.66077	0.28499	5.82748	5.6271e-09	3.75734e-08
TGME49_226860	SAG-related sequence SRS67	2460.37	-1.04663	0.179614	-5.82712	5.63929e-09	3.76226e-08
TGME49_253120	mandelonitrile lyase, putative	44.3199	2.13002	0.365867	5.82185	5.82006e-09	3.87954e-08
TGME49_295935	KRUF family protein	6605.04	0.527678	0.0906581	5.82053	5.8661e-09	3.90689e-08
TGME49_253140	hypothetical protein	407.797	-1.1271	0.193829	-5.81491	6.06673e-09	4.03687e-08
TGME49_263750	hypothetical protein	1062.31	0.635208	0.10924	5.81477	6.07161e-09	4.03687e-08
TGME49_254350	endo-1,3(4)-beta-glucanase	17.7403	5.42607	0.933264	5.81408	6.09676e-09	4.05014e-08
TGME49_216130	ubiquitin conjugating enzyme E2, putative	768.353	-1.05459	0.181592	-5.80748	6.34188e-09	4.20939e-08
TGME49_297488	hypothetical protein	446.659	-1.18099	0.20347	-5.80425	6.4653e-09	4.28766e-08
TGME49_231625	hypothetical protein	263.759	-0.912978	0.157304	-5.80392	6.47818e-09	4.29255e-08
TGME49_285870	SAG-related sequence SRS20A	2173.62	-0.91348	0.157489	-5.8003	6.61981e-09	4.38267e-08
TGME49_239300	hypothetical protein	400.019	-1.30161	0.224998	-5.78501	7.2506e-09	4.79622e-08
TGME49_297380	hypothetical protein	20.7404	7.14781	1.23583	5.78383	7.30199e-09	4.82612e-08
TGME49_288990	hypothetical protein	298.008	0.857631	0.148293	5.78334	7.32306e-09	4.83595e-08
TGME49_263660	hypothetical protein	88.7004	-1.38229	0.239085	-5.78158	7.40012e-09	4.8827e-08
TGME49_265542	protein phosphatase 2C domain-containing protein	18.3526	3.12592	0.541232	5.77557	7.66927e-09	5.05602e-08
TGME49_312970	hypothetical protein	15.7259	3.58256	0.6216	5.76345	8.24118e-09	5.42846e-08
TGME49_249770	Nmda1 protein	311.17	1.18652	0.20607	5.75784	8.51956e-09	5.60709e-08
TGME49_311260	myosin light chain MLC1, putative	665.772	-1.01325	0.176002	-5.75701	8.56192e-09	5.63022e-08
TGME49_217430	protease inhibitor PI1	294.901	-1.03839	0.180514	-5.7524	8.7984e-09	5.78085e-08
TGME49_235560	hypothetical protein	211.393	0.973652	0.1693	5.75104	8.8695e-09	5.82266e-08
TGME49_321710	hypothetical protein	15.7206	4.81595	0.838275	5.74508	9.18802e-09	6.02669e-08
TGME49_248870	SNARE associated Golgi protein	436.999	-0.942325	0.164059	-5.74381	9.25694e-09	6.0668e-08
TGME49_278930	Tubulin-tyrosine ligase family protein	275.991	0.985793	0.171655	5.74287	9.30827e-09	6.09531e-08
TGME49_239510	hypothetical protein	17.2513	3.70612	0.645764	5.73912	9.51697e-09	6.22675e-08
TGME49_254420	phospholipase, patatin family protein	286.628	-0.833891	0.14532	-5.73831	9.56261e-09	6.25137e-08
TGME49_270670	hypothetical protein	99.8328	1.52381	0.265877	5.73128	9.96738e-09	6.50617e-08
TGME49_301350	SNARE associated protein	166.691	1.60854	0.280661	5.73125	9.96907e-09	6.50617e-08
TGME49_277260	hypothetical protein	2140.23	-1.25857	0.219994	-5.72093	1.05945e-08	6.90858e-08
TGME49_325800	EGF family domain-containing protein	226.083	-1.48005	0.258811	-5.71864	1.0738e-08	6.99632e-08
TGME49_262630	hypothetical protein	229.229	0.828954	0.145104	5.71281	1.11125e-08	7.23427e-08
TGME49_312940	hypothetical protein	1773.22	-1.25029	0.218926	-5.71105	1.12283e-08	7.30352e-08
TGME49_210235	hypothetical protein	20.1611	-4.59369	0.80467	-5.70879	1.13782e-08	7.39488e-08
TGME49_276810	hypothetical protein	37.2337	1.99966	0.350583	5.70382	1.17155e-08	7.60777e-08
TGME49_247850	hypothetical protein	14.7131	4.39171	0.769988	5.70361	1.17297e-08	7.61065e-08
TGME49_218290	WD domain, G-beta repeat-containing protein	23.3475	3.09296	0.54237	5.70267	1.17945e-08	7.64632e-08
TGME49_239520	hypothetical protein	14.9184	4.39961	0.772328	5.69656	1.22252e-08	7.91896e-08
TGME49_257572	hypothetical protein	622.377	0.949112	0.166628	5.69599	1.22659e-08	7.93876e-08
TGME49_241165	hypothetical protein	49.2023	-2.31781	0.407012	-5.6947	1.23592e-08	7.99249e-08
TGME49_296015	hypothetical protein	591.508	-1.03066	0.18108	-5.69175	1.25746e-08	8.12504e-08
TGME49_213610	hypothetical protein	3796.58	0.873605	0.153559	5.68906	1.27741e-08	8.24711e-08
TGME49_308093	rhoptry kinase family protein (incomplete catalytic triad)	2350.46	-1.79096	0.31495	-5.68649	1.29675e-08	8.36504e-08
TGME49_320490	N-acyl-phosphatidylethanolamine-hydrolyzing phospholipase D family protein	4476.67	0.68352	0.120306	5.68151	1.33514e-08	8.60557e-08
TGME49_305820	SGS domain-containing protein	355.056	0.764129	0.134543	5.67942	1.35152e-08	8.70394e-08
TGME49_272200	AGC kinase	17.6508	5.38992	0.949484	5.67668	1.37337e-08	8.83739e-08
TGME49_249290	hypothetical protein	39.5652	2.03768	0.359194	5.67293	1.40374e-08	9.02536e-08
TGME49_209050	Tyrosine kinase-like (TKL) protein	1004.23	-0.737747	0.130128	-5.66937	1.43321e-08	9.20083e-08
TGME49_258770	polypeptide n-acetylgalactosaminyltransferase 12, putative	938.693	-0.684156	0.120676	-5.66935	1.43339e-08	9.20083e-08
TGME49_259150	hypothetical protein	15.6423	3.41321	0.602217	5.66775	1.44688e-08	9.27976e-08
TGME49_237100	RAP domain-containing protein	289.821	0.758374	0.133811	5.66748	1.4491e-08	9.28635e-08
TGME49_254630	CMGC kinase	741.343	-0.887324	0.156603	-5.66609	1.46096e-08	9.35472e-08
TGME49_251170	KRUF family protein	366.22	1.04324	0.184226	5.66285	1.48883e-08	9.52531e-08
TGME49_263060	Proteasome/cyclosome repeat-containing protein	1803.24	-0.528372	0.0933457	-5.66038	1.51035e-08	9.65509e-08
TGME49_240830	hydrolase, alpha/beta fold family protein	227.711	0.894715	0.158111	5.65876	1.52467e-08	9.73066e-08
TGME49_253370	hypothetical protein	991.55	-1.10567	0.195389	-5.65879	1.52441e-08	9.73066e-08
TGME49_288510	ubiquitin carboxyl-terminal hydrolase	432.231	0.746388	0.131904	5.65857	1.52636e-08	9.73351e-08
TGME49_257560	WD domain, G-beta repeat-containing protein	429.595	0.805026	0.142295	5.65745	1.53639e-08	9.78948e-08
TGME49_287970	hypothetical protein	1232.76	-1.20024	0.212159	-5.65726	1.53806e-08	9.79209e-08
TGME49_308960	ATPase, AAA family protein	18.812	2.94109	0.520078	5.65509	1.55763e-08	9.90859e-08
TGME49_267070	aquaporin 2	1086.63	-0.947346	0.167597	-5.65253	1.58107e-08	1.00495e-07
TGME49_206630	hypothetical protein	789.929	0.741105	0.13112	5.65213	1.58468e-08	1.00643e-07
TGME49_224990	hypothetical protein	781.094	0.808838	0.143155	5.65008	1.60376e-08	1.01771e-07
TGME49_253760	hypothetical protein	37.322	2.02578	0.358654	5.64827	1.62071e-08	1.02763e-07
TGME49_241880	3'5'-cyclic nucleotide phosphodiesterase domain-containing protein	1874.59	1.07205	0.190007	5.64219	1.67896e-08	1.0637e-07
TGME49_242240	rhoptry kinase family protein ROP19A	268.946	-1.09751	0.194538	-5.64162	1.68453e-08	1.06637e-07
TGME49_244190	hypothetical protein	2801.13	-0.546726	0.0969891	-5.63699	1.7305e-08	1.09458e-07
TGME49_219738	hypothetical protein	808.384	1.07012	0.189935	5.63417	1.75902e-08	1.11172e-07
TGME49_312440	hypothetical protein	16.5554	5.29871	0.94065	5.63303	1.77069e-08	1.11819e-07
TGME49_224050	AP2 domain transcription factor AP2X-4	857.787	-0.598414	0.106475	-5.62021	1.90724e-08	1.20344e-07
TGME49_214560	hypothetical protein	1270.42	0.654318	0.116433	5.61969	1.91298e-08	1.20609e-07
TGME49_263380	Dullard family phosphatase domain-containing protein	18.6024	6.99526	1.24488	5.61924	1.91798e-08	1.20826e-07
TGME49_223920	rhoptry neck protein RON3	4757.33	-1.17564	0.209298	-5.61704	1.94252e-08	1.22273e-07
TGME49_286510	hypothetical protein	314.653	-0.830572	0.147924	-5.61486	1.96718e-08	1.23726e-07
TGME49_259940	hypothetical protein	3057.85	-0.546166	0.0972862	-5.61401	1.97686e-08	1.24235e-07
TGME49_207400	hypothetical protein	2555.75	-0.890243	0.158627	-5.61218	1.9979e-08	1.25355e-07
TGME49_207410	tetratricopeptide repeat-containing protein	19.6514	2.85275	0.508306	5.61226	1.99702e-08	1.25355e-07
TGME49_315810	tRNA nucleotidyltransferase/poly(A) polymerase family protein	796.312	0.609938	0.108701	5.61117	2.00958e-08	1.25987e-07
TGME49_289110	hypothetical protein	312.959	0.765576	0.136511	5.60814	2.04512e-08	1.28111e-07
TGME49_200375	hypothetical protein	506.111	1.16929	0.20851	5.60784	2.04872e-08	1.28234e-07
TGME49_246450	hypothetical protein	609.25	-0.878867	0.156729	-5.60756	2.05194e-08	1.28333e-07
TGME49_226950	IgA-specific metalloendopeptidase	1026.01	1.25479	0.223856	5.60533	2.07855e-08	1.29893e-07
TGME49_226690	hypothetical protein	405.192	-0.906398	0.161743	-5.60394	2.09535e-08	1.30838e-07
TGME49_329300	hypothetical protein	16.0327	3.79576	0.677994	5.59852	2.16191e-08	1.34886e-07
TGME49_300200	histone H2AZ	10361.9	-0.977737	0.174707	-5.59643	2.18811e-08	1.36411e-07
TGME49_271460	protein c14orf29, putative	536.167	-0.831819	0.148658	-5.59552	2.19964e-08	1.37021e-07
TGME49_268730	glutaredoxin-related protein	270.888	-0.795573	0.142372	-5.58797	2.29739e-08	1.42996e-07
TGME49_270190	protein phosphatase 2C domain-containing protein	454.686	-0.780101	0.139823	-5.57921	2.41617e-08	1.50269e-07
TGME49_291010	hypothetical protein	233.39	0.809281	0.145133	5.57613	2.45934e-08	1.52832e-07
TGME49_254365	phosphatidate cytidylyltransferase	937.199	-0.972867	0.17463	-5.57101	2.53273e-08	1.57267e-07
TGME49_297160	hypothetical protein	332.733	-0.792485	0.142263	-5.57055	2.53944e-08	1.57558e-07
TGME49_243680	dihydrodipicolinate reductase	79.9934	1.41128	0.253566	5.56572	2.61065e-08	1.61848e-07
TGME49_213400	zinc finger (CCCH type) motif-containing protein	551.013	-0.62921	0.113095	-5.56357	2.64311e-08	1.6373e-07
TGME49_209200	hypothetical protein	712.236	-0.613735	0.110377	-5.56035	2.69228e-08	1.66643e-07
TGME49_248630	actin-related protein ARP1	444.087	-0.897216	0.161374	-5.55985	2.70006e-08	1.66992e-07
TGME49_255190	myosin C	2528.18	-0.613116	0.110308	-5.5582	2.72565e-08	1.68442e-07
TGME49_222400	hypothetical protein	2069.54	0.514036	0.0925082	5.55665	2.75005e-08	1.69815e-07
TGME49_239290	hypothetical protein	228.191	-1.22559	0.22065	-5.55445	2.78488e-08	1.7183e-07
TGME49_261018	kelch repeat-containing protein	11.669	7.27732	1.31036	5.55368	2.79722e-08	1.72455e-07
TGME49_206490	ICE family protease (caspase) p20 domain-containing protein	564.477	0.654093	0.117814	5.5519	2.8258e-08	1.74079e-07
TGME49_309560	nmda receptor glutamate-binding chain	5393.53	-0.589564	0.106203	-5.55129	2.83567e-08	1.74549e-07
TGME49_268430	hypothetical protein	359.121	-0.789108	0.142183	-5.54993	2.85791e-08	1.7578e-07
TGME49_242790	trichohyalin, putative	649.474	-1.00292	0.180997	-5.54109	3.00601e-08	1.84743e-07
TGME49_234990	hypothetical protein	919.966	0.723793	0.13065	5.53993	3.02586e-08	1.85816e-07
TGME49_219240	Peptidyl-tRNA hydrolase PTH2 domain-containing protein	225.863	-1.17659	0.212563	-5.53523	3.10828e-08	1.90651e-07
TGME49_219370	hypothetical protein	20.0012	2.60693	0.470977	5.53516	3.10948e-08	1.90651e-07
TGME49_204340	hypothetical protein	4940.11	0.506367	0.0915507	5.53101	3.184e-08	1.95067e-07
TGME49_312480	uracil phosphoribosyltransferase FUR1, putative	1245.47	0.881286	0.159454	5.52689	3.25954e-08	1.99538e-07
TGME49_248940	hypothetical protein	624.666	0.956719	0.173147	5.52546	3.28618e-08	2.01011e-07
TGME49_247530	hypothetical protein	1629.29	-0.974739	0.176416	-5.52524	3.29029e-08	2.01105e-07
TGME49_257360	hypothetical protein	182.868	1.06013	0.191966	5.52246	3.34288e-08	2.04159e-07
TGME49_254570	hypothetical protein	1562.07	0.623572	0.112964	5.52012	3.38778e-08	2.06739e-07
TGME49_216200	hypothetical protein	23.3789	3.26991	0.592532	5.51854	3.41828e-08	2.08438e-07
TGME49_321510	hypothetical protein	50.4607	2.19622	0.398261	5.51453	3.49705e-08	2.13074e-07
TGME49_247260	hypothetical protein	29.2436	2.55065	0.462722	5.51227	3.54226e-08	2.1566e-07
TGME49_258832	Vps52 / Sac2 family protein	238.083	-0.926355	0.168077	-5.5115	3.55779e-08	2.16437e-07
TGME49_204880	hypothetical protein	515.513	-0.848869	0.154076	-5.50941	3.60038e-08	2.18857e-07
TGME49_251640	ubiquitin-conjugating enzyme subfamily protein	239.944	-1.11683	0.202731	-5.50896	3.60968e-08	2.19251e-07
TGME49_243700	hypothetical protein	47.2196	1.80796	0.328382	5.50566	3.67798e-08	2.23226e-07
TGME49_208310	hypothetical protein	567.671	0.790919	0.143681	5.50467	3.69868e-08	2.24134e-07
TGME49_312100	plasma membrane-type Ca(2+)-ATPase A1 PMCAA1	1752.32	-1.19578	0.217225	-5.5048	3.69598e-08	2.24134e-07
TGME49_201690	BT1 family protein	117.62	-1.06689	0.193909	-5.50202	3.75468e-08	2.27351e-07
TGME49_315980	EREBP-4 family protein	310.74	-0.934198	0.169847	-5.50023	3.79295e-08	2.29489e-07
TGME49_308810	rhoptry neck protein RON9	1560.97	-1.17547	0.213771	-5.49873	3.82547e-08	2.31278e-07
TGME49_233300	RhoGAP domain-containing protein	288.023	-0.855098	0.155784	-5.48898	4.0426e-08	2.44215e-07
TGME49_239610	hypothetical protein	504.727	0.620035	0.113071	5.48357	4.16822e-08	2.51609e-07
TGME49_228230	hypothetical protein	3529.03	-0.938596	0.171218	-5.48187	4.20864e-08	2.53853e-07
TGME49_281930	SAG-related sequence SRS39	155.856	0.967428	0.176505	5.48102	4.2288e-08	2.54872e-07
TGME49_251930	enoyl-acyl carrier reductase ENR	1191.76	0.541493	0.0988124	5.48001	4.25301e-08	2.56133e-07
TGME49_207230	hypothetical protein	778.979	0.760538	0.138877	5.47633	4.34231e-08	2.61309e-07
TGME49_236790	hypothetical protein	187.825	-0.910372	0.166339	-5.47298	4.42536e-08	2.66102e-07
TGME49_219820	polyubiquitin UbC, putative	1250.07	-0.601878	0.110121	-5.46561	4.61322e-08	2.77184e-07
TGME49_283780	glucose-6-phosphate isomerase GPI	4234.77	0.716187	0.131203	5.45863	4.79826e-08	2.8808e-07
TGME49_225560	hypothetical protein	4148.07	-1.07664	0.197395	-5.45423	4.91847e-08	2.94843e-07
TGME49_300990	Toxoplasma gondii family C protein	19.9918	3.16322	0.579949	5.45431	4.91646e-08	2.94843e-07
TGME49_254470	hypothetical protein	3419.72	-0.72589	0.133117	-5.45301	4.95248e-08	2.96654e-07
TGME49_237880	hypothetical protein	6843.5	-1.15401	0.211731	-5.45036	5.02676e-08	3.00873e-07
TGME49_288420	hypothetical protein	816.233	-0.858123	0.15748	-5.44908	5.06311e-08	3.02816e-07
TGME49_224150	hypothetical protein	143.039	-1.01752	0.186744	-5.44873	5.07302e-08	3.03176e-07
TGME49_263580	bromodomain-containing protein	730.378	-0.566733	0.104236	-5.43703	5.41774e-08	3.23529e-07
TGME49_316710	hypothetical protein	1027.99	-0.996956	0.183399	-5.43599	5.44942e-08	3.25172e-07
TGME49_300240	syntaxin 6, n-terminal protein	190.598	-1.06514	0.196169	-5.4297	5.64497e-08	3.36584e-07
TGME49_311320	hypothetical protein	161.115	-1.10166	0.202916	-5.42916	5.66195e-08	3.37081e-07
TGME49_320020	transporter, major facilitator family protein	5733.14	-0.499655	0.0920301	-5.42926	5.65895e-08	3.37081e-07
TGME49_305890	hypothetical protein	17.0392	3.14191	0.578881	5.42755	5.71314e-08	3.39869e-07
TGME49_270510	asparaginyl-tRNA synthetase (NOB+tRNA synthase)	6994.98	-0.530706	0.0978629	-5.42295	5.86227e-08	3.48474e-07
TGME49_215360	hypothetical protein	515.367	-0.932187	0.17195	-5.42128	5.91745e-08	3.51487e-07
TGME49_251460	hypothetical protein	540.373	-0.666736	0.123192	-5.41217	6.22664e-08	3.69571e-07
TGME49_205170	hypothetical protein	2778.02	1.15764	0.214407	5.39926	6.69168e-08	3.9687e-07
TGME49_292100	2-oxoisovalerate dehydrogenase subunit alpha, putative	487.81	-0.701546	0.129958	-5.39825	6.72929e-08	3.98797e-07
TGME49_281430	protein kinase, putative	300.671	-0.751443	0.139272	-5.39551	6.83308e-08	4.04641e-07
TGME49_224520	alveolin domain containing intermediate filament IMC8	1144.08	-0.956287	0.17731	-5.39332	6.9169e-08	4.09294e-07
TGME49_223960	ubiquitin interaction motif family protein	781.706	-0.665911	0.123494	-5.39224	6.95849e-08	4.11442e-07
TGME49_291930	RNA recognition motif-containing protein	5535.55	0.706096	0.130965	5.39149	6.98746e-08	4.12842e-07
TGME49_202400	calcium binding egf domain-containing protein	15.0899	3.1955	0.593052	5.38822	7.11577e-08	4.20105e-07
TGME49_220540	hypothetical protein	129.991	-1.18105	0.219393	-5.38327	7.31459e-08	4.31516e-07
TGME49_240730	hypothetical protein	217.044	-1.08979	0.202474	-5.3824	7.34984e-08	4.33268e-07
TGME49_235690	hypothetical protein	3188.52	-1.21516	0.225795	-5.3817	7.37846e-08	4.34627e-07
TGME49_288475	hypothetical protein	19.081	2.6905	0.500164	5.37925	7.47982e-08	4.40265e-07
TGME49_309980	dynein heavy chain family protein	855.38	0.661313	0.122948	5.3788	7.49844e-08	4.41028e-07
TGME49_225010	hypothetical protein	760.842	-0.673641	0.125508	-5.36732	7.99166e-08	4.69683e-07
TGME49_271780	Filamin/ABP280 repeat-containing protein	356.199	-1.40661	0.26264	-5.35565	8.52472e-08	5.00635e-07
TGME49_258780	OTU family cysteine protease	434.138	-0.966641	0.180538	-5.35424	8.59172e-08	5.0419e-07
TGME49_200295	hypothetical protein	78.8946	1.6065	0.300069	5.35376	8.61461e-08	5.05091e-07
TGME49_289630	microneme protein MIC16	1135.73	-0.631157	0.117893	-5.35364	8.62004e-08	5.05091e-07
TGME49_283510	hypothetical protein	1851.13	-0.520179	0.097246	-5.34911	8.83885e-08	5.17524e-07
TGME49_222060	hypothetical protein	140.682	1.13042	0.21135	5.3486	8.86385e-08	5.18598e-07
TGME49_201880	hypothetical protein	1780.52	-0.939792	0.175882	-5.3433	9.12709e-08	5.332e-07
TGME49_297492	hypothetical protein	525.514	-0.726174	0.135902	-5.34337	9.12341e-08	5.332e-07
TGME49_204070	YT521-B family protein	1410.3	0.856707	0.160397	5.34118	9.23439e-08	5.39065e-07
TGME49_204060	SNARE domain-containing protein	605.263	0.594962	0.111414	5.34011	9.28899e-08	5.41846e-07
TGME49_212110	histone lysine demethylase JMJD5	176.673	1.24929	0.234086	5.33689	9.45556e-08	5.51151e-07
TGME49_228180	cytochrome C oxidase assembly factor COX15, putative	564.319	0.744874	0.139623	5.33488	9.56084e-08	5.56629e-07
TGME49_287450	hypothetical protein	33.2243	2.48235	0.46531	5.33482	9.56382e-08	5.56629e-07
TGME49_247390	ATPase, AAA family protein	340.257	0.950577	0.178328	5.3305	9.79446e-08	5.69627e-07
TGME49_315270	hypothetical protein	2546.83	0.522474	0.0981113	5.32532	1.00774e-07	5.85645e-07
TGME49_292390	KRUF family protein	15.3099	3.40083	0.640231	5.31188	1.08498e-07	6.30065e-07
TGME49_217460	glutaminyl-tRNA synthetase (GlnRS)	1960.58	-0.485067	0.0913979	-5.3072	1.11323e-07	6.45991e-07
TGME49_247000	tetratricopeptide repeat-containing protein	1721.44	0.487249	0.0918973	5.3021	1.14477e-07	6.63797e-07
TGME49_239090	SAG-related sequence SRS23	105.295	-1.16435	0.219768	-5.29811	1.1701e-07	6.77982e-07
TGME49_212075	hypothetical protein	9.15763	6.95405	1.3133	5.29512	1.1894e-07	6.88138e-07
TGME49_246070	SAG-related sequence SRS56	26.7101	2.07017	0.390956	5.29515	1.18917e-07	6.88138e-07
TGME49_229730	hypothetical protein	16.2703	3.46563	0.654696	5.2935	1.19995e-07	6.93732e-07
TGME49_310760	protein phosphatase 2C domain-containing protein	472.678	-0.712083	0.134564	-5.29177	1.21139e-07	6.99827e-07
TGME49_277060	hypothetical protein	14.1402	3.41851	0.646262	5.28966	1.22541e-07	7.074e-07
TGME49_313840	hypothetical protein	23.6177	2.43541	0.460482	5.28882	1.23109e-07	7.10152e-07
TGME49_225120	hypothetical protein	4913.55	-0.612394	0.115867	-5.28533	1.25476e-07	7.23275e-07
TGME49_253600	hypothetical protein	431.877	-0.965383	0.182691	-5.28424	1.26229e-07	7.27074e-07
TGME49_296121	hypothetical protein	2175.11	1.91703	0.362823	5.28365	1.26635e-07	7.28873e-07
TGME49_276980	hypothetical protein	194.937	1.05436	0.199602	5.28228	1.27583e-07	7.3379e-07
TGME49_235010	hypothetical protein	17.9132	2.6721	0.506271	5.278	1.306e-07	7.50589e-07
TGME49_207100	hypothetical protein	623.594	1.09248	0.207054	5.27632	1.31803e-07	7.56948e-07
TGME49_275420	histone lysine-specific demethylase LSD1/BHC110/KDMA1A	858.52	1.02444	0.194201	5.27515	1.32645e-07	7.61218e-07
TGME49_223790	hypothetical protein	876.839	-0.657841	0.124809	-5.2708	1.35832e-07	7.78939e-07
TGME49_233792	hypothetical protein	30.3577	-2.2957	0.435634	-5.26979	1.36579e-07	7.82647e-07
TGME49_291030	zinc finger, C3HC4 type (RING finger) domain-containing protein	331.843	-0.720239	0.136772	-5.26598	1.39446e-07	7.98487e-07
TGME49_244560	heat shock protein 90, putative	15554	0.604449	0.114798	5.26532	1.39943e-07	8.00742e-07
TGME49_269780	ADP-ribosylation factor, putative	191.359	-1.00488	0.190872	-5.2647	1.40422e-07	8.02895e-07
TGME49_268580	hypothetical protein	585.52	0.784889	0.14915	5.2624	1.4219e-07	8.12412e-07
TGME49_277910	thrombospondin type 1 domain-containing protein	829.732	-0.559492	0.106544	-5.25129	1.5104e-07	8.62345e-07
TGME49_230980	myosin I	1975.09	1.07994	0.205727	5.24939	1.52604e-07	8.70634e-07
TGME49_300290	SNARE domain-containing protein	188.374	-1.28442	0.24481	-5.24662	1.54918e-07	8.83193e-07
TGME49_269690	hypothetical protein	2372.28	0.480406	0.0915848	5.24548	1.55875e-07	8.87997e-07
TGME49_246590	hypothetical protein	234.542	-0.826143	0.157505	-5.24519	1.56119e-07	8.88741e-07
TGME49_217050	ADA2-A transcriptional co-activator SAGA component	1331.12	0.572585	0.109173	5.24474	1.56506e-07	8.90291e-07
TGME49_280500	inorganic anion transporter, sulfate permease (SulP) family protein	17.9625	3.18061	0.606538	5.24388	1.57236e-07	8.93793e-07
TGME49_234190	serine hydroxymethyltransferase 2, putative	1913.97	-0.522246	0.0996156	-5.24261	1.58321e-07	8.99307e-07
TGME49_208710	DNA/RNA non-specific endonuclease	346.34	0.678216	0.129429	5.24005	1.60531e-07	9.11194e-07
TGME49_225098	hypothetical protein	17.2621	2.98777	0.570667	5.23557	1.64473e-07	9.32889e-07
TGME49_239752	hypothetical protein	2102.89	-0.500219	0.0955944	-5.23272	1.67031e-07	9.46714e-07
TGME49_305030	kinase, pfkB family protein	459.674	-0.709754	0.135704	-5.23015	1.69372e-07	9.59285e-07
TGME49_232040	hypothetical protein	101.629	-1.12437	0.215036	-5.22874	1.70672e-07	9.65943e-07
TGME49_312520	tRNA dimethylallyltransferase	241.863	0.857909	0.164083	5.22852	1.70875e-07	9.6639e-07
TGME49_217540	RNA recognition motif-containing protein	1880.27	0.50589	0.096896	5.22095	1.78004e-07	1.00598e-06
TGME49_202255	hypothetical protein	36.3318	-1.96285	0.376215	-5.21736	1.81494e-07	1.02422e-06
TGME49_270210	kinesin motor domain-containing protein	58.145	1.60111	0.306876	5.21746	1.81393e-07	1.02422e-06
TGME49_285920	hypothetical protein	11.6221	-6.688	1.28244	-5.21507	1.83748e-07	1.03619e-06
TGME49_224030	hypothetical protein	435.609	0.690011	0.13234	5.21393	1.84882e-07	1.04183e-06
TGME49_212200	hypothetical protein	486.109	-0.755693	0.145067	-5.20926	1.89597e-07	1.06763e-06
TGME49_289980	HAD hydrolase, family IIA protein	989.509	-0.600378	0.11531	-5.20666	1.92268e-07	1.08189e-06
TGME49_260390	hypothetical protein	541.291	0.602006	0.115818	5.19787	2.01584e-07	1.13349e-06
TGME49_214760	erythronate-4-phosphate dehydrogenase domain-containing protein	91.4598	-1.28262	0.24706	-5.19154	2.08563e-07	1.17189e-06
TGME49_268610	hypothetical protein	714.652	0.61021	0.117575	5.18998	2.10315e-07	1.18088e-06
TGME49_282230	sulfate adenylyltransferase/adenylylsulfate kinase	15.8146	5.8666	1.13052	5.18931	2.11071e-07	1.18427e-06
TGME49_309040	hypothetical protein	1737.95	-0.623201	0.120099	-5.18907	2.11348e-07	1.18497e-06
TGME49_252190	KRUF family protein	872.69	1.39578	0.269258	5.18381	2.17404e-07	1.21718e-06
TGME49_257810	hypothetical protein	9.00557	6.89699	1.33045	5.18394	2.17248e-07	1.21718e-06
TGME49_280810	hypothetical protein	181.304	-0.892909	0.172282	-5.18284	2.18537e-07	1.22265e-06
TGME49_292110	formate/nitrite transporter protein	246.827	-0.910823	0.175827	-5.18021	2.21637e-07	1.2391e-06
TGME49_297280	hypothetical protein	12.7059	4.49716	0.868617	5.17738	2.25027e-07	1.25716e-06
TGME49_205730	hypothetical protein	370.973	-0.885366	0.171017	-5.17705	2.25419e-07	1.25844e-06
TGME49_263760	hypothetical protein	193.244	0.819675	0.158343	5.17659	2.25975e-07	1.26064e-06
TGME49_216710	transporter, major facilitator family protein	22.148	2.29893	0.444152	5.176	2.26689e-07	1.26372e-06
TGME49_310020	hypothetical protein	72.5379	-2.64286	0.510797	-5.17399	2.29146e-07	1.27651e-06
TGME49_214800	hypothetical protein	276.087	0.732266	0.141588	5.1718	2.31854e-07	1.29067e-06
TGME49_239365	hypothetical protein	13.8631	3.19931	0.618655	5.1714	2.32348e-07	1.2925e-06
TGME49_273720	hypothetical protein	414.741	-0.657191	0.127137	-5.16917	2.35137e-07	1.30708e-06
TGME49_240060	hypothetical protein	3194.13	-0.501035	0.0970498	-5.16265	2.43473e-07	1.35245e-06
TGME49_257685	hypothetical protein	1190.44	-0.830403	0.160996	-5.1579	2.49731e-07	1.38623e-06
TGME49_273400	hypothetical protein	138.065	-1.06358	0.206248	-5.15681	2.51198e-07	1.39338e-06
TGME49_293490	hypothetical protein	180.66	0.847655	0.164401	5.15601	2.52266e-07	1.39831e-06
TGME49_265080	Tubulin-tyrosine ligase family protein	605.496	-1.12292	0.217839	-5.15481	2.53891e-07	1.40632e-06
TGME49_241175	hypothetical protein	77.073	-1.60411	0.311296	-5.15302	2.56324e-07	1.41878e-06
TGME49_254840	tetratricopeptide repeat-containing protein	83.4283	1.25179	0.242997	5.15146	2.58463e-07	1.42961e-06
TGME49_310910	WD domain, G-beta repeat-containing protein	628.485	1.00171	0.194484	5.15059	2.59668e-07	1.43526e-06
TGME49_315730	apical membrane antigen 1 protein	13.0873	4.94007	0.959194	5.15023	2.60169e-07	1.43701e-06
TGME49_221620	beta-tubulin, putative	5455.65	-0.88608	0.172206	-5.14548	2.66843e-07	1.47283e-06
TGME49_244240	hypothetical protein	163.019	-0.943402	0.18347	-5.14199	2.71843e-07	1.49937e-06
TGME49_216435	hypothetical protein	1188.68	0.949135	0.184601	5.14155	2.72487e-07	1.50185e-06
TGME49_245752	WD domain, G-beta repeat-containing protein	15.9773	2.90081	0.564288	5.14066	2.73774e-07	1.50788e-06
TGME49_306300	hypothetical protein	1653.16	1.16927	0.227752	5.13395	2.83717e-07	1.56155e-06
TGME49_209030	actin ACT1	20706.3	-0.88402	0.172265	-5.13173	2.87087e-07	1.57898e-06
TGME49_259960	Nucleoside-diphosphatase	13.1479	6.47538	1.26212	5.13055	2.88893e-07	1.58779e-06
TGME49_286180	tRNA ligases class I (M) protein	359.472	0.836593	0.163194	5.12636	2.9539e-07	1.62236e-06
TGME49_319870	ubiquitin-conjugating enzyme subfamily protein	2937.82	-0.853921	0.166646	-5.12417	2.98849e-07	1.6402e-06
TGME49_203800	hypothetical protein	38.5621	1.91253	0.373304	5.12325	3.0031e-07	1.64706e-06
TGME49_268820	hypothetical protein	15.1272	3.19192	0.623204	5.12178	3.02661e-07	1.65879e-06
TGME49_301160	SAG-related sequence SRS19C	238.194	0.960587	0.187648	5.1191	3.07002e-07	1.68139e-06
TGME49_271037	hypothetical protein	311.289	1.93592	0.378727	5.11165	3.1936e-07	1.74785e-06
TGME49_247590	methyltransferase domain-containing protein	221.149	-0.817482	0.159995	-5.10942	3.23158e-07	1.7674e-06
TGME49_285290	hypothetical protein	597.402	-0.64941	0.127168	-5.1067	3.27838e-07	1.79174e-06
TGME49_253170	zinc carboxypeptidase, putative	887.792	1.09795	0.215044	5.10568	3.29608e-07	1.80015e-06
TGME49_242320	B-box zinc finger domain-containing protein	558.898	-0.968216	0.189706	-5.10377	3.32959e-07	1.81718e-06
TGME49_261540	DNA-directed RNA polymerase I RPAC2	341.241	-0.9363	0.183497	-5.10255	3.3511e-07	1.82764e-06
TGME49_270060	hypothetical protein	773.387	0.549558	0.10771	5.10219	3.35739e-07	1.82979e-06
TGME49_229280	hypothetical protein	779.649	-1.02177	0.200324	-5.10056	3.38654e-07	1.84439e-06
TGME49_218540	peptidase S15, putative	870.698	-0.756918	0.148456	-5.09861	3.4215e-07	1.86213e-06
TGME49_248370	prefoldin subunit 6, putative	168.054	1.0671	0.209593	5.09131	3.55599e-07	1.93397e-06
TGME49_310460	Rab6	746.592	-0.600093	0.118018	-5.08475	3.68116e-07	2.00066e-06
TGME49_244660	hypothetical protein	316.648	-1.28864	0.253572	-5.08195	3.73588e-07	2.02898e-06
TGME49_218720	calcium-dependent protein kinase CDPK6	850.885	-0.731413	0.144024	-5.0784	3.80628e-07	2.06577e-06
TGME49_222160	aldehyde dehydrogenase	379.696	0.841609	0.165741	5.07785	3.81722e-07	2.07027e-06
TGME49_314370	hypothetical protein	102.258	-1.1692	0.230348	-5.07579	3.85899e-07	2.09147e-06
TGME49_270100	oxidoreductase, aldo/keto reductase family protein	398.512	0.82251	0.162095	5.07423	3.89069e-07	2.10719e-06
TGME49_201850	WD domain, G-beta repeat-containing protein	35.892	2.21659	0.436996	5.07234	3.92952e-07	2.12674e-06
TGME49_258370	rhoptry kinase family protein ROP28	7.64985	6.68487	1.31838	5.07052	3.96737e-07	2.14573e-06
TGME49_213800	protein phosphatase 2b regulatory subunit, putative	1314.76	-0.929541	0.183419	-5.06785	4.02341e-07	2.17454e-06
TGME49_285710	hypothetical protein	839.791	0.668056	0.131826	5.0677	4.02654e-07	2.17472e-06
TGME49_206540	hypothetical protein	1388.2	0.641605	0.126742	5.06229	4.14241e-07	2.23576e-06
TGME49_231180	hypothetical protein	775.023	-0.913802	0.18069	-5.0573	4.25239e-07	2.29353e-06
TGME49_203600	hypothetical protein	4618.79	0.578202	0.11436	5.05597	4.28208e-07	2.30794e-06
TGME49_258690	5-aminolevulinic acid synthase domain-containing protein	1037.12	-0.628584	0.124347	-5.05508	4.30207e-07	2.31712e-06
TGME49_202650	hypothetical protein	337.63	-0.720616	0.142561	-5.05478	4.30892e-07	2.31921e-06
TGME49_231980	hypothetical protein	620.931	1.02606	0.203025	5.05387	4.32948e-07	2.32866e-06
TGME49_227960	PCI domain-containing protein	1187.31	-0.815721	0.161511	-5.05055	4.4054e-07	2.36786e-06
TGME49_267610	hypothetical protein	311.453	-1.29076	0.255666	-5.04863	4.44993e-07	2.39015e-06
TGME49_219730	hypothetical protein	1476.95	-0.483768	0.0958567	-5.04679	4.493e-07	2.41163e-06
TGME49_249540	hypothetical protein	1210.12	0.73616	0.145925	5.04478	4.54045e-07	2.43542e-06
TGME49_309160	IgA-specific metalloendopeptidase	228.399	-0.891345	0.176736	-5.04339	4.57365e-07	2.45154e-06
TGME49_272030	kelch repeat-containing protein	450.2	-0.747119	0.148158	-5.04273	4.58936e-07	2.45827e-06
TGME49_316520	1,4-alpha-glucan-branching enzyme	555.835	0.796264	0.158045	5.03821	4.69896e-07	2.51525e-06
TGME49_224932	hypothetical protein	12.3476	3.85878	0.76662	5.03349	4.81631e-07	2.57629e-06
TGME49_220400	actin depolymerizing factor ADF	8252.68	-1.18622	0.235772	-5.03123	4.87354e-07	2.60512e-06
TGME49_211450	hypothetical protein	470.453	0.752713	0.149754	5.02632	4.99968e-07	2.67072e-06
TGME49_258570	hypothetical protein	11.6921	3.74085	0.74431	5.02593	5.00993e-07	2.67436e-06
TGME49_288360	tryptophanyl-tRNA synthetase (TrpRS2)	8474.38	0.735182	0.146387	5.0222	5.10829e-07	2.725e-06
TGME49_313890	hypothetical protein	41.5007	-1.81423	0.361423	-5.01968	5.17563e-07	2.75904e-06
TGME49_283770	hypothetical protein	34.6583	2.42352	0.482895	5.01872	5.20165e-07	2.7706e-06
TGME49_306320	Myb family DNA-binding domain-containing protein	445.349	0.989526	0.197171	5.01862	5.20443e-07	2.7706e-06
TGME49_209810	hypothetical protein	12.5291	3.86774	0.77088	5.01731	5.24005e-07	2.78766e-06
TGME49_249620	histone deacetylase HDAC2	338.061	-0.882189	0.175889	-5.01559	5.28717e-07	2.81081e-06
TGME49_298980	RNA pseudouridine synthase superfamily protein	644.556	0.60704	0.121079	5.01359	5.34232e-07	2.8382e-06
TGME49_273280	hypothetical protein	110.553	-1.055	0.210663	-5.00799	5.50015e-07	2.92006e-06
TGME49_306350	variable surface lipoprotein	640.309	-0.812248	0.162256	-5.00597	5.55823e-07	2.94889e-06
TGME49_233770	calcium-translocating P-type ATPase, PMCA-type protein	29.7936	2.52699	0.50504	5.00355	5.62828e-07	2.98402e-06
TGME49_282200	ATPase, AAA family protein	15.1595	3.3305	0.665753	5.0026	5.65614e-07	2.99676e-06
TGME49_286160	non-specific serine/threonine protein kinase	1061.14	0.549943	0.109968	5.00094	5.70518e-07	3.02069e-06
TGME49_225550	phosphatidylserine decarboxylase	1468.92	0.494037	0.0988795	4.99636	5.84239e-07	3.09123e-06
TGME49_202730	hypothetical protein	316.959	-0.866782	0.173563	-4.99406	5.91228e-07	3.12609e-06
TGME49_207360	hypothetical protein	13.5354	5.6212	1.12575	4.9933	5.93563e-07	3.13631e-06
TGME49_261250	histone H2A1	92.0455	1.32727	0.265846	4.99263	5.95639e-07	3.14515e-06
TGME49_206650	zinc finger, c2h2 type domain-containing protein	21.527	2.35463	0.471922	4.98945	6.05507e-07	3.1951e-06
TGME49_309720	hypothetical protein	609.115	-0.639681	0.128223	-4.98881	6.07517e-07	3.20353e-06
TGME49_244180	microneme-like protein	103.541	-1.56706	0.314455	-4.98343	6.24666e-07	3.29173e-06
TGME49_225160	hypothetical protein	1358.73	-0.686151	0.137713	-4.98249	6.27715e-07	3.30557e-06
TGME49_219120	zinc finger (CCCH type) motif-containing protein	3390.63	0.900457	0.180809	4.98016	6.35331e-07	3.34217e-06
TGME49_226580	hypothetical protein	1140.43	-0.782646	0.157155	-4.9801	6.35523e-07	3.34217e-06
TGME49_257470	myosin J	796.328	-1.22062	0.245212	-4.97779	6.43143e-07	3.37997e-06
TGME49_294200	glucose-6-phosphate 1-dehydrogenase	6072.13	-0.597527	0.120055	-4.97711	6.45401e-07	3.38955e-06
TGME49_318210	hypothetical protein	543.843	0.668282	0.13429	4.97641	6.47735e-07	3.39952e-06
TGME49_268800	hypothetical protein	14.2885	3.77233	0.758194	4.97542	6.51074e-07	3.41474e-06
TGME49_215640	zinc finger, C3HC4 type (RING finger) domain-containing protein	883.789	-0.665953	0.133859	-4.97504	6.52335e-07	3.41906e-06
TGME49_244728	IQ calmodulin-binding motif domain-containing protein	24.8327	-2.36943	0.476364	-4.97399	6.55877e-07	3.43532e-06
TGME49_215785	rhoptry protein ROP2A	76.8518	-1.33128	0.267776	-4.97161	6.64002e-07	3.47554e-06
TGME49_237230	hypothetical protein	6959.68	-0.681235	0.137126	-4.96796	6.76623e-07	3.53923e-06
TGME49_231991	hypothetical protein	85.7369	-1.21835	0.245563	-4.96145	6.99682e-07	3.65739e-06
TGME49_217740	3-ketoacyl-(acyl-carrier-protein) reductase	794.845	-0.74527	0.150285	-4.95904	7.0841e-07	3.70053e-06
TGME49_241140	DEAD/DEAH box helicase domain-containing protein	329.795	0.728703	0.147037	4.95593	7.19848e-07	3.75776e-06
TGME49_269180	MIF4G domain-containing protein	3462.17	0.823822	0.166315	4.95338	7.29351e-07	3.80482e-06
TGME49_302050	elongation factor tu, apicoplast, putative	151.66	1.68944	0.341483	4.94738	7.52204e-07	3.92141e-06
TGME49_277810	hypothetical protein	16.9434	2.65704	0.537314	4.94505	7.6126e-07	3.96598e-06
TGME49_242110	rhoptry kinase family protein ROP38	12.7127	4.133	0.835985	4.94387	7.65882e-07	3.98739e-06
TGME49_223830	fasciclin domain-containing protein	12.2312	3.57292	0.722995	4.94184	7.73885e-07	4.02515e-06
TGME49_313440	hypothetical protein	3279.87	-0.482007	0.0975373	-4.94177	7.74166e-07	4.02515e-06
TGME49_320120	diadenosine tetraphosphatase family protein	244.605	-1.22232	0.247429	-4.94007	7.80936e-07	4.05764e-06
TGME49_320740	hypothetical protein	1512.66	-0.809232	0.163875	-4.9381	7.88887e-07	4.09622e-06
TGME49_301355	hypothetical protein	101.75	1.25849	0.255142	4.93251	8.11797e-07	4.21238e-06
TGME49_203875	hypothetical protein	208.214	1.81122	0.367415	4.92964	8.23826e-07	4.27195e-06
TGME49_270170	hypothetical protein	664.512	-0.579519	0.117566	-4.92931	8.25199e-07	4.27623e-06
TGME49_315600	MCM2/3/5 family protein	289.957	0.686098	0.139277	4.92614	8.38709e-07	4.34336e-06
TGME49_285690	notch (dsl) domain-containing protein	12.0911	4.37674	0.889156	4.92235	8.55101e-07	4.42531e-06
TGME49_215660	hypothetical protein	344.005	0.644615	0.130967	4.92196	8.56809e-07	4.4312e-06
TGME49_217640	hypothetical protein	477.376	-0.89305	0.181682	-4.91545	8.85808e-07	4.57814e-06
TGME49_252255	hypothetical protein	36.9229	1.71743	0.349508	4.91383	8.93131e-07	4.61293e-06
TGME49_262920	trypsin domain-containing protein	1629.55	-0.456688	0.0929948	-4.9109	9.06586e-07	4.67933e-06
TGME49_306400	hypothetical protein	1394	0.573528	0.116816	4.90967	9.12278e-07	4.70559e-06
TGME49_259220	DEAD/DEAH box helicase domain-containing protein	456.25	0.654634	0.133347	4.90926	9.14214e-07	4.71241e-06
TGME49_274020	kinesin motor domain-containing protein	13.5801	3.77332	0.768634	4.90913	9.14808e-07	4.71241e-06
TGME49_235390	PAN domain-containing protein	11.3961	6.2713	1.2777	4.90828	9.18773e-07	4.72971e-06
TGME49_288530	NOL1/NOP2/sun family protein	552.178	0.76812	0.156551	4.90653	9.27004e-07	4.76893e-06
TGME49_273870	SWI2/SNF2 ISWI-like (AT hook)	1770.3	-0.509789	0.103915	-4.90584	9.30298e-07	4.78272e-06
TGME49_257970	hypothetical protein	11.1136	4.28025	0.873249	4.90152	9.50957e-07	4.88571e-06
TGME49_284170	DHHC zinc finger domain-containing protein	308.94	-0.665336	0.135784	-4.89995	9.58624e-07	4.92186e-06
TGME49_260200	helicase associated domain (ha2) protein	1228.22	0.998577	0.203911	4.89712	9.72525e-07	4.98995e-06
TGME49_273140	radical SAM methylthiotransferase, MiaB/RimO family protein	628.337	0.756174	0.154526	4.8935	9.90592e-07	5.07931e-06
TGME49_212920	hypothetical protein	325.586	0.919156	0.187894	4.89189	9.98731e-07	5.11768e-06
TGME49_265440	hypothetical protein	1134.99	0.733846	0.150494	4.87624	1.08125e-06	5.53686e-06
TGME49_233960	hypothetical protein	13.4994	3.16841	0.649919	4.87509	1.0876e-06	5.56573e-06
TGME49_270340	BTB/POZ domain-containing protein	32.6641	1.90302	0.390468	4.87369	1.09533e-06	5.6016e-06
TGME49_311660	histone lysine methyltransferase, SET, putative	458.823	0.703442	0.144339	4.87353	1.09624e-06	5.60258e-06
TGME49_223672	3'(2'),5'-bisphosphate nucleotidase	569.483	0.601761	0.123511	4.87215	1.10393e-06	5.63821e-06
TGME49_293252	hypothetical protein	37.9412	1.84806	0.37952	4.86948	1.11895e-06	5.71116e-06
TGME49_254070	hypothetical protein	1511.53	-0.575908	0.118287	-4.86875	1.12307e-06	5.72849e-06
TGME49_267855	hypothetical protein	872.407	1.23893	0.254577	4.86663	1.13515e-06	5.7863e-06
TGME49_254590	hypothetical protein	51.1215	1.70494	0.350466	4.86478	1.14583e-06	5.83693e-06
TGME49_224910	divalent cation tolerance protein, CutA1 family protein	427.291	-0.820059	0.16872	-4.86048	1.17101e-06	5.96128e-06
TGME49_261750	rhoptry neck protein RON10	1087.48	-0.624821	0.128673	-4.85589	1.19848e-06	6.09716e-06
TGME49_218780	phosphoserine aminotransferase, putative	2553.68	-0.468765	0.0965944	-4.85292	1.21659e-06	6.18524e-06
TGME49_272530	hypothetical protein	484.455	0.663169	0.136822	4.84695	1.25375e-06	6.37005e-06
TGME49_291050	histone kinase SNF1, putative	817.842	-1.0631	0.219388	-4.84576	1.26126e-06	6.40404e-06
TGME49_246130	serpin (serine proteinase inhibitor) superfamily protein	1828.1	-0.860265	0.177554	-4.84508	1.26559e-06	6.42182e-06
TGME49_218930	BTB/POZ domain-containing protein	14.6684	2.64084	0.545129	4.84444	1.26972e-06	6.43859e-06
TGME49_306490	hypothetical protein	1219.49	-0.741387	0.153052	-4.84402	1.27237e-06	6.44784e-06
TGME49_229750	hypothetical protein	612.859	0.578609	0.1195	4.8419	1.28604e-06	6.51289e-06
TGME49_249440	hypothetical protein	1670.62	-0.778257	0.160761	-4.84109	1.29132e-06	6.53535e-06
TGME49_288045	hypothetical protein	270.651	-0.782508	0.161759	-4.8375	1.31484e-06	6.65008e-06
TGME49_213820	hypothetical protein	1131.11	0.675848	0.139753	4.836	1.32476e-06	6.69591e-06
TGME49_223150	START domain-containing protein	327.277	0.67995	0.140646	4.83447	1.33504e-06	6.74351e-06
TGME49_220390	hypothetical protein	1193.2	0.548363	0.113461	4.83305	1.34457e-06	6.78724e-06
TGME49_274160	hypothetical protein	437.663	-0.813141	0.16833	-4.83064	1.36097e-06	6.86559e-06
TGME49_240630	ULK kinase	924.706	-0.65513	0.135667	-4.82896	1.37247e-06	6.91911e-06
TGME49_221590	dual specificity phosphatase, catalytic domain-containing protein	3796.01	-0.628947	0.130256	-4.82855	1.37533e-06	6.92908e-06
TGME49_215530	hypothetical protein	3353.67	-1.11404	0.230778	-4.82733	1.38379e-06	6.96717e-06
TGME49_211250	hypothetical protein	1063.89	-0.885436	0.183511	-4.82497	1.40024e-06	7.04546e-06
TGME49_287170	hypothetical protein	864.601	-0.639306	0.132711	-4.81728	1.45525e-06	7.31753e-06
TGME49_293900	sporozoite protein with an altered thrombospondin repeat SPATR	2190.92	-0.479929	0.099716	-4.81296	1.48711e-06	7.47292e-06
TGME49_271310	hypothetical protein	11.7704	3.99616	0.830759	4.81025	1.50743e-06	7.57014e-06
TGME49_262500	hypothetical protein	1274.68	-1.21821	0.253545	-4.80471	1.54979e-06	7.77787e-06
TGME49_258680	TATA-box binding protein TBP2	636.271	-0.770612	0.160786	-4.79278	1.64483e-06	8.24654e-06
TGME49_313900	non-specific serine/threonine protein kinase	883.249	-0.759116	0.158389	-4.79273	1.64529e-06	8.24654e-06
TGME49_328900	hypothetical protein	14.2066	3.86044	0.805547	4.79232	1.64865e-06	8.25805e-06
TGME49_242820	hypothetical protein	2205.51	-0.739822	0.154382	-4.79214	1.65015e-06	8.26028e-06
TGME49_267140	SAG-related sequence SRS38B	159.512	-0.975889	0.203741	-4.78984	1.66913e-06	8.34994e-06
TGME49_315560	ATP-binding cassette G family transporter ABCG77	11.0674	3.91143	0.818426	4.77922	1.75981e-06	8.79791e-06
TGME49_288540	nucleoside transporter protein	1431.92	0.434668	0.090956	4.77888	1.76279e-06	8.80715e-06
TGME49_271050	SAG-related sequence SRS34A	51887.1	-1.14696	0.240072	-4.77757	1.77423e-06	8.85867e-06
TGME49_257540	hypothetical protein	335.731	-0.81348	0.170357	-4.77514	1.79585e-06	8.96086e-06
TGME49_272420	phosphatidylcholine-sterol O-acyltransferase, putative	581.754	-0.589659	0.12353	-4.77341	1.81134e-06	9.0324e-06
TGME49_239270	hypothetical protein	1975.29	0.829124	0.173888	4.76814	1.85936e-06	9.26589e-06
TGME49_278250	hypothetical protein	247.184	0.671688	0.140928	4.76616	1.87767e-06	9.35116e-06
TGME49_257595	hypothetical protein	403.594	0.787817	0.165302	4.76592	1.87996e-06	9.35663e-06
TGME49_323310	hypothetical protein	13.3257	3.92036	0.822856	4.76434	1.89475e-06	9.4242e-06
TGME49_298010	hypothetical protein	562.943	-1.52746	0.320681	-4.76318	1.90568e-06	9.47253e-06
TGME49_229420	cytochrome c, putative	676.412	-1.03811	0.217977	-4.76249	1.91223e-06	9.49904e-06
TGME49_272660	hypothetical protein	1920.4	-1.00017	0.210025	-4.76213	1.91556e-06	9.50954e-06
TGME49_207965	hypothetical protein	11.6084	5.38689	1.13166	4.76017	1.93433e-06	9.59658e-06
TGME49_311480	hypothetical protein	1378.18	-0.523256	0.109956	-4.75878	1.94768e-06	9.65667e-06
TGME49_217170	hypothetical protein	11.4575	3.68917	0.775274	4.75854	1.94997e-06	9.66191e-06
TGME49_270200	hypothetical protein	545.066	-0.598336	0.125747	-4.75826	1.9527e-06	9.66925e-06
TGME49_209950	thioredoxin, putative	2808.98	-0.757762	0.159336	-4.75575	1.97712e-06	9.78398e-06
TGME49_246330	CRAL/TRIO domain-containing protein	669.617	-0.746839	0.157082	-4.75446	1.98982e-06	9.84058e-06
TGME49_218250	TAP42 family protein	778.306	0.690529	0.145264	4.75361	1.99812e-06	9.87535e-06
TGME49_220740	hypothetical protein	12.476	5.47138	1.15168	4.75079	2.02627e-06	1.00082e-05
TGME49_216810	5'-nucleotidase, C-terminal domain-containing protein	2115.74	0.767195	0.161665	4.74559	2.07895e-06	1.02618e-05
TGME49_294651	hypothetical protein	28.0717	1.83145	0.386246	4.74167	2.11962e-06	1.0456e-05
TGME49_304680	ubiquitin family protein	382.374	-0.861505	0.18178	-4.73927	2.14495e-06	1.05742e-05
TGME49_309960	hypothetical protein	569.207	-0.66203	0.13985	-4.73387	2.2028e-06	1.08526e-05
TGME49_242310	hypothetical protein	10.2703	4.59559	0.972327	4.72639	2.28552e-06	1.1253e-05
TGME49_257780	hypothetical protein	453.2	0.910184	0.192644	4.72469	2.30464e-06	1.134e-05
TGME49_248860	hypothetical protein	281.234	-0.712265	0.150769	-4.72421	2.31016e-06	1.136e-05
TGME49_269390	CRAL/TRIO domain-containing protein	608.961	-0.851337	0.180266	-4.72267	2.32771e-06	1.14391e-05
TGME49_288820	hypothetical protein	718.559	-0.514837	0.10902	-4.72243	2.33045e-06	1.14453e-05
TGME49_323320	hypothetical protein	10.7859	4.22593	0.895172	4.72081	2.34911e-06	1.15297e-05
TGME49_226030	AGC kinase	2183.31	-0.713381	0.151306	-4.71481	2.41936e-06	1.1867e-05
TGME49_224940	hypothetical protein	155.94	0.883611	0.187434	4.71424	2.42616e-06	1.18929e-05
TGME49_263200	hypothetical protein	519.358	-0.815601	0.173046	-4.71319	2.43864e-06	1.19466e-05
TGME49_285480	hypothetical protein	338.371	-1.06213	0.225422	-4.71173	2.45621e-06	1.20251e-05
TGME49_294720	hypothetical protein	512.526	-0.676044	0.143574	-4.70869	2.49319e-06	1.21985e-05
TGME49_289200	RAP domain-containing protein	124.508	0.876193	0.186142	4.70713	2.51234e-06	1.22845e-05
TGME49_218450	hypothetical protein	11.8464	5.41024	1.15062	4.70204	2.57577e-06	1.25867e-05
TGME49_300380	endoplasmic reticulum oxidoreductin, putative	406.65	0.591301	0.125831	4.69918	2.61213e-06	1.27564e-05
TGME49_245748	hypothetical protein	14.5429	2.75109	0.585791	4.69636	2.64834e-06	1.29251e-05
TGME49_273030	phosphoglycerate mutase family protein	712.374	0.836117	0.178051	4.69595	2.65376e-06	1.29435e-05
TGME49_207710	phosphatidylinositol synthase, putative	460.261	0.786421	0.167473	4.69581	2.6555e-06	1.29439e-05
TGME49_219170	hypothetical protein	828.274	-0.7456	0.158803	-4.69512	2.6645e-06	1.29797e-05
TGME49_232970	hypothetical protein	282.233	0.856055	0.182426	4.69261	2.69743e-06	1.31319e-05
TGME49_254000	hypothetical protein	1221.49	-0.526884	0.112317	-4.69107	2.71784e-06	1.3223e-05
TGME49_268960	5'-AMP-activated protein kinase subunit beta-1 family protein, putative	546.036	-0.664475	0.141681	-4.68992	2.73308e-06	1.32889e-05
TGME49_311890	hypothetical protein	1233.7	-0.559107	0.119227	-4.68944	2.73951e-06	1.33118e-05
TGME49_205350	integral membrane protein, GNS1/SUR4 family protein, putative	2221.47	-0.682013	0.145483	-4.68791	2.76005e-06	1.34033e-05
TGME49_256090	glycerophosphodiester phosphodiesterase family protein	196.096	0.742266	0.158346	4.68762	2.76407e-06	1.34144e-05
TGME49_221270	oxidoreductase, 2OG-Fe(II) oxygenase family protein	956.83	-0.564933	0.120526	-4.68721	2.76957e-06	1.34161e-05
TGME49_239340	hypothetical protein	414.367	-0.808401	0.172466	-4.6873	2.76837e-06	1.34161e-05
TGME49_279410	hypothetical protein	1062.69	0.55157	0.117675	4.68721	2.76953e-06	1.34161e-05
TGME49_257625	tetrahydrofolate dehydrogenase/cyclohydrolase, NAD(P)-binding domain-containing protein	126.661	-1.26012	0.268871	-4.68671	2.77637e-06	1.34407e-05
TGME49_271950	hypothetical protein	273.861	0.735803	0.157025	4.68591	2.7872e-06	1.34847e-05
TGME49_210800	activator of hsp90 ATPase, putative	574.352	0.927405	0.198104	4.68141	2.84905e-06	1.37754e-05
TGME49_291170	hypothetical protein	10.2281	6.11055	1.30595	4.67901	2.8827e-06	1.39295e-05
TGME49_223620	golgi SNARE, putative	341.209	-1.05619	0.225783	-4.67787	2.89867e-06	1.39893e-05
TGME49_261400	hypothetical protein	3147.75	0.657522	0.140558	4.67794	2.89767e-06	1.39893e-05
TGME49_288010	hypothetical protein	254.977	-1.14964	0.245838	-4.67641	2.91936e-06	1.40804e-05
TGME49_247485	zinc finger, C3HC4 type (RING finger) domain-containing protein	507.121	-0.628859	0.134499	-4.67555	2.9316e-06	1.41307e-05
TGME49_253030	glycosyl hydrolase, family 31 protein	434.749	0.957136	0.204743	4.67481	2.94232e-06	1.41737e-05
TGME49_316330	superoxide dismutase SOD2	1259.31	-0.856694	0.18329	-4.67397	2.95426e-06	1.42224e-05
TGME49_240900	AP2 domain transcription factor AP2VI-2	643.452	0.781019	0.167191	4.67141	2.99142e-06	1.43924e-05
TGME49_255930	hypothetical protein	473.091	0.57679	0.123494	4.67059	3.00342e-06	1.44412e-05
TGME49_273070	GTPase activating protein for adp ribosylation factor, putative	1567.84	-0.703438	0.150787	-4.6651	3.08474e-06	1.48231e-05
TGME49_257380	hypothetical protein	2405.79	-0.945416	0.202746	-4.66305	3.11557e-06	1.4962e-05
TGME49_254580	UDP-galactose transporter family protein	646.659	-0.673387	0.144833	-4.6494	3.32903e-06	1.59773e-05
TGME49_268240	hypothetical protein	199.207	-1.17788	0.253352	-4.64918	3.33262e-06	1.59847e-05
TGME49_319350	SAG-related sequence SRS17B	1976.65	-0.79208	0.170385	-4.64877	3.33925e-06	1.60066e-05
TGME49_299110	cleft lip and palate transmembrane protein 1 (clptm1) protein	374.36	-0.765978	0.164819	-4.6474	3.36146e-06	1.61032e-05
TGME49_272210	hypothetical protein	197.859	-0.776479	0.167147	-4.64547	3.393e-06	1.62443e-05
TGME49_226920	hypothetical protein	566.73	-0.51584	0.111082	-4.64376	3.42119e-06	1.63692e-05
TGME49_230970	hypothetical protein	497.359	-1.04338	0.224807	-4.64121	3.46375e-06	1.65627e-05
TGME49_240200	hypothetical protein	23.4343	2.17645	0.469269	4.63797	3.51849e-06	1.68141e-05
TGME49_315440	hypothetical protein	726.204	-0.715871	0.154395	-4.63662	3.54147e-06	1.69136e-05
TGME49_205130	hypothetical protein	1599.67	-0.44086	0.0950874	-4.63637	3.54586e-06	1.69242e-05
TGME49_320010	hypothetical protein	874.962	0.566839	0.12233	4.63368	3.59229e-06	1.71353e-05
TGME49_200590	Toxoplasma gondii family C protein	276.635	-0.692005	0.149463	-4.62995	3.65751e-06	1.74358e-05
TGME49_222970	inositol(myo)-1(or 4)-monophosphatase 2, putative	316.952	-0.856475	0.185	-4.6296	3.66374e-06	1.74548e-05
TGME49_310060	small nuclease	679.865	1.01354	0.218941	4.62926	3.66968e-06	1.74724e-05
TGME49_309865	hypothetical protein	74.5153	1.04735	0.226559	4.62285	3.78512e-06	1.80111e-05
TGME49_207120	Sad1/UNC family protein	482.301	0.879363	0.190238	4.62244	3.79253e-06	1.80353e-05
TGME49_230205	hypothetical protein	72.3158	1.18616	0.25669	4.62096	3.81965e-06	1.81532e-05
TGME49_275320	penicillin amidase	1595.62	0.769682	0.166599	4.61996	3.83817e-06	1.82301e-05
TGME49_216780	hypothetical protein	514.069	0.652458	0.14156	4.60906	4.04489e-06	1.92003e-05
TGME49_278110	1,3-beta-glucan synthase component protein	318.446	1.12264	0.244074	4.5996	4.23299e-06	2.00809e-05
TGME49_293170	hypothetical protein	1349.57	-0.91614	0.199213	-4.59879	4.24954e-06	2.01472e-05
TGME49_239310	ribulose 5-phosphate isomerase	387.592	0.814056	0.177093	4.59678	4.29073e-06	2.03301e-05
TGME49_297140	U6 snRNA-associated sm family protein Lsm2, putative	304.92	-0.66105	0.143923	-4.59308	4.36762e-06	2.06819e-05
TGME49_232640	RNA 2'-phosphotransferase, Tpt1/KptA family protein	844.919	0.741756	0.161518	4.59239	4.38191e-06	2.07369e-05
TGME49_234360	DNA topoisomerase I, putative	773.36	-0.492171	0.107203	-4.59103	4.41057e-06	2.08599e-05
TGME49_201170	hypothetical protein	3229.12	-0.698604	0.152188	-4.5904	4.42395e-06	2.09105e-05
TGME49_312240	hypothetical protein	14.8287	2.66624	0.581151	4.58787	4.47799e-06	2.11531e-05
TGME49_286240	kelch repeat protein, putative	1260.68	-0.531739	0.115917	-4.58726	4.49109e-06	2.12022e-05
TGME49_229440	zinc finger, C3HC4 type (RING finger) domain-containing protein	726.951	0.519481	0.113283	4.5857	4.52469e-06	2.13479e-05
TGME49_281510	ribonuclease H1 large subunit, putative	428.338	-0.835929	0.182373	-4.58362	4.57004e-06	2.15488e-05
TGME49_266900	cyclin, N-terminal domain-containing protein	1780.37	0.625149	0.13641	4.58288	4.58606e-06	2.16113e-05
TGME49_237220	DNA replication licensing factor Mcm7, putative	1212.97	-0.577675	0.126055	-4.58274	4.58917e-06	2.16129e-05
TGME49_215060	small GTP-binding protein sar1, putative	716.341	-0.896929	0.195806	-4.5807	4.63413e-06	2.18115e-05
TGME49_262560	hypothetical protein	3746.23	0.766734	0.167467	4.57843	4.68484e-06	2.20368e-05
TGME49_252280	hypothetical protein	676.381	0.526119	0.11498	4.57573	4.7456e-06	2.23092e-05
TGME49_223258	hypothetical protein	14.1163	2.58073	0.564291	4.5734	4.79876e-06	2.25455e-05
TGME49_309080	hypothetical protein	123.443	-1.01733	0.222734	-4.56748	4.9363e-06	2.31777e-05
TGME49_228120	hypothetical protein	2526.82	1.02666	0.224803	4.56693	4.94911e-06	2.32239e-05
TGME49_220640	hypothetical protein	1465.42	1.31104	0.287111	4.56633	4.96343e-06	2.32771e-05
TGME49_209130	regulator of chromosome condensation (RCC1) repeat-containing protein	237.097	-0.730063	0.159934	-4.56477	5.00032e-06	2.3436e-05
TGME49_249970	hypothetical protein	1439.72	-0.883	0.193484	-4.56368	5.02635e-06	2.35438e-05
TGME49_253820	hypothetical protein	2206.84	-0.809543	0.177592	-4.55844	5.15352e-06	2.4125e-05
TGME49_311230	hypothetical protein	4951.86	-0.736218	0.161533	-4.5577	5.1716e-06	2.41951e-05
TGME49_232580	propionate-CoA ligase	24.1922	2.5307	0.555298	4.55738	5.17945e-06	2.42174e-05
TGME49_275460	hypothetical protein	589.817	-0.699427	0.15353	-4.55563	5.2229e-06	2.44059e-05
TGME49_232130	hypothetical protein	3161.81	-0.786958	0.172779	-4.5547	5.246e-06	2.44992e-05
TGME49_265650	protein phosphatase 2C domain-containing protein	288.17	-0.876292	0.192472	-4.55284	5.29271e-06	2.47025e-05
TGME49_318430	malate dehydrogenase MDH	1653.57	-0.855402	0.188068	-4.54837	5.4062e-06	2.52171e-05
TGME49_218470	protein disulfide-isomerase, putative	9.87516	6.06348	1.33344	4.54726	5.43493e-06	2.53359e-05
TGME49_251730	hypothetical protein	315.669	0.635819	0.139944	4.54338	5.53583e-06	2.57909e-05
TGME49_201820	hypothetical protein	618.75	0.852004	0.187549	4.54282	5.5506e-06	2.58325e-05
TGME49_264190	hypothetical protein	527.477	0.56618	0.124633	4.54279	5.55139e-06	2.58325e-05
TGME49_306980	hypothetical protein	217.065	-0.755631	0.166368	-4.54193	5.57421e-06	2.59232e-05
TGME49_265340	hypothetical protein	146.397	-1.19111	0.262307	-4.5409	5.60155e-06	2.60349e-05
TGME49_244500	Tubulin-tyrosine ligase family protein	1331.39	-1.01083	0.222661	-4.53978	5.6313e-06	2.61576e-05
TGME49_223420	DnaJ domain-containing protein	381.661	-0.838808	0.184781	-4.53946	5.63977e-06	2.61813e-05
TGME49_316200	phosphoglycerate mutase family protein	541.731	-0.592892	0.130658	-4.53774	5.68596e-06	2.638e-05
TGME49_250690	zinc finger (CCCH type) motif-containing protein	3848.88	-0.964061	0.212554	-4.5356	5.74387e-06	2.66328e-05
TGME49_228210	26S proteasome regulatory subunit	887.736	-0.818592	0.180525	-4.53452	5.77346e-06	2.67541e-05
TGME49_313120	DNA-directed RNA polymerase, alpha subunit	222.501	0.670736	0.147995	4.53216	5.83826e-06	2.70383e-05
TGME49_211695	hypothetical protein	77.1905	-1.15685	0.255313	-4.53111	5.86741e-06	2.71572e-05
TGME49_244640	hypothetical protein	843.911	-0.585177	0.129207	-4.52899	5.9266e-06	2.74149e-05
TGME49_254870	hypothetical protein	753.424	-0.718591	0.158758	-4.52634	6.00127e-06	2.77439e-05
TGME49_214810	hypothetical protein	242.834	-1.03853	0.229554	-4.52414	6.06424e-06	2.80184e-05
TGME49_222220	alveolin domain containing intermediate filament IMC7	11868.6	0.771181	0.170474	4.52374	6.07569e-06	2.80546e-05
TGME49_226670	hypothetical protein	291.269	0.816326	0.180474	4.52323	6.09025e-06	2.81053e-05
TGME49_286460	hypothetical protein	96.6369	-1.57004	0.347129	-4.52293	6.09891e-06	2.81286e-05
TGME49_243330	hypothetical protein	12.8527	2.77691	0.61431	4.52037	6.17308e-06	2.84538e-05
TGME49_227150	glutaredoxin, putative	2153.75	0.565725	0.125199	4.51859	6.22518e-06	2.8677e-05
TGME49_301360	hypothetical protein	12.1689	2.97928	0.659664	4.51635	6.29141e-06	2.8965e-05
TGME49_300621	ribosomal protein L2	56.1626	1.86747	0.413709	4.51396	6.36296e-06	2.92771e-05
TGME49_310090	hypothetical protein	43.7498	1.33049	0.294838	4.51262	6.40312e-06	2.94445e-05
TGME49_223450	ubiquitin carboxyl-terminal hydrolase	1468.33	1.24127	0.275164	4.51103	6.45128e-06	2.96485e-05
TGME49_200360	hypothetical protein	4546.8	-0.92968	0.206149	-4.50975	6.49029e-06	2.97927e-05
TGME49_215390	TIM10 family protein, putative	123.162	1.08824	0.241303	4.50986	6.4869e-06	2.97927e-05
TGME49_239260	histone H4	121.93	1.10358	0.244904	4.50616	6.60123e-06	3.02841e-05
TGME49_213060	WD domain, G-beta repeat-containing protein	1103.41	1.02145	0.226723	4.50526	6.62909e-06	3.03941e-05
TGME49_228460	hypothetical protein	592.073	-0.536327	0.119108	-4.50287	6.70404e-06	3.07196e-05
TGME49_268000	hypothetical protein	227.16	-0.723114	0.160713	-4.4994	6.81451e-06	3.12075e-05
TGME49_241310	hypothetical protein	85.5844	-1.11195	0.247208	-4.49802	6.85878e-06	3.13734e-05
TGME49_258730	hypothetical protein	1002.51	-0.920736	0.204693	-4.49814	6.85509e-06	3.13734e-05
TGME49_263290	rhomboid protease ROM2	211.221	-0.725835	0.161384	-4.49756	6.87378e-06	3.14236e-05
TGME49_261580	histone H2AX	62.0575	1.1653	0.25926	4.49472	6.966e-06	3.18265e-05
TGME49_263690	hypothetical protein	114.392	-1.14045	0.253872	-4.49221	7.04891e-06	3.21865e-05
TGME49_230555	adenylate and guanylate cyclase catalytic domain-containing protein	15.3513	2.43558	0.542482	4.48969	7.13258e-06	3.25494e-05
TGME49_295370	hypothetical protein	852.446	0.579687	0.12917	4.48779	7.19655e-06	3.28221e-05
TGME49_210320	SAG-related sequence SRS37A	37.2847	1.45668	0.324598	4.48764	7.20179e-06	3.28269e-05
TGME49_295945	hypothetical protein	12.2716	2.83875	0.632774	4.4862	7.25054e-06	3.30298e-05
TGME49_260500	COPI associated protein, putative	4178.44	-0.692973	0.15467	-4.48032	7.45315e-06	3.39329e-05
TGME49_232020	hypothetical protein	732.224	-1.00987	0.225469	-4.47899	7.49955e-06	3.41243e-05
TGME49_246020	SprT domain-containing protein	417.379	-0.567497	0.126748	-4.47737	7.5568e-06	3.43647e-05
TGME49_235200	PAN domain-containing protein	8.37134	5.82773	1.3028	4.47324	7.70442e-06	3.50156e-05
TGME49_263560	hypothetical protein	811.731	-0.517167	0.115621	-4.47296	7.71455e-06	3.50412e-05
TGME49_232250	catalase	4458.83	-0.404371	0.0904384	-4.47123	7.77696e-06	3.53041e-05
TGME49_263590	hypothetical protein	308.341	-0.649545	0.145307	-4.47015	7.81657e-06	3.54427e-05
TGME49_267570	hypothetical protein	219.727	0.735605	0.164555	4.47026	7.81248e-06	3.54427e-05
TGME49_284615	hypothetical protein	10.6996	3.85356	0.862498	4.4679	7.89916e-06	3.57964e-05
TGME49_215990	helicase, putative	281.027	-0.802132	0.179624	-4.46562	7.98369e-06	3.61584e-05
TGME49_297270	hypothetical protein	308.028	0.64177	0.143777	4.46364	8.05789e-06	3.64733e-05
TGME49_307760	Tubulin-tyrosine ligase family protein	683.333	-0.966789	0.216762	-4.46015	8.19031e-06	3.70512e-05
TGME49_242600	6-phosphogluconate dehydrogenase	5.30988	6.14217	1.37809	4.45702	8.31077e-06	3.75743e-05
TGME49_265455	hypothetical protein	12.9584	-4.332	0.972145	-4.45613	8.34534e-06	3.77088e-05
TGME49_258110	N-acetylglucosaminylphosphatidylinositol deacetylase	231.647	-0.709869	0.159317	-4.45571	8.36164e-06	3.77605e-05
TGME49_294640	ribonucleoside-diphosphate reductase large chain	3341.06	-0.389755	0.0874858	-4.45506	8.38686e-06	3.78525e-05
TGME49_273595	hypothetical protein	638.737	1.12117	0.251779	4.45297	8.46901e-06	3.82012e-05
TGME49_286910	hypothetical protein	135.735	0.873033	0.1961	4.45197	8.50862e-06	3.83576e-05
TGME49_212850	hypothetical protein	922.9	-0.637042	0.143262	-4.4467	8.72002e-06	3.9288e-05
TGME49_202880	carrier superfamily protein	287.013	0.824962	0.185617	4.44442	8.81297e-06	3.96838e-05
TGME49_268890	citrate synthase I	646.698	-0.631152	0.14203	-4.44378	8.8392e-06	3.9779e-05
TGME49_291940	hypothetical protein	537.122	0.517474	0.116456	4.4435	8.85062e-06	3.98074e-05
TGME49_260460	oxidoreductase, putative	18.0372	-2.67185	0.601616	-4.44112	8.94901e-06	4.02267e-05
TGME49_273790	hypothetical protein	649.975	-0.657231	0.148059	-4.43899	9.03822e-06	4.06043e-05
TGME49_266760	isocitrate dehydrogenase	579.526	-0.700583	0.157978	-4.4347	9.2202e-06	4.1398e-05
TGME49_249000	regulator of chromosome condensation (RCC1) repeat-containing protein	174.744	-0.741074	0.167135	-4.43397	9.25126e-06	4.15136e-05
TGME49_313880	nuclear protein-like family protein	430.253	-0.62659	0.14141	-4.43102	9.37903e-06	4.20627e-05
TGME49_204550	hypothetical protein	535.074	0.65723	0.148578	4.42345	9.71366e-06	4.35384e-05
TGME49_217178	hypothetical protein	8.80677	3.93661	0.890166	4.42233	9.76429e-06	4.37402e-05
TGME49_214380	hypothetical protein	248.871	-1.11586	0.252516	-4.41898	9.91656e-06	4.43908e-05
TGME49_275310	hypothetical protein	726.47	-0.529504	0.119827	-4.41889	9.92091e-06	4.43908e-05
TGME49_262480	dynein light chain roadblock-type 2, putative	350.755	-0.880523	0.199286	-4.41838	9.94421e-06	4.44695e-05
TGME49_211600	hypothetical protein	816.383	-0.695516	0.157483	-4.41645	1.00334e-05	4.48428e-05
TGME49_232300	ribosomal protein RPS3	8988.25	0.964083	0.218397	4.41437	1.01306e-05	4.52514e-05
TGME49_204380	hypothetical protein	945.919	0.677188	0.15341	4.41424	1.01365e-05	4.52516e-05
TGME49_238050	nuclease and tudor domain-containing protein	2212.58	0.470211	0.106565	4.41242	1.02222e-05	4.55841e-05
TGME49_297245	transporter, major facilitator family protein	773.308	0.483633	0.109607	4.41241	1.02227e-05	4.55841e-05
TGME49_226515	hypothetical protein	12.8919	-3.26555	0.740221	-4.41159	1.02616e-05	4.57315e-05
TGME49_271335	hypothetical protein	52.3412	-1.20628	0.273576	-4.4093	1.03707e-05	4.61914e-05
TGME49_243530	pentatricopeptide repeat domain-containing protein	247.405	0.768535	0.174328	4.40855	1.04067e-05	4.62987e-05
TGME49_291350	hypothetical protein	276.598	0.858142	0.194653	4.40857	1.04057e-05	4.62987e-05
TGME49_222155	hypothetical protein	131.673	0.855451	0.194056	4.40828	1.04197e-05	4.63303e-05
TGME49_208530	nicotinate phosphoribosyltransferase	1012.84	-0.471381	0.107138	-4.39975	1.08375e-05	4.81606e-05
TGME49_319580	hypothetical protein	332.307	-0.663698	0.150958	-4.39656	1.09978e-05	4.88448e-05
TGME49_261500	hydrolase	373.112	-0.770932	0.175367	-4.39611	1.10207e-05	4.8919e-05
TGME49_313495	hypothetical protein	499.063	0.654716	0.148969	4.39499	1.10777e-05	4.91439e-05
TGME49_245540	hypothetical protein	496.313	-0.692402	0.157562	-4.39446	1.11047e-05	4.92358e-05
TGME49_208430	serine proteinase inhibitor PI-2, putative	248.781	0.715057	0.162891	4.38978	1.13463e-05	5.02784e-05
TGME49_205120	hypothetical protein	135.033	0.993789	0.226403	4.38947	1.13627e-05	5.03224e-05
TGME49_248750	hypothetical protein	131.701	1.35792	0.309417	4.38864	1.14064e-05	5.04871e-05
TGME49_297130	hypothetical protein	1092.87	-0.43245	0.0985979	-4.386	1.15456e-05	5.10745e-05
TGME49_219660	hypothetical protein	89.306	1.51004	0.3443	4.38583	1.15546e-05	5.10833e-05
TGME49_271770	hypothetical protein	197.197	-1.36771	0.311856	-4.38571	1.15607e-05	5.10833e-05
TGME49_301470	hypothetical protein	29.874	1.81604	0.414351	4.38285	1.17134e-05	5.17288e-05
TGME49_294785	zinc finger (CCCH type) motif-containing protein	93.6559	1.25328	0.286105	4.38048	1.1842e-05	5.22668e-05
TGME49_313220	hypothetical protein	10.601	3.64437	0.832088	4.37979	1.18791e-05	5.24013e-05
TGME49_254080	metal cation transporter, ZIP family protein	1220.28	-0.448132	0.102324	-4.37955	1.18924e-05	5.24303e-05
TGME49_254020	dynein intermediate chain, putative	10.1249	3.28675	0.750647	4.37856	1.19466e-05	5.26395e-05
TGME49_243460	hypothetical protein	12322.5	0.434371	0.0992357	4.37716	1.20235e-05	5.29483e-05
TGME49_274100	hypothetical protein	170.607	-0.820239	0.187443	-4.37595	1.20907e-05	5.32139e-05
TGME49_205330	hypothetical protein	1388.61	-0.563222	0.128726	-4.37535	1.21237e-05	5.33294e-05
TGME49_206510	toxolysin TLN4	2872.51	-0.82636	0.188944	-4.37358	1.22227e-05	5.37343e-05
TGME49_236550	hypothetical protein	1467.46	-0.958078	0.219313	-4.36855	1.25073e-05	5.49547e-05
TGME49_239700	regulator of chromosome condensation (RCC1) repeat-containing protein	431.757	-1.23007	0.281679	-4.36693	1.26006e-05	5.53335e-05
TGME49_209600	hypothetical protein	3498.46	-0.376547	0.0862638	-4.36506	1.27086e-05	5.57763e-05
TGME49_202680	peptidase M16, alpha subunit, putative	2299.73	-0.552656	0.126629	-4.36438	1.27484e-05	5.59195e-05
TGME49_306060	rhoptry neck protein RON8	4963.73	-1.23986	0.28423	-4.36217	1.2878e-05	5.6456e-05
TGME49_259530	GalNac	517.213	-0.586791	0.13457	-4.3605	1.29765e-05	5.6856e-05
TGME49_312540	hypothetical protein	15.2702	-3.35561	0.769678	-4.35976	1.30204e-05	5.70163e-05
TGME49_318575	hypothetical protein	233.232	-1.14991	0.264113	-4.35384	1.33772e-05	5.85459e-05
TGME49_256040	PA14 domain-containing protein	16.582	-3.6984	0.849528	-4.35348	1.33991e-05	5.86088e-05
TGME49_224980	hypothetical protein	626.117	0.498942	0.114642	4.35217	1.34796e-05	5.8862e-05
TGME49_233490	hypothetical protein	343.439	-0.576934	0.13256	-4.35225	1.34748e-05	5.8862e-05
TGME49_314730	ALG6, ALG8 glycosyltransferase family protein	478.883	0.843489	0.193802	4.35232	1.34706e-05	5.8862e-05
TGME49_310470	cytochrome C oxidase subunit IIb, putative	2035.25	-0.825711	0.189745	-4.35169	1.35094e-05	5.89589e-05
TGME49_316400	alpha tubulin TUBA1	21876.8	-0.847384	0.194789	-4.35026	1.35976e-05	5.93108e-05
TGME49_271174	hypothetical protein	21.8284	-2.65763	0.611695	-4.34469	1.3947e-05	6.08008e-05
TGME49_242730	guanylate kinase family protein	653.201	0.548104	0.126169	4.3442	1.39784e-05	6.09035e-05
TGME49_299240	hypothetical protein	167.945	-0.717336	0.165184	-4.34265	1.40775e-05	6.13011e-05
TGME49_262170	hypothetical protein	592.237	0.658287	0.151637	4.34119	1.41711e-05	6.16744e-05
TGME49_311300	cyclic nucleotide-binding domain-containing protein	133.984	-0.934595	0.215394	-4.339	1.43134e-05	6.2259e-05
TGME49_234230	hypothetical protein	1878.62	0.84793	0.195516	4.33689	1.44514e-05	6.2824e-05
TGME49_221890	WD domain, G-beta repeat-containing protein	14.9435	2.67035	0.615885	4.33579	1.45237e-05	6.31033e-05
TGME49_247460	proliferating cell nuclear antigen PCNA1	2499.82	-0.626097	0.144409	-4.33558	1.45377e-05	6.31291e-05
TGME49_255700	hypothetical protein	1043.22	-0.822494	0.189888	-4.33146	1.48124e-05	6.42859e-05
TGME49_319340	hypothetical protein	8178.16	0.332497	0.0767946	4.32969	1.49318e-05	6.4768e-05
TGME49_271070	hypothetical protein	80.0163	1.28741	0.297527	4.32703	1.5113e-05	6.55177e-05
TGME49_265510	hypothetical protein	1073.44	-0.583273	0.135141	-4.31603	1.5886e-05	6.88305e-05
TGME49_230220	hypothetical protein	494.205	-0.569821	0.132046	-4.31531	1.59376e-05	6.90157e-05
TGME49_235000	phosphorylase family protein	19.8504	1.94621	0.451229	4.31313	1.60956e-05	6.96612e-05
TGME49_202970	hypothetical protein	98.2586	0.999227	0.231752	4.31162	1.62064e-05	7.00631e-05
TGME49_299810	cysteine-tRNA synthetase (CysRS)	1260.21	-0.442645	0.102662	-4.31168	1.62016e-05	7.00631e-05
TGME49_203170	OB-fold nucleic acid binding domain-containing protein	1229.33	-0.425645	0.098755	-4.31011	1.63175e-05	7.05042e-05
TGME49_221710	TBC domain-containing protein	646.303	0.857425	0.19908	4.30694	1.65526e-05	7.14806e-05
TGME49_244910	MIZ/SP-RING zinc finger domain-containing protein	853.744	0.578102	0.134254	4.30602	1.66218e-05	7.17395e-05
TGME49_273885	hypothetical protein	228.68	-0.628315	0.145965	-4.30455	1.67325e-05	7.21776e-05
TGME49_257740	UMP-CMP kinase	694.334	-0.658197	0.152968	-4.30284	1.68619e-05	7.26953e-05
TGME49_271182	hypothetical protein	196.966	0.78252	0.181887	4.30223	1.69091e-05	7.28587e-05
TGME49_207060	ribonucleoside-diphosphate reductase small subunit	2754.1	-0.865374	0.201317	-4.29856	1.71912e-05	7.40331e-05
TGME49_308060	hypothetical protein	423.322	-0.784595	0.182576	-4.29737	1.72833e-05	7.43889e-05
TGME49_251550	acyl-coa-binding protein	288.568	0.917632	0.213555	4.29693	1.73179e-05	7.44965e-05
TGME49_261700	hypothetical protein	23.1025	-2.84317	0.66187	-4.29566	1.74175e-05	7.48838e-05
TGME49_285400	hypothetical protein	8.39532	5.82336	1.35598	4.29456	1.75039e-05	7.52067e-05
TGME49_312690	hypothetical protein	21.2803	1.79293	0.417498	4.29446	1.75119e-05	7.52067e-05
TGME49_252390	hypothetical protein	1243.9	-0.700333	0.163155	-4.29244	1.76719e-05	7.5852e-05
TGME49_271600	hypothetical protein	226.942	0.74989	0.174737	4.29152	1.77451e-05	7.61245e-05
TGME49_276140	ADP ribosylation factor ARF1	2944.41	-0.673328	0.156943	-4.29027	1.78454e-05	7.65126e-05
TGME49_241820	membrane protein, putative	3078.45	-0.501344	0.116937	-4.28731	1.80854e-05	7.74987e-05
TGME49_271030	AP2 domain transcription factor AP2VIII-6	3679.15	1.62247	0.378543	4.2861	1.81834e-05	7.7876e-05
TGME49_236930	hypothetical protein	776.409	0.997843	0.232834	4.28565	1.82205e-05	7.79922e-05
TGME49_270030	hypothetical protein	13.0907	-3.05076	0.711881	-4.2855	1.82329e-05	7.80025e-05
TGME49_260870	zinc finger cdgsh type protein	292.916	-0.793468	0.185273	-4.2827	1.8464e-05	7.89478e-05
TGME49_216880	guanine nucleotide-binding protein	18377	0.758936	0.177298	4.28055	1.86429e-05	7.96692e-05
TGME49_273090	cell division protein CDC48CY	5504.05	-0.390599	0.0912851	-4.27889	1.8783e-05	8.0224e-05
TGME49_310030	cyclase-associated protein, putative	2054.49	-0.455131	0.106449	-4.27556	1.90655e-05	8.13858e-05
TGME49_223940	GAP45	8833.6	-0.769231	0.179977	-4.27406	1.91943e-05	8.18906e-05
TGME49_216210	hypothetical protein	1070.75	0.945484	0.221259	4.2732	1.92686e-05	8.21627e-05
TGME49_216620	EF hand domain-containing protein	1310.26	-1.35642	0.317646	-4.27024	1.95262e-05	8.31701e-05
TGME49_307830	hypothetical protein	3279.61	-0.6467	0.15144	-4.27034	1.95172e-05	8.31701e-05
TGME49_271820	lipoyltransferase and lipoate-protein ligase subfamily protein	486.557	-0.573813	0.13452	-4.26565	1.99324e-05	8.48543e-05
TGME49_248390	ribosomal protein RPL26	10939.3	1.0077	0.236343	4.26372	2.01053e-05	8.55436e-05
TGME49_316610	hypothetical protein	223.986	0.655723	0.153848	4.26215	2.02468e-05	8.60988e-05
TGME49_231050	hypothetical protein	13.3108	-3.65234	0.85702	-4.26167	2.02902e-05	8.62361e-05
TGME49_239050	hypothetical protein	516.918	-0.588206	0.138052	-4.26075	2.03741e-05	8.65455e-05
TGME49_297290	hypothetical protein	4.73824	5.97537	1.40359	4.25722	2.06985e-05	8.78755e-05
TGME49_211385	hypothetical protein	8.71481	4.32492	1.01689	4.25307	2.10856e-05	8.94704e-05
TGME49_266610	Kazal-type serine protease inhibitor domain-containing protein	9.69306	3.43773	0.808591	4.25151	2.12338e-05	9.00502e-05
TGME49_221818	hypothetical protein	91.7573	-0.934501	0.21982	-4.25121	2.1262e-05	9.00965e-05
TGME49_265430	hypothetical protein	13.7907	2.34428	0.551447	4.25115	2.12678e-05	9.00965e-05
TGME49_292200	RNA recognition motif-containing protein	2231.87	0.466628	0.109771	4.25092	2.12898e-05	9.01407e-05
TGME49_295040	HEAT repeat-containing protein	1874.62	0.450182	0.105951	4.24896	2.14764e-05	9.08812e-05
TGME49_323010	hypothetical protein	463.187	0.573967	0.135154	4.24677	2.16875e-05	9.17248e-05
TGME49_286100	hypothetical protein	4.63325	5.9516	1.40166	4.24612	2.17504e-05	9.19412e-05
TGME49_264940	kelch repeat-containing protein	1254.25	0.758863	0.178776	4.24478	2.18813e-05	9.24442e-05
TGME49_234270	hypothetical protein	796.308	-1.00401	0.236564	-4.24414	2.19435e-05	9.26067e-05
TGME49_259180	CBS family protein	5.04688	6.1005	1.43736	4.24424	2.19333e-05	9.26067e-05
TGME49_310770	hypothetical protein	577.282	-0.78456	0.184886	-4.24349	2.20072e-05	9.28255e-05
TGME49_270750	hypothetical protein	900.417	0.851714	0.200747	4.24273	2.20817e-05	9.30891e-05
TGME49_209460	hypothetical protein	224.59	0.635276	0.1499	4.23801	2.25507e-05	9.50152e-05
TGME49_214440	4'-phosphopantetheinyl transferase superfamily protein	2991.98	-0.503888	0.118903	-4.23782	2.25697e-05	9.50439e-05
TGME49_295450	sjoegren syndrome nuclear autoantigen 1 family protein	1310.68	-0.794793	0.187665	-4.23518	2.28372e-05	9.61186e-05
TGME49_218590	protein phosphatase 2C domain-containing protein	521.39	-0.5284	0.12477	-4.235	2.28553e-05	9.61425e-05
TGME49_281620	aldo/keto reductase family oxidoreductase	403.404	0.7282	0.172021	4.23321	2.30377e-05	9.68575e-05
TGME49_202050	hypothetical protein	13.9634	2.46684	0.58279	4.23281	2.30789e-05	9.69784e-05
TGME49_224310	DHHC zinc finger domain-containing protein	293.947	-0.662496	0.156529	-4.23242	2.31194e-05	9.70964e-05
TGME49_247570	hypothetical protein	30.2005	-1.59311	0.376479	-4.23162	2.32018e-05	9.739e-05
TGME49_264630	hypothetical protein	8.62375	4.32892	1.02361	4.22909	2.34637e-05	9.84363e-05
TGME49_272770	hypothetical protein	607.179	0.492581	0.116563	4.22586	2.38025e-05	9.98042e-05
TGME49_321570	beta-hydroxyacyl-acyl carrier protein dehydratase (FABZ)	958.612	0.742651	0.175822	4.22388	2.40127e-05	0.000100631
TGME49_242290	proteasome subunit alpha1, putative	1349.37	-0.720664	0.170632	-4.22349	2.40547e-05	0.000100753
TGME49_232955	hypothetical protein	191.435	1.72199	0.408158	4.21894	2.45457e-05	0.000102748
TGME49_272460	hypothetical protein	651.269	-0.664449	0.157496	-4.21883	2.45572e-05	0.000102748
TGME49_309090	hypothetical protein	314.471	-0.657842	0.156004	-4.21682	2.47773e-05	0.000103613
TGME49_216920	mediator complex subunit MED8	393.863	-0.644613	0.152906	-4.21574	2.48966e-05	0.000104056
TGME49_234250	hypothetical protein	1722.45	-0.476534	0.11304	-4.21561	2.491e-05	0.000104056
TGME49_313480	hypothetical protein	512.823	-0.699479	0.166081	-4.21167	2.5349e-05	0.000105833
TGME49_223010	hypothetical protein	346.109	-1.20129	0.285442	-4.20854	2.57027e-05	0.000107253
TGME49_206360	peptidyl-tRNA hydrolase domain-containing protein	229.309	-0.699145	0.166164	-4.20757	2.58131e-05	0.000107656
TGME49_202190	hypothetical protein	514.915	-0.52165	0.124015	-4.20636	2.59516e-05	0.000108176
TGME49_245475	hypothetical protein	132.761	-1.08942	0.259061	-4.20524	2.60803e-05	0.000108654
TGME49_310580	1,3(4)-beta-glucanase	16.8235	2.14796	0.51084	4.20475	2.6137e-05	0.000108832
TGME49_225130	hypothetical protein	280.099	0.62038	0.14755	4.20453	2.61621e-05	0.000108878
TGME49_316650	hypothetical protein	442.094	-0.576042	0.13701	-4.20438	2.618e-05	0.000108895
TGME49_227620	dense granule protein GRA2	44753.3	-0.821164	0.195387	-4.20275	2.63688e-05	0.000109563
TGME49_269350	hypothetical protein	9.35343	4.45439	1.05985	4.20286	2.63562e-05	0.000109563
TGME49_278770	hypothetical protein	1646.28	0.406216	0.0966645	4.20232	2.64188e-05	0.000109713
TGME49_232520	brix domain-containing protein	466.368	0.668788	0.159205	4.2008	2.65976e-05	0.000110397
TGME49_279420	hypothetical protein	1959.41	-0.682911	0.162578	-4.20051	2.66317e-05	0.000110479
TGME49_233450	SAG-related sequence SRS29A	2463.01	-0.483459	0.115134	-4.1991	2.67982e-05	0.000111111
TGME49_201240	hypothetical protein	263.641	-0.586735	0.13979	-4.19724	2.70185e-05	0.000111965
TGME49_252395	hypothetical protein	14.5883	2.3354	0.55654	4.1963	2.71317e-05	0.000112374
TGME49_209910	histone H2Bv	5562.57	-0.844709	0.201448	-4.19319	2.75058e-05	0.000113863
TGME49_225102	hypothetical protein	15.3582	2.79523	0.666681	4.19276	2.75577e-05	0.000114017
TGME49_264720	hypothetical protein	427.741	0.582644	0.139061	4.18983	2.7916e-05	0.000115438
TGME49_255460	EGF family domain-containing protein	14.0972	2.53682	0.605547	4.18931	2.79802e-05	0.000115643
TGME49_209170	hypothetical protein	863.828	-0.497221	0.118754	-4.18698	2.82692e-05	0.000116775
TGME49_313750	hypothetical protein	354.089	0.596214	0.142484	4.18443	2.8588e-05	0.00011803
TGME49_203150	hypothetical protein	689.892	0.657009	0.157048	4.1835	2.87054e-05	0.000118452
TGME49_242760	hypothetical protein	17.3064	2.09761	0.501431	4.18325	2.87375e-05	0.000118521
TGME49_239600	rhoptry kinase family protein ROP23 (incomplete catalytic triad)	294.546	0.818593	0.19569	4.1831	2.87556e-05	0.000118533
TGME49_229140	MaoC family domain-containing protein	1165.87	-0.469783	0.112314	-4.18277	2.87977e-05	0.000118644
TGME49_244715	hypothetical protein	13.8853	-2.7549	0.658884	-4.18117	2.90017e-05	0.000119421
TGME49_208550	hypothetical protein	585.426	-0.52163	0.124796	-4.17988	2.91667e-05	0.000120037
TGME49_219810	hypothetical protein	2852.78	-0.547387	0.130981	-4.17913	2.92626e-05	0.000120369
TGME49_265030	hypothetical protein	169.733	0.820916	0.196666	4.17417	2.99074e-05	0.000122894
TGME49_281640	hypothetical protein	334.689	0.550686	0.131927	4.17417	2.99081e-05	0.000122894
TGME49_229260	hypothetical protein	636.916	-1.02584	0.2462	-4.1667	3.09038e-05	0.000126919
TGME49_254330	lipase	16.7548	2.5132	0.603193	4.1665	3.09316e-05	0.000126966
TGME49_319650	3' exoribonuclease family, domain 1 domain-containing protein	306.836	-0.56221	0.135037	-4.16339	3.13561e-05	0.000128641
TGME49_237530	hypothetical protein	304.466	-0.658442	0.158291	-4.15969	3.18676e-05	0.00013067
TGME49_221310	aminopeptidase N protein	56.1763	1.17843	0.283337	4.15911	3.19484e-05	0.000130933
TGME49_203260	hypothetical protein	303.903	0.729819	0.175526	4.15789	3.21197e-05	0.000131566
TGME49_243190	Toxoplasma gondii family A protein	15.8025	2.24858	0.541261	4.15433	3.26242e-05	0.000133562
TGME49_305530	hypothetical protein	19.5258	-2.32515	0.559771	-4.15375	3.27071e-05	0.000133831
TGME49_218830	hypothetical protein	332.037	0.599861	0.144455	4.15257	3.2876e-05	0.000134452
TGME49_227080	hypothetical protein	112.019	-0.912866	0.220055	-4.14834	3.34888e-05	0.000136886
TGME49_297470	myosin light chain 2, putative	1410.02	-0.613406	0.147983	-4.1451	3.39666e-05	0.000138767
TGME49_318525	hypothetical protein	624.579	0.845005	0.203961	4.14297	3.42835e-05	0.000139988
TGME49_228170	inner membrane complex protein IMC2A	4186.12	-0.979587	0.236477	-4.14242	3.43666e-05	0.00014018
TGME49_244510	AP2 domain transcription factor AP2VI-3	252.273	0.909664	0.219595	4.14247	3.43585e-05	0.00014018
TGME49_216450	peptidase, T1 family protein	1327.4	-0.636399	0.15372	-4.13999	3.47324e-05	0.000141598
TGME49_209890	hypothetical protein	1922.5	-0.524504	0.126744	-4.13829	3.49901e-05	0.000142574
TGME49_244732	hypothetical protein	21.6213	-1.90003	0.459197	-4.13771	3.50783e-05	0.000142859
TGME49_313030	hypothetical protein	682.823	-0.553622	0.133816	-4.1372	3.51575e-05	0.000143107
TGME49_205590	hypothetical protein	8.66976	4.92298	1.19043	4.13545	3.54258e-05	0.000144124
TGME49_211230	eukaryotic initiation factor-2B, alpha subunit, putative	943.903	-0.436485	0.105564	-4.1348	3.55268e-05	0.00014446
TGME49_214080	toxofilin	1449.89	-0.836603	0.2024	-4.13341	3.57426e-05	0.000145261
TGME49_222935	hypothetical protein	10.2723	-5.51109	1.33458	-4.12947	3.63603e-05	0.000147695
TGME49_230060	acetyltransferase, GNAT family protein	421.74	-0.561916	0.136243	-4.12436	3.71759e-05	0.000150929
TGME49_212780	hypothetical protein	967.337	-0.952164	0.230965	-4.12254	3.74718e-05	0.000152051
TGME49_233920	zinc finger, C3HC4 type (RING finger) domain-containing protein	103.372	0.973063	0.236116	4.12112	3.77033e-05	0.000152911
TGME49_311750	mago binding protein	480.878	0.604963	0.146861	4.11928	3.8005e-05	0.000154055
TGME49_234640	hypothetical protein	917.515	0.559343	0.135849	4.11739	3.8319e-05	0.000155247
TGME49_225360	hypothetical protein	283.772	0.735911	0.179007	4.11107	3.93824e-05	0.000159472
TGME49_289530	ribosomal protein RPL19	13536.2	0.983956	0.239465	4.10898	3.97415e-05	0.000160843
TGME49_315970	hypothetical protein	7.77642	4.79056	1.16619	4.10788	3.99313e-05	0.000161527
TGME49_244060	ankyrin repeat-containing protein	908.489	-0.562092	0.136915	-4.10542	4.03584e-05	0.000163086
TGME49_254360	hypothetical protein	8.13666	4.86601	1.18525	4.10548	4.03482e-05	0.000163086
TGME49_245570	origin recognition complex subunit 2 protein	495.14	0.519331	0.126524	4.10461	4.04994e-05	0.00016357
TGME49_202470	rRNA metabolism protein, SBDS family protein	679.825	-0.574607	0.140025	-4.10361	4.0676e-05	0.000164199
TGME49_251470	hypothetical protein	662.94	-0.752563	0.183405	-4.10329	4.07319e-05	0.000164339
TGME49_249390	glutamate/leucine/phenylalanine/valine dehydrogenase family protein	3869.83	-0.341897	0.0833261	-4.10312	4.07622e-05	0.000164377
TGME49_204480	thioredoxin domain-containing protein	1530.28	-0.532937	0.130068	-4.09738	4.17848e-05	0.000168413
TGME49_246010	hypothetical protein	104.966	-0.883852	0.215778	-4.09613	4.2012e-05	0.000169242
TGME49_224700	hypothetical protein	1066.57	-0.804004	0.196304	-4.09572	4.20867e-05	0.000169455
[truncated: 6,385 more rows]

## Sheet: RH_24h_v_48h
Table S4C. RNAseq of RH_eIF4E1mAID parasites after 48h treatment with IAA compared to 24h treatment with IAA.
[truncated: 8,323 more rows]

[truncated: 3 more sheets: ME49_Tz_v_24h, ME49_Tz_v_48h, ME49_24h_v_48h]
